# Supplementary material for: Cellular and extracellular proteomic profiling of paradoxical low-flow low-gradient aortic stenosis myocardium
Source: Front Cardiovasc Med. 2024 Sep 16;11:1398114. doi: 10.3389/fcvm.2024.1398114 (PMC11443424; doi:10.3389/fcvm.2024.1398114)
Supplement: Supplementary file 1 [file Table1.xlsx]

## Sheet: SDS-extracts
																												BATCH 2	BATCH 2	BATCH 2	BATCH 1	BATCH 1	BATCH 1	BATCH 2	BATCH 2	BATCH 1	BATCH 1	BATCH 1	Count	NEF-HGAS	PLF-LG AS	p value	fold change	log 2
Checked	Protein FDR Confidence: Combined	Master	Accession	Description	Exp. q-value: Combined	Sum PEP Score	Coverage [%]	# Peptides	# PSMs	# Unique Peptides	# Protein Groups	# AAs	MW [kDa]	calc. pI	Score Mascot: Mascot	# Peptides (by Search Engine): Mascot	Biological Process	Cellular Component	Molecular Function	Pfam IDs	Entrez Gene ID	Ensembl Gene ID	Gene Symbol	Chromosome	KEGG Pathways	WikiPathways	# Razor Peptides	Abundances (Scaled): F8: 126, Sample(AS33)	Abundances (Scaled): F8: 127N, Sample(AS105)	Abundances (Scaled): F8: 127C, Sample(AS93)	Abundances (Scaled): F7: 126, Sample(AS64)	Abundances (Scaled): F7: 127N, Sample(AS56)	Abundances (Scaled): F7: 127C, Sample(AS34)	Abundances (Scaled): F8: 128N, Sample(AS53)	Abundances (Scaled): F8: 128C, Sample(AS146)	Abundances (Scaled): F7: 129N, Sample(AS10)	Abundances (Scaled): F7: 128N, Sample(AS75)	Abundances (Scaled): F7: 128C, Sample(AS39)
																												NEF-HGAS	NEF-HGAS	NEF-HGAS	NEF-HGAS	NEF-HGAS	NEF-HGAS	PLF-LG AS	PLF-LG AS	PLF-LG AS	PLF-LG AS	PLF-LG AS
FALSE	High	Master Protein	O95359	Transforming acidic coiled-coil-containing protein 2 OS=Homo sapiens OX=9606 GN=TACC2 PE=1 SV=3	0	85.803	15	26	41	26	1	2948	309.2	4.79	587	26	cell organization and biogenesis;cell proliferation;cellular component movement;regulation of biological process;transport	cytoplasm;cytoskeleton;cytosol;membrane;nucleus	catalytic activity;motor activity;protein binding	Pf01576, Pf02463, Pf04156, Pf05010, Pf05557, Pf05816, Pf06160, Pf07926, Pf08317, Pf09728, Pf09731, Pf10174, Pf12037, Pf12072, Pf12128, Pf13851, Pf13863, Pf13868, Pf15272, Pf15619	10579	ENSG00000138162.18	TACC2	10			0	83.8	76.7	78.3	102.2	76.2	89.1	114.3	136.3	112.7	123.2	121.4	11	84.3833	121.58	0.0001401	1.44081	0.526876
FALSE	High	Master Protein	P30046	D-dopachrome decarboxylase OS=Homo sapiens OX=9606 GN=DDT PE=1 SV=3	0	27.54	56	7	17	7	1	118	12.7	7.3	224	7	metabolic process;regulation of biological process	cytoplasm	catalytic activity;protein binding	Pf01187	1652	ENSG00000099977.13; ENSG00000275003.3	DDT	22; CHR_HSCHR22_1_CTG7			0	114.7	61.8	85.7	103.3	81	91.3	135.7	146.3	128.4	145.8	137.4	11	89.6333	138.72	0.000348201	1.54764	0.630069
FALSE	High	Master Protein	P62942	Peptidyl-prolyl cis-trans isomerase FKBP1A OS=Homo sapiens OX=9606 GN=FKBP1A PE=1 SV=2	0	25.868	42	5	17	5	1	108	11.9	8.16	448	5	cell organization and biogenesis;cell proliferation;cellular homeostasis;metabolic process;regulation of biological process;response to stimulus;transport	cytoplasm;cytosol;endoplasmic reticulum;membrane	catalytic activity;protein binding;signal transducer activity	Pf00254	2280	ENSG00000088832.16	FKBP1A	20		Spinal Cord Injury; TGF-beta Receptor Signaling; Target Of Rapamycin (TOR) Signaling; Calcium Regulation in the Cardiac Cell	0	104.5	92	99.2	175.1	68.4	125.9	205.7	281.3	191.3	333.8	226.8	11	110.85	247.78	0.00108107	2.23527	1.16045
FALSE	High	Master Protein	Q5JSH3	WD repeat-containing protein 44 OS=Homo sapiens OX=9606 GN=WDR44 PE=1 SV=1	0.003	3.705	3	2	3	2	1	913	101.3	5.45	41	2		cytoplasm;cytosol;endosome;Golgi;membrane	protein binding	Pf00400	54521	ENSG00000131725.13	WDR44	X		Ectoderm Differentiation	0	81.2	93.8	119.2	134.2	109.1	183.9	175.8	177.5	219.7	237.7	190.7	11	120.233	200.28	0.00288016	1.66576	0.736181
FALSE	High	Master Protein	P49773	Histidine triad nucleotide-binding protein 1 OS=Homo sapiens OX=9606 GN=HINT1 PE=1 SV=2	0	27.97	79	8	19	8	1	126	13.8	6.95	180	8	cell death;metabolic process;regulation of biological process;response to stimulus	cytoplasm;cytoskeleton;cytosol;membrane;nucleus	catalytic activity;nucleotide binding;protein binding	Pf01230, Pf11969	3094	ENSG00000169567.11	HINT1	5			0	87.7	61.9	62.7	76.9	73.8	63.5	84.9	137.2	93.2	141.5	115.2	11	71.0833	114.4	0.00389484	1.60938	0.686504
FALSE	High	Master Protein	O00193	Small acidic protein OS=Homo sapiens OX=9606 GN=SMAP PE=1 SV=1	0	5.169	16	2	3	2	1	183	20.3	4.72	45	2				Pf15477	10944	ENSG00000110696.9	C11orf58	11			0	53.9	87.2	55.9	85.7	43.1	70.9	73.5	146.1	129.9	149.5	103.3	11	66.1167	120.46	0.00613201	1.82193	0.865468
FALSE	High	Master Protein	Q9HAT2	Sialate O-acetylesterase OS=Homo sapiens OX=9606 GN=SIAE PE=1 SV=1	0	27.921	20	10	23	10	1	523	58.3	7.33	394	10	metabolic process;regulation of biological process	extracellular;vacuole	catalytic activity	Pf03629	54414	ENSG00000110013.12	SIAE	11			0	95.1	96.1	79	98.3	56.3	70.7	92.8	126.3	175.6	200.7	147.9	11	82.5833	148.66	0.00617997	1.80012	0.848094
FALSE	High	Master Protein	P19429	Troponin I, cardiac muscle OS=Homo sapiens OX=9606 GN=TNNI3 PE=1 SV=3	0	90.399	60	18	176	17	1	210	24	9.86	3325	18	cell differentiation;cellular component movement;cellular homeostasis;regulation of biological process;response to stimulus	cytoplasm;cytosol	metal ion binding;protein binding	Pf00992	7137	ENSG00000129991.12	TNNI3	19	Dilated cardiomyopathy; Adrenergic signaling in cardiomyocytes; Cardiac muscle contraction; cAMP signaling pathway; Hypertrophic cardiomyopathy (HCM)	Cardiac Progenitor Differentiation; Striated Muscle Contraction	0	122.2	109.6	105.5	110	132	98.9	98.4	89.8	90.5	73.7	95.4	11	113.033	89.56	0.00642429	0.792333	-0.335822
FALSE	High	Master Protein	Q14BN4	Sarcolemmal membrane-associated protein OS=Homo sapiens OX=9606 GN=SLMAP PE=1 SV=1 E-C coupling	0	169.745	33	43	146	43	1	828	95.1	5.47	2242	43	cell organization and biogenesis;metabolic process;regulation of biological process;transport	cytoplasm;cytoskeleton;endoplasmic reticulum;membrane	protein binding;transporter activity	Pf00498, Pf01496, Pf01920, Pf02463, Pf03961, Pf04111, Pf05262, Pf05483, Pf05701, Pf07888, Pf12128, Pf13166, Pf13514	7871	ENSG00000163681.14	SLMAP	3			0	91.9	100.9	121.9	98.5	122.3	147.3	93	69	74.5	55.8	87.3	11	113.8	75.92	0.00766205	0.667135	-0.583949
FALSE	High	Master Protein	Q04446	1,4-alpha-glucan-branching enzyme OS=Homo sapiens OX=9606 GN=GBE1 PE=1 SV=3	0	81.719	38	23	53	23	1	702	80.4	6.32	850	23	metabolic process	cytosol	catalytic activity;protein binding	Pf00128, Pf02806, Pf02922	2632	ENSG00000114480.12	GBE1	3	Starch and sucrose metabolism; Metabolic pathways	Glycogen Metabolism	0	92.1	106.5	116.2	134.9	133.1	119.1	135.5	181.5	128.9	193.1	164.4	11	116.983	160.68	0.0101159	1.37353	0.457887
FALSE	High	Master Protein	P00491	Purine nucleoside phosphorylase OS=Homo sapiens OX=9606 GN=PNP PE=1 SV=2	0	8.991	15	3	6	3	1	289	32.1	6.95	50	3	metabolic process;regulation of biological process;response to stimulus;transport	cytoplasm;cytoskeleton;cytosol;extracellular;nucleus;organelle lumen	catalytic activity	Pf01048	4860	ENSG00000198805.11	PNP	14	Purine metabolism; Nicotinate and nicotinamide metabolism; Metabolic pathways; Pyrimidine metabolism		0	71.2	55.6	66.6	70	60.9	49.1	70.3	129.1	90.3	113.9	79.4	11	62.2333	96.6	0.0101515	1.55222	0.634336
FALSE	High	Master Protein	P07225	Vitamin K-dependent protein S OS=Homo sapiens OX=9606 GN=PROS1 PE=1 SV=1	0	10.368	6	4	5	4	1	676	75.1	5.67	39	4	cellular component movement;coagulation;metabolic process;regulation of biological process;transport	cell surface;extracellular;membrane;organelle lumen	enzyme regulator activity;metal ion binding	Pf00054, Pf00594, Pf02210, Pf06247, Pf07645, Pf12662, Pf12947, Pf14670	5627	ENSG00000184500.14	PROS1	3	Complement and coagulation cascades	Complement and Coagulation Cascades	0	96.5	121.9	97.7	101.4	148.3	115.8	77.7	18.7	103.4	57.6	62.2	11	113.6	63.92	0.0103295	0.562676	-0.829624
FALSE	High	Master Protein	P36957	Dihydrolipoyllysine-residue succinyltransferase component of 2-oxoglutarate dehydrogenase complex, mitochondrial OS=Homo sapiens OX=9606 GN=DLST PE=1 SV=4	0	104.136	40	19	100	19	1	453	48.7	8.95	2697	19	metabolic process	membrane;mitochondrion;nucleus;organelle lumen	catalytic activity	Pf00198, Pf00364	1743	ENSG00000119689.14	DLST	14	Citrate cycle (TCA cycle); Carbon metabolism; Lysine degradation; Metabolic pathways	TCA Cycle; TCA Cycle and Deficiency of Pyruvate Dehydrogenase complex (PDHc); Amino Acid metabolism	0	98	92.3	107.6	94	94.5	122.5	99.5	66	79.1	53.4	69.9	11	101.483	73.58	0.0107508	0.725045	-0.463857
FALSE	High	Master Protein	P00167	Cytochrome b5 OS=Homo sapiens OX=9606 GN=CYB5A PE=1 SV=2	0	21.407	49	6	19	6	1	134	15.3	4.96	483	6	metabolic process;response to stimulus;transport	cytoplasm;cytosol;endoplasmic reticulum;membrane;mitochondrion	catalytic activity;metal ion binding;protein binding;transporter activity	Pf00173	1528	ENSG00000166347.18	CYB5A	18		Oxidation by Cytochrome P450	0	95	97.9	118.7	96.6	104.5	108	124.5	164.4	120.2	113.4	141.1	11	103.45	132.72	0.0111218	1.28294	0.359452
FALSE	High	Master Protein	A0A0B4J2H0	Immunoglobulin heavy variable 1-69D OS=Homo sapiens OX=9606 GN=IGHV1-69D PE=3 SV=1	0	5.802	15	2	7	2	1	117	12.7	8.47	80	2	cell organization and biogenesis;defense response;metabolic process;regulation of biological process;response to stimulus	extracellular;membrane	protein binding		102723169	ENSG00000282399.1; ENSG00000280411.1	IGHV1-69D	14; CHR_HSCHR14_3_CTG1			0	33	73.9	74.9	77.5	37.1	32.5	108.8	59.7	189.2	116.2	176.4	11	54.8167	130.06	0.0113253	2.37264	1.24649
FALSE	High	Master Protein	P0DOX7	Immunoglobulin kappa light chain OS=Homo sapiens OX=9606 PE=1 SV=1	0	45.589	46	8	40	2	1	214	23.4	7.17	1379	8	response to stimulus	extracellular;membrane		Pf00047, Pf07654, Pf07679, Pf07686, Pf13927							6	50	96.9	81.1	104	108	108.9	150.8	92.2	144.8	180.9	143.2	11	91.4833	142.38	0.0129814	1.55635	0.638166
FALSE	High	Master Protein	Q9UM22	Mammalian ependymin-related protein 1 OS=Homo sapiens OX=9606 GN=EPDR1 PE=1 SV=2	0	13.244	20	4	15	4	1	224	25.4	6.6	193	4		extracellular;vacuole	metal ion binding	Pf00811	54749	ENSG00000086289.11	EPDR1	7			0	111.5	76.2	65.1	78.6	90.2	65.8	70.3	173.5	161.4	188.5	126.5	11	81.2333	144.04	0.0138257	1.77316	0.826326
FALSE	High	Master Protein	P43034	Platelet-activating factor acetylhydrolase IB subunit alpha OS=Homo sapiens OX=9606 GN=PAFAH1B1 PE=1 SV=2	0	40.076	35	10	24	9	1	410	46.6	7.37	509	10	cell communication;cell differentiation;cell division;cell organization and biogenesis;cell proliferation;cellular component movement;development;metabolic process;regulation of biological process;response to stimulus;transport	chromosome;cytoplasm;cytoskeleton;cytosol;membrane;nucleus	catalytic activity;protein binding	Pf00400, Pf08513, Pf11715	5048	ENSG00000007168.12	PAFAH1B1	17	Ether lipid metabolism; Metabolic pathways	Wnt Signaling Pathway and Pluripotency; Wnt Signaling Pathway	0	106.8	104	125.4	140.2	124.5	121.2	152.2	119.2	146.9	163.3	162.7	11	120.35	148.86	0.0144089	1.23689	0.30672
FALSE	High	Master Protein	Q01469	Fatty acid-binding protein, epidermal OS=Homo sapiens OX=9606 GN=FABP5 PE=1 SV=3	0	54.597	65	13	39	13	1	135	15.2	7.01	907	13	metabolic process;transport	cytoplasm;cytosol;extracellular;membrane;organelle lumen	protein binding;transporter activity	Pf00061	2171	ENSG00000164687.10	FABP5	8	PPAR signaling pathway	PPAR signaling pathway	0	99.8	59.8	49.5	97.4	41.7	52.9	86.3	117.8	99.8	155.7	108.5	11	66.85	113.62	0.0148523	1.69963	0.765217
FALSE	High	Master Protein	Q9NRW7	Vacuolar protein sorting-associated protein 45 OS=Homo sapiens OX=9606 GN=VPS45 PE=1 SV=1	0	6.022	4	2	6	2	1	570	65	8.24	50	2	coagulation;transport	endosome;Golgi;membrane	protein binding	Pf00995	11311	ENSG00000136631.12	VPS45	1	Endocytosis		0	107.6	113.5	93.6	121.5	63	90.6	101.9	173.2	132.8	181.9	141.5	11	98.3	146.26	0.0154096	1.48789	0.573272
FALSE	High	Master Protein	Q92629	Delta-sarcoglycan OS=Homo sapiens OX=9606 GN=SGCD PE=1 SV=2 cardiomypoathy	0	48.698	42	11	30	11	1	289	32.1	9.11	816	11	cell organization and biogenesis	cytoplasm;cytoskeleton;membrane		Pf04790	6444	ENSG00000170624.13	SGCD	5	Arrhythmogenic right ventricular cardiomyopathy (ARVC); Dilated cardiomyopathy; Viral myocarditis; Hypertrophic cardiomyopathy (HCM)	Arrhythmogenic Right Ventricular Cardiomyopathy	0	111.5	128.3	123.4	86.1	110	114.8	106.2	78.1	88.6	79.7	90.6	11	112.35	88.64	0.0161093	0.788963	-0.34197
FALSE	High	Master Protein	Q96HC4	PDZ and LIM domain protein 5 OS=Homo sapiens OX=9606 GN=PDLIM5 PE=1 SV=5( actin binding )	0	88.419	27	19	68	19	1	596	63.9	8.21	1120	19	cell growth;regulation of biological process	cytoplasm;cytoskeleton;cytosol;membrane	metal ion binding;protein binding	Pf00412, Pf00595, Pf13180	10611	ENSG00000163110.14	PDLIM5	4			0	94.1	85.7	98.1	108.7	73.1	88.3	110.4	100.5	112.2	105.3	122.6	11	91.3333	110.2	0.0162353	1.20657	0.270911
FALSE	High	Master Protein	P62633	Cellular nucleic acid-binding protein OS=Homo sapiens OX=9606 GN=CNBP PE=1 SV=1	0	6.617	13	2	5	2	1	177	19.5	7.71	58	2	metabolic process;regulation of biological process	cytoplasm;cytosol;endoplasmic reticulum;nucleus	DNA binding;metal ion binding;protein binding;RNA binding	Pf00098	7555	ENSG00000169714.16	CNBP	3			0	82.5	78.7	97.6	108.3	116.2	97.8	100	157.3	116.7	145.6	130.6	11	96.85	130.04	0.0162363	1.34269	0.425132
FALSE	High	Master Protein	O60784	Target of Myb protein 1 OS=Homo sapiens OX=9606 GN=TOM1 PE=1 SV=2	0	34.672	30	10	17	10	1	492	53.8	4.7	480	10	transport	cytoplasm;cytosol;endosome;membrane	protein binding	Pf00790, Pf03127	10043	ENSG00000100284.20	TOM1	22			0	112	109.3	134.6	123.5	136.6	125.9	159.5	159.4	136.4	126.7	177.1	11	123.65	151.82	0.0165774	1.22782	0.2961
FALSE	High	Master Protein	Q13126	S-methyl-5'-thioadenosine phosphorylase OS=Homo sapiens OX=9606 GN=MTAP PE=1 SV=2	0	16.373	26	6	7	6	1	283	31.2	7.18	111	6	metabolic process;regulation of biological process;response to stimulus	cytoplasm;cytosol;nucleus	catalytic activity;protein binding	Pf01048	4507	ENSG00000099810.18	MTAP	9	Metabolic pathways; Cysteine and methionine metabolism		0	103.5	83.5	62.5	92.8	48.6	68.5	76.3	141.7	102.8	158.5	127.8	11	76.5667	121.42	0.0206592	1.58581	0.665218
FALSE	High	Master Protein	P15848	Arylsulfatase B OS=Homo sapiens OX=9606 GN=ARSB PE=1 SV=1	0.004	3.597	4	2	3	2	1	533	59.6	8.21	47	2	cell organization and biogenesis;cellular component movement;metabolic process;regulation of biological process;response to stimulus;transport	cell surface;endoplasmic reticulum;extracellular;Golgi;mitochondrion;organelle lumen;vacuole	catalytic activity;metal ion binding	Pf00884, Pf14707	411	ENSG00000113273.15	ARSB	5	Lysosome; Glycosaminoglycan degradation; Metabolic pathways		0	77.5	78.4	59	47.2	38.6	41.1	57.3	112.7	80.2	122.3	93.3	11	56.9667	93.16	0.0225099	1.63534	0.709593
FALSE	High	Master Protein	Q04323	UBX domain-containing protein 1 OS=Homo sapiens OX=9606 GN=UBXN1 PE=1 SV=2	0.003	3.67	5	2	2	2	1	297	33.3	5.25	0	2	metabolic process;regulation of biological process	cytoplasm;cytosol;endoplasmic reticulum;nucleus;proteasome	protein binding	Pf00627, Pf00789	51035	ENSG00000162191.13	UBXN1	11			0	115.6	83.1	109	86.2	76.2	92.7	109.2	220.6	111.4	151.8	141.9	11	93.8	146.98	0.0234342	1.56695	0.64796
FALSE	High	Master Protein	Q96RQ3	Methylcrotonoyl-CoA carboxylase subunit alpha, mitochondrial OS=Homo sapiens OX=9606 GN=MCCC1 PE=1 SV=3	0	123.477	54	26	66	26	1	725	80.4	7.78	1786	26	cell organization and biogenesis;metabolic process	cytosol;membrane;mitochondrion;organelle lumen	catalytic activity;metal ion binding;nucleotide binding;protein binding	Pf00289, Pf00364, Pf01071, Pf02222, Pf02655, Pf02785, Pf02786, Pf07478, Pf08443, Pf13533, Pf13535, Pf15632	56922	ENSG00000078070.12	MCCC1	3	Metabolic pathways; Valine, leucine and isoleucine degradation	Amino Acid metabolism	0	101.2	99.1	94.3	108.5	47.5	104.9	110.4	148.6	127.6	122.6	114.3	11	92.5833	124.7	0.0240976	1.34689	0.429637
FALSE	High	Master Protein	O60888	Protein CutA OS=Homo sapiens OX=9606 GN=CUTA PE=1 SV=2	0	10.835	16	2	7	2	1	179	19.1	5.5	131	2	response to stimulus	membrane	metal ion binding;protein binding	Pf03091	51596	ENSG00000112514.15; ENSG00000226492.7	CUTA	6; CHR_HSCHR6_MHC_SSTO_CTG1			0	61.9	57	58.5	72.1	37.8	30.8	63.1	68.3	103.7	148.7	91.3	11	53.0167	95.02	0.0241886	1.79227	0.841785
FALSE	High	Master Protein	Q15121	Astrocytic phosphoprotein PEA-15 OS=Homo sapiens OX=9606 GN=PEA15 PE=1 SV=2	0	15.396	52	5	10	5	1	130	15	5.02	151	5	cell death;metabolic process;regulation of biological process;response to stimulus;transport	cytoplasm;cytosol;nucleus	protein binding	Pf01335	8682	ENSG00000162734.12	PEA15	1		Apoptosis Modulation and Signaling	0	80	88	84	100.3	60.4	69.4	80.3	152.5	100.7	145.6	109.9	11	80.35	117.8	0.0244353	1.46609	0.55197
FALSE	High	Master Protein	P28062	Proteasome subunit beta type-8 OS=Homo sapiens OX=9606 GN=PSMB8 PE=1 SV=3	0.001	5.047	8	2	3	2	1	276	30.3	7.43	44	2	cell differentiation;metabolic process;regulation of biological process;response to stimulus;transport	cytoplasm;cytosol;nucleus;proteasome	catalytic activity;protein binding	Pf00227	5696	ENSG00000235715.6; ENSG00000231631.6; ENSG00000236443.6; ENSG00000206298.8; ENSG00000226201.6; ENSG00000230669.6; ENSG00000204264.8	PSMB8	6; CHR_HSCHR6_MHC_COX_CTG1; CHR_HSCHR6_MHC_SSTO_CTG1; CHR_HSCHR6_MHC_MANN_CTG1; CHR_HSCHR6_MHC_QBL_CTG1; CHR_HSCHR6_MHC_MCF_CTG1; CHR_HSCHR6_MHC_APD_CTG1	Proteasome	Proteasome Degradation	0	82.9	90.4	120.5	133.8	82.7	137.7	132.6	114.1	221.8	244	168	11	108	176.1	0.0249823	1.63056	0.705364
FALSE	High	Master Protein	Q9H7C9	Mth938 domain-containing protein OS=Homo sapiens OX=9606 GN=AAMDC PE=1 SV=1	0	7.07	20	2	4	2	1	122	13.3	8.46	98	2	regulation of biological process	cytoplasm	protein binding	Pf04430, Pf11254	28971	ENSG00000087884.14	AAMDC	11			0	100.6	61	73.1	57.9	54.6	38.8	106.3	51.9	148.2	150.5	115.5	11	64.3333	114.48	0.0253104	1.77948	0.831457
FALSE	High	Master Protein	Q15185	Prostaglandin E synthase 3 OS=Homo sapiens OX=9606 GN=PTGES3 PE=1 SV=1	0	10.241	25	3	5	3	1	160	18.7	4.54	42	3	cell organization and biogenesis;metabolic process;regulation of biological process;response to stimulus	cytoplasm;cytosol;nucleus	catalytic activity;protein binding	Pf04969	10728	ENSG00000110958.15	PTGES3	12	Arachidonic acid metabolism; Metabolic pathways	Aryl Hydrocarbon Receptor Pathway	0	86.7	99	82.1	86.9	54.1	77.2	77.2	116.9	111.5	122	108.4	11	81	107.2	0.0256259	1.32346	0.404311
FALSE	High	Master Protein	P11766	Alcohol dehydrogenase class-3 OS=Homo sapiens OX=9606 GN=ADH5 PE=1 SV=4	0	49.452	41	16	44	16	1	374	39.7	7.49	317	16	metabolic process;response to stimulus	cytoplasm;cytosol;mitochondrion	catalytic activity;metal ion binding;protein binding	Pf00107, Pf08240	128	ENSG00000197894.10	ADH5	4	Fatty acid degradation; Tyrosine metabolism; Carbon metabolism; Metabolism of xenobiotics by cytochrome P450; Retinol metabolism; Drug metabolism - cytochrome P450; Chemical carcinogenesis; Glycolysis / Gluconeogenesis; Metabolic pathways	Folate-Alcohol and Cancer Pathway; Amino Acid metabolism	0	98.8	75.2	78.6	89.5	35.7	62	69.9	111.5	109.9	152.5	135.2	11	73.3	115.8	0.0269868	1.57981	0.65975
FALSE	High	Master Protein	Q07866	Kinesin light chain 1 OS=Homo sapiens OX=9606 GN=KLC1 PE=1 SV=2	0	27.587	17	9	12	7	1	573	65.3	6.2	218	9	cell organization and biogenesis;cellular component movement;transport	cytoplasm;cytoskeleton;cytosol;membrane	catalytic activity;motor activity;protein binding	Pf08317, Pf09311, Pf13374, Pf13414, Pf13424, Pf13432, Pf14559	3831	ENSG00000126214.21	KLC1	14	Salmonella infection		2	100.7	107.7	107.1	98.4	120.5	102.8	96	35.5	83.7	65.5	101.3	11	106.2	76.4	0.0275078	0.719397	-0.475139
FALSE	High	Master Protein	P05141	ADP/ATP translocase 2 OS=Homo sapiens OX=9606 GN=SLC25A5 PE=1 SV=7	0	59.134	43	15	60	4	1	298	32.8	9.69	938	15	regulation of biological process;transport	membrane;mitochondrion;nucleus	protein binding;RNA binding;transporter activity	Pf00153	292	ENSG00000005022.5	SLC25A5	X	cGMP-PKG signaling pathway; Huntington's disease; HTLV-I infection; Parkinson's disease; Calcium signaling pathway	Electron Transport Chain	0	92.7	95.9	92	79.3	53	93.9	68.2	53.2	71.8	60.1	64	11	84.4667	63.46	0.0275106	0.751302	-0.412535
FALSE	High	Master Protein	Q8N8S7	Protein enabled homolog OS=Homo sapiens OX=9606 GN=ENAH PE=1 SV=2	0	9.737	7	3	6	3	1	591	66.5	6.93	99	3	cellular component movement	cytoplasm;cytoskeleton;cytosol;membrane	protein binding	Pf00568, Pf08776	55740	ENSG00000154380.17	ENAH	1	Regulation of actin cytoskeleton; Axon guidance	Regulation of Actin Cytoskeleton	0	75.5	123.7	132.8	121.2	139.2	117.7	111	40.3	86.9	63.2	93.3	11	118.35	78.94	0.0278254	0.667005	-0.584231
FALSE	High	Master Protein	P13716	Delta-aminolevulinic acid dehydratase OS=Homo sapiens OX=9606 GN=ALAD PE=1 SV=1	0	24.825	20	6	16	6	1	330	36.3	6.79	448	6	cell organization and biogenesis;metabolic process;regulation of biological process;response to stimulus;transport	cytosol;extracellular;nucleus;organelle lumen	catalytic activity;metal ion binding;protein binding	Pf00490	210	ENSG00000148218.15	ALAD	9	Porphyrin and chlorophyll metabolism; Metabolic pathways	Heme Biosynthesis	0	100.8	72.7	86.8	85.5	129.7	68.6	82.1	204.7	139.8	132	162.7	11	90.6833	144.26	0.0292225	1.59081	0.669762
FALSE	High	Master Protein	P35754	Glutaredoxin-1 OS=Homo sapiens OX=9606 GN=GLRX PE=1 SV=2	0	16.374	43	4	15	4	1	106	11.8	8.09	232	4	cellular homeostasis;metabolic process;regulation of biological process;transport	cytoplasm;cytosol;mitochondrion;nucleus	catalytic activity;protein binding	Pf00462, Pf05768, Pf13098, Pf13417, Pf13462	2745	ENSG00000173221.13	GLRX	5		One Carbon Metabolism	0	51.9	47.1	72.1	103.9	48.1	69.1	83.3	98.2	96.3	83.6	98.9	11	65.3667	92.06	0.0292327	1.40836	0.494019
FALSE	High	Master Protein	P36551	Oxygen-dependent coproporphyrinogen-III oxidase, mitochondrial OS=Homo sapiens OX=9606 GN=CPOX PE=1 SV=3	0	6.667	9	3	3	3	1	454	50.1	8.25	35	3	metabolic process;response to stimulus	cytosol;membrane;mitochondrion	catalytic activity;protein binding;structural molecule activity	Pf01218	1371	ENSG00000080819.6	CPOX	3	Porphyrin and chlorophyll metabolism; Metabolic pathways	Heme Biosynthesis	0	82.6	100.6	97.8	85.8	54.2	67.3	76.1	158.7	113.6	119.5	121.9	11	81.3833	117.96	0.0311414	1.44944	0.535492
FALSE	High	Master Protein	P35443	Thrombospondin-4 OS=Homo sapiens OX=9606 GN=THBS4 PE=1 SV=2	0	89.241	35	22	57	20	1	961	105.8	4.68	1289	22	cellular component movement;regulation of biological process;response to stimulus	endoplasmic reticulum;extracellular	metal ion binding;protein binding	Pf02412, Pf05735, Pf07645, Pf11598, Pf12947	7060	ENSG00000113296.14	THBS4	5	Phagosome; Focal adhesion; Malaria; ECM-receptor interaction; PI3K-Akt signaling pathway	Focal Adhesion-PI3K-Akt-mTOR-signaling pathway; Focal Adhesion	2	64.5	226.1	110.3	163.1	114.4	141.2	119.4	26.2	38.9	74.4	57	11	136.6	63.18	0.0313569	0.462518	-1.11242
FALSE	High	Master Protein	P54289	Voltage-dependent calcium channel subunit alpha-2/delta-1 OS=Homo sapiens OX=9606 GN=CACNA2D1 PE=1 SV=3	0	116.907	33	32	82	32	1	1103	124.5	5.27	1624	32	cellular homeostasis;regulation of biological process;transport	endoplasmic reticulum;membrane	metal ion binding;transporter activity	Pf00092, Pf02743, Pf08399, Pf08473, Pf13519, Pf13768	781	ENSG00000153956.15	CACNA2D1	7	Arrhythmogenic right ventricular cardiomyopathy (ARVC); Dilated cardiomyopathy; MAPK signaling pathway; Oxytocin signaling pathway; Adrenergic signaling in cardiomyocytes; Cardiac muscle contraction; Hypertrophic cardiomyopathy (HCM)	Arrhythmogenic Right Ventricular Cardiomyopathy	0	83.3	117.3	103.8	98.1	112.7	125.4	107.4	87.7	77.8	61.6	77.4	11	106.767	82.38	0.0316301	0.771589	-0.374095
FALSE	High	Master Protein	P24666	Low molecular weight phosphotyrosine protein phosphatase OS=Homo sapiens OX=9606 GN=ACP1 PE=1 SV=3	0	24.09	35	7	18	7	1	158	18	6.74	193	7	metabolic process	cytoplasm;cytosol;membrane	catalytic activity;protein binding	Pf01451	52	ENSG00000143727.15	ACP1	2	Thiamine metabolism; Adherens junction; Metabolic pathways	VEGFA-VEGFR2 Signaling Pathway	0	97.6	83.9	84.8	73.5	28.8	85.5	84.9	123.4	128.9	103.8	102.6	11	75.6833	108.72	0.0321822	1.43651	0.52257
FALSE	High	Master Protein	Q9Y3D6	Mitochondrial fission 1 protein OS=Homo sapiens OX=9606 GN=FIS1 PE=1 SV=2	0	30.048	41	6	24	6	1	152	16.9	8.79	318	6	cell death;cell organization and biogenesis;cellular homeostasis;metabolic process;regulation of biological process;response to stimulus;transport	endoplasmic reticulum;membrane;mitochondrion	protein binding	Pf14852, Pf14853	51024	ENSG00000214253.8	FIS1	7			0	102.1	93.7	113.2	93.9	148.9	102.9	96.6	58.8	86.4	68.7	91.2	11	109.117	80.34	0.032225	0.736276	-0.441681
FALSE	High	Master Protein	P0DOX2	Immunoglobulin alpha-2 heavy chain OS=Homo sapiens OX=9606 PE=1 SV=1	0	21.071	20	7	24	2	1	455	48.9	6.81	245	7	response to stimulus	extracellular;membrane		Pf07654, Pf08205							1	90.9	117.2	81.4	69.6	79.9	45	107.1	152	104.3	100.6	110.8	11	80.6667	114.96	0.0336726	1.42512	0.511087
FALSE	High	Master Protein	P62263	40S ribosomal protein S14 OS=Homo sapiens OX=9606 GN=RPS14 PE=1 SV=3	0	9.599	24	3	8	3	1	151	16.3	10.05	82	3	cell differentiation;cell organization and biogenesis;metabolic process;regulation of biological process;transport	cytosol;membrane;mitochondrion;ribosome	protein binding;RNA binding;structural molecule activity;translation regulator activity	Pf00411	6208	ENSG00000164587.11	RPS14	5	Ribosome	Cytoplasmic Ribosomal Proteins	0	116.9	108.8	105.3	93.6	98.9	107.8	92.3	77.9	83	92.6	107.3	11	105.217	90.62	0.033774	0.86127	-0.215462
FALSE	High	Master Protein	P30043	Flavin reductase (NADPH) OS=Homo sapiens OX=9606 GN=BLVRB PE=1 SV=3	0	30.575	46	6	25	6	1	206	22.1	7.65	708	6	metabolic process;transport	cytoplasm;cytosol;membrane	catalytic activity	Pf01073, Pf01370, Pf02254, Pf13460	645	ENSG00000090013.9	BLVRB	19	Riboflavin metabolism; Porphyrin and chlorophyll metabolism	NRF2 pathway	0	98.3	72.1	67.7	90.5	82.6	64.3	71.7	120.1	114.2	137.6	98.5	11	79.25	108.42	0.0345936	1.36808	0.452148
FALSE	High	Master Protein	P49588	Alanine--tRNA ligase, cytoplasmic OS=Homo sapiens OX=9606 GN=AARS PE=1 SV=2	0	13.074	6	5	5	5	1	968	106.7	5.53	70	5	metabolic process;regulation of biological process	cytoplasm;cytosol;membrane;mitochondrion	catalytic activity;metal ion binding;nucleotide binding;RNA binding	Pf01411, Pf02272, Pf07973	16	ENSG00000090861.15	AARS	16	Aminoacyl-tRNA biosynthesis		0	96.2	79.8	92.7	84.3	70.2	69.9	91.1	148.8	103.6	103.5	95	11	82.1833	108.4	0.0356885	1.319	0.399447
FALSE	High	Master Protein	P12277	Creatine kinase B-type OS=Homo sapiens OX=9606 GN=CKB PE=1 SV=1	0	123.364	72	21	119	20	1	381	42.6	5.59	2433	21	cellular homeostasis;metabolic process	cytoplasm;cytosol;mitochondrion;nucleus	catalytic activity;nucleotide binding;protein binding	Pf00217, Pf02807	1152	ENSG00000166165.12	CKB	14	Metabolic pathways; Arginine and proline metabolism	Urea cycle and metabolism of amino groups	0	140.7	97.3	57.2	71.3	119.7	57.2	106.5	173.7	137.4	217	115.7	11	90.5667	150.06	0.0357899	1.6569	0.728487
FALSE	High	Master Protein	P12694	2-oxoisovalerate dehydrogenase subunit alpha, mitochondrial OS=Homo sapiens OX=9606 GN=BCKDHA PE=1 SV=2	0	31.42	27	9	22	9	1	445	50.4	8.27	342	9	metabolic process	mitochondrion;organelle lumen	catalytic activity;metal ion binding;protein binding	Pf00456, Pf00676	593	ENSG00000248098.11	BCKDHA	19	Propanoate metabolism; Metabolic pathways; Valine, leucine and isoleucine degradation		0	90.2	66.4	88	72.8	106.5	114.6	95.4	131.7	113.2	113.5	115.2	11	89.75	113.8	0.0376981	1.26797	0.342517
FALSE	High	Master Protein	P07686	Beta-hexosaminidase subunit beta OS=Homo sapiens OX=9606 GN=HEXB PE=1 SV=3	0	31.081	18	11	24	11	1	556	63.1	6.76	233	11	cell organization and biogenesis;cellular component movement;cellular homeostasis;metabolic process;regulation of biological process;reproduction;response to stimulus;transport	extracellular;membrane;organelle lumen;vacuole	catalytic activity;protein binding	Pf00728, Pf14845	3074		HEXB	5	Lysosome; Glycosphingolipid biosynthesis - ganglio series; Glycosaminoglycan degradation; Amino sugar and nucleotide sugar metabolism; Other glycan degradation; Metabolic pathways; Glycosphingolipid biosynthesis - globo and isoglobo series		0	91.9	85.6	82.5	117.2	121.5	79.1	89.8	144.3	120.5	158.2	208.3	11	96.3	144.22	0.0377646	1.49761	0.582664
FALSE	High	Master Protein	P04792	Heat shock protein beta-1 OS=Homo sapiens OX=9606 GN=HSPB1 PE=1 SV=2	0	97.298	91	19	137	19	1	205	22.8	6.4	2678	19	cellular component movement;metabolic process;regulation of biological process;response to stimulus	cytoplasm;cytoskeleton;cytosol;membrane;nucleus;proteasome	enzyme regulator activity;protein binding;RNA binding	Pf00011	3315	ENSG00000106211.8	HSPB1	7	Amoebiasis; Epstein-Barr virus infection; VEGF signaling pathway; MAPK signaling pathway	p38 MAPK Signaling Pathway; Fas Ligand (FasL) pathway and Stress induction of Heat Shock Proteins (HSP) regulation; ATM Signaling Network in Development and Disease; Apoptosis-related network due to altered Notch3 in ovarian cancer; MAPK Signaling Pathway; VEGFA-VEGFR2 Signaling Pathway	0	107.3	99.9	107.3	103.1	152.6	111.7	111.9	80.7	75.1	63.5	96.3	11	113.65	85.5	0.0388299	0.75231	-0.410601
FALSE	High	Master Protein	P48637	Glutathione synthetase OS=Homo sapiens OX=9606 GN=GSS PE=1 SV=1	0	29.813	26	10	20	10	1	474	52.4	5.92	351	10	metabolic process;response to stimulus	cytosol	catalytic activity;metal ion binding;nucleotide binding;protein binding	Pf03199, Pf03917	2937	ENSG00000100983.9	GSS	20	Glutathione metabolism; Metabolic pathways; Cysteine and methionine metabolism	Amino Acid metabolism; Trans-sulfuration and one carbon metabolism; One carbon metabolism and related pathways; Metapathway biotransformation; Glutathione metabolism	0	88.9	91.9	76.5	97.3	98.7	89.2	81.9	108.6	119.3	135.3	110.3	11	90.4167	111.08	0.0402679	1.22853	0.296938
FALSE	High	Master Protein	Q9UKM9	RNA-binding protein Raly OS=Homo sapiens OX=9606 GN=RALY PE=1 SV=1	0.001	5.058	7	2	3	2	1	306	32.4	9.17	36	2	metabolic process;regulation of biological process	nucleus;spliceosomal complex	protein binding;RNA binding	Pf00076, Pf13893, Pf14259	22913	ENSG00000125970.11	RALY	20			0	106.8	110.9	123.1	94.2	152.6	111.2	85.8	73.1	84.3	109.4	101.6	11	116.467	90.84	0.0410849	0.779966	-0.358517
FALSE	High	Master Protein	P05556	Integrin beta-1 OS=Homo sapiens OX=9606 GN=ITGB1 PE=1 SV=2	0	76.026	27	20	52	20	1	798	88.4	5.39	1072	20	cell differentiation;cell growth;cell organization and biogenesis;cellular component movement;defense response;metabolic process;regulation of biological process;response to stimulus;transport	cell surface;cytoplasm;endosome;membrane	enzyme regulator activity;metal ion binding;protein binding;receptor activity;signal transducer activity	Pf00362, Pf07965, Pf08725	3688	ENSG00000150093.18	ITGB1	10	Arrhythmogenic right ventricular cardiomyopathy (ARVC); Pathogenic Escherichia coli infection; Dilated cardiomyopathy; Leishmaniasis; Rap1 signaling pathway; Cell adhesion molecules (CAMs); Pathways in cancer; Pertussis; Toxoplasmosis; Phagosome; Focal adhesion; Proteoglycans in cancer; Regulation of actin cytoskeleton; Leukocyte transendothelial migration; Bacterial invasion of epithelial cells;…	VEGFA-VEGFR2 Signaling Pathway; Arrhythmogenic Right Ventricular Cardiomyopathy; TGF-beta Signaling Pathway; Focal Adhesion; Focal Adhesion-PI3K-Akt-mTOR-signaling pathway; Rac1/Pak1/p38/MMP-2 pathway; Neural Crest Differentiation; Pathogenic Escherichia coli infection; Prolactin Signaling Pathway; Signaling of Hepatocyte Growth Factor Receptor; Integrin-mediated Cell Adhesion; Factors and pathwa…	0	90.8	107.8	131.7	89.5	103	94.9	93.9	53.5	82.1	91.3	79.8	11	102.95	80.12	0.0416696	0.778242	-0.36171
FALSE	High	Master Protein	Q96FV2	Secernin-2 OS=Homo sapiens OX=9606 GN=SCRN2 PE=1 SV=3	0	22.737	20	6	14	6	1	425	46.6	5.67	276	6	metabolic process;transport		catalytic activity;protein binding	Pf03577	90507	ENSG00000141295.13	SCRN2	17			0	77.5	73	52.3	86.9	43.2	75.9	71.5	122.4	78.2	101.1	99.3	11	68.1333	94.5	0.0418558	1.38699	0.471954
FALSE	High	Master Protein	Q99623	Prohibitin-2 OS=Homo sapiens OX=9606 GN=PHB2 PE=1 SV=2	0	56.659	60	17	45	17	1	299	33.3	9.83	967	17	cell organization and biogenesis;metabolic process;regulation of biological process;response to stimulus;transport	cell surface;cytoplasm;membrane;mitochondrion;nucleus	protein binding	Pf01145	11331	ENSG00000215021.8	PHB2	12			0	94.8	94.2	114.9	105.1	144.2	109.2	96.2	87.5	91.9	69.8	95.3	11	110.4	88.14	0.0419022	0.79837	-0.324871
FALSE	High	Master Protein	P14174	Macrophage migration inhibitory factor OS=Homo sapiens OX=9606 GN=MIF PE=1 SV=4	0	12.094	36	3	11	3	1	115	12.5	7.88	226	3	cell organization and biogenesis;cell proliferation;cellular component movement;defense response;metabolic process;regulation of biological process;response to stimulus;transport	cell surface;cytoplasm;cytosol;extracellular;organelle lumen	catalytic activity;protein binding	Pf01187	4282	ENSG00000276701.2; ENSG00000240972.1	MIF	22; CHR_HSCHR22_1_CTG7	Tyrosine metabolism; Phenylalanine metabolism	Adipogenesis; Spinal Cord Injury	0	50.1	52.2	63.1	75.7	110.2	59	63.1	154.3	115.7	149.3	84	11	68.3833	113.28	0.0425298	1.65654	0.728177
FALSE	High	Master Protein	P02763	Alpha-1-acid glycoprotein 1 OS=Homo sapiens OX=9606 GN=ORM1 PE=1 SV=1	0	34.904	45	10	27	7	1	201	23.5	5.02	332	10	defense response;regulation of biological process;response to stimulus;transport	extracellular;organelle lumen	protein binding	Pf00061	5004		ORM1	9			2	66	74	45.5	120.7	76.3	50.4	79.3	94	148.3	123.5	106.9	11	72.15	110.4	0.0426974	1.53015	0.613669
FALSE	High	Master Protein	Q6NUK1	Calcium-binding mitochondrial carrier protein SCaMC-1 OS=Homo sapiens OX=9606 GN=SLC25A24 PE=1 SV=2	0	22.173	15	8	12	8	1	477	53.3	6.33	138	8	regulation of biological process;response to stimulus;transport	membrane;mitochondrion	metal ion binding;protein binding;transporter activity	Pf00036, Pf00153, Pf10591, Pf12763, Pf13405, Pf13499, Pf13833	29957	ENSG00000085491.15; ENSG00000284468.1	SLC25A24	1; CHR_HSCHR1_6_CTG3			0	65.5	61.5	79.5	65.6	44.1	58	108.1	86.7	74.6	69.8	70.6	11	62.3667	81.96	0.0432015	1.31416	0.394145
FALSE	High	Master Protein	P28161	Glutathione S-transferase Mu 2 OS=Homo sapiens OX=9606 GN=GSTM2 PE=1 SV=2	0	35.363	44	9	17	8	1	218	25.7	6.37	331	9	metabolic process;regulation of biological process;response to stimulus	cytoplasm;cytosol;endoplasmic reticulum	antioxidant activity;catalytic activity;protein binding	Pf00043, Pf02798, Pf13410, Pf13417, Pf14497	2946	ENSG00000213366.12	GSTM2	1	Glutathione metabolism; Metabolism of xenobiotics by cytochrome P450; Drug metabolism - cytochrome P450; Chemical carcinogenesis; Platinum drug resistance	NRF2 pathway; Glutathione metabolism; Metapathway biotransformation	0	77.1	60.9	54.9	96.6	29.1	71.5	63.5	60.9	148.2	184.5	183.5	11	65.0167	128.12	0.0444353	1.97057	0.978614
FALSE	High	Master Protein	P12814	Alpha-actinin-1 OS=Homo sapiens OX=9606 GN=ACTN1 PE=1 SV=2	0	298.523	60	58	307	31	1	892	103	5.41	6082	58	cell differentiation;cell organization and biogenesis;regulation of biological process;transport	cytoplasm;cytoskeleton;cytosol;extracellular;membrane;organelle lumen	metal ion binding;protein binding;RNA binding	Pf00036, Pf00307, Pf00435, Pf08726, Pf11971, Pf13405, Pf13499	87	ENSG00000072110.13	ACTN1	14	Viral carcinogenesis; Amoebiasis; Arrhythmogenic right ventricular cardiomyopathy (ARVC); Tight junction; Focal adhesion; Adherens junction; Regulation of actin cytoskeleton; Leukocyte transendothelial migration; Systemic lupus erythematosus	Focal Adhesion; Arrhythmogenic Right Ventricular Cardiomyopathy; Regulation of Actin Cytoskeleton	8	98.3	120	135.7	88.3	79.1	117.7	102.1	59.5	82.5	73.1	81.1	11	106.517	79.66	0.0450516	0.747864	-0.419152
FALSE	High	Master Protein	P32455	Guanylate-binding protein 1 OS=Homo sapiens OX=9606 GN=GBP1 PE=1 SV=2	0	10.117	5	3	4	3	1	592	67.9	6.32	64	3	cell organization and biogenesis;defense response;regulation of biological process;response to stimulus	cytoplasm;cytosol;extracellular;Golgi;membrane	catalytic activity;nucleotide binding;protein binding	Pf02263, Pf02841, Pf05879	2633	ENSG00000117228.9	GBP1	1	NOD-like receptor signaling pathway	Type II interferon signaling (IFNG)	0	110.8	95.5	88.1	104.2	52.1	113.4	98.2	149.2	119.8	126	122.7	11	94.0167	123.18	0.045428	1.31019	0.38978
FALSE	High	Master Protein	P14868	Aspartate--tRNA ligase, cytoplasmic OS=Homo sapiens OX=9606 GN=DARS PE=1 SV=2	0	20.237	16	8	8	8	1	501	57.1	6.55	93	8	cell organization and biogenesis;metabolic process	cytoplasm;cytosol;membrane	catalytic activity;nucleotide binding;protein binding;RNA binding	Pf00152, Pf01336	1615	ENSG00000115866.10	DARS	2	Aminoacyl-tRNA biosynthesis	Alanine and aspartate metabolism	0	102.9	89.6	101.8	81	112.1	94.5	102.2	46.6	78.4	73	76.2	11	96.9833	75.28	0.046203	0.776216	-0.36547
FALSE	High	Master Protein	P15121	Aldose reductase OS=Homo sapiens OX=9606 GN=AKR1B1 PE=1 SV=3	0	47.964	63	15	35	14	1	316	35.8	6.98	391	15	metabolic process;regulation of biological process;response to stimulus	cytoplasm;cytosol;extracellular;vacuole	catalytic activity;protein binding	Pf00248	231	ENSG00000085662.13	AKR1B1	7	Galactose metabolism; Glycerolipid metabolism; Fructose and mannose metabolism; Pentose and glucuronate interconversions; Metabolic pathways	Metapathway biotransformation; Polyol Pathway	0	133.6	93.4	81.7	74.2	35.6	60.9	91	147.3	97.8	221	137.8	11	79.9	138.98	0.0471379	1.73942	0.79861
FALSE	High	Master Protein	P56134	ATP synthase subunit f, mitochondrial OS=Homo sapiens OX=9606 GN=ATP5J2 PE=1 SV=3	0	10.177	26	2	7	2	1	94	10.9	9.67	209	2	cell organization and biogenesis;metabolic process;transport	membrane;mitochondrion;nucleus	catalytic activity;transporter activity	Pf10206	9551	ENSG00000241468.7	ATP5J2	7	Oxidative phosphorylation; Metabolic pathways	Oxidative phosphorylation; Electron Transport Chain	0	116.2	109	104	90.7	87.2	95.9	81.3	56.2	98.6	58	97.2	11	100.5	78.26	0.047341	0.778706	-0.360848
FALSE	High	Master Protein	Q9UMX5	Neudesin OS=Homo sapiens OX=9606 GN=NENF PE=1 SV=1	0	26.236	52	6	15	6	1	172	18.8	5.69	349	6	regulation of biological process	extracellular;membrane	metal ion binding;protein binding	Pf00173	29937	ENSG00000117691.9	NENF	1			0	62.3	75.6	70.8	102.3	58.8	86.4	94.9	62.9	158.2	137.2	117.7	11	76.0333	114.18	0.0475247	1.50171	0.586606
FALSE	High	Master Protein	Q15124	Phosphoglucomutase-like protein 5 OS=Homo sapiens OX=9606 GN=PGM5 PE=1 SV=2	0	94.773	49	24	78	24	1	567	62.2	7.21	1620	24	metabolic process	cytoplasm;cytoskeleton;cytosol;membrane	catalytic activity;metal ion binding;structural molecule activity	Pf02878, Pf02879, Pf02880	5239	ENSG00000154330.12	PGM5	9		Glucuronidation	0	104.3	101.8	91.5	112.8	91.9	98.7	83.1	55.3	83.1	102.7	87.3	11	100.167	82.3	0.0479105	0.821631	-0.283438
FALSE	High	Master Protein	Q5SV97	PGC-1 and ERR-induced regulator in muscle protein 1 OS=Homo sapiens OX=9606 GN=PERM1 PE=2 SV=4	0	28.908	15	6	11	6	1	790	81.3	5.58	383	6	metabolic process;regulation of biological process;response to stimulus	cytoplasm;nucleus			84808	ENSG00000187642.9	C1orf170; PERM1	1			0	76	71	71.4	80.9	81.5	83.2	92.9	223.7	103.3	122.5	97.9	11	77.3333	128.06	0.0480301	1.65595	0.727658
FALSE	High	Master Protein	P53621	Coatomer subunit alpha OS=Homo sapiens OX=9606 GN=COPA PE=1 SV=2	0	12.177	4	4	6	4	1	1224	138.3	7.66	74	4	regulation of biological process;transport	cytoplasm;cytosol;extracellular;Golgi;membrane	protein binding;structural molecule activity	Pf00400, Pf04053, Pf06957	1314	ENSG00000122218.14	COPA	1			0	106.7	108.3	131	113.1	133.7	109	112.3	47.2	90.6	83.9	112.6	11	116.967	89.32	0.0486132	0.763636	-0.389042
FALSE	High	Master Protein	O43615	Mitochondrial import inner membrane translocase subunit TIM44 OS=Homo sapiens OX=9606 GN=TIMM44 PE=1 SV=2	0	37.026	31	13	25	13	1	452	51.3	8.32	361	13	transport	membrane;mitochondrion;organelle lumen	nucleotide binding;protein binding	Pf04280, Pf07091	10469	ENSG00000104980.7	TIMM44	19			0	107.6	106.7	118.8	92.7	144.2	95.4	86.1	102.2	94.4	77.7	88.5	11	110.9	89.78	0.0486432	0.809558	-0.304793
FALSE	High	Master Protein	Q12959	Disks large homolog 1 OS=Homo sapiens OX=9606 GN=DLG1 PE=1 SV=2	0	9.748	5	4	4	4	1	904	100.4	5.76	37	4	cell communication;cell organization and biogenesis;cell proliferation;metabolic process;regulation of biological process;response to stimulus;transport	cytoplasm;cytosol;endoplasmic reticulum;Golgi;membrane;nucleus	catalytic activity;protein binding;structural molecule activity;transporter activity	Pf00018, Pf00595, Pf00625, Pf07653, Pf09058, Pf10600, Pf10608, Pf13180	1739	ENSG00000075711.20	DLG1	3	Viral carcinogenesis; T cell receptor signaling pathway; Hippo signaling pathway; HTLV-I infection	Brain-Derived Neurotrophic Factor (BDNF) signaling pathway; T-Cell antigen Receptor (TCR) pathway during Staphylococcus aureus infection	0	83.9	105.7	127.1	79.6	157.8	110.3	96.9	66	82.2	63.1	83.4	11	110.733	78.32	0.0486851	0.707285	-0.499637
FALSE	High	Master Protein	P04075	Fructose-bisphosphate aldolase A OS=Homo sapiens OX=9606 GN=ALDOA PE=1 SV=2	0	181.54	93	34	231	29	1	364	39.4	8.09	5453	34	cell organization and biogenesis;cellular homeostasis;metabolic process;regulation of biological process;transport	cytoplasm;cytoskeleton;cytosol;extracellular;membrane;nucleus;organelle lumen	catalytic activity;protein binding;RNA binding	Pf00274	226	ENSG00000149925.17	ALDOA	16	HIF-1 signaling pathway; Carbon metabolism; Fructose and mannose metabolism; Pentose phosphate pathway; Glycolysis / Gluconeogenesis; Biosynthesis of amino acids; Metabolic pathways	Glycolysis and Gluconeogenesis; Sudden Infant Death Syndrome (SIDS) Susceptibility Pathways	5	87.4	87	93.9	90.3	97.3	72.5	83.6	106.8	121.2	154.4	102.8	11	88.0667	113.76	0.0496184	1.29175	0.369325
FALSE	High	Master Protein	Q9BX68	Histidine triad nucleotide-binding protein 2, mitochondrial OS=Homo sapiens OX=9606 GN=HINT2 PE=1 SV=1	0	24.636	58	6	25	6	1	163	17.2	9.16	522	6	cell death;metabolic process;regulation of biological process	mitochondrion	catalytic activity;nucleotide binding	Pf01230, Pf11969	84681	ENSG00000137133.10	HINT2	9			0	101.9	95.1	74.4	90.4	67.6	80	80.5	124.8	105.5	167.2	107.6	11	84.9	117.12	0.0502064	1.37951	0.464151
FALSE	High	Master Protein	Q9H8L6	Multimerin-2 OS=Homo sapiens OX=9606 GN=MMRN2 PE=1 SV=2	0	11.772	6	5	9	5	1	949	104.3	5.86	114	5	regulation of biological process;transport	extracellular;membrane	protein binding	Pf00386, Pf04632, Pf07546, Pf13514	79812	ENSG00000173269.13	MMRN2	10		VEGFA-VEGFR2 Signaling Pathway	0	74	78.3	78	65.7	31.2	86.9	65.8	94.9	117.1	98.1	100.1	11	69.0167	95.2	0.0511485	1.37938	0.464017
FALSE	High	Master Protein	P11532	Dystrophin OS=Homo sapiens OX=9606 GN=DMD PE=1 SV=3	0	358.776	32	100	232	97	1	3685	426.5	5.88	3834	100	cell organization and biogenesis;cellular component movement;cellular homeostasis;metabolic process;regulation of biological process;response to stimulus;transport	cell surface;cytoplasm;cytoskeleton;cytosol;membrane;nucleus	metal ion binding;protein binding;structural molecule activity	Pf00307, Pf00397, Pf00435, Pf00569, Pf09068, Pf09069, Pf11971, Pf12761, Pf13166	1756		DMD	X	Arrhythmogenic right ventricular cardiomyopathy (ARVC); Dilated cardiomyopathy; Viral myocarditis; Hypertrophic cardiomyopathy (HCM)	Arrhythmogenic Right Ventricular Cardiomyopathy; Ectoderm Differentiation; Striated Muscle Contraction	3	94.7	85.5	101.6	91.7	70.2	89.1	86.3	108.1	129.8	105.2	103.1	11	88.8	106.5	0.0517298	1.19932	0.262222
FALSE	High	Master Protein	Q9P0L0	Vesicle-associated membrane protein-associated protein A OS=Homo sapiens OX=9606 GN=VAPA PE=1 SV=3	0	42.279	60	12	24	11	1	249	27.9	8.62	269	12	cell death;cell organization and biogenesis;metabolic process;regulation of biological process;response to stimulus;transport	cytoskeleton;endoplasmic reticulum;membrane;nucleus	protein binding;signal transducer activity	Pf00635	9218	ENSG00000101558.13	VAPA	18	Tight junction	Exercise-induced Circadian Regulation	1	96	107.1	124.2	120.3	120.4	133	106.3	60.4	104.2	93.3	108.2	11	116.833	94.48	0.0522343	0.808673	-0.306371
FALSE	High	Master Protein	Q16595	Frataxin, mitochondrial OS=Homo sapiens OX=9606 GN=FXN PE=1 SV=2	0	22.081	37	7	15	7	1	210	23.1	8.69	204	7	cell organization and biogenesis;cellular homeostasis;metabolic process;regulation of biological process;response to stimulus;transport	cytoplasm;cytosol;mitochondrion;organelle lumen	catalytic activity;metal ion binding;protein binding	Pf01491	2395	ENSG00000165060.11	FXN	9	Porphyrin and chlorophyll metabolism		0	73.8	61.2	106.9	144.9	108.6	139.5	145.3	107.2	150.1	192.6	151.9	11	105.817	149.42	0.0524215	1.41206	0.497806
FALSE	High	Master Protein	Q16821	Protein phosphatase 1 regulatory subunit 3A OS=Homo sapiens OX=9606 GN=PPP1R3A PE=1 SV=3	0	10.424	4	3	8	3	1	1122	125.7	5	232	3	metabolic process	membrane	protein binding	Pf03370	5506	ENSG00000154415.7	PPP1R3A	7	Insulin signaling pathway; Insulin resistance	Insulin Signaling	0	60.9	30.4	137.2	190.4	239.9	175.2	267.6	281.3	203.3	189.3	199.2	11	139	228.14	0.0530793	1.64129	0.714835
FALSE	High	Master Protein	Q3KQU3	MAP7 domain-containing protein 1 OS=Homo sapiens OX=9606 GN=MAP7D1 PE=1 SV=1	0	5.811	2	2	5	2	1	841	92.8	10.11	23	2	cell organization and biogenesis	cytoplasm;cytoskeleton;cytosol	structural molecule activity		55700	ENSG00000116871.15	MAP7D1	1			0	105.2	89.5	97.9	107.6	57.9	100.8	105	229.8	113.7	175.1	106.4	11	93.15	146	0.0531582	1.56736	0.648341
FALSE	High	Master Protein	P12111	Collagen alpha-3(VI) chain OS=Homo sapiens OX=9606 GN=COL6A3 PE=1 SV=5	0	199.935	22	60	139	60	1	3177	343.5	6.68	2576	60	cell organization and biogenesis;metabolic process;regulation of biological process	extracellular;membrane;organelle lumen	enzyme regulator activity;protein binding	Pf00014, Pf00041, Pf00092, Pf01391, Pf13519, Pf13768	1293	ENSG00000163359.15	COL6A3	2	Protein digestion and absorption; Focal adhesion; ECM-receptor interaction; PI3K-Akt signaling pathway	miRNA targets in ECM and membrane receptors	0	86.4	120.9	98.8	100.1	168.7	104.9	100.7	50.2	87.9	79	79.5	11	113.3	79.46	0.0532412	0.701324	-0.511847
FALSE	High	Master Protein	P07108	Acyl-CoA-binding protein OS=Homo sapiens OX=9606 GN=DBI PE=1 SV=2	0	31.185	75	6	29	6	1	87	10	6.57	376	6	metabolic process;transport	endoplasmic reticulum;Golgi;organelle lumen	protein binding	Pf00887	1622	ENSG00000155368.16	DBI	2	PPAR signaling pathway	PPAR signaling pathway; Sterol Regulatory Element-Binding Proteins (SREBP) signalling; PPAR Alpha Pathway	0	52.7	35.9	44.9	105.1	22.5	53	66.6	48.9	119.5	161.8	109.7	11	52.35	101.3	0.0542034	1.93505	0.952373
FALSE	High	Master Protein	P17661	Desmin OS=Homo sapiens OX=9606 GN=DES PE=1 SV=3	0	291.485	86	60	454	54	1	470	53.5	5.27	10783	60	cell organization and biogenesis;cellular component movement;regulation of biological process	cytoplasm;cytoskeleton;cytosol;membrane;nucleus	protein binding;structural molecule activity	Pf00038, Pf03962, Pf04732	1674	ENSG00000175084.11	DES	2	Arrhythmogenic right ventricular cardiomyopathy (ARVC); Dilated cardiomyopathy; Hypertrophic cardiomyopathy (HCM)	Arrhythmogenic Right Ventricular Cardiomyopathy; Striated Muscle Contraction	6	76.2	111.6	105.5	122.9	113.8	171.4	117.1	65.8	69.7	47	89.5	11	116.9	77.82	0.0543778	0.665697	-0.587062
FALSE	High	Master Protein	O95816	BAG family molecular chaperone regulator 2 OS=Homo sapiens OX=9606 GN=BAG2 PE=1 SV=1	0	19.926	30	6	15	6	1	211	23.8	6.7	320	6	metabolic process;regulation of biological process	cytosol	enzyme regulator activity;nucleotide binding;protein binding	Pf02179	9532	ENSG00000112208.11	BAG2	6	Protein processing in endoplasmic reticulum		0	77.7	100.9	91.8	91.3	180.8	100.6	108.6	20.3	63.3	48.3	62.2	11	107.183	60.54	0.0545887	0.564827	-0.82412
FALSE	High	Master Protein	O96019	Actin-like protein 6A OS=Homo sapiens OX=9606 GN=ACTL6A PE=1 SV=1	0	21.805	24	7	9	7	1	429	47.4	5.6	117	7	cell organization and biogenesis;metabolic process;regulation of biological process;response to stimulus	membrane;nucleus	DNA binding;protein binding	Pf00022	86	ENSG00000136518.16	ACTL6A	3		Gastric Cancer Network 1	0	99.8	105.4	103.7	141.5	142.9	144.4	129.3	276.6	145.4	191.1	155.2	11	122.95	179.52	0.055486	1.46011	0.546073
FALSE	High	Master Protein	O14841	5-oxoprolinase OS=Homo sapiens OX=9606 GN=OPLAH PE=1 SV=3	0	44.483	12	11	19	11	1	1288	137.4	6.58	414	11	metabolic process	cytosol	catalytic activity;nucleotide binding	Pf01968, Pf02538, Pf05378	26873	ENSG00000178814.16	OPLAH	8	Glutathione metabolism	Glutathione metabolism	0	111.3	84.8	93.5	79.5	103.7	88.9	83.5	143.3	136.4	115.9	109	11	93.6167	117.62	0.056883	1.2564	0.329296
FALSE	High	Master Protein	Q15582	Transforming growth factor-beta-induced protein ig-h3 OS=Homo sapiens OX=9606 GN=TGFBI PE=1 SV=1	0	32.757	19	10	17	10	1	683	74.6	7.71	214	10	cell differentiation;cell organization and biogenesis;cell proliferation;metabolic process;regulation of biological process;response to stimulus	extracellular;membrane	protein binding	Pf02469, Pf07546	7045	ENSG00000120708.16	TGFBI	5			0	81	140	152.1	91.8	124.4	110.2	115.2	92.7	60.5	81.1	67.5	11	116.583	83.4	0.0569077	0.715368	-0.483242
FALSE	High	Master Protein	Q08431	Lactadherin OS=Homo sapiens OX=9606 GN=MFGE8 PE=1 SV=2	0	26.627	22	7	14	7	1	387	43.1	8.15	212	7	cell organization and biogenesis;metabolic process;regulation of biological process	extracellular;membrane;organelle lumen	protein binding	Pf00008, Pf00754	4240		MFGE8	15		Extracellular vesicle-mediated signaling in recipient cells	0	61	174.9	133.7	113.1	252.2	121.5	119.8	79.2	61.6	47.6	66.6	11	142.733	74.96	0.0589361	0.525175	-0.929129
FALSE	High	Master Protein	Q9Y2Q5	Ragulator complex protein LAMTOR2 OS=Homo sapiens OX=9606 GN=LAMTOR2 PE=1 SV=1	0	13.154	58	4	7	4	1	125	13.5	5.4	89	4	metabolic process;regulation of biological process;response to stimulus;transport	endosome;membrane;vacuole	protein binding;structural molecule activity	Pf03259	28956	ENSG00000116586.11	LAMTOR2	1	mTOR signaling pathway		0	88.3	82	90	109.2	116.6	99.9	88.7	148.8	112.2	146.1	119.5	11	97.6667	123.06	0.0590882	1.26	0.333424
FALSE	High	Master Protein	Q9GZS3	WD repeat-containing protein 61 OS=Homo sapiens OX=9606 GN=WDR61 PE=1 SV=1	0	15.718	21	4	8	4	1	305	33.6	5.47	60	4	cell organization and biogenesis;metabolic process;regulation of biological process;response to stimulus	cytoplasm;cytosol;nucleus	protein binding	Pf00400, Pf07433, Pf13360	80349	ENSG00000140395.8	WDR61	15	RNA degradation		0	76.4	77.6	66.9	95.3	96.8	90.7	68.7	131.5	95.4	130.5	128.8	11	83.95	110.98	0.0599806	1.32198	0.402697
FALSE	High	Master Protein	Q99757	Thioredoxin, mitochondrial OS=Homo sapiens OX=9606 GN=TXN2 PE=1 SV=2	0	21.345	37	4	14	4	1	166	18.4	8.29	303	4	cell communication;cellular homeostasis;metabolic process;regulation of biological process;response to stimulus;transport	mitochondrion;organelle lumen	catalytic activity;protein binding	Pf00085, Pf13098, Pf13899, Pf13905	25828	ENSG00000100348.9	TXN2	22	NOD-like receptor signaling pathway	Oxidative Stress	0	83.7	93.4	73.4	76.1	19.4	85.2	86	118.5	95.3	129.8	85.2	11	71.8667	102.96	0.0609466	1.43265	0.518689
FALSE	High	Master Protein	Q13228	Methanethiol oxidase OS=Homo sapiens OX=9606 GN=SELENBP1 PE=1 SV=2	0	71.47	45	16	36	16	1	472	52.4	6.37	831	16	transport	cytoplasm;cytosol;membrane;nucleus	protein binding	Pf05694, Pf10282	8991	ENSG00000143416.20	SELENBP1	1		Selenium Metabolism and Selenoproteins; IL1 and megakaryocytes in obesity	0	111.7	59.9	43.6	75.2	129.7	48.2	71.2	107	154.2	168.2	127.6	11	78.05	125.64	0.0611846	1.60974	0.686825
FALSE	High	Master Protein	Q9H8Y8	Golgi reassembly-stacking protein 2 OS=Homo sapiens OX=9606 GN=GORASP2 PE=1 SV=3	0	14.123	20	6	9	6	1	452	47.1	4.82	45	6	cell organization and biogenesis	Golgi;membrane	protein binding	Pf04495	26003	ENSG00000115806.12	GORASP2	2			0	111	114.4	107	86.5	94.6	97.2	123	105.5	105.3	120.4	118.1	11	101.783	114.46	0.0612533	1.12455	0.169342
FALSE	High	Master Protein	Q2TAA2	Isoamyl acetate-hydrolyzing esterase 1 homolog OS=Homo sapiens OX=9606 GN=IAH1 PE=1 SV=1	0	7.76	13	3	6	3	1	248	27.6	5.3	34	3	metabolic process		catalytic activity	Pf00657, Pf13472	285148	ENSG00000134330.18	IAH1	2			0	90.3	93	94.2	77.2	74.3	79.6	113.3	195.3	117.3	94.6	90.8	11	84.7667	122.26	0.061599	1.44231	0.528384
FALSE	High	Master Protein	Q9UMS4	Pre-mRNA-processing factor 19 OS=Homo sapiens OX=9606 GN=PRPF19 PE=1 SV=1	0	17.111	14	5	7	5	1	504	55.1	6.61	81	5	cell organization and biogenesis;cell proliferation;metabolic process;regulation of biological process;response to stimulus	cytoplasm;cytoskeleton;membrane;nucleus;spliceosomal complex	catalytic activity;metal ion binding;protein binding	Pf00400, Pf04564, Pf08606, Pf11789	27339	ENSG00000110107.8	PRPF19	11	Ubiquitin mediated proteolysis; Spliceosome		0	85.5	93.7	96.4	94.9	61.7	81.3	101.5	168.6	107.7	106.8	90.1	11	85.5833	114.94	0.0618283	1.34302	0.425479
FALSE	High	Master Protein	Q86YB7	Enoyl-CoA hydratase domain-containing protein 2, mitochondrial OS=Homo sapiens OX=9606 GN=ECHDC2 PE=1 SV=2	0	19.478	28	6	10	6	1	292	31.1	8.72	211	6	metabolic process	mitochondrion	catalytic activity	Pf00378	55268	ENSG00000121310.16	ECHDC2	1		Fatty Acid Biosynthesis	0	103.4	76.7	76.9	85.4	111.6	62	75.3	237.6	117.8	180	110.2	11	86	144.18	0.0619989	1.67651	0.745462
FALSE	High	Master Protein	Q53GQ0	Very-long-chain 3-oxoacyl-CoA reductase OS=Homo sapiens OX=9606 GN=HSD17B12 PE=1 SV=2	0	11.851	12	4	6	4	1	312	34.3	9.32	155	4	cell organization and biogenesis;metabolic process;regulation of biological process	endoplasmic reticulum;membrane	catalytic activity;protein binding	Pf00106, Pf03435, Pf08659, Pf13460, Pf13561	51144	ENSG00000149084.12	HSD17B12	11	Fatty acid elongation; Biosynthesis of unsaturated fatty acids; Metabolic pathways; Fatty acid metabolism; Steroid hormone biosynthesis		0	101.6	102.1	96.2	84.3	120.2	81.2	105.2	68.2	79.7	71.5	67.9	11	97.6	78.5	0.0621799	0.804303	-0.314188
FALSE	High	Master Protein	Q9HBL0	Tensin-1 OS=Homo sapiens OX=9606 GN=TNS1 PE=1 SV=2	0	100.025	24	29	67	29	1	1735	185.6	7.75	1499	29	cell organization and biogenesis;cellular component movement	cell surface;cytoplasm;cytoskeleton	protein binding;RNA binding	Pf00017, Pf08416, Pf10409	7145	ENSG00000079308.16	TNS1	2		Integrin-mediated Cell Adhesion	0	84.3	82.2	100.2	101.2	131.5	93.2	91.1	217.6	131.4	136.9	131.6	11	98.7667	141.72	0.0637961	1.4349	0.520947
FALSE	High	Master Protein	Q7Z4W1	L-xylulose reductase OS=Homo sapiens OX=9606 GN=DCXR PE=1 SV=2	0	48.692	56	11	42	11	1	244	25.9	8.1	866	11	cell organization and biogenesis;metabolic process	membrane;nucleus	catalytic activity;protein binding	Pf00106, Pf01488, Pf08659, Pf13460, Pf13561	51181	ENSG00000169738.7	DCXR	17	Pentose and glucuronate interconversions; Metabolic pathways		0	115.1	109.9	111.9	130.2	110.9	101.2	120.3	138.2	109.9	151	128	11	113.2	129.48	0.0642388	1.14382	0.193855
FALSE	High	Master Protein	P50993	Sodium/potassium-transporting ATPase subunit alpha-2 OS=Homo sapiens OX=9606 GN=ATP1A2 PE=1 SV=1	0	129.94	40	32	85	19	1	1020	112.2	5.66	2111	32	cell communication;cellular homeostasis;metabolic process;regulation of biological process;response to stimulus;transport	cytoplasm;endosome;membrane	catalytic activity;metal ion binding;nucleotide binding;protein binding;transporter activity	Pf00122, Pf00689, Pf00690, Pf00702, Pf08282, Pf12710, Pf13246	477	ENSG00000018625.14	ATP1A2	1	Bile secretion; cGMP-PKG signaling pathway; Endocrine and other factor-regulated calcium reabsorption; Protein digestion and absorption; Proximal tubule bicarbonate reclamation; Thyroid hormone signaling pathway; Insulin secretion; Adrenergic signaling in cardiomyocytes; Thyroid hormone synthesis; Pancreatic secretion; Aldosterone-regulated sodium reabsorption; Carbohydrate digestion and absorpti…	Synaptic Vesicle Pathway	0	74.9	86.5	105.9	84.6	69.4	95	90.3	143.5	122	85.1	108.7	11	86.05	109.92	0.0645126	1.2774	0.353207
FALSE	High	Master Protein	P24821	Tenascin OS=Homo sapiens OX=9606 GN=TNC PE=1 SV=3	0	11.892	2	3	6	3	1	2201	240.7	4.89	70	3	cell communication;cell differentiation;cell organization and biogenesis;metabolic process;regulation of biological process;response to stimulus	extracellular;membrane;organelle lumen	protein binding	Pf00041, Pf00147, Pf07974	3371	ENSG00000041982.15	TNC	9	MicroRNAs in cancer; Focal adhesion; ECM-receptor interaction; PI3K-Akt signaling pathway	Focal Adhesion-PI3K-Akt-mTOR-signaling pathway; Amplification and Expansion of Oncogenic Pathways as Metastatic Traits; Focal Adhesion; TGF-B Signaling in Thyroid Cells for Epithelial-Mesenchymal Transition; TGF-beta Signaling Pathway	0	54	167.1	117.7	115.7	110.2	98.3	102.4	67.3	72.3	67.6	55.1	11	110.5	72.94	0.0653791	0.66009	-0.599264
FALSE	High	Master Protein	P15374	Ubiquitin carboxyl-terminal hydrolase isozyme L3 OS=Homo sapiens OX=9606 GN=UCHL3 PE=1 SV=1	0	13.601	24	4	8	4	1	230	26.2	4.92	160	4	metabolic process	cytoplasm;cytosol;nucleus	catalytic activity;protein binding	Pf01088	7347	ENSG00000118939.17	UCHL3	13		Proteasome Degradation	0	204.1	184.7	244.1	198.6	59.5	293.2	451.9	281.4	235.6	234.9	311.2	11	197.367	303	0.0657649	1.53521	0.618439
FALSE	High	Master Protein	Q15111	Inactive phospholipase C-like protein 1 OS=Homo sapiens OX=9606 GN=PLCL1 PE=1 SV=3	0	19.868	7	6	13	6	1	1095	122.6	5.62	253	6	metabolic process;regulation of biological process;response to stimulus	cytoplasm;membrane	catalytic activity;protein binding;signal transducer activity	Pf00168, Pf00169, Pf00387, Pf00388, Pf09279	5334	ENSG00000115896.15	PLCL1	2	GABAergic synapse	GPR40 PATHWAY	0	120.1	95.6	109.9	120.9	115.8	81.4	87.5	39.6	106.7	77.1	94.8	11	107.283	81.14	0.0666843	0.756315	-0.402941
FALSE	High	Master Protein	Q15847	Adipogenesis regulatory factor OS=Homo sapiens OX=9606 GN=ADIRF PE=1 SV=1	0	19.779	79	5	10	5	1	76	7.9	5.31	227	5	cell differentiation;metabolic process;regulation of biological process;response to stimulus	cytosol;nucleus			10974	ENSG00000148671.13	ADIRF; C10orf116	10			0	38.6	35.4	36.7	69.4	51.5	47.8	72.4	24.7	91.9	110.8	80.9	11	46.5667	76.14	0.0673401	1.63508	0.709357
FALSE	High	Master Protein	P22234	Multifunctional protein ADE2 OS=Homo sapiens OX=9606 GN=PAICS PE=1 SV=3	0	5.446	9	3	4	3	1	425	47	7.23	17	3	metabolic process	cytoplasm;cytosol;membrane	catalytic activity;nucleotide binding;protein binding	Pf00731, Pf01259	10606	ENSG00000128050.8	PAICS	4	Purine metabolism; Metabolic pathways		0	125.7	121.4	130.3	105.1	153	94.3	92	19.6	103.7	95.5	113.8	11	121.633	84.92	0.0682224	0.698164	-0.518362
FALSE	High	Master Protein	Q08380	Galectin-3-binding protein OS=Homo sapiens OX=9606 GN=LGALS3BP PE=1 SV=1	0	40.503	27	12	27	12	1	585	65.3	5.27	515	12	defense response;regulation of biological process;response to stimulus;transport	extracellular;membrane;organelle lumen	protein binding;receptor activity	Pf00530, Pf07707	3959	ENSG00000108679.12	LGALS3BP	17			0	67.4	82	99.2	103.1	80.9	47.7	75	126.5	101.8	128.2	100.9	11	80.05	106.48	0.0690565	1.33017	0.411609
FALSE	High	Master Protein	P55268	Laminin subunit beta-2 OS=Homo sapiens OX=9606 GN=LAMB2 PE=1 SV=2	0	127.236	29	36	73	36	1	1798	195.9	6.52	1657	36	cell growth;cell organization and biogenesis;cellular component movement;metabolic process;regulation of biological process;transport	cytoplasm;extracellular;Golgi;organelle lumen	catalytic activity;motor activity;nucleotide binding;protein binding;structural molecule activity;transporter activity	Pf00053, Pf00055, Pf00430, Pf00769, Pf01576, Pf02050, Pf02841, Pf04111, Pf06008, Pf09831, Pf12128, Pf12795, Pf13514, Pf13851, Pf13868, Pf15070, Pf15558	3913	ENSG00000172037.13	LAMB2	3	Amoebiasis; Pathways in cancer; Toxoplasmosis; Focal adhesion; Small cell lung cancer; ECM-receptor interaction; PI3K-Akt signaling pathway	Primary Focal Segmental Glomerulosclerosis FSGS; Inflammatory Response Pathway; Alpha 6 Beta 4 signaling pathway; miRNA targets in ECM and membrane receptors; Focal Adhesion; Focal Adhesion-PI3K-Akt-mTOR-signaling pathway	0	94.6	87.1	101.5	74.2	123.2	84.3	88.5	141.3	103.6	163.9	120.7	11	94.15	123.6	0.0695744	1.3128	0.392646
FALSE	High	Master Protein	P17980	26S proteasome regulatory subunit 6A OS=Homo sapiens OX=9606 GN=PSMC3 PE=1 SV=3	0	40.087	38	12	21	12	1	439	49.2	5.24	291	12	metabolic process;regulation of biological process;response to stimulus;transport	cytoplasm;cytosol;extracellular;membrane;nucleus;organelle lumen;proteasome	catalytic activity;enzyme regulator activity;nucleotide binding;protein binding	Pf00004, Pf01078, Pf05496, Pf07724, Pf07728, Pf13191	5702	ENSG00000165916.8	PSMC3	11	Epstein-Barr virus infection; Proteasome	Proteasome Degradation; Parkin-Ubiquitin Proteasomal System pathway	0	111.5	97.8	103.3	91.2	92.8	112.1	105.8	74.1	84.5	75.2	96.7	11	101.45	87.26	0.0700255	0.860128	-0.217376
FALSE	High	Master Protein	Q8WVM8	Sec1 family domain-containing protein 1 OS=Homo sapiens OX=9606 GN=SCFD1 PE=1 SV=4	0	21.112	12	6	13	6	1	642	72.3	6.27	212	6	cell organization and biogenesis;regulation of biological process;response to stimulus;transport	cytoplasm;cytosol;endoplasmic reticulum;Golgi;membrane	protein binding	Pf00995	23256	ENSG00000092108.20	SCFD1	14			0	102.4	104.9	101.5	90.2	116.5	100.1	88.3	102.5	92.7	75.3	96.4	11	102.6	91.04	0.0702119	0.887329	-0.172458
FALSE	High	Master Protein	P50897	Palmitoyl-protein thioesterase 1 OS=Homo sapiens OX=9606 GN=PPT1 PE=1 SV=1	0	50.624	41	12	33	12	1	306	34.2	6.52	567	12	cell communication;cell organization and biogenesis;cellular homeostasis;metabolic process;regulation of biological process;response to stimulus;transport	cytosol;extracellular;Golgi;membrane;nucleus;organelle lumen;vacuole	catalytic activity;protein binding	Pf02089	5538	ENSG00000131238.16	PPT1	1	Lysosome; Fatty acid elongation; Metabolic pathways; Fatty acid metabolism		0	77.6	92.3	113.6	107	89	78.5	89.6	100.6	117.5	125.5	128.8	11	93	112.4	0.0712383	1.2086	0.273339
FALSE	High	Master Protein	P22626	Heterogeneous nuclear ribonucleoproteins A2/B1 OS=Homo sapiens OX=9606 GN=HNRNPA2B1 PE=1 SV=2	0	48.52	41	15	46	15	1	353	37.4	8.95	798	15	metabolic process;regulation of biological process;response to stimulus;transport	cytoplasm;extracellular;membrane;nucleus;spliceosomal complex	DNA binding;protein binding;RNA binding	Pf00076, Pf13893, Pf14259	3181	ENSG00000122566.20	HNRNPA2B1	7		mRNA Processing	0	111.9	84	121.4	155	91.1	104	140.4	106.7	148.3	273.8	172.5	11	111.233	168.34	0.0724104	1.5134	0.597789
FALSE	High	Master Protein	P52566	Rho GDP-dissociation inhibitor 2 OS=Homo sapiens OX=9606 GN=ARHGDIB PE=1 SV=3	0	19.245	35	5	10	5	1	201	23	5.21	160	5	cellular component movement;development;regulation of biological process;response to stimulus	cytoplasm;cytoskeleton;cytosol;membrane	catalytic activity;enzyme regulator activity;protein binding	Pf02115	397	ENSG00000111348.8	ARHGDIB	12	Neurotrophin signaling pathway; Vasopressin-regulated water reabsorption	Fas Ligand (FasL) pathway and Stress induction of Heat Shock Proteins (HSP) regulation; G13 Signaling Pathway	0	97.8	92.2	68.1	80	34.7	70.9	79.6	129.9	89.9	117.2	88.6	11	73.95	101.04	0.0724962	1.36633	0.450304
FALSE	High	Master Protein	O95210	Starch-binding domain-containing protein 1 OS=Homo sapiens OX=9606 GN=STBD1 PE=1 SV=1	0	18.221	19	5	13	5	1	358	39	5.73	283	5	metabolic process;transport	cytosol;endoplasmic reticulum;membrane	protein binding	Pf00686	8987	ENSG00000118804.8	STBD1	4		Exercise-induced Circadian Regulation	0	76.3	101	136.9	146.8	99.5	135.9	65.3	62.6	120.2	57.4	103	11	116.067	81.7	0.0725968	0.703906	-0.506546
FALSE	High	Master Protein	Q14061	Cytochrome c oxidase copper chaperone OS=Homo sapiens OX=9606 GN=COX17 PE=1 SV=2	0	17.022	78	4	11	4	1	63	6.9	7.24	187	4	cell organization and biogenesis;metabolic process;regulation of biological process;transport	cytoplasm;mitochondrion	metal ion binding;protein binding	Pf05051	10063	ENSG00000138495.6	COX17	3	Oxidative phosphorylation; Metabolic pathways	Copper homeostasis; Electron Transport Chain	0	62.7	47.4	67.6	69.2	14.8	58.5	77.1	32.6	111	172.5	102.6	11	53.3667	99.16	0.0733824	1.85809	0.893819
FALSE	High	Master Protein	P24043	Laminin subunit alpha-2 OS=Homo sapiens OX=9606 GN=LAMA2 PE=1 SV=4	0	377.706	40	109	266	109	1	3122	343.7	6.4	5008	109	cell differentiation;cell organization and biogenesis;cellular component movement;metabolic process;regulation of biological process;response to stimulus;transport	cytoplasm;cytoskeleton;extracellular;membrane	catalytic activity;motor activity;protein binding;signal transducer activity;structural molecule activity	Pf00015, Pf00052, Pf00053, Pf00054, Pf00055, Pf00261, Pf00769, Pf01442, Pf01540, Pf01576, Pf01920, Pf02210, Pf02463, Pf03357, Pf04740, Pf04912, Pf05478, Pf05483, Pf05557, Pf05622, Pf05667, Pf05701, Pf06008, Pf06009, Pf06160, Pf07926, Pf08317, Pf10174, Pf10368, Pf12128, Pf12718, Pf12889, Pf13166, Pf13385, Pf13514, Pf13863, Pf13949, Pf14265, Pf15450	3908	ENSG00000196569.11	LAMA2	6	Amoebiasis; Arrhythmogenic right ventricular cardiomyopathy (ARVC); Dilated cardiomyopathy; Pathways in cancer; Toxoplasmosis; Focal adhesion; Small cell lung cancer; ECM-receptor interaction; Viral myocarditis; PI3K-Akt signaling pathway; Hypertrophic cardiomyopathy (HCM)	Focal Adhesion; Focal Adhesion-PI3K-Akt-mTOR-signaling pathway; Arrhythmogenic Right Ventricular Cardiomyopathy; Alpha 6 Beta 4 signaling pathway	0	100.2	83.3	69.6	82.9	93.6	81.7	73.9	118.5	106.7	234.1	145.8	11	85.2167	135.8	0.0734082	1.59358	0.672276
FALSE	High	Master Protein	P14854	Cytochrome c oxidase subunit 6B1 OS=Homo sapiens OX=9606 GN=COX6B1 PE=1 SV=2	0	44.513	90	11	72	11	1	86	10.2	7.05	1311	11	metabolic process;transport	membrane;mitochondrion	catalytic activity;transporter activity	Pf02297	1340	ENSG00000126267.8	COX6B1	19	Huntington's disease; Parkinson's disease; Alzheimer's disease; Oxidative phosphorylation; Non-alcoholic fatty liver disease (NAFLD); Metabolic pathways; Cardiac muscle contraction	Electron Transport Chain	0	74.1	68.1	79.3	76.4	87.7	92.7	93.2	183.7	90.3	122	83.4	11	79.7167	114.52	0.0737081	1.43659	0.522646
FALSE	High	Master Protein	P19367	Hexokinase-1 OS=Homo sapiens OX=9606 GN=HK1 PE=1 SV=3	0	147.012	45	41	141	41	1	917	102.4	6.8	2665	41	cellular homeostasis;metabolic process;regulation of biological process	cytosol;membrane;mitochondrion	catalytic activity;nucleotide binding;protein binding	Pf00349, Pf03727	3098	ENSG00000156515.21	HK1	10	Insulin signaling pathway; HIF-1 signaling pathway; Central carbon metabolism in cancer; Carbon metabolism; Galactose metabolism; Type II diabetes mellitus; Neomycin, kanamycin and gentamicin biosynthesis; Starch and sucrose metabolism; Fructose and mannose metabolism; Glycolysis / Gluconeogenesis; Carbohydrate digestion and absorption; Amino sugar and nucleotide sugar metabolism; Metabolic pathw…	Photodynamic therapy-induced HIF-1 survival signaling; Glycolysis and Gluconeogenesis; Cori Cycle; Glucuronidation	0	106.1	102.9	114.7	92.2	97	89.8	104.4	59	92.7	86.2	78.8	11	100.45	84.22	0.0739935	0.838427	-0.254243
FALSE	High	Master Protein	Q9UKG1	DCC-interacting protein 13-alpha OS=Homo sapiens OX=9606 GN=APPL1 PE=1 SV=1	0	24.82	17	8	14	8	1	709	79.6	5.41	231	8	cell proliferation;regulation of biological process;response to stimulus	cytoplasm;cytosol;endosome;membrane;nucleus	protein binding	Pf00169, Pf00640	26060	ENSG00000157500.10	APPL1	3	Colorectal cancer; Pathways in cancer; Longevity regulating pathway	Follicle Stimulating Hormone (FSH) signaling pathway	0	102.7	95.9	115.1	107.2	176.4	110.6	133.3	168.2	131.9	156.6	147.6	11	117.983	147.52	0.0746105	1.25035	0.322327
FALSE	High	Master Protein	Q9BTZ2	Dehydrogenase/reductase SDR family member 4 OS=Homo sapiens OX=9606 GN=DHRS4 PE=1 SV=3	0	19.339	24	5	11	5	1	278	29.5	8.56	281	5	cell organization and biogenesis;metabolic process	membrane;mitochondrion;nucleus	catalytic activity;protein binding	Pf00106, Pf08659, Pf13561	10901	ENSG00000157326.18	DHRS4	14	Peroxisome; Retinol metabolism; Metabolic pathways		0	115.8	70.8	117.7	71	32.5	119	91.4	150.6	119.9	124	136.2	11	87.8	124.42	0.0763557	1.41708	0.502926
FALSE	High	Master Protein	P04080	Cystatin-B OS=Homo sapiens OX=9606 GN=CSTB PE=1 SV=2	0	19.192	61	5	20	5	1	98	11.1	7.56	299	5	regulation of biological process;response to stimulus;transport	cytoplasm;cytosol;extracellular;nucleus;organelle lumen	enzyme regulator activity;protein binding;RNA binding	Pf00031	1476	ENSG00000160213.6	CSTB	21			0	82.6	98	79.1	106.2	147.7	87.6	85.1	141.3	140.3	151	139.4	11	100.2	131.42	0.076529	1.31158	0.391302
FALSE	High	Master Protein	Q13825	Methylglutaconyl-CoA hydratase, mitochondrial OS=Homo sapiens OX=9606 GN=AUH PE=1 SV=1	0	32.27	31	11	23	11	1	339	35.6	9.48	315	11	metabolic process	mitochondrion;organelle lumen	catalytic activity;RNA binding	Pf00378	549	ENSG00000148090.11	AUH	9	Metabolic pathways; Valine, leucine and isoleucine degradation	Amino Acid metabolism	0	101.7	96.3	94.2	99	114.1	88.5	91.7	130.7	107.8	126.2	112.3	11	98.9667	113.74	0.0767939	1.14928	0.200725
FALSE	High	Master Protein	P00352	Retinal dehydrogenase 1 OS=Homo sapiens OX=9606 GN=ALDH1A1 PE=1 SV=2	0	50.614	35	15	40	11	1	501	54.8	6.73	536	15	metabolic process;regulation of biological process	cytoplasm;cytosol	catalytic activity;enzyme regulator activity;nucleotide binding	Pf00171, Pf05893, Pf07368	216	ENSG00000165092.12	ALDH1A1	9	Retinol metabolism; Metabolic pathways	Fatty Acid Omega Oxidation; Amino Acid metabolism; Folate-Alcohol and Cancer Pathway; Tryptophan metabolism; Dopaminergic Neurogenesis; Vitamin A and Carotenoid Metabolism	0	95.9	85.9	71.6	65.1	113.2	90.6	84.5	91.6	120.4	217	150	11	87.05	132.7	0.0792406	1.52441	0.608252
FALSE	High	Master Protein	Q92520	Protein FAM3C OS=Homo sapiens OX=9606 GN=FAM3C PE=1 SV=1	0	10.22	13	3	4	3	1	227	24.7	8.29	86	3	cell differentiation;cell organization and biogenesis;cell proliferation;development;regulation of biological process;response to stimulus;transport	cytoplasm;extracellular;organelle lumen	protein binding		10447; 51384	ENSG00000196937.10	FAM3C; WNT16	7		Wnt Signaling Pathway; DNA Damage Response (only ATM dependent); Wnt Signaling Pathway and Pluripotency	0	86.8	107.1	121.3	89.6	155.2	108.8	101.5	18.3	86.6	79	97.3	11	111.467	76.54	0.0796806	0.686663	-0.542327
FALSE	High	Master Protein	P46940	Ras GTPase-activating-like protein IQGAP1 OS=Homo sapiens OX=9606 GN=IQGAP1 PE=1 SV=1	0	43.15	11	15	24	15	1	1657	189.1	6.48	314	15	cell growth;regulation of biological process;response to stimulus;transport	cytoplasm;cytoskeleton;cytosol;membrane;nucleus	enzyme regulator activity;metal ion binding;protein binding	Pf00307, Pf00397, Pf00616, Pf03836, Pf11016	8826	ENSG00000140575.12	IQGAP1	15	Proteoglycans in cancer; Adherens junction; Regulation of actin cytoskeleton	EGF/EGFR Signaling Pathway; G13 Signaling Pathway; Regulation of Actin Cytoskeleton; VEGFA-VEGFR2 Signaling Pathway	0	98.9	106.9	114.3	90.6	116.1	93.2	113	86.3	88.8	68.2	78.6	11	103.333	86.98	0.0797974	0.841742	-0.24855
FALSE	High	Master Protein	P12429	Annexin A3 OS=Homo sapiens OX=9606 GN=ANXA3 PE=1 SV=3	0	41.035	43	12	25	12	1	323	36.4	5.92	469	12	defense response;regulation of biological process;response to stimulus;transport	cytoplasm;cytosol;membrane	enzyme regulator activity;metal ion binding;protein binding	Pf00191	306	ENSG00000138772.12	ANXA3	4		Prostaglandin Synthesis and Regulation	0	114.8	76.3	59	112.3	74.8	44.3	80.1	107	135.5	135.4	99.7	11	80.25	111.54	0.0826149	1.38991	0.474988
FALSE	High	Master Protein	P18669	Phosphoglycerate mutase 1 OS=Homo sapiens OX=9606 GN=PGAM1 PE=1 SV=2	0	108.676	74	18	86	13	1	254	28.8	7.18	1965	18	metabolic process;regulation of biological process;transport	cytoplasm;cytosol;extracellular;membrane;organelle lumen	catalytic activity;protein binding	Pf00300	5223; 643576	ENSG00000171314.8	PGAM1; LOC643576	10; 12	Central carbon metabolism in cancer; Carbon metabolism; Glycine, serine and threonine metabolism; Glucagon signaling pathway; Glycolysis / Gluconeogenesis; Biosynthesis of amino acids; Metabolic pathways	Glycolysis and Gluconeogenesis; Cori Cycle	0	98.3	99.8	96.4	139.7	61.2	108	110.4	90.4	153.4	205.4	149	11	100.567	141.72	0.0839937	1.40921	0.494891
FALSE	High	Master Protein	P14324	Farnesyl pyrophosphate synthase OS=Homo sapiens OX=9606 GN=FDPS PE=1 SV=4	0	5.5	6	2	4	2	1	419	48.2	6.15	26	2	metabolic process;regulation of biological process	cytoplasm;cytosol;mitochondrion	catalytic activity;metal ion binding;RNA binding	Pf00348	2224	ENSG00000160752.14	FDPS	1	HTLV-I infection; Terpenoid backbone biosynthesis; Metabolic pathways; Influenza A	Sterol Regulatory Element-Binding Proteins (SREBP) signalling; Cholesterol Biosynthesis	0	93.2	71.7	65.2	79.6	63	65	65.8	80.5	92.5	126.2	102.7	11	72.95	93.54	0.0845192	1.28225	0.358675
FALSE	High	Master Protein	Q9Y263	Phospholipase A-2-activating protein OS=Homo sapiens OX=9606 GN=PLAA PE=1 SV=2	0	17.325	8	5	7	5	1	795	87.1	6.37	86	5	cell communication;cellular homeostasis;defense response;metabolic process;regulation of biological process;response to stimulus	cytoplasm;nucleus	enzyme regulator activity;protein binding	Pf00400, Pf08324, Pf09070	9373	ENSG00000137055.14	PLAA	9	Protein processing in endoplasmic reticulum		0	120.1	119.9	127.1	109.6	101.2	103.5	108.9	65.2	105.4	84.2	113.1	11	113.567	95.36	0.0847403	0.839683	-0.252083
FALSE	High	Master Protein	P02655	Apolipoprotein C-II OS=Homo sapiens OX=9606 GN=APOC2 PE=1 SV=1	0	10.39	29	3	8	3	1	101	11.3	4.72	124	3	cell organization and biogenesis;metabolic process;regulation of biological process;response to stimulus;transport	endosome;extracellular	enzyme regulator activity;protein binding	Pf05355	344	ENSG00000234906.9	APOC2	19		Mecp2 and Associated Rett Syndrome; Statin Pathway	0	48.5	64.8	71.1	50	51.8	60.6	40.9	4.7	75.2	25.8	34.2	11	57.8	36.16	0.0847587	0.625606	-0.676675
FALSE	High	Master Protein	P49257	Protein ERGIC-53 OS=Homo sapiens OX=9606 GN=LMAN1 PE=1 SV=2	0	21.149	18	6	18	5	1	510	57.5	6.77	421	6	cell organization and biogenesis;coagulation;metabolic process;regulation of biological process;transport	endoplasmic reticulum;Golgi;membrane	metal ion binding;protein binding	Pf03388	3998	ENSG00000074695.5	LMAN1	18	Protein processing in endoplasmic reticulum	Complement and Coagulation Cascades	1	84.3	110.3	111.7	89.8	180.4	132.5	98.5	70.2	93.7	73.2	93.8	11	118.167	85.88	0.0847924	0.72677	-0.460429
FALSE	High	Master Protein	O75323	Protein NipSnap homolog 2 OS=Homo sapiens OX=9606 GN=NIPSNAP2 PE=1 SV=1	0	41.82	44	12	33	10	1	286	33.7	9.36	286	12	metabolic process;regulation of biological process	cytoplasm;membrane;mitochondrion	protein binding	Pf07978	2631	ENSG00000146729.9	GBAS; NIPSNAP2	7			2	120.8	106.6	120	95.2	81.8	117.1	113.3	62.6	86.9	73.5	95.4	11	106.917	86.34	0.0848898	0.807545	-0.308386
FALSE	High	Master Protein	P38919	Eukaryotic initiation factor 4A-III OS=Homo sapiens OX=9606 GN=EIF4A3 PE=1 SV=4	0	14.586	11	4	16	2	1	411	46.8	6.73	196	4	metabolic process;regulation of biological process;response to stimulus;transport	cytoplasm;cytosol;membrane;nucleus;spliceosomal complex	catalytic activity;nucleotide binding;protein binding;RNA binding	Pf00270, Pf00271	9775	ENSG00000141543.9	EIF4A3	17	Spliceosome; mRNA surveillance pathway; RNA transport		0	93	90.4	106.2	90.1	28.6	61.3	98.4	116.2	95.7	128.9	91	11	78.2667	106.04	0.0849844	1.35486	0.438139
FALSE	High	Master Protein	P18206	Vinculin OS=Homo sapiens OX=9606 GN=VCL PE=1 SV=4	0	441.628	73	81	417	81	1	1134	123.7	5.66	9030	81	cell growth;cell organization and biogenesis;cellular component movement;regulation of biological process;transport	cytoplasm;cytoskeleton;cytosol;extracellular;membrane;organelle lumen	protein binding;structural molecule activity	Pf01044	7414	ENSG00000035403.17	VCL	10	Amoebiasis; Focal adhesion; Adherens junction; Regulation of actin cytoskeleton; Leukocyte transendothelial migration; Bacterial invasion of epithelial cells; Shigellosis	Primary Focal Segmental Glomerulosclerosis FSGS; Focal Adhesion; Regulation of Actin Cytoskeleton; VEGFA-VEGFR2 Signaling Pathway; Integrin-mediated Cell Adhesion	0	96.7	109.9	105.4	130.9	77.4	101.5	81.6	63.1	89.5	92.3	98.8	11	103.633	85.06	0.0861747	0.820778	-0.284935
FALSE	High	Master Protein	P60842	Eukaryotic initiation factor 4A-I OS=Homo sapiens OX=9606 GN=EIF4A1 PE=1 SV=1	0	44.82	36	12	31	4	1	406	46.1	5.48	554	12	metabolic process;regulation of biological process	cytoplasm;cytosol;membrane;nucleus	catalytic activity;DNA binding;nucleotide binding;protein binding;RNA binding	Pf00270, Pf00271, Pf04851	1973	ENSG00000161960.14	EIF4A1	17	RNA transport	Interferon type I signaling pathways; Translation Factors	0	106.8	104.8	109.1	89.5	98.9	86.1	105	69.8	85.6	85	86.8	11	99.2	86.44	0.0862031	0.871371	-0.198641
FALSE	High	Master Protein	Q7Z7G0	Target of Nesh-SH3 OS=Homo sapiens OX=9606 GN=ABI3BP PE=1 SV=1	0	35.634	14	11	19	11	1	1075	118.6	9.44	265	11	cell organization and biogenesis;regulation of biological process	extracellular	protein binding	Pf00041	25890	ENSG00000154175.16	ABI3BP	3			0	55.8	182.9	132	62.7	222.8	98	112.1	48.7	40.9	68.9	46	11	125.7	63.32	0.086435	0.503739	-0.989251
FALSE	High	Master Protein	Q13442	28 kDa heat- and acid-stable phosphoprotein OS=Homo sapiens OX=9606 GN=PDAP1 PE=1 SV=1	0	10.448	20	3	5	3	1	181	20.6	8.87	88	3	cell proliferation;regulation of biological process;response to stimulus;transport	extracellular	RNA binding	Pf10252	11333	ENSG00000106244.12	PDAP1	7			0	80.5	69.6	72	87.6	50.4	57.3	79.1	50.8	132.4	151.4	102	11	69.5667	103.14	0.0864722	1.48261	0.568136
FALSE	High	Master Protein	Q15848	Adiponectin OS=Homo sapiens OX=9606 GN=ADIPOQ PE=1 SV=1	0	17.096	24	4	16	4	1	244	26.4	5.74	423	4	cell differentiation;cell organization and biogenesis;metabolic process;regulation of biological process;response to stimulus	cell surface;endoplasmic reticulum;extracellular	protein binding	Pf00386, Pf01391	9370	ENSG00000181092.9	ADIPOQ	3	PPAR signaling pathway; Type II diabetes mellitus; AMPK signaling pathway; Non-alcoholic fatty liver disease (NAFLD); Adipocytokine signaling pathway; Longevity regulating pathway	Differentiation of white and brown adipocyte; AMP-activated Protein Kinase (AMPK) Signaling; PPAR signaling pathway; Transcription factor regulation in adipogenesis; Type II diabetes mellitus; Adipogenesis; Leptin and adiponectin	0	109.3	108.5	110.6	39.6	69.4	88.1	103.1	129.8	142.3	198.1	78.5	11	87.5833	130.36	0.0876338	1.48841	0.573773
FALSE	High	Master Protein	Q96QK1	Vacuolar protein sorting-associated protein 35 OS=Homo sapiens OX=9606 GN=VPS35 PE=1 SV=2	0	26.566	11	7	12	7	1	796	91.6	5.49	343	7	cell organization and biogenesis;regulation of biological process;response to stimulus;transport	cytoplasm;cytosol;endosome;membrane;mitochondrion;vacuole	protein binding;transporter activity	Pf03635	55737	ENSG00000069329.16	VPS35	16	Endocytosis		0	87.2	64.2	89.5	111	75.5	103.3	97.4	82.1	142.8	109.1	132	11	88.45	112.68	0.0884354	1.27394	0.349297
FALSE	High	Master Protein	P62913	60S ribosomal protein L11 OS=Homo sapiens OX=9606 GN=RPL11 PE=1 SV=2	0	9.355	16	3	6	3	1	178	20.2	9.6	37	3	cell organization and biogenesis;metabolic process;regulation of biological process;transport	cytoplasm;cytosol;membrane;nucleus;ribosome	protein binding;RNA binding;structural molecule activity	Pf00281, Pf00673	6135	ENSG00000142676.12	RPL11	1	Ribosome	Cytoplasmic Ribosomal Proteins	0	123.9	112.8	126.7	104.2	136.9	86.6	112.2	74.1	104.6	79.7	104	11	115.183	94.92	0.088499	0.824078	-0.279148
FALSE	High	Master Protein	O43504	Ragulator complex protein LAMTOR5 OS=Homo sapiens OX=9606 GN=LAMTOR5 PE=1 SV=1	0	10.187	55	3	12	3	1	91	9.6	4.87	179	3	cell organization and biogenesis;regulation of biological process;response to stimulus	cytoplasm;cytosol;membrane;vacuole	protein binding;structural molecule activity		10542	ENSG00000134248.13	LAMTOR5	1	Hepatitis B; mTOR signaling pathway		0	52.7	52	113.3	109.5	60.5	136	113.1	100.1	120.9	143.7	128.8	11	87.3333	121.32	0.0885497	1.38916	0.474213
FALSE	High	Master Protein	Q16555	Dihydropyrimidinase-related protein 2 OS=Homo sapiens OX=9606 GN=DPYSL2 PE=1 SV=1	0	97.543	52	20	67	17	1	572	62.3	6.38	1721	20	cell differentiation;cell organization and biogenesis;cellular component movement;development;metabolic process;regulation of biological process;response to stimulus;transport	cytoplasm;cytoskeleton;cytosol;membrane	catalytic activity;protein binding	Pf01979, Pf07969, Pf13147, Pf13594	1808	ENSG00000092964.17	DPYSL2	8	Axon guidance	Regulation of Microtubule Cytoskeleton; Brain-Derived Neurotrophic Factor (BDNF) signaling pathway	3	82.4	104.5	81.8	110.2	103.6	83.9	81.8	209.1	116.5	154.9	108.2	11	94.4	134.1	0.0886964	1.42055	0.50645
FALSE	High	Master Protein	P13489	Ribonuclease inhibitor OS=Homo sapiens OX=9606 GN=RNH1 PE=1 SV=2	0	71.551	44	16	49	16	1	461	49.9	4.82	1391	16	metabolic process;regulation of biological process	cytoplasm;cytosol	enzyme regulator activity;protein binding		6050	ENSG00000276230.4; ENSG00000023191.16	RNH1	11; CHR_HSCHR11_1_CTG8			0	73.4	102.4	76.5	106.5	65.7	101.8	106.4	149.4	90.4	113.6	96.2	11	87.7167	111.2	0.0891	1.26772	0.342234
FALSE	High	Master Protein	P29218	Inositol monophosphatase 1 OS=Homo sapiens OX=9606 GN=IMPA1 PE=1 SV=1	0	31.554	38	9	21	9	1	277	30.2	5.26	279	9	metabolic process;regulation of biological process;response to stimulus	cytoplasm;cytosol	catalytic activity;metal ion binding;protein binding	Pf00459	3612	ENSG00000133731.9	IMPA1	8	Phosphatidylinositol signaling system; Inositol phosphate metabolism; Metabolic pathways	Integrated Breast Cancer Pathway	0	94	85.4	72.1	85	82.7	84.4	77.1	81.8	111.6	140.1	112.5	11	83.9333	104.62	0.0891589	1.24647	0.317843
FALSE	High	Master Protein	Q0ZGT2	Nexilin OS=Homo sapiens OX=9606 GN=NEXN PE=1 SV=1	0	119.797	51	31	74	31	1	675	80.6	5.33	1385	31	regulation of biological process	cytoplasm;cytoskeleton	protein binding;structural molecule activity	Pf00047, Pf07679, Pf13895	91624	ENSG00000162614.18	NEXN	1			0	80.7	106.5	107.4	154.3	98.7	120.8	103.2	53.5	86.8	55.4	110.7	11	111.4	81.92	0.089413	0.735368	-0.443462
FALSE	High	Master Protein	Q9Y4J8	Dystrobrevin alpha OS=Homo sapiens OX=9606 GN=DTNA PE=1 SV=2	0	44.08	21	15	28	15	1	743	83.8	6.89	431	15	cell communication;metabolic process;regulation of biological process;response to stimulus	cytoplasm;membrane	metal ion binding;protein binding	Pf00569, Pf02403, Pf04111, Pf05400, Pf06637, Pf09068, Pf09069, Pf10174, Pf11932, Pf13874, Pf15376	1837	ENSG00000134769.21	DTNA	18			0	71.9	71.6	85.9	90.7	81.4	103.1	90.2	80.8	99.7	107.4	119.7	11	84.1	99.56	0.0900327	1.18383	0.24346
FALSE	High	Master Protein	Q9Y697	Cysteine desulfurase, mitochondrial OS=Homo sapiens OX=9606 GN=NFS1 PE=1 SV=3	0	53.853	39	14	29	14	1	457	50.2	8.31	493	14	cell organization and biogenesis;metabolic process	cytoplasm;cytosol;mitochondrion;nucleus;organelle lumen	catalytic activity;metal ion binding;protein binding	Pf00266, Pf01212	9054	ENSG00000244005.12	NFS1	20	Sulfur relay system; Thiamine metabolism; Metabolic pathways		0	111.2	104	110.1	110.1	81.2	111.3	129	165.1	109.8	115.5	107.6	11	104.65	125.4	0.0906619	1.19828	0.260965
FALSE	High	Master Protein	O15212	Prefoldin subunit 6 OS=Homo sapiens OX=9606 GN=PFDN6 PE=1 SV=1	0	8.562	23	3	7	3	1	129	14.6	8.88	181	3	cell organization and biogenesis;metabolic process	cytoplasm	catalytic activity;protein binding	Pf01920, Pf15499	10471	ENSG00000204220.11; ENSG00000237335.8; ENSG00000224782.8; ENSG00000235692.8; ENSG00000206283.10	PFDN6	6; CHR_HSCHR6_MHC_COX_CTG1; CHR_HSCHR6_MHC_DBB_CTG1; CHR_HSCHR6_MHC_MCF_CTG1; CHR_HSCHR6_MHC_QBL_CTG1			0	87	71.8	80.4	62.6	71.6	55.1	80.9	88.8	72.8	95.8	78.7	11	71.4167	83.4	0.0919745	1.16779	0.223787
FALSE	High	Master Protein	P30626	Sorcin OS=Homo sapiens OX=9606 GN=SRI PE=1 SV=1	0	29.433	46	8	33	8	1	198	21.7	5.59	637	8	metabolic process;regulation of biological process;response to stimulus;transport	cytoplasm;cytosol;endoplasmic reticulum;membrane;mitochondrion	catalytic activity;metal ion binding;protein binding	Pf13405, Pf13499, Pf13833	6717	ENSG00000075142.13	SRI	7			0	83.6	57.6	75.8	99.2	80.7	88.7	83.4	90.1	114.8	121.4	84.9	11	80.9333	98.92	0.0926787	1.22224	0.289528
FALSE	High	Master Protein	O00232	26S proteasome non-ATPase regulatory subunit 12 OS=Homo sapiens OX=9606 GN=PSMD12 PE=1 SV=3	0	21.579	16	6	14	6	1	456	52.9	7.65	188	6	metabolic process;regulation of biological process;response to stimulus;transport	cytoplasm;cytosol;extracellular;membrane;organelle lumen;proteasome	catalytic activity;protein binding	Pf01399	5718	ENSG00000197170.9	PSMD12	17	Epstein-Barr virus infection; Proteasome	Proteasome Degradation; Parkin-Ubiquitin Proteasomal System pathway	0	93	83.1	83.9	75.9	77.1	80.1	97	98.6	83	84.8	85.8	11	82.1833	89.84	0.0927477	1.09317	0.128512
FALSE	High	Master Protein	P0DOX8	Immunoglobulin lambda-1 light chain OS=Homo sapiens OX=9606 PE=1 SV=1	0	24.523	34	6	35	4	1	216	22.8	6.76	414	6	response to stimulus	extracellular;membrane		Pf07654, Pf07679, Pf07686, Pf08205, Pf13927							2	58.1	115.9	92.6	73.8	46.1	96.1	160.1	44.3	116.9	165.3	130.2	11	80.4333	123.36	0.0930637	1.53369	0.617009
FALSE	High	Master Protein	Q9Y5X3	Sorting nexin-5 OS=Homo sapiens OX=9606 GN=SNX5 PE=1 SV=1	0	19.811	17	6	13	5	1	404	46.8	6.76	170	6	cell organization and biogenesis;regulation of biological process;transport	cytoplasm;cytosol;endosome;membrane	protein binding	Pf00787, Pf09325	27131	ENSG00000089006.16	SNX5	20	Endocytosis		0	81.8	89.7	88.8	81	28.2	68.2	82.6	189.6	94.9	89	101.8	11	72.95	111.58	0.0947834	1.52954	0.613099
FALSE	High	Master Protein	P07942	Laminin subunit beta-1 OS=Homo sapiens OX=9606 GN=LAMB1 PE=1 SV=2	0	166.513	30	45	111	45	1	1786	197.9	4.94	1881	45	cell differentiation;cell organization and biogenesis;cellular component movement;metabolic process;regulation of biological process;response to stimulus;transport	extracellular;membrane;organelle lumen	catalytic activity;motor activity;nucleotide binding;protein binding;signal transducer activity;structural molecule activity	Pf00015, Pf00053, Pf00055, Pf01576, Pf02841, Pf03938, Pf04156, Pf05103, Pf05335, Pf05667, Pf05698, Pf05701, Pf06428, Pf07111, Pf07767, Pf08317, Pf08647, Pf09731, Pf10174, Pf13476, Pf13514, Pf13851, Pf15346, Pf15619	3912	ENSG00000091136.13	LAMB1	7	Amoebiasis; Pathways in cancer; Toxoplasmosis; Focal adhesion; Small cell lung cancer; ECM-receptor interaction; PI3K-Akt signaling pathway	Focal Adhesion; Inflammatory Response Pathway; Alpha 6 Beta 4 signaling pathway; Focal Adhesion-PI3K-Akt-mTOR-signaling pathway	0	89.4	88	81.6	73.5	29.5	72.8	71	87.7	94.4	179.1	113.8	11	72.4667	109.2	0.0948206	1.5069	0.591583
FALSE	High	Master Protein	Q99733	Nucleosome assembly protein 1-like 4 OS=Homo sapiens OX=9606 GN=NAP1L4 PE=1 SV=1	0	41.645	32	11	27	10	1	375	42.8	4.69	479	11	cell organization and biogenesis	cytoplasm;nucleus	protein binding;RNA binding	Pf00956	4676	ENSG00000273562.4; ENSG00000205531.12	NAP1L4	11; CHR_HSCHR11_1_CTG7			1	103.7	115.3	101.4	89.6	108.2	101.9	77.2	36.9	94.7	83.9	112.5	11	103.35	81.04	0.0949139	0.784132	-0.350832
FALSE	High	Master Protein	Q12802	A-kinase anchor protein 13 OS=Homo sapiens OX=9606 GN=AKAP13 PE=1 SV=2	0	13.295	2	5	6	5	1	2813	307.4	5.24	123	5	cell differentiation;metabolic process;regulation of biological process;response to stimulus;transport	cytoplasm;cytoskeleton;cytosol;membrane;nucleus	catalytic activity;metal ion binding;protein binding;signal transducer activity;structural molecule activity	Pf00130, Pf00169, Pf00621	11214	ENSG00000170776.21	AKAP13	15		G Protein Signaling Pathways	0	87.4	97.8	85.5	132.4	23.8	106.8	88.8	78.6	165.7	183	167.8	11	88.95	136.78	0.0952408	1.53772	0.620791
FALSE	High	Master Protein	P51884	Lumican OS=Homo sapiens OX=9606 GN=LUM PE=1 SV=2	0	67.166	42	14	70	14	1	338	38.4	6.61	1444	14	cell organization and biogenesis;metabolic process;regulation of biological process;response to stimulus	extracellular;organelle lumen	protein binding;structural molecule activity	Pf01462, Pf12799, Pf13855	4060	ENSG00000139329.4	LUM	12	Proteoglycans in cancer		0	43.5	178.1	105.8	54.8	271	146.1	145.4	26.9	17	39.5	28.2	11	133.217	51.4	0.0955779	0.385838	-1.37393
FALSE	High	Master Protein	Q06323	Proteasome activator complex subunit 1 OS=Homo sapiens OX=9606 GN=PSME1 PE=1 SV=1	0	36.342	51	11	27	11	1	249	28.7	6.02	394	11	metabolic process;regulation of biological process;response to stimulus;transport	cytoplasm;cytosol;proteasome	enzyme regulator activity;protein binding	Pf02251, Pf02252	5720	ENSG00000092010.14	PSME1	14	Proteasome; Antigen processing and presentation	Proteasome Degradation	0	115.6	80.9	94.4	79.7	58.8	82.7	85.4	86.2	110.7	125.9	132.1	11	85.35	108.06	0.0956568	1.26608	0.34037
FALSE	High	Master Protein	Q15631	Translin OS=Homo sapiens OX=9606 GN=TSN PE=1 SV=1	0	19.027	25	6	9	6	1	228	26.2	6.44	120	6	metabolic process;response to stimulus	cytoplasm;cytosol;nucleus	catalytic activity;DNA binding;protein binding;RNA binding	Pf01997	7247	ENSG00000211460.11	TSN	2			0	99.9	108.1	104.5	84	71.4	94.5	94.1	98.8	101.7	157.1	135.4	11	93.7333	117.42	0.0961428	1.2527	0.325044
FALSE	High	Master Protein	Q9NZ45	CDGSH iron-sulfur domain-containing protein 1 OS=Homo sapiens OX=9606 GN=CISD1 PE=1 SV=1	0	17.845	44	4	20	4	1	108	12.2	9.09	255	4	regulation of biological process	membrane;mitochondrion	metal ion binding;protein binding	Pf09360	55847	ENSG00000122873.11	CISD1	10		Adipogenesis	0	83.5	90	107.9	107.7	93.7	143.6	85.4	86.5	103.4	55.1	80.5	11	104.4	82.18	0.0970673	0.787165	-0.345262
FALSE	High	Master Protein	P09972	Fructose-bisphosphate aldolase C OS=Homo sapiens OX=9606 GN=ALDOC PE=1 SV=2	0	130.107	80	29	142	24	1	364	39.4	6.87	4584	29	cell differentiation;metabolic process;transport	cytoskeleton;cytosol;extracellular;mitochondrion;organelle lumen	catalytic activity;protein binding	Pf00274	230	ENSG00000109107.13	ALDOC	17	Carbon metabolism; Fructose and mannose metabolism; Pentose phosphate pathway; Glycolysis / Gluconeogenesis; Biosynthesis of amino acids; Metabolic pathways	Glycolysis and Gluconeogenesis	0	90.3	87.6	71.4	65.5	132.2	62.5	67.8	100.7	130.3	156.6	138.3	11	84.9167	118.74	0.0973402	1.39831	0.483686
FALSE	High	Master Protein	Q53GG5	PDZ and LIM domain protein 3 OS=Homo sapiens OX=9606 GN=PDLIM3 PE=1 SV=1	0	46.725	41	10	28	10	1	364	39.2	6.89	361	10	cell organization and biogenesis	cytoplasm;cytoskeleton;cytosol	metal ion binding;protein binding;structural molecule activity	Pf00412, Pf00595, Pf13180	27295	ENSG00000154553.13	PDLIM3	4			0	127.5	92.4	94.1	158.1	144.2	112.4	79.6	69.1	86.7	114.5	119	11	121.45	93.78	0.0975063	0.77217	-0.37301
FALSE	High	Master Protein	Q8N142	Adenylosuccinate synthetase isozyme 1 OS=Homo sapiens OX=9606 GN=ADSSL1 PE=1 SV=1	0	38.9	30	10	23	10	1	457	50.2	8.59	404	10	metabolic process;response to stimulus	cytoplasm;cytosol	catalytic activity;metal ion binding;nucleotide binding;protein binding	Pf00709	122622	ENSG00000185100.10	ADSSL1	14	Purine metabolism; Alanine, aspartate and glutamate metabolism; Metabolic pathways		0	88	78.6	85.7	81.8	80.7	46.7	67.6	121	109.4	254.8	106	11	76.9167	131.76	0.0981309	1.71302	0.776544
FALSE	High	Master Protein	P20671	Histone H2A type 1-D OS=Homo sapiens OX=9606 GN=HIST1H2AD PE=1 SV=2	0	18.052	41	7	17	2	1	130	14.1	10.9	169	7	regulation of biological process	chromosome;nucleus	DNA binding;protein binding	Pf00125	3013	ENSG00000196866.2	HIST1H2AD	6	Systemic lupus erythematosus; Alcoholism		5	72.2	108.3	143.7	91.7	134.8	92.3	90.5	50.6	94.6	67.2	96.5	11	107.167	79.88	0.0991318	0.745381	-0.42395
FALSE	High	Master Protein	P49321	Nuclear autoantigenic sperm protein OS=Homo sapiens OX=9606 GN=NASP PE=1 SV=2	0	20.98	9	6	14	6	1	788	85.2	4.3	173	6	cell organization and biogenesis;cell proliferation;metabolic process;response to stimulus;transport	cytoplasm;nucleus	protein binding	Pf00515, Pf10516, Pf13414, Pf13424	4678	ENSG00000132780.16	NASP	1			0	88.3	83.4	77.3	72.6	53.4	71.1	73.7	82.7	86.8	129.1	93.1	11	74.35	93.08	0.0997396	1.25192	0.324138
FALSE	High	Master Protein	Q13424	Alpha-1-syntrophin OS=Homo sapiens OX=9606 GN=SNTA1 PE=1 SV=1	0	39.992	34	13	30	12	1	505	53.9	6.8	448	13	regulation of biological process	cytoplasm;cytoskeleton;membrane	protein binding;structural molecule activity	Pf00169, Pf00595, Pf14685	6640	ENSG00000101400.5	SNTA1	20		Sudden Infant Death Syndrome (SIDS) Susceptibility Pathways	1	115.7	91.8	114.6	112	90.9	120.6	102.2	130.9	120.8	119	139.8	11	107.6	122.54	0.0998369	1.13885	0.187575
FALSE	High	Master Protein	P02792	Ferritin light chain OS=Homo sapiens OX=9606 GN=FTL PE=1 SV=2	0	10.772	26	4	9	4	1	175	20	5.78	144	4	cellular homeostasis;transport	cytosol;extracellular;membrane;organelle lumen;vacuole	metal ion binding;protein binding	Pf00210	2512	ENSG00000087086.14	FTL	19	Mineral absorption	NRF2 pathway	0	371.9	182.1	134.8	109.2	102.6	82.2	89	34.7	107.6	71.9	59.5	11	163.8	72.54	0.100321	0.442857	-1.17509
FALSE	High	Master Protein	P62258	14-3-3 protein epsilon OS=Homo sapiens OX=9606 GN=YWHAE PE=1 SV=1	0	122.693	66	24	132	21	1	255	29.2	4.74	2756	24	cell organization and biogenesis;cellular component movement;cellular homeostasis;metabolic process;regulation of biological process;response to stimulus;transport	cytoplasm;cytosol;membrane;mitochondrion;nucleus	protein binding;RNA binding	Pf00244	7531	ENSG00000108953.16; ENSG00000274474.3	YWHAE	17; CHR_HSCHR17_2_CTG2	Viral carcinogenesis; Epstein-Barr virus infection; Neurotrophin signaling pathway; Hippo signaling pathway; Oocyte meiosis; Cell cycle; PI3K-Akt signaling pathway	Calcium Regulation in the Cardiac Cell; Cell Cycle; Sudden Infant Death Syndrome (SIDS) Susceptibility Pathways; Myometrial Relaxation and Contraction Pathways; VEGFA-VEGFR2 Signaling Pathway	4	97	91.1	72.1	99.6	41	69.1	71.8	104.4	96.1	164.3	110.7	11	78.3167	109.46	0.100579	1.39766	0.483012
FALSE	High	Master Protein	P35606	Coatomer subunit beta' OS=Homo sapiens OX=9606 GN=COPB2 PE=1 SV=2	0	26.011	13	9	15	9	1	906	102.4	5.27	330	9	transport	cytoplasm;cytosol;Golgi;membrane	protein binding;structural molecule activity	Pf00400, Pf04053	9276	ENSG00000184432.9	COPB2	3			0	105.8	100.9	114	95.6	141.3	99.3	112.8	75.9	83.4	83.4	102.4	11	109.483	91.58	0.101374	0.836474	-0.257607
FALSE	High	Master Protein	P61970	Nuclear transport factor 2 OS=Homo sapiens OX=9606 GN=NUTF2 PE=1 SV=1	0	18.298	51	4	9	4	1	127	14.5	5.38	146	4	cell organization and biogenesis;regulation of biological process;transport	cytoplasm;cytosol;membrane;nucleus	protein binding;transporter activity	Pf02136	10204	ENSG00000102898.11	NUTF2	16			0	74.7	65.8	58.9	117.6	44.4	86.6	61.3	68.6	134.7	232.3	154.5	11	74.6667	130.28	0.101379	1.74482	0.803079
FALSE	High	Master Protein	Q00059	Transcription factor A, mitochondrial OS=Homo sapiens OX=9606 GN=TFAM PE=1 SV=1	0	43.271	41	12	40	12	1	246	29.1	9.72	471	12	cell organization and biogenesis;metabolic process;regulation of biological process	cytosol;mitochondrion;nucleus;organelle lumen	DNA binding;protein binding;RNA binding	Pf00505, Pf09011	7019	ENSG00000108064.10	TFAM	10	Huntington's disease	NAD metabolism, sirtuins and aging; Mitochondrial Gene Expression; Energy Metabolism	0	117.2	100	104	115.6	126	106.1	101.3	68.9	117.9	79.7	105.9	11	111.483	94.74	0.101941	0.849813	-0.234782
FALSE	High	Master Protein	O43708	Maleylacetoacetate isomerase OS=Homo sapiens OX=9606 GN=GSTZ1 PE=1 SV=3	0	5.609	14	2	3	2	1	216	24.2	8.54	53	2	metabolic process	cytoplasm;cytosol;mitochondrion	antioxidant activity;catalytic activity;protein binding	Pf00043, Pf02798, Pf13409, Pf13417	2954		GSTZ1	14	Tyrosine metabolism; Metabolic pathways	Metapathway biotransformation	0	206.9	137.2	160.5	91	267	87.9	111.3	130.6	106	75.1	70.3	11	158.417	98.66	0.10347	0.622788	-0.683187
FALSE	High	Master Protein	O14561	Acyl carrier protein, mitochondrial OS=Homo sapiens OX=9606 GN=NDUFAB1 PE=1 SV=3	0	32.672	24	6	30	6	1	156	17.4	4.93	333	6	cell organization and biogenesis;metabolic process;transport	cytosol;membrane;mitochondrion;organelle lumen	catalytic activity;metal ion binding;protein binding;transporter activity	Pf00550	4706	ENSG00000004779.9	NDUFAB1	16	Huntington's disease; Parkinson's disease; Alzheimer's disease; Oxidative phosphorylation; Non-alcoholic fatty liver disease (NAFLD); Metabolic pathways	Electron Transport Chain; Oxidative phosphorylation	0	72.1	69.4	185.8	110.2	63.9	186.3	260.5	179.3	165.8	136.8	132.7	11	114.617	175.02	0.103601	1.527	0.610703
FALSE	High	Master Protein	Q9UHG3	Prenylcysteine oxidase 1 OS=Homo sapiens OX=9606 GN=PCYOX1 PE=1 SV=3	0	96.935	53	20	78	20	1	505	56.6	6.18	1273	20	metabolic process;transport	membrane;vacuole	catalytic activity;transporter activity	Pf01593, Pf07156	51449	ENSG00000116005.11	PCYOX1	2	Terpenoid backbone biosynthesis		0	109.9	93.2	89.9	97	92.9	99.5	99.4	201.3	115.4	109.3	114.1	11	97.0667	127.9	0.104234	1.31765	0.397968
FALSE	High	Master Protein	A8MXV4	Nucleoside diphosphate-linked moiety X motif 19 OS=Homo sapiens OX=9606 GN=NUDT19 PE=1 SV=1	0	13.415	24	5	6	5	1	375	42.2	7.64	49	5	metabolic process	mitochondrion;organelle lumen	catalytic activity;metal ion binding;protein binding		390916	ENSG00000213965.3	NUDT19	19	Peroxisome		0	131.6	155.8	164	176	86.5	152.8	172.7	314.5	127.2	257	160.5	11	144.45	206.38	0.104383	1.42873	0.514733
FALSE	High	Master Protein	Q13867	Bleomycin hydrolase OS=Homo sapiens OX=9606 GN=BLMH PE=1 SV=1	0	9.734	12	4	6	4	1	455	52.5	6.27	24	4	metabolic process;response to stimulus	cytoplasm;cytosol;nucleus	catalytic activity;protein binding	Pf03051	642	ENSG00000108578.14	BLMH	17			0	100.4	80.8	87.1	97.6	86.4	86.5	78.3	104.3	102	143	111.4	11	89.8	107.8	0.10524	1.20045	0.26357
FALSE	High	Master Protein	P06756	Integrin alpha-V OS=Homo sapiens OX=9606 GN=ITGAV PE=1 SV=2	0	24.433	9	8	11	8	1	1048	116	5.68	143	8	cell differentiation;cell growth;cell organization and biogenesis;cellular component movement;cellular homeostasis;metabolic process;regulation of biological process;response to stimulus;transport	cell surface;cytosol;membrane	metal ion binding;protein binding;receptor activity;signal transducer activity;transporter activity	Pf01839, Pf08441, Pf13517	3685	ENSG00000138448.11	ITGAV	2	Arrhythmogenic right ventricular cardiomyopathy (ARVC); Dilated cardiomyopathy; Cell adhesion molecules (CAMs); Pathways in cancer; Thyroid hormone signaling pathway; Phagosome; Focal adhesion; Proteoglycans in cancer; Regulation of actin cytoskeleton; Small cell lung cancer; ECM-receptor interaction; PI3K-Akt signaling pathway; Hypertrophic cardiomyopathy (HCM)	Focal Adhesion; Focal Adhesion-PI3K-Akt-mTOR-signaling pathway; Primary Focal Segmental Glomerulosclerosis FSGS; Arrhythmogenic Right Ventricular Cardiomyopathy; Osteoblast Signaling; Integrin-mediated Cell Adhesion; MFAP5-mediated ovarian cancer cell motility and invasiveness; VEGFA-VEGFR2 Signaling Pathway; Osteopontin Signaling	0	70.6	161.1	116	105.2	81.6	133	118.3	47.5	71.2	70.2	84.9	11	111.25	78.42	0.107075	0.704899	-0.504512
FALSE	High	Master Protein	Q9NQZ5	StAR-related lipid transfer protein 7, mitochondrial OS=Homo sapiens OX=9606 GN=STARD7 PE=1 SV=2	0	5.2	7	2	5	2	1	370	43.1	8.95	56	2	metabolic process	membrane;mitochondrion		Pf01852	56910	ENSG00000084090.13	STARD7	2			0	114.8	92.5	86.5	117.4	171.3	85.7	89.3	7.8	87.5	85.9	98.6	11	111.367	73.82	0.107338	0.662855	-0.593234
FALSE	High	Master Protein	P17540	Creatine kinase S-type, mitochondrial OS=Homo sapiens OX=9606 GN=CKMT2 PE=1 SV=2	0	194.157	67	32	472	32	1	419	47.5	8.19	9463	32	metabolic process	membrane;mitochondrion	catalytic activity;nucleotide binding	Pf00217, Pf02807	1160	ENSG00000131730.15	CKMT2	5	Metabolic pathways; Arginine and proline metabolism		0	113.1	120.7	116.6	104.5	81.8	77.1	97.8	212.8	126.2	127.5	122.3	11	102.3	137.32	0.107547	1.34233	0.424736
FALSE	High	Master Protein	P61026	Ras-related protein Rab-10 OS=Homo sapiens OX=9606 GN=RAB10 PE=1 SV=1	0	16.784	34	6	17	4	1	200	22.5	8.38	258	6	cell differentiation;cell organization and biogenesis;regulation of biological process;response to stimulus;transport	cytosol;endoplasmic reticulum;endosome;Golgi;membrane	catalytic activity;nucleotide binding;protein binding	Pf00025, Pf00071, Pf04670, Pf08477	10890	ENSG00000084733.10	RAB10	2	Endocytosis; AMPK signaling pathway	Focal Adhesion-PI3K-Akt-mTOR-signaling pathway	0	93.7	88.5	101.4	105.5	121.4	95.7	94	17.4	108	73	79.5	11	101.033	74.38	0.107688	0.736193	-0.441845
FALSE	High	Master Protein	P07585	Decorin OS=Homo sapiens OX=9606 GN=DCN PE=1 SV=1	0	43.936	36	13	46	12	1	359	39.7	8.54	568	13	cell organization and biogenesis;metabolic process;regulation of biological process;response to stimulus	cytoplasm;extracellular;organelle lumen	enzyme regulator activity;protein binding;RNA binding	Pf01462, Pf12799, Pf13855	1634	ENSG00000011465.16	DCN	12	TGF-beta signaling pathway; Proteoglycans in cancer	BMP2-WNT4-FOXO1 Pathway in Human Primary Endometrial Stromal Cell Differentiation	0	34.4	99.7	99.4	35.1	162.3	98.3	93	43.5	22.3	36.9	27.7	11	88.2	44.68	0.109587	0.506576	-0.981149
FALSE	High	Master Protein	P05166	Propionyl-CoA carboxylase beta chain, mitochondrial OS=Homo sapiens OX=9606 GN=PCCB PE=1 SV=3	0	94.806	55	22	62	22	1	539	58.2	7.64	1598	22	metabolic process	cytosol;mitochondrion;organelle lumen	catalytic activity;nucleotide binding;protein binding	Pf01039	5096	ENSG00000114054.13	PCCB	3	Propanoate metabolism; Carbon metabolism; Metabolic pathways; Glyoxylate and dicarboxylate metabolism; Valine, leucine and isoleucine degradation		0	105.6	77.1	79.3	95.7	72.1	59.9	72.5	140.5	94.2	144.5	89.5	11	81.6167	108.24	0.110211	1.3262	0.407298
FALSE	High	Master Protein	O75396	Vesicle-trafficking protein SEC22b OS=Homo sapiens OX=9606 GN=SEC22B PE=1 SV=4	0	33.482	47	8	18	8	1	215	24.6	6.92	488	8	cell organization and biogenesis;regulation of biological process;transport	endoplasmic reticulum;Golgi;membrane	protein binding	Pf00957, Pf13774	9554		SEC22B	1	Phagosome; SNARE interactions in vesicular transport; Legionellosis		0	93.3	109.8	109.9	81.3	101.2	118.4	107.2	98.9	71.9	66.6	85.3	11	102.317	85.98	0.110281	0.840332	-0.250968
FALSE	High	Master Protein	P00441	Superoxide dismutase [Cu-Zn] OS=Homo sapiens OX=9606 GN=SOD1 PE=1 SV=2	0	50.32	94	12	60	12	1	154	15.9	6.13	1331	12	cell organization and biogenesis;cellular component movement;cellular homeostasis;metabolic process;regulation of biological process;response to stimulus;transport	cytoplasm;cytosol;extracellular;membrane;mitochondrion;nucleus;organelle lumen;vacuole	antioxidant activity;catalytic activity;metal ion binding;protein binding	Pf00080	6647	ENSG00000142168.14	SOD1	21	Peroxisome; Longevity regulating pathway - multiple species; Prion diseases; Huntington's disease; Amyotrophic lateral sclerosis (ALS)	Dopamine metabolism; Vitamin B12 Metabolism; Folate Metabolism; Association Between Physico-Chemical Features and Toxicity Associated Pathways; Amyotrophic lateral sclerosis (ALS); AGE/RAGE pathway; Oxidative Stress; Selenium Micronutrient Network; One carbon metabolism and related pathways; Copper homeostasis	0	105.7	93.7	63.4	87.7	54.8	62.8	84.4	75.7	108.9	155.2	103.3	11	78.0167	105.5	0.110303	1.35228	0.435389
FALSE	High	Master Protein	P68036	Ubiquitin-conjugating enzyme E2 L3 OS=Homo sapiens OX=9606 GN=UBE2L3 PE=1 SV=1	0	12.637	47	5	6	5	1	154	17.9	8.51	43	5	cell proliferation;metabolic process;regulation of biological process;response to stimulus	cytoplasm;cytosol;nucleus	catalytic activity;enzyme regulator activity;nucleotide binding;protein binding;RNA binding	Pf00179	7332	ENSG00000185651.14	UBE2L3	22	Ubiquitin mediated proteolysis; Parkinson's disease	Parkinsons Disease Pathway; Parkin-Ubiquitin Proteasomal System pathway	0	101.7	95.6	80.6	85.9	46.6	69.8	82.5	271.6	121.4	103.9	104.7	11	80.0333	136.82	0.111566	1.70954	0.773606
FALSE	High	Master Protein	P06865	Beta-hexosaminidase subunit alpha OS=Homo sapiens OX=9606 GN=HEXA PE=1 SV=2	0	21.418	14	8	14	8	1	529	60.7	5.16	228	8	metabolic process	membrane;organelle lumen;vacuole	catalytic activity;protein binding	Pf00728, Pf14845	3073	ENSG00000213614.9	HEXA	15	Lysosome; Glycosphingolipid biosynthesis - ganglio series; Glycosaminoglycan degradation; Amino sugar and nucleotide sugar metabolism; Other glycan degradation; Metabolic pathways; Glycosphingolipid biosynthesis - globo and isoglobo series		0	79.1	92	70.3	77	94.4	83.3	74.8	103.8	81.2	134.6	112.3	11	82.6833	101.34	0.112669	1.22564	0.293535
FALSE	High	Master Protein	Q9Y305	Acyl-coenzyme A thioesterase 9, mitochondrial OS=Homo sapiens OX=9606 GN=ACOT9 PE=1 SV=2	0	41.105	34	13	24	13	1	439	49.9	8.6	414	13	metabolic process	mitochondrion;organelle lumen	catalytic activity	Pf03061	23597	ENSG00000123130.16	ACOT9	X			0	86.5	88.4	106.5	117.1	165.4	122.8	94.6	101.9	91.2	66.5	93.6	11	114.45	89.56	0.11274	0.782525	-0.353791
FALSE	High	Master Protein	O14818	Proteasome subunit alpha type-7 OS=Homo sapiens OX=9606 GN=PSMA7 PE=1 SV=1	0	51.899	55	11	36	11	1	248	27.9	8.46	1147	11	metabolic process;regulation of biological process;response to stimulus;transport	cytoplasm;cytosol;nucleus;proteasome	catalytic activity;nucleotide binding;protein binding	Pf00227, Pf10584	5688	ENSG00000101182.14	PSMA7	20	Proteasome	Proteasome Degradation	0	105	99.2	106.9	98.1	83.5	83.3	109.7	87	103.6	175.7	132.2	11	96	121.64	0.112997	1.26708	0.341511
FALSE	High	Master Protein	O75915	PRA1 family protein 3 OS=Homo sapiens OX=9606 GN=ARL6IP5 PE=1 SV=1	0	19.197	24	5	22	5	1	188	21.6	9.77	427	5	regulation of biological process;response to stimulus;transport	cytoplasm;cytoskeleton;endoplasmic reticulum;membrane	protein binding	Pf02990, Pf03208	10550	ENSG00000144746.6	ARL6IP5	3			0	88.5	95.8	116.9	102.4	96.4	110.6	101.7	60.2	99.9	72.9	96.5	11	101.767	86.24	0.114252	0.847429	-0.238836
FALSE	High	Master Protein	Q15435	Protein phosphatase 1 regulatory subunit 7 OS=Homo sapiens OX=9606 GN=PPP1R7 PE=1 SV=1	0	48.247	39	11	31	11	1	360	41.5	4.91	632	11	regulation of biological process	chromosome;cytoplasm;nucleus	enzyme regulator activity;protein binding	Pf12799, Pf13855, Pf14580	5510	ENSG00000115685.14	PPP1R7	2			0	96	73.5	77.9	89.9	94.4	79.3	85.8	94.2	88.7	106.6	97.7	11	85.1667	94.6	0.114297	1.11076	0.151551
FALSE	High	Master Protein	P19827	Inter-alpha-trypsin inhibitor heavy chain H1 OS=Homo sapiens OX=9606 GN=ITIH1 PE=1 SV=3	0	51.401	20	14	26	14	1	911	101.3	6.79	624	14	metabolic process;regulation of biological process	extracellular	enzyme regulator activity;metal ion binding	Pf00092, Pf06668, Pf08487, Pf10138, Pf11775, Pf13519, Pf13768	3697	ENSG00000055957.10	ITIH1	3			0	67.1	183.8	156.9	62.7	187.3	72.1	99	46.5	91.3	59.5	60.1	11	121.65	71.28	0.114301	0.585943	-0.771167
FALSE	High	Master Protein	Q14123	Calcium/calmodulin-dependent 3',5'-cyclic nucleotide phosphodiesterase 1C OS=Homo sapiens OX=9606 GN=PDE1C PE=1 SV=1	0	17.929	7	5	12	5	1	709	80.7	8.82	240	5	regulation of biological process;response to stimulus	cytosol	catalytic activity;metal ion binding;protein binding	Pf00233, Pf08499, Pf13985	5137	ENSG00000154678.16	PDE1C	7	Renin secretion; Purine metabolism; Olfactory transduction; Morphine addiction; Taste transduction; Calcium signaling pathway	G Protein Signaling Pathways	0	97.4	94.5	127.9	74.3	66	88.9	120.8	86.2	98.9	125.9	139.2	11	91.5	114.2	0.114621	1.24809	0.319719
FALSE	High	Master Protein	P68366	Tubulin alpha-4A chain OS=Homo sapiens OX=9606 GN=TUBA4A PE=1 SV=1	0	98.753	58	22	99	5	1	448	49.9	5.06	2089	22	cell organization and biogenesis;regulation of biological process;transport	cytoplasm;cytoskeleton;cytosol;extracellular	catalytic activity;nucleotide binding;protein binding;structural molecule activity	Pf00091, Pf03953	7277	ENSG00000127824.13	TUBA4A	2	Pathogenic Escherichia coli infection; Gap junction; Phagosome; Apoptosis	Pathogenic Escherichia coli infection; Parkin-Ubiquitin Proteasomal System pathway	0	78.1	111.6	90.2	120.3	146.3	123	95.7	70	107.9	53.6	104.2	11	111.583	86.28	0.116142	0.773234	-0.371023
FALSE	High	Master Protein	Q16762	Thiosulfate sulfurtransferase OS=Homo sapiens OX=9606 GN=TST PE=1 SV=4	0	35.041	49	12	23	12	1	297	33.4	7.25	434	12	cell differentiation;metabolic process;transport	membrane;mitochondrion;organelle lumen	catalytic activity;RNA binding	Pf00581	7263	ENSG00000128311.13	TST	22	Sulfur relay system; Sulfur metabolism; Metabolic pathways; Cysteine and methionine metabolism		0	123.3	108.1	120.6	116.8	106.8	50.9	136.9	382.3	139.6	117.1	149.3	11	104.417	185.04	0.116284	1.77213	0.825485
FALSE	High	Master Protein	Q9NX63	MICOS complex subunit MIC19 OS=Homo sapiens OX=9606 GN=CHCHD3 PE=1 SV=1	0	75.029	69	21	87	21	1	227	26.1	8.28	1577	21	cell organization and biogenesis;metabolic process;regulation of biological process	cytoplasm;membrane;mitochondrion;nucleus	protein binding;structural molecule activity	Pf05300, Pf06747	54927	ENSG00000106554.11	CHCHD3	7			0	76.2	87.8	116.5	88.2	115.4	183.5	117.3	47	89.4	36	75.7	11	111.267	73.08	0.116335	0.6568	-0.606473
FALSE	High	Master Protein	A0A0C4DH31	Immunoglobulin heavy variable 1-18 OS=Homo sapiens OX=9606 GN=IGHV1-18 PE=3 SV=1	0	5.782	15	2	7	2	1	117	12.8	8.84	68	2	cell organization and biogenesis;defense response;metabolic process;regulation of biological process;response to stimulus	extracellular;membrane	protein binding		28468	ENSG00000211945.2; ENSG00000282716.1	IGHV1-18	14; CHR_HSCHR14_3_CTG1			0	67.9	108.8	51.9	71.6	34.9	68.2	135.7	18	122.9	113.8	157	11	67.2167	109.48	0.116515	1.62876	0.703776
FALSE	High	Master Protein	Q9UQ80	Proliferation-associated protein 2G4 OS=Homo sapiens OX=9606 GN=PA2G4 PE=1 SV=3	0	12.394	12	4	6	4	1	394	43.8	6.55	125	4	cell proliferation;metabolic process;regulation of biological process;transport	cytoplasm;extracellular;membrane;nucleus;organelle lumen	DNA binding;protein binding;RNA binding	Pf00557	5036	ENSG00000170515.13	PA2G4	12			0	97.6	78.7	94.3	78.6	38.8	59.7	87.8	69.4	93.1	134.6	110.8	11	74.6167	99.14	0.116527	1.32866	0.409969
FALSE	High	Master Protein	Q8WZ42	Titin OS=Homo sapiens OX=9606 GN=TTN PE=1 SV=4	0	715.239	8	214	444	214	1	34350	3813.7	6.35	7235	214	cell organization and biogenesis;cellular component movement;metabolic process;regulation of biological process;response to stimulus;transport	chromosome;cytoplasm;cytosol;extracellular;nucleus	catalytic activity;metal ion binding;nucleotide binding;protein binding;structural molecule activity	Pf00041, Pf00047, Pf00069, Pf02818, Pf07679, Pf07686, Pf07714, Pf09042, Pf10446, Pf13895, Pf13927	7273	ENSG00000155657.26	TTN	2	Dilated cardiomyopathy; Hypertrophic cardiomyopathy (HCM)	Striated Muscle Contraction	0	86.7	75.8	100.1	121.4	68.3	91.2	76.2	93.1	142.5	138.9	129.5	11	90.5833	116.04	0.116885	1.28103	0.357305
FALSE	High	Master Protein	P50895	Basal cell adhesion molecule OS=Homo sapiens OX=9606 GN=BCAM PE=1 SV=2	0	53.077	32	14	34	14	1	628	67.4	5.81	801	14	regulation of biological process;response to stimulus	cell surface;extracellular;membrane	protein binding;receptor activity;signal transducer activity	Pf00047, Pf07679, Pf08205, Pf13895, Pf13927	4059	ENSG00000187244.10	BCAM	19			0	82.2	86.8	91	74.9	62.8	72.1	81.6	159.6	104	93.3	76.6	11	78.3	103.02	0.117078	1.31571	0.39584
FALSE	High	Master Protein	Q6ZP82	Coiled-coil domain-containing protein 141 OS=Homo sapiens OX=9606 GN=CCDC141 PE=1 SV=2	0	21.133	6	8	8	8	1	1450	166.2	5.58	104	8		cytoplasm;cytoskeleton	protein binding	Pf07679	285025		CCDC141	2			0	80.7	84.4	71.5	98.4	30.6	88.1	80.2	124.6	128.7	78.5	91.7	11	75.6167	100.74	0.117505	1.33225	0.41386
FALSE	High	Master Protein	P05165	Propionyl-CoA carboxylase alpha chain, mitochondrial OS=Homo sapiens OX=9606 GN=PCCA PE=1 SV=4	0	117.401	49	31	85	31	1	728	80	7.52	1493	31	metabolic process	cytosol;extracellular;mitochondrion;organelle lumen	catalytic activity;metal ion binding;nucleotide binding;protein binding	Pf00289, Pf00364, Pf01071, Pf02222, Pf02258, Pf02785, Pf02786, Pf07478, Pf08442, Pf08443, Pf13437, Pf13533, Pf13535, Pf13549, Pf15632	5095	ENSG00000175198.15	PCCA	13	Propanoate metabolism; Carbon metabolism; Metabolic pathways; Glyoxylate and dicarboxylate metabolism; Valine, leucine and isoleucine degradation		0	106.5	83.3	88.5	94.8	85.7	64	82.4	165.8	96.1	136.1	90.5	11	87.1333	114.18	0.118509	1.31041	0.390013
FALSE	High	Master Protein	P48643	T-complex protein 1 subunit epsilon OS=Homo sapiens OX=9606 GN=CCT5 PE=1 SV=1	0	52.356	37	16	39	15	1	541	59.6	5.66	523	16	metabolic process;regulation of biological process;response to stimulus;transport	cytoplasm;cytoskeleton;cytosol	nucleotide binding;protein binding;RNA binding	Pf00118	22948	ENSG00000150753.11	CCT5	5			1	96.2	94.4	104.6	94.4	83.7	113.3	103.4	61.5	87.3	73.3	93.5	11	97.7667	83.8	0.118605	0.857143	-0.222392
FALSE	High	Master Protein	Q16134	Electron transfer flavoprotein-ubiquinone oxidoreductase, mitochondrial OS=Homo sapiens OX=9606 GN=ETFDH PE=1 SV=2	0	117.533	59	27	102	27	1	617	68.5	7.55	2000	27	metabolic process;response to stimulus;transport	membrane;mitochondrion;organelle lumen	catalytic activity;metal ion binding;nucleotide binding	Pf00890, Pf01266, Pf01494, Pf01946, Pf03486, Pf05187, Pf05834, Pf07992, Pf12831, Pf12838, Pf13450, Pf13454, Pf13738	2110	ENSG00000171503.11	ETFDH	4			0	105.5	101.7	136.5	137.7	104.6	99.2	119.9	80.8	106.7	60.3	96.8	11	114.2	92.9	0.118614	0.813485	-0.297812
FALSE	High	Master Protein	Q96CN7	Isochorismatase domain-containing protein 1 OS=Homo sapiens OX=9606 GN=ISOC1 PE=1 SV=3	0	34.046	34	8	22	8	1	298	32.2	7.39	493	8	metabolic process	cytoplasm	catalytic activity;protein binding	Pf00857	51015	ENSG00000066583.11	ISOC1	5			0	112.6	91.3	89.3	82.9	116.8	78.7	73.1	120.9	116.2	159.8	131.5	11	95.2667	120.3	0.118745	1.26277	0.336593
FALSE	High	Master Protein	Q96AQ8	Mitochondrial calcium uniporter regulator 1 OS=Homo sapiens OX=9606 GN=MCUR1 PE=1 SV=1	0	5.957	6	2	3	2	1	359	39.7	9.63	53	2	cellular homeostasis;transport	membrane;mitochondrion	protein binding	Pf07798	63933	ENSG00000050393.11	CCDC90A; MCUR1	6			0	93.8	90.6	103	89.5	109.4	110.3	116.9	27.1	89.8	62	79.8	11	99.4333	75.12	0.119381	0.755481	-0.404533
FALSE	High	Master Protein	P51970	NADH dehydrogenase [ubiquinone] 1 alpha subcomplex subunit 8 OS=Homo sapiens OX=9606 GN=NDUFA8 PE=1 SV=3	0	36.535	56	10	24	10	1	172	20.1	7.65	496	10	cell organization and biogenesis;metabolic process;transport	membrane;mitochondrion	catalytic activity;protein binding	Pf06747	4702	ENSG00000119421.6	NDUFA8	9	Huntington's disease; Parkinson's disease; Alzheimer's disease; Oxidative phosphorylation; Non-alcoholic fatty liver disease (NAFLD); Metabolic pathways	Electron Transport Chain; Oxidative phosphorylation	0	126.7	105.8	120.4	85.2	92.3	96.5	114.4	87.1	87.4	63.7	80.2	11	104.483	86.56	0.119934	0.828457	-0.2715
FALSE	High	Master Protein	P31939	Bifunctional purine biosynthesis protein PURH OS=Homo sapiens OX=9606 GN=ATIC PE=1 SV=3	0	27.568	21	9	10	9	1	592	64.6	6.71	166	9	metabolic process;response to stimulus	cytosol;membrane;mitochondrion	catalytic activity;protein binding	Pf01808, Pf02142	471	ENSG00000138363.14	ATIC	2	Antifolate resistance; Purine metabolism; One carbon pool by folate; Metabolic pathways	One Carbon Metabolism	0	87.9	79.8	84.4	87	101.8	61.5	76.2	122.4	82	135	104.4	11	83.7333	104	0.120179	1.24204	0.31271
FALSE	High	Master Protein	P23381	Tryptophan--tRNA ligase, cytoplasmic OS=Homo sapiens OX=9606 GN=WARS PE=1 SV=2	0	61.519	38	15	43	15	1	471	53.1	6.23	745	15	metabolic process;regulation of biological process	cytoplasm;cytosol;nucleus	catalytic activity;enzyme regulator activity;nucleotide binding;protein binding	Pf00458, Pf00579	7453	ENSG00000140105.17	WARS	14	Aminoacyl-tRNA biosynthesis	Photodynamic therapy-induced unfolded protein response; Amino Acid metabolism; Tryptophan metabolism	0	130.7	52	76.6	78.9	49.7	76.8	74.3	116.2	78.7	169.4	123.6	11	77.45	112.44	0.120733	1.45178	0.537818
FALSE	High	Master Protein	P22830	Ferrochelatase, mitochondrial OS=Homo sapiens OX=9606 GN=FECH PE=1 SV=2	0	46.766	35	11	27	11	1	423	47.8	8.73	426	11	metabolic process;response to stimulus	membrane;mitochondrion;organelle lumen	catalytic activity;metal ion binding;protein binding	Pf00762	2235	ENSG00000066926.10	FECH	18	Porphyrin and chlorophyll metabolism; Metabolic pathways	Heme Biosynthesis	0	94.3	114.6	141.3	120.3	110.4	112.8	121.5	83.8	106.4	77.2	103.7	11	115.617	98.52	0.121882	0.852126	-0.230861
FALSE	High	Master Protein	P01768	Immunoglobulin heavy variable 3-30 OS=Homo sapiens OX=9606 GN=IGHV3-30 PE=1 SV=2	0	10.491	25	3	7	3	1	117	12.9	8.92	177	3	cellular component movement;metabolic process;regulation of biological process;response to stimulus;transport	extracellular;membrane	catalytic activity		28439; 89770	ENSG00000270550.1; ENSG00000282777.1	IGHV3-30; IGHV3-30-5	14; CHR_HSCHR14_3_CTG1			0	64.6	137.7	63.9	106.1	88.3	63.9	174.1	64	92.2	186	134.4	11	87.4167	130.14	0.122155	1.48873	0.574084
FALSE	High	Master Protein	Q14767	Latent-transforming growth factor beta-binding protein 2 OS=Homo sapiens OX=9606 GN=LTBP2 PE=1 SV=3	0	81.713	14	23	59	23	1	1821	194.9	5.19	1317	23	cell organization and biogenesis;regulation of biological process;response to stimulus;transport	cell surface;extracellular;membrane	metal ion binding;protein binding	Pf00683, Pf06247, Pf07645, Pf12662	4053	ENSG00000119681.11	LTBP2	14		Hypothesized Pathways in Pathogenesis of Cardiovascular Disease	0	59.9	234	168.1	129.2	502.8	239.3	216.9	83.7	58.9	57	59.7	11	222.217	95.24	0.122303	0.428591	-1.22233
FALSE	High	Master Protein	Q13642	Four and a half LIM domains protein 1 OS=Homo sapiens OX=9606 GN=FHL1 PE=1 SV=4	0	57.875	47	14	51	14	1	323	36.2	8.97	941	14	cell differentiation;development;regulation of biological process	cytoplasm;cytosol;membrane;nucleus	metal ion binding;protein binding	Pf00412	2273	ENSG00000022267.16	FHL1	X	Jak-STAT signaling pathway	Notch Signaling Pathway	0	83.4	128.7	120	132.6	151.6	168.3	118	130.1	81.9	46.4	116.1	11	130.767	98.5	0.124197	0.75325	-0.408799
FALSE	High	Master Protein	P55786	Puromycin-sensitive aminopeptidase OS=Homo sapiens OX=9606 GN=NPEPPS PE=1 SV=2	0	73.828	30	23	50	23	1	919	103.2	5.72	775	23	metabolic process;response to stimulus	cytoplasm;cytosol;nucleus	catalytic activity;metal ion binding	Pf01433, Pf11838, Pf13485	9520	ENSG00000141279.15	NPEPPS	17			0	112.2	89.3	89.8	87.8	43.6	64.7	93.2	82.5	111.4	116.7	105	11	81.2333	101.76	0.124373	1.25269	0.325027
FALSE	High	Master Protein	P84157	Matrix-remodeling-associated protein 7 OS=Homo sapiens OX=9606 GN=MXRA7 PE=1 SV=1	0	23.219	38	5	21	5	1	204	21.5	4.26	653	5		membrane			439921	ENSG00000182534.13	MXRA7	17			0	71.3	126.3	92.4	89.7	84.4	114.3	104.2	62	73	64.2	81.7	11	96.4	77.02	0.12469	0.798963	-0.3238
FALSE	High	Master Protein	P30048	Thioredoxin-dependent peroxide reductase, mitochondrial OS=Homo sapiens OX=9606 GN=PRDX3 PE=1 SV=3	0	70.639	57	14	82	14	1	256	27.7	7.78	1687	14	cell death;cell differentiation;cell organization and biogenesis;cellular homeostasis;metabolic process;regulation of biological process;response to stimulus	cytoplasm;cytosol;endosome;mitochondrion;organelle lumen	antioxidant activity;catalytic activity;enzyme regulator activity;protein binding	Pf00578, Pf08534, Pf10417, Pf13905	10935	ENSG00000165672.6	PRDX3	10		Selenium Micronutrient Network	0	98.1	102.8	82	102.3	93.9	86.2	97.9	187.3	97.2	130.8	96.2	11	94.2167	121.88	0.125139	1.29361	0.371407
FALSE	High	Master Protein	P37837	Transaldolase OS=Homo sapiens OX=9606 GN=TALDO1 PE=1 SV=2	0	47.94	36	15	34	15	1	337	37.5	6.81	394	15	metabolic process;regulation of biological process;response to stimulus	cytoplasm;cytosol;nucleus	catalytic activity;protein binding	Pf00923	6888	ENSG00000177156.10	TALDO1	11	Carbon metabolism; Pentose phosphate pathway; Biosynthesis of amino acids; Metabolic pathways	Cori Cycle; Pentose Phosphate Pathway	0	84.9	72	60.2	94.2	31.5	58.1	67.4	46.2	119.2	182.5	118.6	11	66.8167	106.78	0.125214	1.5981	0.676362
FALSE	High	Master Protein	Q14699	Raftlin OS=Homo sapiens OX=9606 GN=RFTN1 PE=1 SV=4	0	9.576	7	3	9	3	1	578	63.1	5.67	205	3	cell organization and biogenesis;regulation of biological process;response to stimulus;transport	cytoplasm;endosome;membrane	RNA binding	Pf15250	23180	ENSG00000131378.13	RFTN1	3			0	97.6	110.4	134.1	126.9	87.6	105.9	125.2	43.3	81	88.5	93.8	11	110.417	86.36	0.12581	0.782128	-0.354523
FALSE	High	Master Protein	P13693	Translationally-controlled tumor protein OS=Homo sapiens OX=9606 GN=TPT1 PE=1 SV=1	0	29.093	37	7	15	7	1	172	19.6	4.93	221	7	cell differentiation;cellular homeostasis;regulation of biological process;response to stimulus;transport	cytoplasm;cytosol;endosome;nucleus	metal ion binding;protein binding;RNA binding	Pf00838	7178	ENSG00000133112.16	TPT1	13			0	100.2	75.9	72.9	98	66.8	71.4	75	73.6	113.5	141.3	113.4	11	80.8667	103.36	0.126346	1.27815	0.354061
FALSE	High	Master Protein	P02654	Apolipoprotein C-I OS=Homo sapiens OX=9606 GN=APOC1 PE=1 SV=1	0	12.637	35	4	10	4	1	83	9.3	8.47	61	4	cell organization and biogenesis;metabolic process;regulation of biological process;transport	endoplasmic reticulum;extracellular	enzyme regulator activity	Pf04691	341	ENSG00000130208.9	APOC1	19		Statin Pathway	0	35.2	49.9	99.9	47.3	81.1	134.7	46.3	15.5	72.6	30.1	47.4	11	74.6833	42.38	0.126418	0.567463	-0.817403
FALSE	High	Master Protein	P20674	Cytochrome c oxidase subunit 5A, mitochondrial OS=Homo sapiens OX=9606 GN=COX5A PE=1 SV=2	0	60.662	61	11	98	11	1	150	16.8	6.79	1064	11	metabolic process;transport	membrane;mitochondrion	catalytic activity;metal ion binding;protein binding;transporter activity	Pf02284	9377	ENSG00000178741.11	COX5A	15	Huntington's disease; Parkinson's disease; Alzheimer's disease; Oxidative phosphorylation; Non-alcoholic fatty liver disease (NAFLD); Metabolic pathways; Cardiac muscle contraction	Arachidonate Epoxygenase / Epoxide Hydrolase; Electron Transport Chain	0	74.9	65.3	90.3	72.3	77.2	93.3	94.9	128.1	93.3	85.1	73.4	11	78.8833	94.96	0.127265	1.2038	0.267599
FALSE	High	Master Protein	O43716	Glutamyl-tRNA(Gln) amidotransferase subunit C, mitochondrial OS=Homo sapiens OX=9606 GN=GATC PE=1 SV=1	0	9.429	21	2	3	2	1	136	15.1	5.05	119	2	cell organization and biogenesis;metabolic process;regulation of biological process	mitochondrion	catalytic activity;nucleotide binding;protein binding	Pf02686	283459	ENSG00000257218.5	GATC	12	Aminoacyl-tRNA biosynthesis; Metabolic pathways		0	115.3	96	53.6	83.7	129.1	80.3	93.8	274.9	158.1	117.6	95.9	11	93	148.06	0.127428	1.59204	0.670879
FALSE	High	Master Protein	P67936	Tropomyosin alpha-4 chain OS=Homo sapiens OX=9606 GN=TPM4 PE=1 SV=3	0	123.765	63	30	197	7	1	248	28.5	4.69	2875	30	cell differentiation;cell organization and biogenesis;cellular component movement	cytoplasm;cytoskeleton;cytosol;membrane	metal ion binding;protein binding;structural molecule activity	Pf00261, Pf12718	7171	ENSG00000167460.14	TPM4	19	Dilated cardiomyopathy; Adrenergic signaling in cardiomyocytes; Cardiac muscle contraction; Hypertrophic cardiomyopathy (HCM)	Striated Muscle Contraction	0	89	107	96.3	76.1	108.6	88.7	104.6	45.9	87.6	77.6	68	11	94.2833	76.74	0.12765	0.81393	-0.297024
FALSE	High	Master Protein	P62820	Ras-related protein Rab-1A OS=Homo sapiens OX=9606 GN=RAB1A PE=1 SV=3	0	24.782	41	7	25	3	1	205	22.7	6.21	397	7	cell organization and biogenesis;cellular component movement;defense response;metabolic process;regulation of biological process;response to stimulus;transport	cytoplasm;cytosol;endoplasmic reticulum;endosome;Golgi;membrane	catalytic activity;nucleotide binding;protein binding	Pf00009, Pf00025, Pf00071, Pf01926, Pf04670, Pf08477, Pf09439	5861	ENSG00000138069.16	RAB1A	2	Legionellosis		4	107.5	99.8	111.2	96.3	101.6	95.5	111.4	85.1	97.2	73.2	89.6	11	101.983	91.3	0.128904	0.895244	-0.159647
FALSE	High	Master Protein	P32969	60S ribosomal protein L9 OS=Homo sapiens OX=9606 GN=RPL9 PE=1 SV=1	0	11.091	28	4	6	4	1	192	21.9	9.95	64	4	cell organization and biogenesis;metabolic process;transport	cytosol;membrane;nucleus;ribosome	protein binding;RNA binding;structural molecule activity	Pf00347	6133	ENSG00000163682.15	RPL9	4	Ribosome	Cytoplasmic Ribosomal Proteins	0	108.9	113.9	118.7	99.8	212	106.2	112.6	18.6	84.8	102.6	108.1	11	126.583	85.34	0.12934	0.67418	-0.568793
FALSE	High	Master Protein	Q9Y3D9	28S ribosomal protein S23, mitochondrial OS=Homo sapiens OX=9606 GN=MRPS23 PE=1 SV=2	0	9.33	21	3	7	3	1	190	21.8	8.9	139	3	cell organization and biogenesis;metabolic process	cytoskeleton;membrane;mitochondrion;ribosome	protein binding;RNA binding;structural molecule activity	Pf10484, Pf13741	51649	ENSG00000181610.12	MRPS23	17			0	92.7	71.9	64.4	81.5	64.7	86.3	43.6	55.1	76.9	75.9	67.7	11	76.9167	63.84	0.129394	0.829989	-0.268836
FALSE	High	Master Protein	P06396	Gelsolin OS=Homo sapiens OX=9606 GN=GSN PE=1 SV=1	0	128.782	49	31	102	31	1	782	85.6	6.28	2406	31	cell death;cell organization and biogenesis;metabolic process;regulation of biological process;response to stimulus;transport	cytoplasm;cytoskeleton;cytosol;extracellular;membrane;nucleus;organelle lumen	metal ion binding;protein binding	Pf00626	2934	ENSG00000148180.19	GSN	9	Viral carcinogenesis; Regulation of actin cytoskeleton; Fc gamma R-mediated phagocytosis	Regulation of Actin Cytoskeleton; Senescence and Autophagy in Cancer	0	89.5	119.8	109.5	74.1	117.6	145	123.1	68.3	88	70.1	76.9	11	109.25	85.28	0.131072	0.780595	-0.357354
FALSE	High	Master Protein	P18859	ATP synthase-coupling factor 6, mitochondrial OS=Homo sapiens OX=9606 GN=ATP5J PE=1 SV=1	0	75.707	57	11	83	11	1	108	12.6	9.52	2528	11	cell organization and biogenesis;metabolic process;transport	membrane;mitochondrion	catalytic activity;transporter activity	Pf05511	522	ENSG00000154723.12	ATP5J	21	Huntington's disease; Parkinson's disease; Alzheimer's disease; Oxidative phosphorylation; Metabolic pathways	Electron Transport Chain; Oxidative phosphorylation	0	59.5	52.3	77.8	77.4	31.9	95	87.4	62.7	99.6	89.5	84.4	11	65.65	84.72	0.131249	1.29048	0.367908
FALSE	High	Master Protein	A6NDG6	Glycerol-3-phosphate phosphatase OS=Homo sapiens OX=9606 GN=PGP PE=1 SV=1	0	8.235	10	3	5	3	1	321	34	6.14	116	3	metabolic process;regulation of biological process	cytosol	catalytic activity;metal ion binding	Pf00702, Pf13242, Pf13344, Pf13419	283871	ENSG00000184207.8	PGP	16	Carbon metabolism; Metabolic pathways; Glyoxylate and dicarboxylate metabolism		0	101.8	74	90.2	84.5	45.3	69.9	74	138.8	110	81.2	96.7	11	77.6167	100.14	0.132575	1.29019	0.36758
FALSE	High	Master Protein	Q96AE4	Far upstream element-binding protein 1 OS=Homo sapiens OX=9606 GN=FUBP1 PE=1 SV=3	0	27.331	21	10	19	9	1	644	67.5	7.61	238	10	metabolic process;regulation of biological process	nucleus	DNA binding;protein binding;RNA binding	Pf00013, Pf07650, Pf13014	8880	ENSG00000162613.16	FUBP1	1			1	92.6	95.1	89.8	77.5	50	57.6	85.8	118.5	83	93.9	90	11	77.1	94.24	0.133078	1.22231	0.289609
FALSE	High	Master Protein	P46783	40S ribosomal protein S10 OS=Homo sapiens OX=9606 GN=RPS10 PE=1 SV=1	0	10.424	24	4	9	4	1	165	18.9	10.15	106	4	cell organization and biogenesis;metabolic process;transport	cytoplasm;cytosol;membrane;nucleus;ribosome	protein binding;RNA binding;structural molecule activity	Pf03501	6204	ENSG00000124614.13	RPS10	6	Ribosome	Cytoplasmic Ribosomal Proteins	0	114.1	94.3	136.5	93	94.7	106	125.7	42.2	70.8	71.1	99.3	11	106.433	81.82	0.133451	0.768744	-0.379425
FALSE	High	Master Protein	P21980	Protein-glutamine gamma-glutamyltransferase 2 OS=Homo sapiens OX=9606 GN=TGM2 PE=1 SV=2	0	176.857	55	34	162	34	1	687	77.3	5.22	3673	34	cell organization and biogenesis;cellular homeostasis;metabolic process;regulation of biological process;response to stimulus;transport	cytoplasm;cytosol;endoplasmic reticulum;membrane;mitochondrion	catalytic activity;metal ion binding;nucleotide binding;protein binding	Pf00868, Pf00927, Pf01841	7052	ENSG00000198959.11	TGM2	20	Huntington's disease		0	79.5	129.9	104.2	68.8	149.7	113.8	119.2	66.5	72.3	70.1	76	11	107.65	80.82	0.133698	0.750766	-0.413564
FALSE	High	Master Protein	P31040	Succinate dehydrogenase [ubiquinone] flavoprotein subunit, mitochondrial OS=Homo sapiens OX=9606 GN=SDHA PE=1 SV=2	0	135.6	64	29	112	29	1	664	72.6	7.39	2667	29	metabolic process;transport	membrane;mitochondrion	catalytic activity;nucleotide binding;protein binding	Pf00890, Pf02910	6389	ENSG00000073578.16	SDHA	5	Citrate cycle (TCA cycle); Carbon metabolism; Huntington's disease; Parkinson's disease; Alzheimer's disease; Oxidative phosphorylation; Non-alcoholic fatty liver disease (NAFLD); Metabolic pathways	TCA Cycle and Deficiency of Pyruvate Dehydrogenase complex (PDHc); TCA Cycle; Amino Acid metabolism; Electron Transport Chain	0	101.3	117.4	95.6	107.2	72.1	94.1	107	118.9	106.7	123.9	99.1	11	97.95	111.12	0.133857	1.13446	0.182001
FALSE	High	Master Protein	Q14204	Cytoplasmic dynein 1 heavy chain 1 OS=Homo sapiens OX=9606 GN=DYNC1H1 PE=1 SV=5	0	86.156	8	30	40	30	1	4646	532.1	6.4	525	30	cell division;cell organization and biogenesis;cellular component movement;regulation of biological process;transport	cytoplasm;cytoskeleton;cytosol;extracellular;membrane;organelle lumen	catalytic activity;motor activity;nucleotide binding;protein binding;RNA binding	Pf00769, Pf03028, Pf03915, Pf04156, Pf07246, Pf07728, Pf08385, Pf08393, Pf12774, Pf12775, Pf12777, Pf12780, Pf12781, Pf13173, Pf13207, Pf13401	1778	ENSG00000197102.10	DYNC1H1	14	Phagosome; Salmonella infection; Vasopressin-regulated water reabsorption		0	88.9	84.2	101.5	100	54.9	92.9	90.2	127	113.9	88.3	99.6	11	87.0667	103.8	0.134323	1.19219	0.253614
FALSE	High	Master Protein	P01834	Immunoglobulin kappa constant OS=Homo sapiens OX=9606 GN=IGKC PE=1 SV=2	0	38.574	82	8	43	2	1	107	11.8	6.52	1262	8	cell organization and biogenesis;cellular component movement;defense response;metabolic process;regulation of biological process;response to stimulus;transport	extracellular;membrane	catalytic activity;protein binding	Pf07654	3514		IGKC	2			0	56.5	96.5	66.1	71.2	27.2	61.5	105.9	21.4	109.4	124.1	117.7	11	63.1667	95.7	0.134867	1.51504	0.599355
FALSE	High	Master Protein	Q9ULV4	Coronin-1C OS=Homo sapiens OX=9606 GN=CORO1C PE=1 SV=1	0	9.981	9	4	9	4	1	474	53.2	7.08	139	4	cell organization and biogenesis;cellular component movement;regulation of biological process;response to stimulus;transport	cytoplasm;cytoskeleton;membrane	protein binding	Pf00400, Pf08953, Pf08954	23603	ENSG00000110880.10	CORO1C	12			0	94.5	102.4	131.3	81.2	85.2	107.2	119.3	21.8	89.9	60.7	72.9	11	100.3	72.92	0.135426	0.727019	-0.459935
FALSE	High	Master Protein	O43325	LYR motif-containing protein 1 OS=Homo sapiens OX=9606 GN=LYRM1 PE=2 SV=1	0	6.72	18	2	3	2	1	122	14.3	9.94	32	2		mitochondrion;nucleus		Pf05347, Pf13232	57149	ENSG00000102897.9	LYRM1	16			0	171.3	129.2	67.3	115.9	39.8	70.3	50.4	17.7	78.2	76	74.1	11	98.9667	59.28	0.136015	0.59899	-0.739397
FALSE	High	Master Protein	E9PAV3	Nascent polypeptide-associated complex subunit alpha, muscle-specific form OS=Homo sapiens OX=9606 GN=NACA PE=1 SV=1	0	154.028	37	44	108	44	1	2078	205.3	9.58	1438	44	metabolic process;regulation of biological process	cytoplasm;nucleus	DNA binding	Pf01849	4666	ENSG00000196531.10	NACA	12			0	74.1	69.8	79.1	92	69.2	76.1	82	39.6	141.9	164.9	122.7	11	76.7167	110.22	0.136096	1.43672	0.522774
FALSE	High	Master Protein	P14550	Alcohol dehydrogenase [NADP(+)] OS=Homo sapiens OX=9606 GN=AKR1A1 PE=1 SV=3	0	33.991	37	11	17	10	1	325	36.6	6.79	345	11	metabolic process	cytosol;membrane	catalytic activity;protein binding	Pf00248	10327	ENSG00000117448.13	AKR1A1	1	Glycerolipid metabolism; Glycolysis / Gluconeogenesis; Pentose and glucuronate interconversions; Metabolic pathways	Benzo(a)pyrene metabolism; Metapathway biotransformation	0	84.2	80.3	60.9	88.7	47.8	64.2	68.5	53.9	106.9	129	120	11	71.0167	95.66	0.136363	1.34701	0.429758
FALSE	High	Master Protein	P31946	14-3-3 protein beta/alpha OS=Homo sapiens OX=9606 GN=YWHAB PE=1 SV=3	0	69.23	53	14	73	6	1	246	28.1	4.83	1541	14	cell organization and biogenesis;metabolic process;regulation of biological process;response to stimulus;transport	cytoplasm;cytosol;membrane;mitochondrion;nucleus	protein binding	Pf00244	7529	ENSG00000166913.12	YWHAB	20	Viral carcinogenesis; Hepatitis B; Epstein-Barr virus infection; Hippo signaling pathway; Oocyte meiosis; Cell cycle; PI3K-Akt signaling pathway	Sudden Infant Death Syndrome (SIDS) Susceptibility Pathways; Myometrial Relaxation and Contraction Pathways; Cell Cycle; Calcium Regulation in the Cardiac Cell; IL-3 Signaling Pathway	0	87.3	85.9	80.4	103.5	53.4	80.9	81.9	91.1	91.3	192.9	114.1	11	81.9	114.26	0.136608	1.39512	0.480385
FALSE	High	Master Protein	Q00688	Peptidyl-prolyl cis-trans isomerase FKBP3 OS=Homo sapiens OX=9606 GN=FKBP3 PE=1 SV=1	0	13.837	22	5	5	5	1	224	25.2	9.28	90	5	metabolic process	cytoplasm;nucleus	catalytic activity;protein binding;receptor activity;RNA binding	Pf00254	2287	ENSG00000100442.10	FKBP3	14			0	106.3	100.6	95.3	106.6	36.9	84.9	100.7	131.4	120.2	88.1	114.2	11	88.4333	110.92	0.136897	1.25428	0.326857
FALSE	High	Master Protein	O15382	Branched-chain-amino-acid aminotransferase, mitochondrial OS=Homo sapiens OX=9606 GN=BCAT2 PE=1 SV=2	0	72.19	45	14	57	14	1	392	44.3	8.65	1241	14	metabolic process	cytoplasm;mitochondrion;organelle lumen	catalytic activity	Pf01063	587	ENSG00000105552.14	BCAT2	19	Pantothenate and CoA biosynthesis; Biosynthesis of amino acids; Valine, leucine and isoleucine biosynthesis; 2-Oxocarboxylic acid metabolism; Metabolic pathways; Cysteine and methionine metabolism; Valine, leucine and isoleucine degradation		0	111.6	103.7	83	102.6	48.3	79	83.2	96	111.7	151.9	118.7	11	88.0333	112.3	0.136916	1.27565	0.351236
FALSE	High	Master Protein	Q07960	Rho GTPase-activating protein 1 OS=Homo sapiens OX=9606 GN=ARHGAP1 PE=1 SV=1	0	28.443	23	10	19	10	1	439	50.4	6.29	241	10	regulation of biological process;response to stimulus;transport	cytoplasm;cytosol;endosome;membrane	enzyme regulator activity;protein binding	Pf00620, Pf00650, Pf13716	392	ENSG00000175220.11	ARHGAP1	11			0	71.9	107.6	104	89.3	170.5	115.1	90	58.1	89.2	82.6	96.1	11	109.733	83.2	0.137079	0.758202	-0.399346
FALSE	High	Master Protein	P48728	Aminomethyltransferase, mitochondrial OS=Homo sapiens OX=9606 GN=AMT PE=1 SV=1	0	10.204	9	4	5	4	1	403	43.9	8.57	55	4	metabolic process	mitochondrion;organelle lumen	catalytic activity	Pf01571, Pf08669	275	ENSG00000145020.15	AMT	3	Carbon metabolism; Glycine, serine and threonine metabolism; One carbon pool by folate; Metabolic pathways; Glyoxylate and dicarboxylate metabolism	Trans-sulfuration and one carbon metabolism; One Carbon Metabolism	0	96.9	90.4	97.2	87.4	18	65.2	79.2	71.1	116.6	135.8	123.2	11	75.85	105.18	0.137232	1.38668	0.471639
FALSE	High	Master Protein	Q9HCC0	Methylcrotonoyl-CoA carboxylase beta chain, mitochondrial OS=Homo sapiens OX=9606 GN=MCCC2 PE=1 SV=1	0	112.909	58	27	107	27	1	563	61.3	7.68	2178	27	cell organization and biogenesis;metabolic process	cytosol;mitochondrion;organelle lumen	catalytic activity;nucleotide binding;protein binding	Pf01039	64087	ENSG00000131844.15	MCCC2	5	Metabolic pathways; Valine, leucine and isoleucine degradation		0	109.2	113.4	96.6	92.3	104.4	87.3	96	153.3	104.8	125.5	106.9	11	100.533	117.3	0.137422	1.16678	0.222529
FALSE	High	Master Protein	Q9Y6N5	Sulfide:quinone oxidoreductase, mitochondrial OS=Homo sapiens OX=9606 GN=SQOR PE=1 SV=1	0	55.708	42	14	28	14	1	450	49.9	9.11	574	14	metabolic process	membrane;mitochondrion	catalytic activity	Pf07992, Pf13738	58472	ENSG00000137767.13	SQRDL; SQOR	15	Sulfur metabolism		0	106.7	139.8	145.5	125.8	87	97.8	86.5	122	85.4	93.2	98.7	11	117.1	97.16	0.137446	0.829718	-0.269307
FALSE	High	Master Protein	Q9GZT8	NIF3-like protein 1 OS=Homo sapiens OX=9606 GN=NIF3L1 PE=1 SV=2	0	8.389	10	4	5	4	1	377	41.9	6.65	59	4	cell differentiation;regulation of biological process	cytoplasm;mitochondrion;nucleus	protein binding	Pf01784	60491	ENSG00000196290.14	NIF3L1	2			0	102.8	90.5	106.8	77.2	45.1	67	99.6	244	89.5	112.4	94.2	11	81.5667	127.94	0.137471	1.56853	0.649416
FALSE	High	Master Protein	Q9NWV8	BRISC and BRCA1-A complex member 1 OS=Homo sapiens OX=9606 GN=BABAM1 PE=1 SV=1	0	12.817	13	3	8	3	1	329	36.5	4.64	295	3	cell division;cell organization and biogenesis;cell proliferation;metabolic process;regulation of biological process;response to stimulus	cytoplasm;cytosol;nucleus	protein binding		29086	ENSG00000105393.15	BABAM1	19	Homologous recombination		0	109.7	101.8	86.1	77.6	191.7	77.9	87.8	21.9	71.1	91.8	80.3	11	107.467	70.58	0.137491	0.656762	-0.606558
FALSE	High	Master Protein	P10644	cAMP-dependent protein kinase type I-alpha regulatory subunit OS=Homo sapiens OX=9606 GN=PRKAR1A PE=1 SV=1	0	71.771	49	20	63	17	1	381	43	5.35	939	20	cell organization and biogenesis;cell proliferation;coagulation;metabolic process;regulation of biological process;response to stimulus	cytoplasm;cytosol;membrane	catalytic activity;enzyme regulator activity;nucleotide binding;protein binding	Pf00027, Pf02197	5573	ENSG00000108946.14	PRKAR1A	17	Insulin signaling pathway	Mesodermal Commitment Pathway; Sudden Infant Death Syndrome (SIDS) Susceptibility Pathways; Myometrial Relaxation and Contraction Pathways; miRs in Muscle Cell Differentiation; Calcium Regulation in the Cardiac Cell; G Protein Signaling Pathways	3	107.7	93.7	103.5	105.1	74.3	93.9	93.5	61.1	75.8	103.5	77.3	11	96.3667	82.24	0.137883	0.853407	-0.228694
FALSE	High	Master Protein	Q9Y6G9	Cytoplasmic dynein 1 light intermediate chain 1 OS=Homo sapiens OX=9606 GN=DYNC1LI1 PE=1 SV=3	0	21.223	23	8	15	8	1	523	56.5	6.42	255	8	cell division;cell organization and biogenesis;cellular component movement;regulation of biological process;transport	chromosome;cytoplasm;cytoskeleton;cytosol;membrane	catalytic activity;motor activity;nucleotide binding;protein binding;RNA binding	Pf00005, Pf05783	51143	ENSG00000144635.8	DYNC1LI1	3	Phagosome; Salmonella infection; Vasopressin-regulated water reabsorption		0	89.1	91.8	107	100.6	188.5	103.4	104.2	57.3	83	73.5	98.2	11	113.4	83.24	0.138145	0.734039	-0.446072
FALSE	High	Master Protein	P49247	Ribose-5-phosphate isomerase OS=Homo sapiens OX=9606 GN=RPIA PE=1 SV=3	0	8.59	10	3	4	3	1	311	33.2	8.54	87	3	metabolic process	cytosol	catalytic activity;protein binding	Pf00455, Pf06026	22934	ENSG00000153574.8	LOC101060545; RPIA	2	Carbon metabolism; Pentose phosphate pathway; Biosynthesis of amino acids; Metabolic pathways	Pentose Phosphate Pathway	0	94.8	89.8	62.3	75.2	102	40.6	85.5	154.4	81.2	117.1	82.9	11	77.45	104.22	0.138772	1.34564	0.428295
FALSE	High	Master Protein	Q93052	Lipoma-preferred partner OS=Homo sapiens OX=9606 GN=LPP PE=1 SV=1	0	12.142	8	4	8	4	1	612	65.7	7.37	72	4		cytoplasm;cytosol;membrane;nucleus	metal ion binding;protein binding	Pf00412, Pf02318, Pf03154	4026	ENSG00000145012.13	LPP	3			0	70.7	81	124	109.9	174.8	104.1	125.4	245.9	140.1	132.7	126	11	110.75	154.02	0.139637	1.3907	0.475811
FALSE	High	Master Protein	P46108	Adapter molecule crk OS=Homo sapiens OX=9606 GN=CRK PE=1 SV=2	0	21.263	27	6	9	6	1	304	33.8	5.55	172	6	cell organization and biogenesis;regulation of biological process;response to stimulus	cytoplasm;cytoskeleton;cytosol;membrane;nucleus	protein binding	Pf00017, Pf00018, Pf07653, Pf14604	1398	ENSG00000167193.7	CRK	17	Insulin signaling pathway; MicroRNAs in cancer; Chronic myeloid leukemia; Neurotrophin signaling pathway; Rap1 signaling pathway; MAPK signaling pathway; ErbB signaling pathway; Pathways in cancer; Renal cell carcinoma; Focal adhesion; Regulation of actin cytoskeleton; Bacterial invasion of epithelial cells; Fc gamma R-mediated phagocytosis; Chemokine signaling pathway; Shigellosis	Kit receptor signaling pathway; T-Cell antigen Receptor (TCR) Signaling Pathway; B Cell Receptor Signaling Pathway; Chemokine signaling pathway; Angiopoietin Like Protein 8 Regulatory Pathway; ErbB Signaling Pathway; Insulin Signaling; MAPK Signaling Pathway; Focal Adhesion; Integrin-mediated Cell Adhesion; Regulation of Actin Cytoskeleton; Rac1/Pak1/p38/MMP-2 pathway; VEGFA-VEGFR2 Signaling Path…	0	83.5	77.3	65	97.3	80.5	87.9	68.1	105.7	94.5	137.7	94.8	11	81.9167	100.16	0.139696	1.22271	0.290078
FALSE	High	Master Protein	P50570	Dynamin-2 OS=Homo sapiens OX=9606 GN=DNM2 PE=1 SV=2	0	23.382	12	11	15	11	1	870	98	7.44	58	11	cell organization and biogenesis;metabolic process;regulation of biological process;response to stimulus;transport	cytoplasm;cytoskeleton;cytosol;endosome;Golgi;membrane;nucleus	catalytic activity;nucleotide binding;protein binding	Pf00169, Pf00350, Pf01031, Pf02212	1785	ENSG00000079805.16	DNM2	19	Endocytosis; Phospholipase D signaling pathway; Endocrine and other factor-regulated calcium reabsorption; Bacterial invasion of epithelial cells; Fc gamma R-mediated phagocytosis; Synaptic vesicle cycle	Synaptic Vesicle Pathway	0	108.8	105.5	115.8	98.7	51.8	97.4	105.3	172.5	121.7	100	109.5	11	96.3333	121.8	0.140026	1.26436	0.338407
FALSE	High	Master Protein	Q9NRG7	Epimerase family protein SDR39U1 OS=Homo sapiens OX=9606 GN=SDR39U1 PE=1 SV=2	0.002	4.314	5	2	4	2	1	319	34.7	9.77	26	2	metabolic process	nucleus	catalytic activity	Pf08338	56948		SDR39U1	14			0	91.2	69.7	71	116.5	40.3	89.8	106.9	114.2	92.7	80.9	107.9	11	79.75	100.52	0.140127	1.26044	0.333926
FALSE	High	Master Protein	P02511	Alpha-crystallin B chain OS=Homo sapiens OX=9606 GN=CRYAB PE=1 SV=2	0	79.013	71	19	118	19	1	175	20.1	7.33	1539	19	cell death;cell organization and biogenesis;metabolic process;regulation of biological process;response to stimulus	cell surface;cytoplasm;cytoskeleton;cytosol;Golgi;membrane;mitochondrion;nucleus	metal ion binding;protein binding;structural molecule activity	Pf00011, Pf00525	1410	ENSG00000109846.7	CRYAB	11	Longevity regulating pathway - multiple species; Protein processing in endoplasmic reticulum		0	128.8	101.1	104.2	120.4	96	135.6	114.9	85.6	92.9	84.6	116	11	114.35	98.8	0.140957	0.864014	-0.210873
FALSE	High	Master Protein	P62826	GTP-binding nuclear protein Ran OS=Homo sapiens OX=9606 GN=RAN PE=1 SV=3	0	30.547	37	8	20	8	1	216	24.4	7.49	278	8	cell division;cell organization and biogenesis;metabolic process;regulation of biological process;response to stimulus;transport	chromosome;cytoplasm;cytosol;endosome;membrane;nucleus	catalytic activity;metal ion binding;nucleotide binding;protein binding;RNA binding;transporter activity	Pf00025, Pf00071, Pf08477	5901	ENSG00000132341.11	RAN	12	Epstein-Barr virus infection; Ribosome biogenesis in eukaryotes; HTLV-I infection; RNA transport	Androgen receptor signaling pathway; miRNA Biogenesis	0	102.3	95.4	103	94	157.8	111.9	99.4	62.3	102.7	77.7	105.3	11	110.733	89.48	0.141294	0.808067	-0.307452
FALSE	High	Master Protein	Q9BUR5	MICOS complex subunit MIC26 OS=Homo sapiens OX=9606 GN=APOO PE=1 SV=1	0	20.267	28	4	12	4	1	198	22.3	9.13	370	4	cell organization and biogenesis;transport	cytosol;endoplasmic reticulum;extracellular;Golgi;membrane;mitochondrion	protein binding	Pf09769	79135	ENSG00000184831.13	APOO	X			0	97.5	96.4	111.3	116.2	177.7	141.3	120.6	82.3	97.2	72.3	113.4	11	123.4	97.16	0.141831	0.787358	-0.344908
FALSE	High	Master Protein	P0DMV8	Heat shock 70 kDa protein 1A OS=Homo sapiens OX=9606 GN=HSPA1A PE=1 SV=1	0	159.046	66	38	176	32	1	641	70	5.66	3159	38	cell organization and biogenesis;metabolic process;regulation of biological process;response to stimulus;transport	cytoplasm;cytoskeleton;cytosol;endoplasmic reticulum;extracellular;mitochondrion;nucleus	catalytic activity;nucleotide binding;protein binding;receptor activity;RNA binding	Pf00012, Pf06723	3304; 3303	ENSG00000232804.5; ENSG00000234475.5; ENSG00000231555.4; ENSG00000235941.5; ENSG00000204389.9; ENSG00000204388.6; ENSG00000212866.6; ENSG00000237724.5; ENSG00000224501.5	HSPA1B; HSPA1A	6; CHR_HSCHR6_MHC_APD_CTG1; CHR_HSCHR6_MHC_DBB_CTG1; CHR_HSCHR6_MHC_QBL_CTG1; CHR_HSCHR6_MHC_COX_CTG1	Endocytosis; Longevity regulating pathway - multiple species; Prion diseases; Epstein-Barr virus infection; Spliceosome; MAPK signaling pathway; Protein processing in endoplasmic reticulum; Toxoplasmosis; Measles; Influenza A; Estrogen signaling pathway; Legionellosis; Antigen processing and presentation	Apoptosis Modulation by HSP70; Parkin-Ubiquitin Proteasomal System pathway; NRF2 pathway; Apoptosis Modulation and Signaling; MAPK Signaling Pathway; VEGFA-VEGFR2 Signaling Pathway	0	99.7	89.1	109.5	106.7	114.3	92.9	97	65.5	95.8	76.5	108.7	11	102.033	88.7	0.142599	0.869324	-0.202035
FALSE	High	Master Protein	O75128	Protein cordon-bleu OS=Homo sapiens OX=9606 GN=COBL PE=1 SV=2	0	7.439	2	2	5	2	1	1261	135.5	7.75	105	2	cell differentiation;cell growth;cell organization and biogenesis;regulation of biological process;response to stimulus;transport	cytoplasm;cytoskeleton;cytosol;extracellular;membrane;nucleus;organelle lumen	protein binding;RNA binding	Pf09469	23242	ENSG00000106078.17	COBL	7			0	120.3	71.8	121	79.3	231.3	90.6	66.7	46.3	79.6	77.6	102.8	11	119.05	74.6	0.143837	0.626627	-0.67432
FALSE	High	Master Protein	P04632	Calpain small subunit 1 OS=Homo sapiens OX=9606 GN=CAPNS1 PE=1 SV=1	0	21.577	44	6	14	6	1	268	28.3	5.2	573	6	cell death;cell organization and biogenesis;metabolic process;regulation of biological process	cytoplasm;cytosol;membrane	catalytic activity;metal ion binding;protein binding	Pf13833	826	ENSG00000126247.10	CAPNS1	19		Integrin-mediated Cell Adhesion	0	112.5	94.6	100.4	97.5	82.1	100.4	108.7	31.7	90.8	63.6	91.2	11	97.9167	77.2	0.144052	0.788426	-0.342954
FALSE	High	Master Protein	P01034	Cystatin-C OS=Homo sapiens OX=9606 GN=CST3 PE=1 SV=1	0.002	4.554	19	2	3	2	1	146	15.8	8.75	58	2	cell death;cell organization and biogenesis;defense response;metabolic process;regulation of biological process;response to stimulus;transport	cytoplasm;endoplasmic reticulum;endosome;extracellular;membrane;organelle lumen;vacuole	enzyme regulator activity;protein binding	Pf00031	1471	ENSG00000101439.8	CST3	20	Salivary secretion		0	118.9	102.7	91.5	135.4	76.5	86	93.5	261.2	142.5	139	102.7	11	101.833	147.78	0.145152	1.45119	0.537241
FALSE	High	Master Protein	Q9H9B4	Sideroflexin-1 OS=Homo sapiens OX=9606 GN=SFXN1 PE=1 SV=4	0	12.339	15	4	6	4	1	322	35.6	9.07	159	4	cell differentiation;transport	membrane;mitochondrion	transporter activity	Pf03820	94081	ENSG00000164466.12	SFXN1	5			0	99.7	113.3	112.2	89.2	221.1	121.3	108.3	89.8	95.7	77.8	82.7	11	126.133	90.86	0.145548	0.720349	-0.473232
FALSE	High	Master Protein	Q99447	Ethanolamine-phosphate cytidylyltransferase OS=Homo sapiens OX=9606 GN=PCYT2 PE=1 SV=1	0	8.812	8	3	8	3	1	389	43.8	6.92	332	3	metabolic process	membrane	catalytic activity	Pf01467	5833	ENSG00000185813.10	PCYT2	17	Glycerophospholipid metabolism; Metabolic pathways	One carbon metabolism and related pathways; Kennedy pathway	0	141.1	106.8	91	71.4	154.1	89.1	94.6	72.7	85.5	91	81.6	11	108.917	85.08	0.145573	0.781148	-0.356333
FALSE	High	Master Protein	O95817	BAG family molecular chaperone regulator 3 OS=Homo sapiens OX=9606 GN=BAG3 PE=1 SV=3	0	79.99	58	22	64	22	1	575	61.6	6.95	1191	22	cell death;metabolic process;regulation of biological process;response to stimulus	cytoplasm;cytosol;membrane;nucleus	enzyme regulator activity;nucleotide binding;protein binding	Pf00397, Pf02179	9531	ENSG00000151929.9	BAG3	10			0	96.8	100	115.6	102.9	88.1	128.2	110	65.8	100.9	81.2	92.8	11	105.267	90.14	0.146337	0.856301	-0.223809
FALSE	High	Master Protein	Q9HC36	rRNA methyltransferase 3, mitochondrial OS=Homo sapiens OX=9606 GN=MRM3 PE=1 SV=2	0	11.395	8	3	9	3	1	420	47	8.73	160	3	metabolic process	mitochondrion;organelle lumen	catalytic activity;protein binding;RNA binding	Pf00588, Pf08032	55178	ENSG00000171861.10	RNMTL1; MRM3	17			0	86.6	81.5	113.4	100.9	169.9	90.5	104.4	36.1	90.8	74.4	85.9	11	107.133	78.32	0.146384	0.731052	-0.451955
FALSE	High	Master Protein	Q96DC8	Enoyl-CoA hydratase domain-containing protein 3, mitochondrial OS=Homo sapiens OX=9606 GN=ECHDC3 PE=1 SV=2	0	23.283	28	7	14	7	1	303	32.6	8.65	175	7	metabolic process	mitochondrion	catalytic activity	Pf00378	79746	ENSG00000134463.14	ECHDC3	10		Fatty Acid Biosynthesis	0	119	116	87.4	121.8	175.8	68.7	105.1	88.8	45.8	117.7	49	11	114.783	81.28	0.146595	0.708117	-0.497941
FALSE	High	Master Protein	Q9NQP4	Prefoldin subunit 4 OS=Homo sapiens OX=9606 GN=PFDN4 PE=1 SV=1	0	17.63	37	4	15	4	1	134	15.3	4.53	275	4	metabolic process	cytoplasm;cytosol;mitochondrion;nucleus	protein binding	Pf01920	5203	ENSG00000101132.9	PFDN4	20			0	93.2	83.7	71.3	76.4	54.4	69.3	70.3	71.6	92.1	117.7	102.3	11	74.7167	90.8	0.147288	1.21526	0.281262
FALSE	High	Master Protein	P07738	Bisphosphoglycerate mutase OS=Homo sapiens OX=9606 GN=BPGM PE=1 SV=2	0	10.672	13	4	6	4	1	259	30	6.54	88	4	metabolic process;regulation of biological process	cytosol	catalytic activity	Pf00300	669	ENSG00000172331.11	BPGM	7	Glycine, serine and threonine metabolism; Glycolysis / Gluconeogenesis; Metabolic pathways		0	98.9	74.3	53.7	91.2	46.6	93.9	78.6	77.8	141.2	94.1	104.7	11	76.4333	99.28	0.148903	1.29891	0.377301
FALSE	High	Master Protein	Q8NC51	Plasminogen activator inhibitor 1 RNA-binding protein OS=Homo sapiens OX=9606 GN=SERBP1 PE=1 SV=2	0	12.41	10	3	6	3	1	408	44.9	8.65	236	3	regulation of biological process	cytoplasm;cytosol;membrane;nucleus	protein binding;RNA binding	Pf04774	26135	ENSG00000142864.14	SERBP1	1		Apoptosis-related network due to altered Notch3 in ovarian cancer	0	44.6	57.7	82.8	104.1	41	100.3	93.7	47.8	134.5	123.3	104.9	11	71.75	100.84	0.149896	1.40544	0.491017
FALSE	High	Master Protein	O60662	Kelch-like protein 41 OS=Homo sapiens OX=9606 GN=KLHL41 PE=1 SV=2	0	37.252	24	14	28	14	1	606	68	5.29	510	14	cell differentiation;cell organization and biogenesis;metabolic process;regulation of biological process	cytoplasm;cytoskeleton;cytosol;endoplasmic reticulum;membrane;nucleus	catalytic activity;protein binding	Pf00651, Pf01344, Pf07646, Pf07707, Pf13415, Pf13418, Pf13964	10324	ENSG00000239474.6	KBTBD10; KLHL41	2			0	94.9	105.5	102	110.8	92.2	123	68.8	64.8	84.5	92.2	126.1	11	104.733	87.28	0.149946	0.833355	-0.262998
FALSE	High	Master Protein	P25325	3-mercaptopyruvate sulfurtransferase OS=Homo sapiens OX=9606 GN=MPST PE=1 SV=3	0	15.562	17	5	10	5	1	297	33.2	6.6	151	5	metabolic process;response to stimulus	cytoplasm;cytosol;mitochondrion	catalytic activity;protein binding	Pf00581	4357	ENSG00000128309.16	MPST	22	Sulfur relay system; Sulfur metabolism; Metabolic pathways; Cysteine and methionine metabolism	Amino Acid metabolism; Trans-sulfuration pathway	0	102.5	105.2	85	97.7	102.8	44.9	95.5	114.4	114.6	109.9	100.2	11	89.6833	106.92	0.151455	1.19219	0.25362
FALSE	High	Master Protein	Q5BKX8	Caveolae-associated protein 4 OS=Homo sapiens OX=9606 GN=CAVIN4 PE=1 SV=2	0	34.616	30	12	27	12	1	364	41.9	8.28	312	12	cell differentiation;development;metabolic process;regulation of biological process	cytoplasm;cytosol;membrane	protein binding	Pf15237	347273	ENSG00000170681.6	MURC; CAVIN4	9			0	81.9	94.1	138.1	156.5	62.8	113.8	72.6	27.8	119.2	70.3	86.9	11	107.867	75.36	0.151502	0.69864	-0.517378
FALSE	High	Master Protein	Q15293	Reticulocalbin-1 OS=Homo sapiens OX=9606 GN=RCN1 PE=1 SV=1	0	26.988	29	10	15	10	1	331	38.9	5	206	10	metabolic process	endoplasmic reticulum;organelle lumen	metal ion binding;protein binding	Pf13499	5954	ENSG00000049449.8	RCN1	11			0	101.5	134.5	123.5	72.8	103.7	73.4	102.4	27.9	80.3	82.2	88.4	11	101.567	76.24	0.151562	0.75064	-0.413807
F	High	Master Protein	Q9Y4L1	Hypoxia up-regulated protein 1 OS=Homo sapiens OX=9606 GN=HYOU1 PE=1 SV=1	0	59.376	24	21	38	21	1	999	111.3	5.22	509	21	regulation of biological process;response to stimulus;transport	endoplasmic reticulum;extracellular;membrane;organelle lumen	nucleotide binding;protein binding	Pf00012	10525	ENSG00000280682.2; ENSG00000149428.18	HYOU1	11; CHR_HG2217_PATCH	Protein processing in endoplasmic reticulum		0	102.5	118.4	108.4	97.7	84.2	108.5	108.9	92.1	82.7	89.3	92.2	11	103.283	93.04	0.152086	0.900823	-0.150684
FALSE	High	Master Protein	P11047	Laminin subunit gamma-1 OS=Homo sapiens OX=9606 GN=LAMC1 PE=1 SV=3	0	247.351	39	61	186	61	1	1609	177.5	5.12	3606	61	cell organization and biogenesis;cellular component movement;metabolic process;regulation of biological process	extracellular;organelle lumen	catalytic activity;motor activity;protein binding;structural molecule activity	Pf00052, Pf00053, Pf00055, Pf00261, Pf01576, Pf05262, Pf05483, Pf05557, Pf05667, Pf05701, Pf06008, Pf08317, Pf10174, Pf11068, Pf12128, Pf12795, Pf13166, Pf13514, Pf13868	3915	ENSG00000135862.5	LAMC1	1	Amoebiasis; Prion diseases; Pathways in cancer; Toxoplasmosis; Focal adhesion; Small cell lung cancer; ECM-receptor interaction; PI3K-Akt signaling pathway	miRNA targets in ECM and membrane receptors; Inflammatory Response Pathway; Alpha 6 Beta 4 signaling pathway; Focal Adhesion-PI3K-Akt-mTOR-signaling pathway; Endoderm Differentiation; Focal Adhesion	0	95.6	89.1	90.7	79.4	38.1	81.2	79.9	71.9	98.9	191.2	121.2	11	79.0167	112.62	0.152687	1.42527	0.511234
FALSE	High	Master Protein	Q13232	Nucleoside diphosphate kinase 3 OS=Homo sapiens OX=9606 GN=NME3 PE=1 SV=2	0	5.368	15	3	4	3	1	169	19	7.84	25	3	cell death;metabolic process;regulation of biological process	cytosol;mitochondrion	catalytic activity;metal ion binding;nucleotide binding;protein binding	Pf00334	4832	ENSG00000103024.7	NME3	16	Purine metabolism; Metabolic pathways; Pyrimidine metabolism		0	57	134.7	53.7	21.8	50.4	24.4	96.1	125.8	45	149.6	65.8	11	57	96.46	0.152744	1.69228	0.758969
FALSE	High	Master Protein	P51572	B-cell receptor-associated protein 31 OS=Homo sapiens OX=9606 GN=BCAP31 PE=1 SV=3	0	18.647	20	7	14	7	1	246	28	8.44	281	7	cell death;cellular homeostasis;regulation of biological process;response to stimulus;transport	cytosol;endoplasmic reticulum;membrane;mitochondrion	protein binding	Pf05529, Pf13870	10134	ENSG00000185825.15	BCAP31	X	Protein processing in endoplasmic reticulum		0	78.4	103.1	108.5	87.6	64.8	95.8	81.9	17.9	85.1	81.7	75.8	11	89.7	68.48	0.154144	0.763434	-0.389425
FALSE	High	Master Protein	Q13404	Ubiquitin-conjugating enzyme E2 variant 1 OS=Homo sapiens OX=9606 GN=UBE2V1 PE=1 SV=2	0	10.319	24	4	9	4	1	147	16.5	7.93	80	4	cell differentiation;metabolic process;regulation of biological process;response to stimulus	cytoplasm;cytosol;nucleus	catalytic activity;protein binding	Pf00179	7335; 387522	ENSG00000244687.11	UBE2V1; TMEM189-UBE2V1	20		Interleukin-1 Induced Activation of NF-kappa-B; Simplified Depiction of MYD88 Distinct Input-Output Pathway; IL-1 signaling pathway	0	82.6	70.6	59	83.8	36.7	74	64.9	53.8	102.2	125.2	104.7	11	67.7833	90.16	0.15536	1.33012	0.411557
FALSE	High	Master Protein	Q96EY8	Cob(I)yrinic acid a,c-diamide adenosyltransferase, mitochondrial OS=Homo sapiens OX=9606 GN=MMAB PE=1 SV=1	0	8.682	16	3	9	3	1	250	27.4	8.6	91	3	metabolic process	mitochondrion;organelle lumen	catalytic activity;nucleotide binding;protein binding	Pf01923	326625	ENSG00000139428.11	MMAB	12	Porphyrin and chlorophyll metabolism; Metabolic pathways	Vitamin B12 Metabolism	0	124.7	92.4	138.6	116	95.7	103.6	96.6	133	70.7	88	67.3	11	111.833	91.12	0.155544	0.814784	-0.295511
FALSE	High	Master Protein	P45379	Troponin T, cardiac muscle OS=Homo sapiens OX=9606 GN=TNNT2 PE=1 SV=3	0	188.701	55	34	359	34	1	298	35.9	4.97	4825	34	cell organization and biogenesis;cellular component movement;regulation of biological process;response to stimulus	cytosol	catalytic activity;protein binding	Pf00992	7139	ENSG00000118194.18	TNNT2	1	Dilated cardiomyopathy; Adrenergic signaling in cardiomyocytes; Cardiac muscle contraction; Hypertrophic cardiomyopathy (HCM)	Cardiac Progenitor Differentiation; Striated Muscle Contraction	0	114.4	135.9	127.1	103.2	93.8	129.9	130.4	84.7	103.8	58.6	107.6	11	117.383	97.02	0.156583	0.826523	-0.274873
FALSE	High	Master Protein	P13807	Glycogen [starch] synthase, muscle OS=Homo sapiens OX=9606 GN=GYS1 PE=1 SV=2	0	98.373	47	25	78	25	1	737	83.7	6.18	1759	25	metabolic process	cytoplasm;cytosol;membrane	catalytic activity;protein binding	Pf00534, Pf05693, Pf13579	2997	ENSG00000104812.14	GYS1	19	Insulin signaling pathway; Glucagon signaling pathway; Starch and sucrose metabolism; AMPK signaling pathway; Metabolic pathways; Insulin resistance; PI3K-Akt signaling pathway	Focal Adhesion-PI3K-Akt-mTOR-signaling pathway; Angiopoietin Like Protein 8 Regulatory Pathway; Insulin Signaling; AMP-activated Protein Kinase (AMPK) Signaling; Glycogen Metabolism	0	115.7	109.9	142	99.3	50.3	126	109.3	77.1	69	79	82	11	107.2	83.28	0.156734	0.776866	-0.364263
FALSE	High	Master Protein	P11142	Heat shock cognate 71 kDa protein OS=Homo sapiens OX=9606 GN=HSPA8 PE=1 SV=1	0	235.356	68	44	225	28	1	646	70.9	5.52	4062	44	cell communication;cell organization and biogenesis;metabolic process;regulation of biological process;response to stimulus;transport	cytoplasm;cytosol;endosome;extracellular;membrane;nucleus;organelle lumen;spliceosomal complex	catalytic activity;nucleotide binding;protein binding;RNA binding	Pf00012, Pf02463, Pf06723	3312	ENSG00000109971.13	HSPA8	11	Endocytosis; Longevity regulating pathway - multiple species; Epstein-Barr virus infection; Spliceosome; MAPK signaling pathway; Protein processing in endoplasmic reticulum; Toxoplasmosis; Measles; Influenza A; Estrogen signaling pathway; Legionellosis; Antigen processing and presentation	Parkin-Ubiquitin Proteasomal System pathway; MAPK Signaling Pathway; Exercise-induced Circadian Regulation	13	115.5	103.7	102.1	116.4	78.6	102.8	106.9	60.9	90.3	81.8	101.9	11	103.183	88.36	0.156807	0.85634	-0.223745
FALSE	High	Master Protein	Q9UHD9	Ubiquilin-2 OS=Homo sapiens OX=9606 GN=UBQLN2 PE=1 SV=2	0	31.84	19	7	16	4	1	624	65.7	5.22	549	7	metabolic process;regulation of biological process	cytoplasm;cytosol;membrane;nucleus;vacuole	protein binding	Pf00240, Pf00627, Pf11976	29978	ENSG00000188021.8	UBQLN2	X	Protein processing in endoplasmic reticulum		0	115.2	126.4	97.4	103.4	76.1	96	83.8	42.2	72.3	104.5	107	11	102.417	81.96	0.157088	0.80026	-0.321459
FALSE	High	Master Protein	Q8WTS6	Histone-lysine N-methyltransferase SETD7 OS=Homo sapiens OX=9606 GN=SETD7 PE=1 SV=1	0	5.909	5	2	3	2	1	366	40.7	4.63	50	2	cell organization and biogenesis;metabolic process;regulation of biological process;response to stimulus	chromosome;nucleus	catalytic activity;protein binding	Pf00856	80854	ENSG00000145391.13	SETD7	4	FoxO signaling pathway; Lysine degradation	Histone Modifications	0	80.3	84.5	68.7	94.4	64.6	75.2	65.2	72.6	102.2	165.4	114.3	11	77.95	103.94	0.157149	1.33342	0.41513
FALSE	High	Master Protein	P13611	Versican core protein OS=Homo sapiens OX=9606 GN=VCAN PE=1 SV=3	0	53.098	5	16	28	16	1	3396	372.6	4.51	527	16	cell differentiation;cell organization and biogenesis;cellular component movement;development;metabolic process	extracellular;membrane;organelle lumen	metal ion binding;protein binding;structural molecule activity	Pf00008, Pf00059, Pf00084, Pf00193, Pf07645, Pf12947	1462	ENSG00000038427.15	VCAN	5	Cell adhesion molecules (CAMs)	Spinal Cord Injury	0	42.5	196	133.3	50.4	429.4	101.7	109.9	25.9	50	45	52.4	11	158.883	56.64	0.157227	0.356488	-1.48807
FALSE	High	Master Protein	P33176	Kinesin-1 heavy chain OS=Homo sapiens OX=9606 GN=KIF5B PE=1 SV=1	0	107.26	33	26	57	26	1	963	109.6	6.51	1110	26	cell differentiation;cell organization and biogenesis;cellular component movement;metabolic process;regulation of biological process;transport	cytoplasm;cytoskeleton;cytosol;membrane	catalytic activity;motor activity;nucleotide binding;protein binding	Pf00225, Pf01576, Pf02463, Pf03999, Pf04111, Pf04156, Pf05483, Pf05557, Pf05622, Pf06160, Pf07111, Pf07888, Pf10174, Pf12128, Pf13514, Pf13851, Pf14915	3799	ENSG00000170759.10	KIF5B	10	Dopaminergic synapse; Endocytosis	Insulin Signaling	0	96.7	100.8	111.3	94.1	86.6	91.6	103	65.6	84.2	70.6	100.4	11	96.85	84.76	0.157584	0.875168	-0.192368
FALSE	High	Master Protein	Q8IWW8	Hydroxyacid-oxoacid transhydrogenase, mitochondrial OS=Homo sapiens OX=9606 GN=ADHFE1 PE=1 SV=1	0	54.701	34	12	42	12	1	467	50.3	7.77	902	12	metabolic process;transport	cytosol;mitochondrion;organelle lumen	catalytic activity;metal ion binding	Pf00465, Pf13685	137872	ENSG00000147576.15	ADHFE1	8			0	102.9	75.3	92.1	119.8	58.6	56.6	79.5	128.9	64.2	220.6	138.1	11	84.2167	126.26	0.157604	1.49923	0.58422
FALSE	High	Master Protein	P08590	Myosin light chain 3 OS=Homo sapiens OX=9606 GN=MYL3 PE=1 SV=3	0	228.478	93	30	1102	27	1	195	21.9	5.1	20505	30	cellular component movement;regulation of biological process	cytosol	catalytic activity;metal ion binding;motor activity;protein binding;structural molecule activity	Pf13499	4634	ENSG00000160808.9	MYL3	3	Dilated cardiomyopathy; Adrenergic signaling in cardiomyocytes; Cardiac muscle contraction; Hypertrophic cardiomyopathy (HCM)	Regulation of Actin Cytoskeleton; Striated Muscle Contraction	5	98.5	104.1	80.7	80.4	59.5	94.9	96.1	119.8	95.8	106	84.2	11	86.35	100.38	0.157636	1.16248	0.217204
FALSE	High	Master Protein	P22352	Glutathione peroxidase 3 OS=Homo sapiens OX=9606 GN=GPX3 PE=1 SV=2	0	29.265	40	9	27	9	1	226	25.5	8.13	411	9	cell organization and biogenesis;metabolic process;response to stimulus	extracellular	antioxidant activity;catalytic activity;protein binding	Pf00255	2878	ENSG00000211445.11	GPX3	5	Glutathione metabolism; Arachidonic acid metabolism; Thyroid hormone synthesis	NRF2 pathway; Oxidative Stress; Glutathione metabolism; Selenium Micronutrient Network; One carbon metabolism and related pathways; Metapathway biotransformation; Folate Metabolism; Selenium Metabolism and Selenoproteins	0	90.7	123	114.9	58.9	99.8	109.5	100.2	37.7	69.4	109	60.1	11	99.4667	75.28	0.157825	0.756836	-0.401947
FALSE	High	Master Protein	Q9NRX4	14 kDa phosphohistidine phosphatase OS=Homo sapiens OX=9606 GN=PHPT1 PE=1 SV=1	0	34.56	67	9	29	9	1	125	13.8	6.07	613	9	metabolic process;regulation of biological process	cytoplasm;cytosol	catalytic activity;protein binding	Pf05005	29085	ENSG00000054148.17	PHPT1	9			0	108.7	82.9	77	163.9	45.7	165.9	158.3	39	174.6	248	218.4	11	107.35	167.66	0.158048	1.56181	0.643216
FALSE	High	Master Protein	Q04760	Lactoylglutathione lyase OS=Homo sapiens OX=9606 GN=GLO1 PE=1 SV=4	0	19.356	32	7	21	7	1	184	20.8	5.31	279	7	cell differentiation;metabolic process;regulation of biological process	cytoplasm;cytosol;membrane;nucleus	catalytic activity;metal ion binding	Pf00903, Pf12681, Pf13669	2739	ENSG00000124767.6	GLO1	6	Pyruvate metabolism		0	95.7	86	65	93.3	60.7	64.4	60.3	74.6	118.3	147.7	108.5	11	77.5167	101.88	0.158125	1.3143	0.394292
FALSE	High	Master Protein	P54652	Heat shock-related 70 kDa protein 2 OS=Homo sapiens OX=9606 GN=HSPA2 PE=1 SV=1	0	117.947	47	31	121	16	1	639	70	5.74	2069	31	cell differentiation;cell organization and biogenesis;metabolic process;regulation of biological process;response to stimulus	cell surface;cytoplasm;cytoskeleton;cytosol;membrane;mitochondrion;nucleus	nucleotide binding;protein binding	Pf00012, Pf06723	3306	ENSG00000126803.9	HSPA2	14	Endocytosis; Longevity regulating pathway - multiple species; Epstein-Barr virus infection; Spliceosome; MAPK signaling pathway; Protein processing in endoplasmic reticulum; Toxoplasmosis; Measles; Influenza A; Estrogen signaling pathway; Legionellosis; Antigen processing and presentation	Parkin-Ubiquitin Proteasomal System pathway	0	69.1	140.7	173.5	94.4	24.4	195.9	123.2	29	58.2	26.8	84.9	11	116.333	64.42	0.158259	0.553754	-0.852684
FALSE	High	Master Protein	Q99747	Gamma-soluble NSF attachment protein OS=Homo sapiens OX=9606 GN=NAPG PE=1 SV=1	0	26.746	22	7	11	7	1	312	34.7	5.41	222	7	cell organization and biogenesis;regulation of biological process;transport	membrane;mitochondrion	protein binding	Pf14938	8774	ENSG00000134265.12	NAPG	18			0	97.5	110	102.9	104.3	256	126.7	97.2	46.6	100.1	80.5	113.7	11	132.9	87.62	0.159071	0.659293	-0.601009
FALSE	High	Master Protein	P00813	Adenosine deaminase OS=Homo sapiens OX=9606 GN=ADA PE=1 SV=3	0	10.154	13	3	3	3	1	363	40.7	5.95	52	3	cell differentiation;metabolic process;regulation of biological process;response to stimulus;transport	cell surface;cytoplasm;cytosol;membrane;organelle lumen;vacuole	catalytic activity;metal ion binding;protein binding	Pf00962	100	ENSG00000196839.12	ADA	20	Primary immunodeficiency; Purine metabolism; Metabolic pathways		0	82.8	71	74.1	82.9	102.6	60.7	71.6	155.4	99.7	146.2	62.3	11	79.0167	107.04	0.159439	1.35465	0.437921
FALSE	High	Master Protein	P61769	Beta-2-microglobulin OS=Homo sapiens OX=9606 GN=B2M PE=1 SV=1	0	17.943	38	4	13	4	1	119	13.7	6.52	177	4	cell differentiation;defense response;metabolic process;regulation of biological process;response to stimulus;transport	cell surface;cytosol;extracellular;Golgi;membrane;organelle lumen	protein binding	Pf07654	567	ENSG00000273686.4; ENSG00000166710.17	B2M	15; CHR_HSCHR15_3_CTG8	Antigen processing and presentation		0	91	83.2	172.7	210	114.9	240.5	213.7	133.9	217	252.8	206.5	11	152.05	204.78	0.159493	1.34679	0.429529
FALSE	High	Master Protein	Q14192	Four and a half LIM domains protein 2 OS=Homo sapiens OX=9606 GN=FHL2 PE=1 SV=3	0	90.025	75	23	94	23	1	279	32.2	7.55	1553	23	cell differentiation;metabolic process;regulation of biological process;response to stimulus	cytoplasm;nucleus	metal ion binding;protein binding	Pf00412	2274	ENSG00000115641.18	FHL2	2	Osteoclast differentiation	Ectoderm Differentiation; Androgen receptor signaling pathway; VEGFA-VEGFR2 Signaling Pathway; RANKL/RANK (Receptor activator of NFKB (ligand)) Signaling Pathway	0	98.8	54.5	104.3	80.4	133.7	71	110.2	245	104.2	99.6	109.1	11	90.45	133.62	0.159805	1.47728	0.562944
FALSE	High	Master Protein	P02647	Apolipoprotein A-I OS=Homo sapiens OX=9606 GN=APOA1 PE=1 SV=1	0	114.321	68	28	96	28	1	267	30.8	5.76	1695	28	cell organization and biogenesis;cell proliferation;cellular component movement;metabolic process;regulation of biological process;response to stimulus;transport	cell surface;cytosol;endosome;extracellular;membrane;nucleus;organelle lumen	enzyme regulator activity;protein binding;transporter activity	Pf01442	335	ENSG00000118137.9	APOA1	11	Fat digestion and absorption; PPAR signaling pathway; Vitamin digestion and absorption; African trypanosomiasis	PPAR Alpha Pathway; Statin Pathway; Selenium Micronutrient Network; PPAR signaling pathway; Vitamin B12 Metabolism; Folate Metabolism	0	78.7	115.5	105.4	68.6	109.4	159.9	112.9	43.7	84.3	79.8	76	11	106.25	79.34	0.160138	0.746729	-0.421343
FALSE	High	Master Protein	Q9NX40	OCIA domain-containing protein 1 OS=Homo sapiens OX=9606 GN=OCIAD1 PE=1 SV=1	0	5.237	11	2	3	2	1	245	27.6	7.49	39	2	regulation of biological process	endosome;membrane;mitochondrion	protein binding	Pf07051	54940	ENSG00000109180.14	OCIAD1	4			0	90.1	73	93.1	67.3	145.9	92.2	100.4	114.1	119.7	112.6	120.4	11	93.6	113.44	0.160249	1.21197	0.277349
FALSE	High	Master Protein	P14618	Pyruvate kinase PKM OS=Homo sapiens OX=9606 GN=PKM PE=1 SV=4	0	236.46	73	41	231	41	1	531	57.9	7.84	5555	41	cell death;cell organization and biogenesis;metabolic process;response to stimulus;transport	cytoplasm;cytosol;extracellular;mitochondrion;nucleus;organelle lumen	catalytic activity;metal ion binding;nucleotide binding;protein binding;RNA binding	Pf00224, Pf02887	5315	ENSG00000067225.17	PKM	15	Viral carcinogenesis; Central carbon metabolism in cancer; Carbon metabolism; Purine metabolism; Pyruvate metabolism; Type II diabetes mellitus; Glucagon signaling pathway; Glycolysis / Gluconeogenesis; Biosynthesis of amino acids; Metabolic pathways	Amino Acid metabolism; Glycolysis and Gluconeogenesis; Photodynamic therapy-induced HIF-1 survival signaling	0	109.4	103.9	88.2	103.5	82.2	80.2	89.3	89	115.6	166.7	119.3	11	94.5667	115.98	0.160463	1.22644	0.294472
FALSE	High	Master Protein	P23142	Fibulin-1 OS=Homo sapiens OX=9606 GN=FBLN1 PE=1 SV=4	0	31.96	16	8	19	8	1	703	77.2	5.22	365	8	cell organization and biogenesis;metabolic process;regulation of biological process;response to stimulus	extracellular	enzyme regulator activity;metal ion binding;protein binding;structural molecule activity	Pf01821, Pf07645, Pf12662, Pf14670	2192	ENSG00000077942.18	FBLN1	22			0	79.4	148.8	158.2	61.9	256.2	133.7	109.2	125.3	66	85.5	59.7	11	139.7	89.14	0.160675	0.638082	-0.648187
FALSE	High	Master Protein	P02790	Hemopexin OS=Homo sapiens OX=9606 GN=HPX PE=1 SV=2	0	38.051	32	9	21	9	1	462	51.6	7.02	646	9	cellular homeostasis;metabolic process;regulation of biological process;transport	extracellular;organelle lumen	metal ion binding;protein binding;transporter activity	Pf00045	3263	ENSG00000110169.10	HPX	11			0	69.4	111	80.7	97	107.1	94.6	127.6	72.1	155.6	197	82.3	11	93.3	126.92	0.162381	1.36034	0.44397
FALSE	High	Master Protein	P09417	Dihydropteridine reductase OS=Homo sapiens OX=9606 GN=QDPR PE=1 SV=2	0	41.889	50	9	30	9	1	244	25.8	7.37	637	9	metabolic process;response to stimulus	cytoplasm;cytosol;mitochondrion	catalytic activity;nucleotide binding;protein binding		5860	ENSG00000151552.11	QDPR	4	Folate biosynthesis; Metabolic pathways		0	118.9	92.7	74.5	110.5	59.9	76.5	84.9	87.6	120.7	151.3	113.9	11	88.8333	111.68	0.162519	1.25719	0.330198
FALSE	High	Master Protein	Q9NQC3	Reticulon-4 OS=Homo sapiens OX=9606 GN=RTN4 PE=1 SV=2	0	125.377	39	31	79	31	1	1192	129.9	4.5	1647	31	cell death;cell organization and biogenesis;cellular component movement;regulation of biological process	endoplasmic reticulum;membrane	protein binding;RNA binding	Pf02453	57142	ENSG00000115310.17	RTN4	2	Alzheimer's disease	Spinal Cord Injury	0	100.6	120.8	104.7	115.8	77.7	180.2	122.6	107.7	89.4	44	66.4	11	116.633	86.02	0.162601	0.737525	-0.439236
FALSE	High	Master Protein	P30086	Phosphatidylethanolamine-binding protein 1 OS=Homo sapiens OX=9606 GN=PEBP1 PE=1 SV=3	0	75.416	82	14	64	14	1	187	21	7.53	1190	14	metabolic process;regulation of biological process;response to stimulus	cytoplasm;cytosol;nucleus	enzyme regulator activity;nucleotide binding;protein binding;RNA binding	Pf01161	5037	ENSG00000089220.4	PEBP1	12		EGF/EGFR Signaling Pathway	0	102.5	80.5	54.6	105.7	52	75.9	68.2	50.1	139	196.8	136.8	11	78.5333	118.18	0.162775	1.50484	0.589609
FALSE	High	Master Protein	P14621	Acylphosphatase-2 OS=Homo sapiens OX=9606 GN=ACYP2 PE=1 SV=2	0	16.15	43	5	9	5	1	99	11.1	9.5	182	5	metabolic process		catalytic activity;protein binding	Pf00708	98	ENSG00000170634.12	ACYP2	2	Pyruvate metabolism		0	98.7	102.3	55.8	89.3	55.6	68.9	100.1	83.9	90.8	90.8	102.6	11	78.4333	93.64	0.162776	1.19388	0.255658
FALSE	High	Master Protein	P18124	60S ribosomal protein L7 OS=Homo sapiens OX=9606 GN=RPL7 PE=1 SV=1	0	7.929	15	3	7	3	1	248	29.2	10.65	86	3	cell organization and biogenesis;metabolic process;transport	cytoplasm;cytosol;membrane;nucleus;ribosome	DNA binding;protein binding;RNA binding;structural molecule activity	Pf00327, Pf08079	6129	ENSG00000147604.13	RPL7	8	Ribosome	Cytoplasmic Ribosomal Proteins	0	53.2	71.7	82.3	72.5	80.4	64.1	73.7	186.3	113.5	72.1	66.9	11	70.7	102.5	0.162898	1.44979	0.535842
FALSE	High	Master Protein	Q9NVA2	Septin-11 OS=Homo sapiens OX=9606 GN=SEPT11 PE=1 SV=3	0	27.923	25	8	16	5	1	429	49.4	6.81	303	8	cell division;cell organization and biogenesis	cytoplasm;cytoskeleton	nucleotide binding;protein binding	Pf00735	55752	ENSG00000138758.11	SEPT11	4	Bacterial invasion of epithelial cells		2	78.1	102	110.7	80	138.1	113.7	106.7	40	83.5	93.5	85.9	11	103.767	81.92	0.163036	0.789464	-0.341055
FALSE	High	Master Protein	Q8WWV3	Reticulon-4-interacting protein 1, mitochondrial OS=Homo sapiens OX=9606 GN=RTN4IP1 PE=1 SV=2	0	31.814	29	9	12	9	1	396	43.6	9.11	249	9	metabolic process;regulation of biological process	membrane;mitochondrion	catalytic activity;metal ion binding	Pf00107, Pf08240, Pf13602	84816	ENSG00000130347.12	RTN4IP1	6			0	131.2	127.3	90.2	110	239	122	126.9	92.5	89.6	89.8	98.7	11	136.617	99.5	0.163238	0.728315	-0.457365
FALSE	High	Master Protein	O75112	LIM domain-binding protein 3 OS=Homo sapiens OX=9606 GN=LDB3 PE=1 SV=2	0	178.271	55	31	174	31	1	727	77.1	8.13	3300	31	cell organization and biogenesis	cytoplasm;cytoskeleton	metal ion binding;protein binding	Pf00412, Pf00595	11155	ENSG00000122367.19	LDB3	10			0	94.9	90.7	98.5	110.8	89.1	114	115.4	161.9	107.5	87.7	116.6	11	99.6667	117.82	0.163294	1.18214	0.241401
FALSE	High	Master Protein	P10599	Thioredoxin OS=Homo sapiens OX=9606 GN=TXN PE=1 SV=3	0	22.582	64	6	17	6	1	105	11.7	4.92	292	6	cell communication;cell proliferation;cellular component movement;cellular homeostasis;metabolic process;regulation of biological process;response to stimulus;transport	cytoplasm;cytosol;extracellular;mitochondrion;nucleus	antioxidant activity;catalytic activity;protein binding;RNA binding	Pf00085, Pf00462, Pf13098, Pf13899, Pf13905	7295	ENSG00000136810.12	TXN	9	NOD-like receptor signaling pathway	NRF2 pathway; TNF alpha Signaling Pathway; VEGFA-VEGFR2 Signaling Pathway; Selenium Micronutrient Network	0	116.2	105.1	70.6	89.8	43.2	76.5	93.1	426.2	115.9	139.1	89.8	11	83.5667	172.82	0.164184	2.06805	1.04827
FALSE	High	Master Protein	P06753	Tropomyosin alpha-3 chain OS=Homo sapiens OX=9606 GN=TPM3 PE=1 SV=2	0	227.628	84	50	325	14	1	285	32.9	4.72	4057	50	cell organization and biogenesis;cellular component movement	cytoplasm;cytoskeleton;cytosol	protein binding;structural molecule activity	Pf00261, Pf12718	7170	ENSG00000143549.19	TPM3	1	Dilated cardiomyopathy; Pathways in cancer; Adrenergic signaling in cardiomyocytes; Thyroid cancer; Cardiac muscle contraction; Hypertrophic cardiomyopathy (HCM)	Striated Muscle Contraction	3	102.4	72.9	73.9	72.1	112.1	138	123.4	54	36.5	34.4	81.5	11	95.2333	65.96	0.164848	0.692615	-0.529875
FALSE	High	Master Protein	P19823	Inter-alpha-trypsin inhibitor heavy chain H2 OS=Homo sapiens OX=9606 GN=ITIH2 PE=1 SV=2	0	26.12	11	8	13	8	1	946	106.4	6.86	215	8	metabolic process;regulation of biological process	extracellular;organelle lumen	enzyme regulator activity	Pf00092, Pf06668, Pf08487, Pf13519, Pf13768	3698	ENSG00000151655.18	ITIH2	10			0	78.3	123.8	111.3	76.5	82.5	102.9	105.4	49.4	89.4	76	65.5	11	95.8833	77.14	0.165503	0.804519	-0.313801
FALSE	High	Master Protein	P09960	Leukotriene A-4 hydrolase OS=Homo sapiens OX=9606 GN=LTA4H PE=1 SV=2	0	45.039	21	11	24	11	1	611	69.2	6.18	480	11	metabolic process;transport	cytoplasm;cytosol;extracellular;nucleus	catalytic activity;metal ion binding;protein binding;RNA binding	Pf01433, Pf09127, Pf13485	4048	ENSG00000111144.9	LTA4H	12	Arachidonic acid metabolism; Metabolic pathways	Eicosanoid Synthesis	0	99.3	74.1	59.7	98.7	65.8	71.8	68.5	55.3	121.8	191.8	128.5	11	78.2333	113.18	0.166887	1.4467	0.532764
FALSE	High	Master Protein	O43181	NADH dehydrogenase [ubiquinone] iron-sulfur protein 4, mitochondrial OS=Homo sapiens OX=9606 GN=NDUFS4 PE=1 SV=1	0	36.831	32	6	33	6	1	175	20.1	10.3	665	6	cell organization and biogenesis;metabolic process;regulation of biological process;response to stimulus;transport	membrane;mitochondrion	catalytic activity	Pf04800	4724	ENSG00000164258.11	NDUFS4	5	Huntington's disease; Parkinson's disease; Alzheimer's disease; Oxidative phosphorylation; Non-alcoholic fatty liver disease (NAFLD); Metabolic pathways	Oxidative phosphorylation; Electron Transport Chain	0	102.8	91.2	111.5	78.2	71.2	94.5	92	48.6	97.2	63.6	77.2	11	91.5667	75.72	0.167662	0.826938	-0.274148
FALSE	High	Master Protein	P19971	Thymidine phosphorylase OS=Homo sapiens OX=9606 GN=TYMP PE=1 SV=2	0	11.742	11	4	6	4	1	482	49.9	5.53	95	4	cell differentiation;cell organization and biogenesis;cellular homeostasis;development;metabolic process;regulation of biological process;response to stimulus;transport	cytosol;membrane;mitochondrion;organelle lumen	catalytic activity;metal ion binding;protein binding	Pf00591, Pf02885, Pf07831	1890; 9997	ENSG00000025708.13	TYMP; SCO2	22	Bladder cancer; Metabolic pathways; Pyrimidine metabolism; Drug metabolism - other enzymes	Fluoropyrimidine Activity; Bladder Cancer	0	94.6	98.1	83	68.6	80.7	69.3	94.2	168.6	110.2	77.2	81.2	11	82.3833	106.28	0.1694	1.29007	0.367446
FALSE	High	Master Protein	P35222	Catenin beta-1 OS=Homo sapiens OX=9606 GN=CTNNB1 PE=1 SV=1	0	189.304	59	36	137	31	1	781	85.4	5.86	3577	36	cell communication;cell differentiation;cell growth;cell organization and biogenesis;cell proliferation;cellular component movement;metabolic process;regulation of biological process;response to stimulus;transport	cytoplasm;cytoskeleton;cytosol;membrane;nucleus	DNA binding;protein binding;signal transducer activity	Pf00514	1499	ENSG00000168036.16	CTNNB1	3	Arrhythmogenic right ventricular cardiomyopathy (ARVC); Tight junction; Pathogenic Escherichia coli infection; Hippo signaling pathway; Rap1 signaling pathway; Endometrial cancer; Breast cancer; Colorectal cancer; Pathways in cancer; Prostate cancer; Thyroid hormone signaling pathway; HTLV-I infection; Melanogenesis; Wnt signaling pathway; Focal adhesion; Proteoglycans in cancer; Adherens junctio…	Association Between Physico-Chemical Features and Toxicity Associated Pathways; MicroRNAs in cardiomyocyte hypertrophy; Rac1/Pak1/p38/MMP-2 pathway; TGF-beta Receptor Signaling; Endoderm Differentiation; Wnt Signaling Pathway and Pluripotency; Neural Crest Differentiation; Focal Adhesion; VEGFA-VEGFR2 Signaling Pathway; Androgen receptor signaling pathway; Brain-Derived Neurotrophic Factor (BDNF)…	6	93.2	89.8	115.7	120.9	87.2	84.5	101.8	146.9	104.5	103.2	114.1	11	98.55	114.1	0.169676	1.15779	0.211371
FALSE	High	Master Protein	Q9Y224	RNA transcription, translation and transport factor protein OS=Homo sapiens OX=9606 GN=RTRAF PE=1 SV=1	0	31.407	45	10	27	10	1	244	28.1	6.65	323	10	metabolic process;regulation of biological process;transport	cytoplasm;cytoskeleton;cytosol;nucleus	protein binding;RNA binding	Pf10036	51637	ENSG00000087302.8	C14orf166; RTRAF	14			0	107.8	78.3	118.3	105	160.9	145.5	116.3	78.6	103.2	69	111.2	11	119.3	95.66	0.16989	0.801844	-0.318606
FALSE	High	Master Protein	P60900	Proteasome subunit alpha type-6 OS=Homo sapiens OX=9606 GN=PSMA6 PE=1 SV=1	0	45.225	56	12	36	12	1	246	27.4	6.76	869	12	metabolic process;regulation of biological process;response to stimulus;transport	cytoplasm;cytosol;nucleus;proteasome	catalytic activity;nucleotide binding;protein binding;RNA binding	Pf00227, Pf10584	5687	ENSG00000100902.10	PSMA6	14	Proteasome	Proteasome Degradation	0	107.3	91.6	86.3	88	62.2	88.7	92.8	79.3	97.4	170.8	114.6	11	87.35	110.98	0.170056	1.27052	0.34542
FALSE	High	Master Protein	P24752	Acetyl-CoA acetyltransferase, mitochondrial OS=Homo sapiens OX=9606 GN=ACAT1 PE=1 SV=1	0	126.531	63	27	132	27	1	427	45.2	8.85	2617	27	cell organization and biogenesis;metabolic process;response to stimulus	membrane;mitochondrion;organelle lumen	catalytic activity;metal ion binding;protein binding	Pf00108, Pf00109, Pf02803	38	ENSG00000075239.13	ACAT1	11	Butanoate metabolism; Fatty acid degradation; Propanoate metabolism; Carbon metabolism; Lysine degradation; Pyruvate metabolism; Synthesis and degradation of ketone bodies; Terpenoid backbone biosynthesis; Metabolic pathways; Glyoxylate and dicarboxylate metabolism; Tryptophan metabolism; Valine, leucine and isoleucine degradation; Fatty acid metabolism	Tryptophan metabolism; Fatty Acid Beta Oxidation; Synthesis and Degradation of Ketone Bodies	0	115.1	95.5	96.1	129.6	77.9	93.5	106	84	122.4	150	148.9	11	101.283	122.26	0.170528	1.20711	0.271556
FALSE	High	Master Protein	P41219	Peripherin OS=Homo sapiens OX=9606 GN=PRPH PE=1 SV=2	0	26.182	15	8	33	4	1	470	53.6	5.47	670	8		membrane	protein binding;structural molecule activity	Pf00038, Pf04732	5630	ENSG00000135406.13	PRPH	12	Amyotrophic lateral sclerosis (ALS)	Amyotrophic lateral sclerosis (ALS)	0	104.8	105.3	158.2	49.5	207.2	76	90.9	250.2	105.3	217.8	208.6	11	116.833	174.56	0.17072	1.49409	0.579271
FALSE	High	Master Protein	Q9UI47	Catenin alpha-3 OS=Homo sapiens OX=9606 GN=CTNNA3 PE=1 SV=2	0	110.541	33	29	76	28	1	895	99.7	6.16	1051	29	regulation of biological process	cytoplasm;cytoskeleton	protein binding	Pf01044	29119	ENSG00000183230.16	CTNNA3	10	Arrhythmogenic right ventricular cardiomyopathy (ARVC); Tight junction; Hippo signaling pathway; Endometrial cancer; Pathways in cancer; Adherens junction; Leukocyte transendothelial migration; Bacterial invasion of epithelial cells	Arrhythmogenic Right Ventricular Cardiomyopathy	0	104.6	75.8	88.2	121	146.8	114.1	101.6	176.7	143.3	102.9	144.8	11	108.417	133.86	0.171404	1.23468	0.304138
FALSE	High	Master Protein	P02144	Myoglobin OS=Homo sapiens OX=9606 GN=MB PE=1 SV=2	0	132.402	82	24	170	23	1	154	17.2	7.68	2006	24	cell differentiation;response to stimulus;transport	cytosol	metal ion binding;transporter activity	Pf00042	4151	ENSG00000198125.12	MB	22		Effects of Nitric Oxide	1	107.4	80.2	69.8	94.7	60.1	61.8	77.9	48	132.1	131	148.7	11	79	107.54	0.171644	1.36127	0.444949
FALSE	High	Master Protein	Q32MK0	Myosin light chain kinase 3 OS=Homo sapiens OX=9606 GN=MYLK3 PE=1 SV=3	0	39.008	17	11	16	11	1	819	88.3	6.11	241	11	cell organization and biogenesis;metabolic process;regulation of biological process;response to stimulus	cytoplasm;cytoskeleton;cytosol	catalytic activity;nucleotide binding	Pf00069, Pf07714	91807	ENSG00000140795.12	MYLK3	16	Vascular smooth muscle contraction; cGMP-PKG signaling pathway; Oxytocin signaling pathway; Focal adhesion; Regulation of actin cytoskeleton; Gastric acid secretion; Calcium signaling pathway; Platelet activation	MicroRNAs in cardiomyocyte hypertrophy; Cardiac Progenitor Differentiation	0	89	104	106.1	76.7	114.2	76.6	119.4	158.9	101.1	107.8	84.3	11	94.4333	114.3	0.172534	1.21038	0.275457
FALSE	High	Master Protein	P62269	40S ribosomal protein S18 OS=Homo sapiens OX=9606 GN=RPS18 PE=1 SV=3	0	10.227	23	4	5	4	1	152	17.7	10.99	73	4	cell organization and biogenesis;metabolic process;transport	cytoplasm;cytosol;membrane;nucleus;ribosome	protein binding;RNA binding;structural molecule activity	Pf00416	6222	ENSG00000223367.6; ENSG00000096150.9; ENSG00000235650.6; ENSG00000226225.6; ENSG00000231500.6	RPS18	6; CHR_HSCHR6_MHC_DBB_CTG1; CHR_HSCHR6_MHC_QBL_CTG1; CHR_HSCHR6_MHC_COX_CTG1; CHR_HSCHR6_MHC_MCF_CTG1	Ribosome	Cytoplasmic Ribosomal Proteins	0	72.6	76.3	87.1	116.1	45.3	111.4	92	312.5	112.1	90.9	112.7	11	84.8	144.04	0.173306	1.69858	0.764333
FALSE	High	Master Protein	P30041	Peroxiredoxin-6 OS=Homo sapiens OX=9606 GN=PRDX6 PE=1 SV=3	0	56.062	74	15	40	15	1	224	25	6.38	625	15	cellular homeostasis;metabolic process;regulation of biological process;response to stimulus;transport	cytoplasm;cytosol;extracellular;membrane;nucleus;organelle lumen;vacuole	antioxidant activity;catalytic activity;protein binding	Pf00578, Pf08534, Pf10417	9588	ENSG00000117592.8	PRDX6	1	Metabolic pathways	NRF2 pathway	0	98.3	85.5	78.9	102	74.1	79.4	70.1	93.2	116.3	112.1	107.7	11	86.3667	99.88	0.173719	1.15646	0.209721
FALSE	High	Master Protein	P23634	Plasma membrane calcium-transporting ATPase 4 OS=Homo sapiens OX=9606 GN=ATP2B4 PE=1 SV=2	0	23.924	8	7	8	7	1	1241	137.8	6.6	151	7	cellular component movement;cellular homeostasis;regulation of biological process;response to stimulus;transport	membrane	catalytic activity;enzyme regulator activity;metal ion binding;nucleotide binding;protein binding;transporter activity	Pf00122, Pf00689, Pf00690, Pf00702, Pf08282, Pf12424, Pf12710, Pf13246	493		ATP2B4	1	cGMP-PKG signaling pathway; Adrenergic signaling in cardiomyocytes; Pancreatic secretion; Salivary secretion; cAMP signaling pathway; Calcium signaling pathway		0	90.4	99.2	145.4	101.6	76.2	97.6	188.7	251.8	111.4	95.5	87	11	101.733	146.88	0.173951	1.44377	0.529846
FALSE	High	Master Protein	Q9Y570	Protein phosphatase methylesterase 1 OS=Homo sapiens OX=9606 GN=PPME1 PE=1 SV=3	0	6.097	6	2	3	2	1	386	42.3	5.97	34	2	metabolic process;regulation of biological process		catalytic activity;enzyme regulator activity;protein binding	Pf00561, Pf12695, Pf12697	51400	ENSG00000214517.9	PPME1	11			0	98.6	82.5	88.7	65.4	84.7	63.4	109.9	319.3	91.6	84.9	98.9	11	80.55	140.92	0.174019	1.74947	0.80692
FALSE	High	Master Protein	Q96CX2	BTB/POZ domain-containing protein KCTD12 OS=Homo sapiens OX=9606 GN=KCTD12 PE=1 SV=1	0	9.344	12	4	9	4	1	325	35.7	5.64	134	4	cell organization and biogenesis;transport	membrane	protein binding;RNA binding;transporter activity	Pf02214	115207	ENSG00000178695.5	KCTD12	13			0	94.5	70.4	75.6	69.3	93.5	68.4	72.2	212	105.3	96.6	80.5	11	78.6167	113.32	0.174373	1.44142	0.527495
FALSE	High	Master Protein	Q9BS92	Protein NipSnap homolog 3B OS=Homo sapiens OX=9606 GN=NIPSNAP3B PE=2 SV=1	0	46.789	60	11	42	9	1	247	28.3	9.28	624	11		mitochondrion		Pf07978	55335	ENSG00000165028.11	NIPSNAP3B	9			2	134.3	72.6	94	70.4	94.3	74.3	87.8	124.8	73.3	179.4	132.3	11	89.9833	119.52	0.174454	1.32825	0.409522
FALSE	High	Master Protein	Q13098	COP9 signalosome complex subunit 1 OS=Homo sapiens OX=9606 GN=GPS1 PE=1 SV=4	0	21.218	13	6	12	6	1	491	55.5	6.74	325	6	cell organization and biogenesis;metabolic process;regulation of biological process;response to stimulus	cytoplasm;cytosol;nucleus	enzyme regulator activity;protein binding	Pf01399, Pf10602	2873	ENSG00000169727.12	GPS1	17			0	118.9	102.7	100.3	88.9	116.3	94	99.5	25.6	87.9	84.2	113.1	11	103.517	82.06	0.174883	0.792723	-0.335112
FALSE	High	Master Protein	Q99873	Protein arginine N-methyltransferase 1 OS=Homo sapiens OX=9606 GN=PRMT1 PE=1 SV=3	0	12.501	15	4	7	4	1	371	42.4	5.35	80	4											0	86.7	90.6	104.8	72.6	18.8	73.5	112.1	332.2	83.1	88.6	89.9	11	74.5	141.18	0.175753	1.89503	0.922223
FALSE	High	Master Protein	P15259	Phosphoglycerate mutase 2 OS=Homo sapiens OX=9606 GN=PGAM2 PE=1 SV=3	0	105.981	72	20	101	15	1	253	28.7	8.88	1540	20	metabolic process;regulation of biological process;response to stimulus	cytosol;nucleus	catalytic activity	Pf00300	5224	ENSG00000164708.5	PGAM2	7	Central carbon metabolism in cancer; Carbon metabolism; Glycine, serine and threonine metabolism; Glucagon signaling pathway; Glycolysis / Gluconeogenesis; Biosynthesis of amino acids; Metabolic pathways	Glycolysis and Gluconeogenesis	7	122.7	77.3	69.2	87.5	38.6	53.8	76.5	46.9	118.3	172.6	135.2	11	74.85	109.9	0.175868	1.46827	0.554117
FALSE	High	Master Protein	P49721	Proteasome subunit beta type-2 OS=Homo sapiens OX=9606 GN=PSMB2 PE=1 SV=1	0	18.052	27	6	15	6	1	201	22.8	7.02	331	6	metabolic process;regulation of biological process;response to stimulus;transport	cytoplasm;cytosol;membrane;nucleus;proteasome	catalytic activity;enzyme regulator activity;protein binding	Pf00227	5690	ENSG00000126067.11	PSMB2	1	Proteasome	Proteasome Degradation	0	79.8	66.8	73.1	77.8	147.3	63	133.3	83.2	98.7	148.1	92.7	11	84.6333	111.2	0.176403	1.3139	0.393859
FALSE	High	Master Protein	P78344	Eukaryotic translation initiation factor 4 gamma 2 OS=Homo sapiens OX=9606 GN=EIF4G2 PE=1 SV=1	0	31.845	9	10	26	10	1	907	102.3	7.14	545	10	cell death;metabolic process;regulation of biological process	cytosol;membrane	protein binding;RNA binding	Pf02020, Pf02847, Pf02854	1982	ENSG00000110321.16	EIF4G2	11	RNA transport; Viral myocarditis	Exercise-induced Circadian Regulation	0	114.6	108.4	119.7	96.1	73.1	79.6	96.3	62.1	79.2	78.2	99.6	11	98.5833	83.08	0.176438	0.842739	-0.246843
FALSE	High	Master Protein	Q13200	26S proteasome non-ATPase regulatory subunit 2 OS=Homo sapiens OX=9606 GN=PSMD2 PE=1 SV=3	0	58.369	26	17	34	17	1	908	100.1	5.2	773	17	metabolic process;regulation of biological process;response to stimulus;transport	cytoplasm;cytosol;extracellular;membrane;nucleus;organelle lumen;proteasome	catalytic activity;enzyme regulator activity;nucleotide binding;protein binding	Pf01851	5708	ENSG00000175166.16	PSMD2	3	Epstein-Barr virus infection; Proteasome	TNF alpha Signaling Pathway; Parkin-Ubiquitin Proteasomal System pathway; Proteasome Degradation	0	109.4	98.2	103.1	82.9	89.1	97.5	104.6	60.4	83	82.5	94.8	11	96.7	85.06	0.176885	0.879628	-0.185035
FALSE	High	Master Protein	Q13423	NAD(P) transhydrogenase, mitochondrial OS=Homo sapiens OX=9606 GN=NNT PE=1 SV=3	0	238.565	44	49	213	49	1	1086	113.8	8.09	3867	49	metabolic process;transport	membrane;mitochondrion	catalytic activity;nucleotide binding;transporter activity	Pf01262, Pf02233, Pf05222, Pf12769	23530	ENSG00000112992.16	NNT	5	Nicotinate and nicotinamide metabolism; Metabolic pathways		0	113	99.9	111.4	101.8	104.6	106.5	105.3	119.3	90.9	72.9	87.5	11	106.2	95.18	0.177524	0.896234	-0.158053
FALSE	High	Master Protein	P21810	Biglycan OS=Homo sapiens OX=9606 GN=BGN PE=1 SV=2	0	91.746	49	16	97	15	1	368	41.6	7.52	2110	16	cell organization and biogenesis;metabolic process;regulation of biological process;response to stimulus	cell surface;cytoplasm;extracellular;membrane;organelle lumen	enzyme regulator activity;protein binding;structural molecule activity	Pf01462, Pf12799, Pf13855, Pf14580	633	ENSG00000182492.15	BGN	X			1	32.9	192.1	83.1	45	454.6	106.9	115	37.2	12.5	31.3	29.8	11	152.433	45.16	0.177579	0.296261	-1.75506
FALSE	High	Master Protein	Q9NR28	Diablo homolog, mitochondrial OS=Homo sapiens OX=9606 GN=DIABLO PE=1 SV=1	0	32.971	41	9	27	9	1	239	27.1	5.9	370	9	cell death;metabolic process;regulation of biological process;response to stimulus	cytoplasm;cytosol;mitochondrion	protein binding	Pf09057	56616	ENSG00000184047.16	DIABLO	12	Apoptosis - multiple species; Apoptosis	Nanomaterial induced apoptosis; TNF alpha Signaling Pathway; Apoptosis	0	91.3	95.5	86.7	99	67.7	99.5	97.2	136.7	97.8	93.2	92.6	11	89.95	103.5	0.177972	1.15064	0.202436
FALSE	High	Master Protein	Q9H488	GDP-fucose protein O-fucosyltransferase 1 OS=Homo sapiens OX=9606 GN=POFUT1 PE=1 SV=1	0	11.057	15	4	6	4	1	388	43.9	8.53	90	4	metabolic process;regulation of biological process;response to stimulus	endoplasmic reticulum;membrane	catalytic activity	Pf10250	23509	ENSG00000101346.13	POFUT1	20	Other types of O-glycan biosynthesis		0	89.5	106.3	81	111.8	98.4	86.3	85.2	226.3	101.4	130.5	104.9	11	95.55	129.66	0.179061	1.35699	0.440406
FALSE	High	Master Protein	O14579	Coatomer subunit epsilon OS=Homo sapiens OX=9606 GN=COPE PE=1 SV=3	0	9.595	20	3	5	3	1	308	34.5	5.12	82	3	transport	cytoplasm;cytosol;Golgi;membrane	protein binding;structural molecule activity	Pf04733	11316	ENSG00000105669.13	COPE	19			0	93.2	92.6	86.3	70.4	171.8	89.7	65.4	81.3	77.8	79.5	80.2	11	100.667	76.84	0.179981	0.763311	-0.389657
FALSE	High	Master Protein	P17174	Aspartate aminotransferase, cytoplasmic OS=Homo sapiens OX=9606 GN=GOT1 PE=1 SV=3	0	131.295	69	26	136	26	1	413	46.2	7.01	3132	26	metabolic process;regulation of biological process;response to stimulus	cytoplasm;cytosol;mitochondrion;nucleus;vacuole	catalytic activity	Pf00155	2805	ENSG00000120053.10	GOT1	10	Phenylalanine, tyrosine and tryptophan biosynthesis; Arginine biosynthesis; Tyrosine metabolism; Carbon metabolism; Alanine, aspartate and glutamate metabolism; Phenylalanine metabolism; Biosynthesis of amino acids; 2-Oxocarboxylic acid metabolism; Metabolic pathways; Cysteine and methionine metabolism; Arginine and proline metabolism	Glycolysis and Gluconeogenesis; Amino Acid metabolism; Trans-sulfuration pathway; Alanine and aspartate metabolism	0	110.6	85.2	70	91.2	74.2	86.5	79.6	72.6	112.5	169.7	119.8	11	86.2833	110.84	0.180257	1.2846	0.361325
FALSE	High	Master Protein	P39687	Acidic leucine-rich nuclear phosphoprotein 32 family member A OS=Homo sapiens OX=9606 GN=ANP32A PE=1 SV=1	0	31.386	33	9	21	9	1	249	28.6	4.09	321	9	cell organization and biogenesis;metabolic process;regulation of biological process;response to stimulus;transport	cytoplasm;endoplasmic reticulum;nucleus	protein binding;RNA binding	Pf12799, Pf13855, Pf14580	8125	ENSG00000140350.15	ANP32A	15			0	88.8	80.2	68.5	79.5	35.4	59.8	65.2	60	90.8	181.8	102.4	11	68.7	100.04	0.180432	1.45619	0.542195
FALSE	High	Master Protein	P23327	Sarcoplasmic reticulum histidine-rich calcium-binding protein OS=Homo sapiens OX=9606 GN=HRC PE=1 SV=1	0	146.649	60	33	120	33	1	699	80.2	4.72	2079	33	cellular homeostasis;metabolic process;regulation of biological process;response to stimulus	endoplasmic reticulum;membrane;organelle lumen	metal ion binding;protein binding		3270	ENSG00000130528.11	HRC	19			0	122.1	114.5	117.4	137.4	104	167.7	219.4	126.3	146.9	130.9	145.6	11	127.183	153.82	0.180558	1.20944	0.274333
FALSE	High	Master Protein	P10606	Cytochrome c oxidase subunit 5B, mitochondrial OS=Homo sapiens OX=9606 GN=COX5B PE=1 SV=2	0	49.279	51	9	65	9	1	129	13.7	8.81	931	9	metabolic process;transport	membrane;mitochondrion	catalytic activity;metal ion binding;protein binding;transporter activity	Pf01215	1329	ENSG00000135940.6	COX5B	2	Huntington's disease; Parkinson's disease; Alzheimer's disease; Oxidative phosphorylation; Non-alcoholic fatty liver disease (NAFLD); Metabolic pathways; Cardiac muscle contraction	Electron Transport Chain	0	97.6	76	104.3	87.1	40	86.1	106.7	78.5	98	125.1	91.2	11	81.85	99.9	0.180909	1.22053	0.287502
FALSE	High	Master Protein	P11177	Pyruvate dehydrogenase E1 component subunit beta, mitochondrial OS=Homo sapiens OX=9606 GN=PDHB PE=1 SV=3	0	104.474	61	16	105	16	1	359	39.2	6.65	2312	16	metabolic process;regulation of biological process	mitochondrion;nucleus;organelle lumen	catalytic activity;protein binding	Pf02779, Pf02780	5162	ENSG00000168291.12	PDHB	3	Citrate cycle (TCA cycle); HIF-1 signaling pathway; Central carbon metabolism in cancer; Carbon metabolism; Pyruvate metabolism; Glucagon signaling pathway; Glycolysis / Gluconeogenesis; Metabolic pathways	Glycolysis and Gluconeogenesis	0	114.8	105.8	103.9	92.7	63.9	110.1	98.5	43.8	80.2	87.3	94.7	11	98.5333	80.9	0.181082	0.821042	-0.284472
FALSE	High	Master Protein	P35998	26S proteasome regulatory subunit 7 OS=Homo sapiens OX=9606 GN=PSMC2 PE=1 SV=3	0	41.998	38	13	21	13	1	433	48.6	5.95	491	13	cell differentiation;metabolic process;regulation of biological process;response to stimulus;transport	cytoplasm;cytosol;extracellular;membrane;nucleus;organelle lumen;proteasome	catalytic activity;nucleotide binding;protein binding	Pf00004, Pf00158, Pf07724, Pf07726, Pf07728, Pf13191, Pf13401	5701	ENSG00000161057.11	PSMC2	7	Epstein-Barr virus infection; Proteasome	Parkin-Ubiquitin Proteasomal System pathway; Proteasome Degradation	0	105.2	90	97.8	94.9	125.6	110.1	99.6	47.7	85.2	100.8	105.5	11	103.933	87.76	0.181317	0.844387	-0.244023
FALSE	High	Master Protein	P51649	Succinate-semialdehyde dehydrogenase, mitochondrial OS=Homo sapiens OX=9606 GN=ALDH5A1 PE=1 SV=2	0	54.552	35	17	49	17	1	535	57.2	8.28	833	17	cell organization and biogenesis;metabolic process	mitochondrion;organelle lumen	catalytic activity;nucleotide binding;protein binding	Pf00171	7915	ENSG00000112294.12	ALDH5A1	6	Butanoate metabolism; Alanine, aspartate and glutamate metabolism; Metabolic pathways		0	119.6	109.7	113.5	99.1	70	84	78.8	55.1	99.4	98.9	82.8	11	99.3167	83	0.182529	0.835711	-0.258925
FALSE	High	Master Protein	Q02978	Mitochondrial 2-oxoglutarate/malate carrier protein OS=Homo sapiens OX=9606 GN=SLC25A11 PE=1 SV=3	0	31.769	31	9	24	9	1	314	34	9.91	390	9	metabolic process;transport	membrane;mitochondrion;nucleus	RNA binding;transporter activity	Pf00153	8402	ENSG00000108528.13	SLC25A11	17			0	91.8	81.7	92.2	98.1	65.1	99.7	87.7	40.3	90.8	64.7	82.7	11	88.1	73.24	0.182672	0.831328	-0.26651
FALSE	High	Master Protein	Q9NTK5	Obg-like ATPase 1 OS=Homo sapiens OX=9606 GN=OLA1 PE=1 SV=2	0	12.432	12	5	9	5	1	396	44.7	7.81	73	5	metabolic process;transport	cytoplasm;cytosol;extracellular;membrane;nucleus;organelle lumen	catalytic activity;metal ion binding;nucleotide binding;protein binding	Pf01926, Pf02421, Pf06071	29789	ENSG00000138430.15	OLA1	2			0	113	91.3	98.1	96.4	46.6	87.6	91.8	204.6	100.9	99.6	103.5	11	88.8333	120.08	0.18316	1.35174	0.434823
FALSE	High	Master Protein	Q02952	A-kinase anchor protein 12 OS=Homo sapiens OX=9606 GN=AKAP12 PE=1 SV=4	0	69.572	21	20	33	20	1	1782	191.4	4.41	597	20	regulation of biological process;response to stimulus;transport	cytoplasm;cytoskeleton;cytosol;membrane	protein binding	Pf03832	9590	ENSG00000131016.16	AKAP12	6		G Protein Signaling Pathways	0	64.7	87.8	108.9	67.5	60.1	86.6	112	128.2	81	90.9	73.4	11	79.2667	97.1	0.184086	1.22498	0.292757
FALSE	High	Master Protein	P35611	Alpha-adducin OS=Homo sapiens OX=9606 GN=ADD1 PE=1 SV=2	0	20.104	14	7	11	7	1	737	80.9	5.83	99	7	cell differentiation;cell organization and biogenesis;cellular homeostasis;metabolic process;regulation of biological process;response to stimulus;transport	cytoplasm;cytoskeleton;cytosol;membrane;nucleus	protein binding;RNA binding;structural molecule activity	Pf00596	118	ENSG00000087274.16	ADD1	4			0	90.1	94.3	106.2	66	71.7	90.1	108	124.2	109.8	85.9	77.5	11	86.4	101.08	0.184356	1.16991	0.226394
FALSE	High	Master Protein	P78417	Glutathione S-transferase omega-1 OS=Homo sapiens OX=9606 GN=GSTO1 PE=1 SV=2	0	48.787	50	17	45	17	1	241	27.5	6.6	486	17	cellular homeostasis;metabolic process;regulation of biological process;response to stimulus	cytoplasm;cytosol	antioxidant activity;catalytic activity;protein binding	Pf00043, Pf00462, Pf02798, Pf13409, Pf13417, Pf14497	9446	ENSG00000148834.12	GSTO1	10	Glutathione metabolism; Metabolism of xenobiotics by cytochrome P450; Drug metabolism - cytochrome P450; Chemical carcinogenesis; Platinum drug resistance	Myometrial Relaxation and Contraction Pathways; Metapathway biotransformation	0	87.8	74.1	54.6	93.7	28.8	67.3	63	50.5	106.4	136.3	111	11	67.7167	93.44	0.185174	1.37987	0.464529
FALSE	High	Master Protein	Q8WUM4	Programmed cell death 6-interacting protein OS=Homo sapiens OX=9606 GN=PDCD6IP PE=1 SV=1	0	72.326	29	22	42	22	1	868	96	6.52	376	22	cell death;cell division;cell organization and biogenesis;regulation of biological process;transport	cytoplasm;cytoskeleton;cytosol;extracellular;membrane	protein binding	Pf03097, Pf08391, Pf13949	10015	ENSG00000170248.13	PDCD6IP	3	Endocytosis		0	94.9	103.6	98.1	103.6	60.6	91	98	106.9	108.5	97.6	103	11	91.9667	102.8	0.185423	1.1178	0.160657
FALSE	High	Master Protein	P50454	Serpin H1 OS=Homo sapiens OX=9606 GN=SERPINH1 PE=1 SV=2	0	73.479	53	18	52	18	1	418	46.4	8.69	815	18	cell organization and biogenesis;metabolic process;regulation of biological process;response to stimulus	cytoplasm;endoplasmic reticulum;membrane;organelle lumen	enzyme regulator activity;protein binding;RNA binding	Pf00079	871	ENSG00000149257.13	SERPINH1	11		Endochondral Ossification	0	73.2	121.1	154	96.4	117.6	96	119.9	92.5	71.8	76.7	82.5	11	109.717	88.68	0.186338	0.808264	-0.307102
FALSE	High	Master Protein	P04406	Glyceraldehyde-3-phosphate dehydrogenase OS=Homo sapiens OX=9606 GN=GAPDH PE=1 SV=3	0	171.24	86	25	211	25	1	335	36	8.46	4260	25	cell death;cell organization and biogenesis;defense response;metabolic process;regulation of biological process;response to stimulus	cytoplasm;cytoskeleton;cytosol;membrane;nucleus	catalytic activity;enzyme regulator activity;nucleotide binding;protein binding	Pf00044, Pf02800	2597	ENSG00000111640.14	GAPDH	12	HIF-1 signaling pathway; Carbon metabolism; Alzheimer's disease; Glycolysis / Gluconeogenesis; Biosynthesis of amino acids; Metabolic pathways	Alzheimers Disease; Sudden Infant Death Syndrome (SIDS) Susceptibility Pathways; Cori Cycle; Glycolysis and Gluconeogenesis	0	113	105.6	94.8	93.6	65	66.3	83.2	77.3	130.6	135.7	124.7	11	89.7167	110.3	0.186388	1.22943	0.297985
FALSE	High	Master Protein	P04083	Annexin A1 OS=Homo sapiens OX=9606 GN=ANXA1 PE=1 SV=2	0	73.138	62	19	48	19	1	346	38.7	7.02	1001	19	cell differentiation;cell organization and biogenesis;cellular component movement;defense response;metabolic process;regulation of biological process;response to stimulus;transport	cell surface;cytoplasm;cytoskeleton;cytosol;endosome;extracellular;membrane;nucleus;vacuole	catalytic activity;DNA binding;enzyme regulator activity;metal ion binding;protein binding;RNA binding;structural molecule activity	Pf00191	301	ENSG00000135046.13	ANXA1	9		VEGFA-VEGFR2 Signaling Pathway; Spinal Cord Injury; Prostaglandin Synthesis and Regulation; Integrated Breast Cancer Pathway	0	97.4	118.7	123.9	84.7	249.9	88.9	110.1	92.6	76.3	80.1	71.8	11	127.25	86.18	0.186578	0.67725	-0.562241
FALSE	High	Master Protein	P48735	Isocitrate dehydrogenase [NADP], mitochondrial OS=Homo sapiens OX=9606 GN=IDH2 PE=1 SV=2	0	170.992	65	34	212	32	1	452	50.9	8.69	3564	34	cell organization and biogenesis;metabolic process;regulation of biological process	cytosol;membrane;mitochondrion;organelle lumen	catalytic activity;metal ion binding;nucleotide binding	Pf00180	3418	ENSG00000182054.9	IDH2	15	Peroxisome; Citrate cycle (TCA cycle); Carbon metabolism; Glutathione metabolism; Biosynthesis of amino acids; 2-Oxocarboxylic acid metabolism; Metabolic pathways	TCA Cycle	2	114.5	90.7	93.2	91.8	78.6	83.5	102.8	98	97.1	104	99.1	11	92.05	100.2	0.186698	1.08854	0.122393
FALSE	High	Master Protein	P52565	Rho GDP-dissociation inhibitor 1 OS=Homo sapiens OX=9606 GN=ARHGDIA PE=1 SV=3	0	23.034	39	7	18	7	1	204	23.2	5.11	304	7	cellular component movement;regulation of biological process;response to stimulus	cytoplasm;cytoskeleton;cytosol	enzyme regulator activity;protein binding	Pf02115	396	ENSG00000141522.11	ARHGDIA	17	Neurotrophin signaling pathway; Vasopressin-regulated water reabsorption		0	110.6	107.9	105.2	141.9	171.3	106.5	147	107.6	138.3	185.3	161.2	11	123.9	147.88	0.18784	1.19354	0.255251
FALSE	High	Master Protein	Q5TEU4	Arginine-hydroxylase NDUFAF5, mitochondrial OS=Homo sapiens OX=9606 GN=NDUFAF5 PE=1 SV=1	0	10.644	9	3	5	3	1	345	38.9	6.57	74	3	cell organization and biogenesis;metabolic process	membrane;mitochondrion	catalytic activity;protein binding	Pf01209, Pf01728, Pf08241, Pf08242, Pf12847, Pf13489, Pf13649, Pf13659, Pf13847	79133	ENSG00000101247.17	NDUFAF5	20			0	94.8	106.1	90	73.7	89.9	76.2	101.8	27.8	73.7	78	74.6	11	88.45	71.18	0.188053	0.804748	-0.31339
FALSE	High	Master Protein	Q9UGJ0	5'-AMP-activated protein kinase subunit gamma-2 OS=Homo sapiens OX=9606 GN=PRKAG2 PE=1 SV=1	0	11.545	8	4	6	4	1	569	63	9.35	67	4	cell communication;metabolic process;regulation of biological process;response to stimulus;transport	cytosol	catalytic activity;enzyme regulator activity;nucleotide binding;protein binding	Pf00478, Pf00571	51422	ENSG00000106617.13	PRKAG2	7	Longevity regulating pathway - multiple species; Insulin signaling pathway; FoxO signaling pathway; Oxytocin signaling pathway; Glucagon signaling pathway; AMPK signaling pathway; Non-alcoholic fatty liver disease (NAFLD); Circadian rhythm; Insulin resistance; Adipocytokine signaling pathway; Longevity regulating pathway; Hypertrophic cardiomyopathy (HCM)	Angiopoietin Like Protein 8 Regulatory Pathway; AMP-activated Protein Kinase (AMPK) Signaling; Ectoderm Differentiation; Target Of Rapamycin (TOR) Signaling; Energy Metabolism; Sterol Regulatory Element-Binding Proteins (SREBP) signalling	0	105	87.5	101.8	74.3	93.6	85.5	112.8	44.8	75.7	59.3	81.7	11	91.2833	74.86	0.188672	0.820084	-0.286156
FALSE	High	Master Protein	P01859	Immunoglobulin heavy constant gamma 2 OS=Homo sapiens OX=9606 GN=IGHG2 PE=1 SV=2	0	50.47	40	10	78	3	1	326	35.9	7.59	1249	10	cell organization and biogenesis;defense response;metabolic process;regulation of biological process;response to stimulus	extracellular;membrane	catalytic activity;protein binding	Pf07654, Pf08205	3501	ENSG00000211893.3; ENSG00000274497.2	IGHG2	14; CHR_HSCHR14_3_CTG1			0	99.4	62.6	128.7	62.1	43.3	85.6	185.4	48	58.7	200.3	132.7	11	80.2833	125.02	0.190036	1.55723	0.638986
FALSE	High	Master Protein	P78371	T-complex protein 1 subunit beta OS=Homo sapiens OX=9606 GN=CCT2 PE=1 SV=4	0	83.248	50	21	54	21	1	535	57.5	6.46	1173	21	cell organization and biogenesis;metabolic process;regulation of biological process;transport	cytoplasm;cytosol;extracellular;organelle lumen	nucleotide binding;protein binding	Pf00118	10576	ENSG00000166226.12	CCT2	12			0	100.9	93.5	108.5	108.9	149.5	125	111.6	104.9	93.6	75.3	109.3	11	114.383	98.94	0.190395	0.864986	-0.209251
FALSE	High	Master Protein	P01871	Immunoglobulin heavy constant mu OS=Homo sapiens OX=9606 GN=IGHM PE=1 SV=4	0	27.587	26	9	18	9	1	453	49.4	6.77	202	9	cell organization and biogenesis;cellular component movement;defense response;metabolic process;regulation of biological process;response to stimulus	cell surface;extracellular;membrane	DNA binding;protein binding	Pf00047, Pf07654, Pf08205	3507	ENSG00000282657.3; ENSG00000211899.9	IGHM	CHR_HSCHR14_3_CTG1; 14			0	42.2	47.8	67.9	51	93.3	74	60.7	131.3	71.6	205.7	43.7	11	62.7	102.6	0.190649	1.63636	0.710493
FALSE	High	Master Protein	P01860	Immunoglobulin heavy constant gamma 3 OS=Homo sapiens OX=9606 GN=IGHG3 PE=1 SV=2	0	47.001	42	12	71	4	1	377	41.3	7.9	1002	12	cell organization and biogenesis;defense response;metabolic process;regulation of biological process;response to stimulus	extracellular;membrane	catalytic activity;protein binding	Pf07654, Pf08205	3502		IGHG3	14			3	81.3	83.2	97.6	58.1	87.8	79	123.9	109.1	39.6	172.4	103.2	11	81.1667	109.64	0.190838	1.3508	0.433815
FALSE	High	Master Protein	P09110	3-ketoacyl-CoA thiolase, peroxisomal OS=Homo sapiens OX=9606 GN=ACAA1 PE=1 SV=2	0	51.139	43	11	30	11	1	424	44.3	8.44	839	11	metabolic process;transport	extracellular;membrane;organelle lumen	catalytic activity;protein binding	Pf00108, Pf02803, Pf08541	30	ENSG00000060971.17	ACAA1	3	Peroxisome; Fatty acid degradation; PPAR signaling pathway; Biosynthesis of unsaturated fatty acids; alpha-Linolenic acid metabolism; Metabolic pathways; Valine, leucine and isoleucine degradation; Fatty acid metabolism	Amino Acid metabolism; PPAR signaling pathway; PPAR Alpha Pathway	0	129	117	105.6	92.5	205.7	104.8	99.3	135.3	89.4	73.6	83.7	11	125.767	96.26	0.190874	0.765386	-0.385741
FALSE	High	Master Protein	Q13561	Dynactin subunit 2 OS=Homo sapiens OX=9606 GN=DCTN2 PE=1 SV=4	0	92.6	57	22	70	21	1	401	44.2	5.21	1495	22	cell organization and biogenesis;cell proliferation;regulation of biological process;transport	chromosome;cytoplasm;cytoskeleton;cytosol;membrane	catalytic activity;motor activity;protein binding	Pf04912	10540	ENSG00000175203.15	DCTN2	12	Huntington's disease; Vasopressin-regulated water reabsorption		1	107.6	112.1	96.6	89.8	92	93.4	87.5	84.6	95.6	98.3	93.6	11	98.5833	91.92	0.191156	0.932409	-0.100965
FALSE	High	Master Protein	Q13492	Phosphatidylinositol-binding clathrin assembly protein OS=Homo sapiens OX=9606 GN=PICALM PE=1 SV=2	0	6.882	4	2	5	2	1	652	70.7	7.9	96	2	cell organization and biogenesis;cell proliferation;metabolic process;regulation of biological process;response to stimulus;transport	cell surface;cytosol;endosome;Golgi;membrane;nucleus	protein binding	Pf01417, Pf07651	8301	ENSG00000073921.17	PICALM	11			0	71.2	93.2	190.4	234.6	137.5	282.3	240.6	207.4	188.8	217.1	261.7	11	168.2	223.12	0.191681	1.32652	0.407642
FALSE	High	Master Protein	P62328	Thymosin beta-4 OS=Homo sapiens OX=9606 GN=TMSB4X PE=1 SV=2	0	18.617	45	7	27	4	1	44	5.1	5.06	94	7	cell differentiation;cell organization and biogenesis;metabolic process;regulation of biological process;response to stimulus;transport	cytoplasm;cytoskeleton;cytosol;extracellular;membrane;nucleus;organelle lumen	catalytic activity;metal ion binding;nucleotide binding;protein binding;RNA binding;structural molecule activity	Pf01290	7114	ENSG00000205542.10	TMSB4X	X	Regulation of actin cytoskeleton	Regulation of Actin Cytoskeleton; TarBasePathway	3	42.2	46.8	75.5	83.2	4	60.4	79	19.4	97.4	137	78.2	11	52.0167	82.2	0.191785	1.58026	0.660164
FALSE	High	Master Protein	Q9NYJ1	Cytochrome c oxidase assembly factor 4 homolog, mitochondrial OS=Homo sapiens OX=9606 GN=COA4 PE=1 SV=2	0	11.988	41	3	9	3	1	87	10.1	6.04	272	3	cell organization and biogenesis	mitochondrion		Pf06747	51287	ENSG00000181924.6	COA4	11			0	68.7	50	70.8	76.9	10.1	71.8	117.3	31.4	55	129.5	101	11	58.05	86.84	0.191886	1.49595	0.581064
FALSE	High	Master Protein	Q99816	Tumor susceptibility gene 101 protein OS=Homo sapiens OX=9606 GN=TSG101 PE=1 SV=2	0	10.091	11	4	6	4	1	390	43.9	6.46	81	4	cell communication;cell differentiation;cell division;cell organization and biogenesis;metabolic process;regulation of biological process;response to stimulus;transport	cytoplasm;cytoskeleton;cytosol;endosome;membrane;nucleus	DNA binding;protein binding	Pf03148, Pf04111, Pf04156, Pf05743, Pf07798, Pf09454, Pf11932, Pf12325, Pf13863, Pf15346	7251	ENSG00000074319.12	TSG101	11	Endocytosis		0	101.2	98.1	95.7	116.5	52.5	98.5	82.7	93.2	122.7	144.7	124.6	11	93.75	113.58	0.192441	1.21152	0.276818
FALSE	High	Master Protein	Q9BXN1	Asporin OS=Homo sapiens OX=9606 GN=ASPN PE=1 SV=2	0	52.394	42	16	44	16	1	380	43.4	7.08	407	16	regulation of biological process;response to stimulus	cytoplasm;extracellular	enzyme regulator activity;metal ion binding;protein binding	Pf01462, Pf12799, Pf13855	54829	ENSG00000106819.11	ASPN	9			0	52.1	168.4	91.9	59.8	492.8	111.5	114.3	35.9	17.4	50.4	55.1	11	162.75	54.62	0.19273	0.335607	-1.57516
FALSE	High	Master Protein	Q15063	Periostin OS=Homo sapiens OX=9606 GN=POSTN PE=1 SV=2	0	162.567	55	43	125	43	1	836	93.3	7.53	2300	43	cell communication;cell growth;cell organization and biogenesis;regulation of biological process;response to stimulus	cytoplasm;extracellular;Golgi	metal ion binding;protein binding	Pf02469, Pf07546	10631	ENSG00000133110.14	POSTN	13		Amplification and Expansion of Oncogenic Pathways as Metastatic Traits; Hypothesized Pathways in Pathogenesis of Cardiovascular Disease	0	45.7	330.6	114.8	53.7	115.5	180.5	170.7	31.8	14.8	61.3	44.1	11	140.133	64.54	0.192828	0.460561	-1.11853
FALSE	High	Master Protein	Q9P2R7	Succinate--CoA ligase [ADP-forming] subunit beta, mitochondrial OS=Homo sapiens OX=9606 GN=SUCLA2 PE=1 SV=3	0	100.81	55	24	106	24	1	463	50.3	7.42	2138	24	metabolic process	mitochondrion;organelle lumen	catalytic activity;metal ion binding;nucleotide binding;protein binding	Pf00549, Pf01071, Pf02222, Pf08442, Pf13535, Pf13549	8803	ENSG00000136143.14	SUCLA2	13	Propanoate metabolism; Citrate cycle (TCA cycle); Carbon metabolism; Metabolic pathways		0	117.9	92.5	91.9	116.9	82.2	79.7	87.5	50.1	84.8	101.4	84.8	11	96.85	81.72	0.1929	0.843779	-0.245063
FALSE	High	Master Protein	P21266	Glutathione S-transferase Mu 3 OS=Homo sapiens OX=9606 GN=GSTM3 PE=1 SV=3	0	45.807	49	12	26	11	1	225	26.5	5.54	273	12	metabolic process;response to stimulus	cytoplasm;cytosol;nucleus	catalytic activity;protein binding	Pf00043, Pf02798, Pf14497	2947	ENSG00000134202.10	GSTM3	1	Glutathione metabolism; Metabolism of xenobiotics by cytochrome P450; Drug metabolism - cytochrome P450; Chemical carcinogenesis; Platinum drug resistance	NRF2 pathway; Exercise-induced Circadian Regulation; Metapathway biotransformation	1	105	75.1	64.2	99.6	52	55.4	39.7	94.1	160	92.7	141.2	11	75.2167	105.54	0.193045	1.40315	0.488666
FALSE	High	Master Protein	Q9NYL2	Mitogen-activated protein kinase kinase kinase 20 OS=Homo sapiens OX=9606 GN=MAP3K20 PE=1 SV=3	0	16.626	8	6	13	6	1	800	91.1	7.87	170	6	cell death;cell differentiation;cell organization and biogenesis;cell proliferation;metabolic process;regulation of biological process;response to stimulus	cytoplasm;cytosol;nucleus	catalytic activity;metal ion binding;nucleotide binding;protein binding;RNA binding;signal transducer activity	Pf00069, Pf00536, Pf07714	51776	ENSG00000091436.16	ZAK; MAP3K20	2	Tight junction; MAPK signaling pathway	MAPK Signaling Pathway	0	103.9	85.6	103.1	160	87.6	129.6	101.6	127.2	150.6	123.3	177.9	11	111.633	136.12	0.193187	1.21935	0.286111
FALSE	High	Master Protein	Q1KMD3	Heterogeneous nuclear ribonucleoprotein U-like protein 2 OS=Homo sapiens OX=9606 GN=HNRNPUL2 PE=1 SV=1	0	18.073	11	7	11	7	1	747	85.1	4.91	81	7		membrane;nucleus	protein binding;RNA binding	Pf00622, Pf02037, Pf08433, Pf13671	221092	ENSG00000214753.2	HNRNPUL2	11			0	92	104.7	109	85	47.8	83.7	101.9	110.2	90.5	109.2	96.4	11	87.0333	101.64	0.19381	1.16783	0.223828
FALSE	High	Master Protein	P00738	Haptoglobin OS=Homo sapiens OX=9606 GN=HP PE=1 SV=1	0	99.068	48	24	84	24	1	406	45.2	6.58	1665	24	defense response;metabolic process;regulation of biological process;response to stimulus;transport	extracellular;organelle lumen	antioxidant activity;catalytic activity;protein binding	Pf00089	3240	ENSG00000257017.8	HP	16			0	53.3	15.8	70.8	105.3	118.9	20.2	137.1	32.3	129.1	167	63	11	64.05	105.7	0.194093	1.65027	0.722705
FALSE	High	Master Protein	P14735	Insulin-degrading enzyme OS=Homo sapiens OX=9606 GN=IDE PE=1 SV=4	0	52.812	17	16	28	16	1	1019	117.9	6.61	309	16	cell organization and biogenesis;cellular homeostasis;metabolic process;regulation of biological process;response to stimulus	cell surface;cytoplasm;cytosol;extracellular;membrane;mitochondrion;nucleus;organelle lumen;proteasome	catalytic activity;metal ion binding;nucleotide binding;protein binding;receptor activity	Pf00675, Pf05193	3416	ENSG00000119912.15	IDE	10	Alzheimer's disease	Alzheimers Disease	0	100.1	95.6	85.1	94.7	76.3	79.4	84.8	101.6	87.7	135	97.9	11	88.5333	101.4	0.194822	1.14533	0.195765
FALSE	High	Master Protein	P09651	Heterogeneous nuclear ribonucleoprotein A1 OS=Homo sapiens OX=9606 GN=HNRNPA1 PE=1 SV=5	0	22.654	24	6	9	6	1	372	38.7	9.13	283	6	cell communication;metabolic process;regulation of biological process;response to stimulus;transport	cytoplasm;membrane;nucleus;spliceosomal complex	DNA binding;protein binding;RNA binding	Pf00076, Pf13893, Pf14259	3178	ENSG00000135486.17	HNRNPA1	12	Spliceosome	mRNA Processing	0	121.8	96.1	99.7	81.7	59.3	62.3	102.7	116.4	88.5	114.2	95.1	11	86.8167	103.38	0.195133	1.19079	0.251913
FALSE	High	Master Protein	Q9BW91	ADP-ribose pyrophosphatase, mitochondrial OS=Homo sapiens OX=9606 GN=NUDT9 PE=1 SV=1	0	6.307	7	2	4	2	1	350	39.1	8.22	30	2	metabolic process	membrane;mitochondrion;organelle lumen	catalytic activity	Pf00293	53343	ENSG00000170502.12	NUDT9	4	Purine metabolism		0	102	86.6	75	95.5	87.9	95.5	87	78.6	100.4	156.7	122.9	11	90.4167	109.12	0.195685	1.20686	0.271255
FALSE	High	Master Protein	P02649	Apolipoprotein E OS=Homo sapiens OX=9606 GN=APOE PE=1 SV=1	0	93.025	61	22	75	22	1	317	36.1	5.73	1514	22	cell communication;cell organization and biogenesis;cellular homeostasis;metabolic process;regulation of biological process;response to stimulus;transport	cytoplasm;endoplasmic reticulum;endosome;extracellular;Golgi;membrane;nucleus;organelle lumen	antioxidant activity;catalytic activity;enzyme regulator activity;metal ion binding;protein binding;structural molecule activity;transporter activity	Pf01442	348	ENSG00000130203.9	APOE	19	Alzheimer's disease	Alzheimers Disease; Vitamin B12 Metabolism; ApoE and miR-146 in inflammation and atherosclerosis; Apoptosis-related network due to altered Notch3 in ovarian cancer; Statin Pathway	0	54.7	96.9	169.9	48.4	474.1	103	64.3	24.8	53.6	65.3	71.3	11	157.833	55.86	0.196035	0.353918	-1.49851
FALSE	High	Master Protein	P51648	Fatty aldehyde dehydrogenase OS=Homo sapiens OX=9606 GN=ALDH3A2 PE=1 SV=1	0	32.288	25	10	18	10	1	485	54.8	7.88	213	10	metabolic process	endoplasmic reticulum;membrane;mitochondrion	catalytic activity	Pf00171	224	ENSG00000072210.18	ALDH3A2	17	Fatty acid degradation; Ascorbate and aldarate metabolism; Lysine degradation; Histidine metabolism; beta-Alanine metabolism; Pyruvate metabolism; Glycerolipid metabolism; Glycolysis / Gluconeogenesis; Pentose and glucuronate interconversions; Metabolic pathways; Tryptophan metabolism; Arginine and proline metabolism; Valine, leucine and isoleucine degradation	Tryptophan metabolism	0	76.6	119.3	121.8	143.5	93.2	151.3	95.9	65.9	110.5	89.3	119.2	11	117.617	96.16	0.196332	0.817571	-0.290584
FALSE	High	Master Protein	P41222	Prostaglandin-H2 D-isomerase OS=Homo sapiens OX=9606 GN=PTGDS PE=1 SV=1	0	17.082	21	3	17	3	1	190	21	7.8	306	3	metabolic process;regulation of biological process;response to stimulus;transport	cytoplasm;endoplasmic reticulum;extracellular;Golgi;membrane;nucleus	catalytic activity;protein binding;transporter activity	Pf00061	5730	ENSG00000107317.12; ENSG00000284341.1	PTGDS	9	Arachidonic acid metabolism; Metabolic pathways	Eicosanoid Synthesis; Prostaglandin Synthesis and Regulation	0	127.4	119.9	85.9	69.1	59.3	53.8	100.5	103.1	113.8	128	90.5	11	85.9	107.18	0.196608	1.24773	0.319306
FALSE	High	Master Protein	O94903	Pyridoxal phosphate homeostasis protein OS=Homo sapiens OX=9606 GN=PLPBP PE=1 SV=1	0	11.255	14	4	5	4	1	275	30.3	7.5	72	4		cytoplasm;mitochondrion		Pf01168	11212	ENSG00000147471.11	PROSC; PLPBP	8			0	113.5	103.3	97.9	86.7	225.7	78.7	89.1	53.3	81.6	92.4	94.5	11	117.633	82.18	0.197092	0.698612	-0.517438
FALSE	High	Master Protein	P20774	Mimecan OS=Homo sapiens OX=9606 GN=OGN PE=1 SV=1	0	31.854	32	10	37	10	1	298	33.9	5.63	671	10	cell organization and biogenesis;metabolic process;regulation of biological process	extracellular;organelle lumen	protein binding	Pf12799, Pf13855	4969	ENSG00000106809.10	OGN	9			0	49.8	117.4	128.9	68.7	410.1	131.2	116.7	78.1	33	68.3	37	11	151.017	66.62	0.198663	0.441143	-1.18068
FALSE	High	Master Protein	O95861	3'(2'),5'-bisphosphate nucleotidase 1 OS=Homo sapiens OX=9606 GN=BPNT1 PE=1 SV=1	0	14.99	20	5	7	5	1	308	33.4	5.69	97	5	metabolic process	cytosol	catalytic activity;metal ion binding	Pf00459	10380	ENSG00000162813.17	BPNT1	1	Sulfur metabolism; Metabolic pathways		0	93.7	96.3	111.1	105.4	122.1	112.8	97.1	367.2	109.7	155.6	121.1	11	106.9	170.14	0.198755	1.59158	0.670461
FALSE	High	Master Protein	Q9BS26	Endoplasmic reticulum resident protein 44 OS=Homo sapiens OX=9606 GN=ERP44 PE=1 SV=1	0	42.9	42	12	32	11	1	406	46.9	5.26	447	12	cellular homeostasis;metabolic process;regulation of biological process;response to stimulus;transport	cell surface;endoplasmic reticulum;extracellular;membrane;organelle lumen	catalytic activity;metal ion binding;protein binding	Pf00085, Pf01216, Pf07449, Pf13098, Pf13848	23071	ENSG00000023318.7	ERP44	9			1	98.4	128	91	99	177.2	114.1	115.9	74.6	87.7	104.8	97.9	11	117.95	96.18	0.200539	0.81543	-0.294367
FALSE	High	Master Protein	P60866	40S ribosomal protein S20 OS=Homo sapiens OX=9606 GN=RPS20 PE=1 SV=1	0	13.569	30	4	13	4	1	119	13.4	9.94	96	4	cell organization and biogenesis;metabolic process;transport	cytoplasm;cytosol;membrane;ribosome	protein binding;RNA binding;structural molecule activity	Pf00338	6224	ENSG00000008988.9	RPS20	8	Ribosome	Cytoplasmic Ribosomal Proteins	0	150.5	104	136	131	49.3	134.3	118.1	33.8	87.5	71.6	123.4	11	117.517	86.88	0.200754	0.739299	-0.435769
FALSE	High	Master Protein	O60664	Perilipin-3 OS=Homo sapiens OX=9606 GN=PLIN3 PE=1 SV=3	0	61.064	43	14	38	14	1	434	47	5.44	1006	14	transport	cytoplasm;cytosol;endosome;Golgi;membrane	protein binding	Pf03036	10226	ENSG00000105355.8	PLIN3	19			0	112.7	124.4	98	81.8	87.6	98.3	95.7	95	80.4	75.9	98.7	11	100.467	89.14	0.202647	0.887259	-0.172572
FALSE	High	Master Protein	P15880	40S ribosomal protein S2 OS=Homo sapiens OX=9606 GN=RPS2 PE=1 SV=2	0	15.376	18	5	5	5	1	293	31.3	10.24	100	5	cell organization and biogenesis;metabolic process;regulation of biological process;transport	cytosol;membrane;nucleus;ribosome	protein binding;RNA binding;structural molecule activity	Pf00333, Pf03719	6187	ENSG00000140988.15	RPS2	16	Ribosome	Cytoplasmic Ribosomal Proteins	0	82.8	90.4	109.3	86.3	408.6	113.7	104.4	11.8	69.6	64.3	84.7	11	148.517	66.96	0.203292	0.450858	-1.14925
FALSE	High	Master Protein	Q13162	Peroxiredoxin-4 OS=Homo sapiens OX=9606 GN=PRDX4 PE=1 SV=1	0	39.159	53	10	30	7	1	271	30.5	6.29	527	10	cell organization and biogenesis;cellular homeostasis;metabolic process;regulation of biological process;transport	cytoplasm;cytosol;endoplasmic reticulum;extracellular;mitochondrion;nucleus;organelle lumen	antioxidant activity;catalytic activity;protein binding	Pf00578, Pf08534, Pf10417	10549	ENSG00000123131.12	PRDX4	X		Selenium Micronutrient Network	0	89.2	130.7	123.9	120.1	292	120.8	116.2	29.6	114.4	116.3	106	11	146.117	96.5	0.20416	0.660431	-0.59852
FALSE	High	Master Protein	P30566	Adenylosuccinate lyase OS=Homo sapiens OX=9606 GN=ADSL PE=1 SV=2	0	10.276	9	3	5	3	1	484	54.9	7.11	125	3	cell organization and biogenesis;metabolic process;response to stimulus	cytosol;mitochondrion	catalytic activity	Pf00206, Pf10397	158	ENSG00000239900.12	ADSL	22	Purine metabolism; Alanine, aspartate and glutamate metabolism; Metabolic pathways	Nucleotide Metabolism	0	77.5	64.6	72.6	101.6	29.2	90.4	72	59.1	100.7	121.1	119.3	11	72.65	94.44	0.205232	1.29993	0.378435
FALSE	High	Master Protein	Q7Z3D6	D-glutamate cyclase, mitochondrial OS=Homo sapiens OX=9606 GN=DGLUCY PE=1 SV=2	0	105.246	44	23	86	23	1	616	66.4	6.79	1768	23	metabolic process	mitochondrion;organelle lumen	catalytic activity;protein binding	Pf07286, Pf14336	80017	ENSG00000133943.20	C14orf159; DGLUCY	14			0	6.4	81.5	141.2	84.3	92.5	136	79.4	254.8	128.8	168.9	73.6	11	90.3167	141.1	0.205872	1.56228	0.643654
FALSE	High	Master Protein	P33151	Cadherin-5 OS=Homo sapiens OX=9606 GN=CDH5 PE=1 SV=5	0	10.219	6	4	6	4	1	784	87.5	5.43	49	4	cell organization and biogenesis;regulation of biological process;response to stimulus	cell surface;membrane	metal ion binding;protein binding	Pf00028, Pf01049	1003	ENSG00000179776.17	CDH5	16	Cell adhesion molecules (CAMs); Leukocyte transendothelial migration	VEGFA-VEGFR2 Signaling Pathway	0	100.5	90.6	106.3	89.4	26.8	96.9	108.9	362.3	101.2	107.8	81.7	11	85.0833	152.38	0.205993	1.79095	0.840725
FALSE	High	Master Protein	Q14714	Sarcospan OS=Homo sapiens OX=9606 GN=SSPN PE=2 SV=3	0.002	4.622	10	2	5	2	1	243	26.6	7.8	67	2		membrane		Pf04103	8082	ENSG00000123096.11	SSPN	12			0	119	136.9	124.9	100.3	48.3	97.2	80.2	20	101.4	100.1	87.3	11	104.433	77.8	0.20655	0.744973	-0.42474
FALSE	High	Master Protein	P12081	Histidine--tRNA ligase, cytoplasmic OS=Homo sapiens OX=9606 GN=HARS PE=1 SV=2	0	11.195	7	4	4	3	1	509	57.4	5.88	62	4	cell organization and biogenesis;metabolic process	cytoplasm;cytosol;mitochondrion	catalytic activity;nucleotide binding;protein binding	Pf00458, Pf00587, Pf03129, Pf13393	3035	ENSG00000170445.12	HARS	5	Aminoacyl-tRNA biosynthesis	Allograft Rejection	1	118.3	99.1	115.7	84.2	169.9	83.6	96.9	17.7	101.4	85.1	114.3	11	111.8	83.08	0.206637	0.743113	-0.428347
FALSE	High	Master Protein	Q16795	NADH dehydrogenase [ubiquinone] 1 alpha subcomplex subunit 9, mitochondrial OS=Homo sapiens OX=9606 GN=NDUFA9 PE=1 SV=2	0	55.707	45	15	47	15	1	377	42.5	9.8	543	15	cell organization and biogenesis;metabolic process;transport	membrane;mitochondrion;nucleus;organelle lumen	catalytic activity;protein binding	Pf01073, Pf01370, Pf05368	4704	ENSG00000139180.10	NDUFA9	12	Huntington's disease; Parkinson's disease; Alzheimer's disease; Oxidative phosphorylation; Non-alcoholic fatty liver disease (NAFLD); Metabolic pathways	Electron Transport Chain; Oxidative phosphorylation	0	99	73.3	123	139.1	129.2	142	132.7	178.7	152.4	100.3	137.2	11	117.6	140.26	0.207039	1.19269	0.254216
FALSE	High	Master Protein	P00488	Coagulation factor XIII A chain OS=Homo sapiens OX=9606 GN=F13A1 PE=1 SV=4	0	54.295	29	18	35	18	1	732	83.2	6.09	388	18	coagulation;metabolic process;response to stimulus;transport	cytoplasm;extracellular;organelle lumen	catalytic activity;metal ion binding	Pf00868, Pf00927, Pf01841	2162		F13A1	6	Complement and coagulation cascades		0	93.8	76.3	77.1	86.7	84.6	75.5	97.2	73.1	138.9	102.9	75.7	11	82.3333	97.56	0.20713	1.18494	0.244813
FALSE	High	Master Protein	Q96AP7	Endothelial cell-selective adhesion molecule OS=Homo sapiens OX=9606 GN=ESAM PE=1 SV=1	0	8.675	8	3	4	3	1	390	41.2	9.32	55	3	cellular component movement	membrane	protein binding	Pf00047, Pf07679, Pf13895, Pf13927	90952	ENSG00000149564.11	ESAM	11	Cell adhesion molecules (CAMs); Leukocyte transendothelial migration		0	88.4	80	124	92.3	80.8	107.5	96.1	104.3	118.5	166	90.9	11	95.5	115.16	0.207304	1.20586	0.270067
FALSE	High	Master Protein	P07858	Cathepsin B OS=Homo sapiens OX=9606 GN=CTSB PE=1 SV=3	0	35.126	35	10	29	10	1	339	37.8	6.3	851	10	cell differentiation;metabolic process;regulation of biological process;response to stimulus;transport	extracellular;mitochondrion;organelle lumen;vacuole	catalytic activity;protein binding	Pf00112, Pf08127	1508	ENSG00000164733.20	CTSB	8	Lysosome; NOD-like receptor signaling pathway; Renin secretion; Apoptosis; Antigen processing and presentation		0	67.7	90.6	69.9	135	157.4	143.8	102	90.3	167.3	188	179.1	11	110.733	145.34	0.210047	1.31252	0.392342
FALSE	High	Master Protein	P0DOX5	Immunoglobulin gamma-1 heavy chain OS=Homo sapiens OX=9606 PE=1 SV=1	0	72.984	46	15	97	7	1	449	49.3	8.72	1908	15	response to stimulus	extracellular;membrane		Pf07654, Pf07686, Pf08205							9	58.8	121.7	75.7	81.1	78.6	70.8	112.4	35.9	136.1	111.5	142.3	11	81.1167	107.64	0.210163	1.32698	0.408144
FALSE	High	Master Protein	Q9Y394	Dehydrogenase/reductase SDR family member 7 OS=Homo sapiens OX=9606 GN=DHRS7 PE=1 SV=1	0	8.217	10	2	4	2	1	339	38.3	8.32	117	2	metabolic process	membrane	catalytic activity	Pf00106, Pf08659, Pf13561	51635	ENSG00000100612.13	DHRS7	14			0	76.5	132.5	155.1	110.6	119.2	124.6	121.1	96.9	122.6	60.6	92.5	11	119.75	98.74	0.210389	0.824551	-0.278319
FALSE	High	Master Protein	P63220	40S ribosomal protein S21 OS=Homo sapiens OX=9606 GN=RPS21 PE=1 SV=1	0	5.612	23	2	5	2	1	83	9.1	8.5	94	2	cell organization and biogenesis;metabolic process;transport	cytosol;ribosome	protein binding;RNA binding;structural molecule activity	Pf01249	6227	ENSG00000171858.17	RPS21	20	Ribosome	Cytoplasmic Ribosomal Proteins	0	84	103.8	97.3	78.5	89.3	104.6	86.1	75.3	92.9	75.1	94.1	11	92.9167	84.7	0.210763	0.91157	-0.133575
FALSE	High	Master Protein	Q9BZL4	Protein phosphatase 1 regulatory subunit 12C OS=Homo sapiens OX=9606 GN=PPP1R12C PE=1 SV=1	0	67.387	39	21	41	21	1	782	84.8	5.57	965	21	regulation of biological process;response to stimulus	cytoplasm	enzyme regulator activity;protein binding	Pf00023, Pf12796, Pf13606, Pf13637, Pf13857	54776	ENSG00000125503.12	PPP1R12C	19	Vascular smooth muscle contraction; Oxytocin signaling pathway; Focal adhesion; Proteoglycans in cancer; Regulation of actin cytoskeleton		0	86.3	101.5	91	127.6	170.8	157.6	82.4	86	114.9	103.3	110.7	11	122.467	99.46	0.211665	0.812139	-0.300201
FALSE	High	Master Protein	P18031	Tyrosine-protein phosphatase non-receptor type 1 OS=Homo sapiens OX=9606 GN=PTPN1 PE=1 SV=1	0	12.857	11	5	6	5	1	435	49.9	6.27	68	5	cell organization and biogenesis;metabolic process;regulation of biological process;response to stimulus	cytoplasm;cytosol;endoplasmic reticulum;endosome;membrane	catalytic activity;metal ion binding;protein binding;RNA binding	Pf00102, Pf00782	5770	ENSG00000196396.9	PTPN1	20	Insulin signaling pathway; Adherens junction; Insulin resistance	Angiopoietin Like Protein 8 Regulatory Pathway; Prolactin Signaling Pathway; Insulin Signaling; VEGFA-VEGFR2 Signaling Pathway; Leptin signaling pathway	0	69.3	78.2	76.5	123.8	168	74.7	85.6	75.6	67.9	59.1	80.8	11	98.4167	73.8	0.211679	0.749873	-0.415282
FALSE	High	Master Protein	Q15369	Elongin-C OS=Homo sapiens OX=9606 GN=ELOC PE=1 SV=1	0	26.095	65	6	19	6	1	112	12.5	4.78	597	6	metabolic process;regulation of biological process;response to stimulus	cytosol;nucleus	catalytic activity;protein binding;RNA binding	Pf03931	6921	ENSG00000154582.16	TCEB1; ELOC	8	HIF-1 signaling pathway; Ubiquitin mediated proteolysis; Pathways in cancer; Renal cell carcinoma	Dual hijack model of Vif in HIV infection	0	110.4	88.7	83.1	133.3	170.5	125.6	124.1	113.1	137.5	194.5	154	11	118.6	144.64	0.212012	1.21956	0.286363
FALSE	High	Master Protein	Q9H1E5	Thioredoxin-related transmembrane protein 4 OS=Homo sapiens OX=9606 GN=TMX4 PE=1 SV=1	0	23.361	18	6	10	6	1	349	38.9	4.37	114	6	cellular homeostasis;metabolic process;regulation of biological process;response to stimulus;transport	endoplasmic reticulum;membrane	catalytic activity	Pf00085	56255	ENSG00000125827.8	TMX4	20			0	84.8	129.9	110.5	66.2	276.5	102.9	102	84.9	62	78.8	82.3	11	128.467	82	0.21295	0.638298	-0.647698
FALSE	High	Master Protein	Q15119	[Pyruvate dehydrogenase (acetyl-transferring)] kinase isozyme 2, mitochondrial OS=Homo sapiens OX=9606 GN=PDK2 PE=1 SV=2	0	13.781	17	5	6	4	1	407	46.1	6.61	45	5	cell communication;metabolic process;regulation of biological process;response to stimulus	cytosol;mitochondrion;organelle lumen	catalytic activity;nucleotide binding;protein binding	Pf02518, Pf10436	5164	ENSG00000005882.11	PDK2	17			1	99.4	95.3	119.8	99.7	76	101.5	117.9	214.6	103.5	83.8	116.7	11	98.6167	127.3	0.21338	1.29086	0.368329
FALSE	High	Master Protein	P36405	ADP-ribosylation factor-like protein 3 OS=Homo sapiens OX=9606 GN=ARL3 PE=1 SV=2	0	10.705	27	3	5	3	1	182	20.4	7.24	132	3	cell division;cell organization and biogenesis;cellular component movement;regulation of biological process;response to stimulus;transport	cytoplasm;cytoskeleton;Golgi;membrane;nucleus	catalytic activity;metal ion binding;nucleotide binding;protein binding;signal transducer activity	Pf00009, Pf00025, Pf00071, Pf00503, Pf01926, Pf04670, Pf08477, Pf09439	403	ENSG00000138175.8	ARL3	10			0	107.6	92.7	79.3	126.6	69.1	94.4	80.2	77.5	149.5	140.2	141.8	11	94.95	117.84	0.214214	1.24107	0.311589
FALSE	High	Master Protein	P01891	HLA class I histocompatibility antigen, A-68 alpha chain OS=Homo sapiens OX=9606 GN=HLA-A PE=1 SV=4	0	33.302	29	7	20	2	1	365	40.9	6.7	470	7	regulation of biological process;response to stimulus	cell surface;endoplasmic reticulum;Golgi;membrane	protein binding;RNA binding	Pf00129, Pf07654	3105		HLA-A	6		Allograft Rejection; Proteasome Degradation	1	11.7	196.6	37.8	77.9	218.6	43.7	338.6	522.8	82.9	82.3	71.3	11	97.7167	219.58	0.214437	2.24711	1.16807
FALSE	High	Master Protein	Q07157	Tight junction protein ZO-1 OS=Homo sapiens OX=9606 GN=TJP1 PE=1 SV=3	0	38.581	9	12	21	12	1	1748	195.3	6.7	487	12	cell communication;cell organization and biogenesis;regulation of biological process;response to stimulus	cytoplasm;cytosol;membrane	protein binding	Pf00018, Pf00595, Pf00625, Pf00791, Pf07653, Pf13180	7082	ENSG00000104067.16	TJP1	15	Tight junction; Gap junction; Salmonella infection; Adherens junction; Vibrio cholerae infection; Epithelial cell signaling in Helicobacter pylori infection		0	101.2	88.6	99.4	135.8	76.8	105.6	96.2	94.8	111.9	144.1	154.6	11	101.233	120.32	0.214707	1.18854	0.249192
FALSE	High	Master Protein	P43490	Nicotinamide phosphoribosyltransferase OS=Homo sapiens OX=9606 GN=NAMPT PE=1 SV=1	0	28.672	26	10	17	10	1	491	55.5	7.15	230	10	cell communication;metabolic process;regulation of biological process;response to stimulus	cytoplasm;cytosol;extracellular;nucleus	catalytic activity;protein binding	Pf04095	10135	ENSG00000105835.11	NAMPT	7	NOD-like receptor signaling pathway; Nicotinate and nicotinamide metabolism; Metabolic pathways	Adipogenesis; NAD+ metabolism; NAD+ biosynthetic pathways; NAD metabolism, sirtuins and aging	0	85.2	70.3	77.6	119.8	75.7	79.8	79.9	65.6	112.9	123.1	142.9	11	84.7333	104.88	0.215174	1.23777	0.307738
FALSE	High	Master Protein	O95428	Papilin OS=Homo sapiens OX=9606 GN=PAPLN PE=2 SV=4	0	10.453	3	3	10	3	1	1278	137.6	6.89	287	3	metabolic process;regulation of biological process	extracellular	catalytic activity;enzyme regulator activity;metal ion binding;protein binding	Pf00014, Pf00047, Pf00090, Pf05986, Pf07679, Pf07686, Pf08686, Pf13895, Pf13927	89932	ENSG00000100767.15	PAPLN	14			0	94.4	128.8	114	80.1	342.8	111.6	84.4	32.7	84.5	108.7	109.1	11	145.283	83.88	0.21539	0.577355	-0.79247
FALSE	High	Master Protein	Q6ZVM7	TOM1-like protein 2 OS=Homo sapiens OX=9606 GN=TOM1L2 PE=1 SV=1	0	44.361	45	14	28	14	1	507	55.5	4.79	535	14	regulation of biological process;response to stimulus;transport		protein binding	Pf00790, Pf01417, Pf03127	146691	ENSG00000175662.17	TOM1L2	17			0	113.5	107.4	123.6	149	173.1	125.8	133.6	83.7	118.4	102.1	129.9	11	132.067	113.54	0.215652	0.859717	-0.218066
FALSE	High	Master Protein	Q14103	Heterogeneous nuclear ribonucleoprotein D0 OS=Homo sapiens OX=9606 GN=HNRNPD PE=1 SV=1	0	18.644	20	6	8	4	1	355	38.4	7.81	180	6	metabolic process;regulation of biological process;response to stimulus	cytoplasm;cytosol;nucleus	DNA binding;protein binding;RNA binding	Pf00076, Pf13893, Pf14259	3184	ENSG00000138668.18	HNRNPD	4		mRNA Processing	0	125.3	96	113.4	109	84.3	70.1	110.1	85.7	119	145.6	122.1	11	99.6833	116.5	0.21658	1.1687	0.224906
FALSE	High	Master Protein	Q9NZN3	EH domain-containing protein 3 OS=Homo sapiens OX=9606 GN=EHD3 PE=1 SV=2	0	49.073	34	15	32	4	1	535	60.8	6.57	574	15	cell organization and biogenesis;coagulation;metabolic process;regulation of biological process;transport	cytoplasm;cytosol;endosome;membrane;nucleus	metal ion binding;nucleotide binding;protein binding	Pf00350, Pf01926, Pf12763	30845	ENSG00000013016.15	EHD3	2	Endocytosis		0	92.3	162.2	110.5	65.9	50.7	66.5	76.7	33	77.1	57.5	79.5	11	91.35	64.76	0.217686	0.708922	-0.496302
FALSE	High	Master Protein	P50990	T-complex protein 1 subunit theta OS=Homo sapiens OX=9606 GN=CCT8 PE=1 SV=4	0	91.197	55	25	54	25	1	548	59.6	5.6	903	25	cell organization and biogenesis;metabolic process;regulation of biological process;transport	cytoplasm;cytoskeleton;cytosol;extracellular;organelle lumen	catalytic activity;nucleotide binding;protein binding	Pf00118	10694	ENSG00000156261.12	CCT8	21			0	95.7	92.8	97	100.8	159.3	97.8	97.1	62	94.3	96.3	99.4	11	107.233	89.82	0.219252	0.837613	-0.255645
FALSE	High	Master Protein	Q12905	Interleukin enhancer-binding factor 2 OS=Homo sapiens OX=9606 GN=ILF2 PE=1 SV=2	0	24.533	22	8	14	8	1	390	43	5.26	198	8	metabolic process;regulation of biological process;response to stimulus;transport	cytoplasm;extracellular;membrane;nucleus;organelle lumen	catalytic activity;DNA binding;nucleotide binding;protein binding;RNA binding	Pf07528	3608	ENSG00000143621.16	ILF2	1		B Cell Receptor Signaling Pathway	0	112.8	93	103.4	109.5	21	93.4	111.6	694	87.9	135.8	114.8	11	88.85	228.82	0.220574	2.57535	1.36477
FALSE	High	Master Protein	P18085	ADP-ribosylation factor 4 OS=Homo sapiens OX=9606 GN=ARF4 PE=1 SV=3	0	23.72	31	6	16	3	1	180	20.5	7.14	150	6	cellular component movement;metabolic process;regulation of biological process;response to stimulus;transport	cytosol;Golgi;membrane	catalytic activity;nucleotide binding;protein binding;signal transducer activity	Pf00025, Pf00071, Pf00503, Pf01926, Pf04670, Pf08477, Pf09439	378	ENSG00000168374.10	ARF4	3			3	82	107.4	107.1	96.9	50.3	95.7	103.5	165.9	94.4	100.5	89.9	11	89.9	110.84	0.220768	1.23293	0.302086
FALSE	High	Master Protein	Q99471	Prefoldin subunit 5 OS=Homo sapiens OX=9606 GN=PFDN5 PE=1 SV=2	0	18.068	47	7	10	7	1	154	17.3	6.33	86	7	metabolic process;regulation of biological process	cytoplasm;nucleus	protein binding	Pf02996	5204	ENSG00000123349.13	PFDN5	12			0	88.8	70	73.9	83.2	40.7	78.9	60.9	66.6	92.3	130	103.1	11	72.5833	90.58	0.221618	1.24794	0.319554
FALSE	High	Master Protein	P43155	Carnitine O-acetyltransferase OS=Homo sapiens OX=9606 GN=CRAT PE=1 SV=5	0	53.913	27	15	38	15	1	626	70.8	8.44	780	15	metabolic process;transport	endoplasmic reticulum;membrane;mitochondrion;organelle lumen	catalytic activity;protein binding	Pf00755	1384	ENSG00000095321.16	CRAT	9	Peroxisome	Fatty Acid Beta Oxidation	0	127	115.5	99.5	90.3	153.9	107.3	93.2	86.7	119.8	101.5	102.1	11	115.583	100.66	0.222599	0.870887	-0.199443
FALSE	High	Master Protein	Q9Y333	U6 snRNA-associated Sm-like protein LSm2 OS=Homo sapiens OX=9606 GN=LSM2 PE=1 SV=1	0	8.807	47	3	6	3	1	95	10.8	6.52	125	3	metabolic process	cytosol;nucleus;spliceosomal complex	protein binding;RNA binding	Pf01423	57819	ENSG00000204392.10; ENSG00000236826.7; ENSG00000231502.6; ENSG00000224979.6; ENSG00000172850.11; ENSG00000225998.6	LSM2	6; CHR_HSCHR6_MHC_COX_CTG1; CHR_HSCHR6_MHC_DBB_CTG1; CHR_HSCHR6_MHC_APD_CTG1; CHR_HSCHR6_MHC_QBL_CTG1; CHR_HSCHR6_MHC_MCF_CTG1	Spliceosome; RNA degradation	mRNA Processing	0	99.8	91.3	85.4	79.5	96	76.7	97.8	436.3	96.2	103.3	104.3	11	88.1167	167.58	0.223621	1.9018	0.927363
FALSE	High	Master Protein	Q9BT78	COP9 signalosome complex subunit 4 OS=Homo sapiens OX=9606 GN=COPS4 PE=1 SV=1	0	25.141	24	7	16	7	1	406	46.2	5.83	332	7	cell organization and biogenesis;metabolic process;response to stimulus	cytoplasm;cytosol;nucleus	catalytic activity;protein binding	Pf01399	51138	ENSG00000138663.8	COPS4	4			0	118.5	93.5	109.7	102	98.9	115.5	111.6	110.8	109.1	108	129.4	11	106.35	113.78	0.224105	1.06986	0.097427
FALSE	High	Master Protein	P27169	Serum paraoxonase/arylesterase 1 OS=Homo sapiens OX=9606 GN=PON1 PE=1 SV=3	0	7.564	9	3	5	3	1	355	39.7	5.22	37	3	metabolic process;regulation of biological process;response to stimulus	extracellular	antioxidant activity;catalytic activity;metal ion binding;protein binding	Pf01731, Pf03088, Pf08450	5444	ENSG00000005421.8	PON1	7	Metabolic pathways	Phase I biotransformations, non P450	0	90.1	95.3	86.3	77.8	75.2	64.7	89.3	6.7	74.3	79.1	66.4	11	81.5667	63.16	0.224252	0.774336	-0.368969
FALSE	High	Master Protein	Q702N8	Xin actin-binding repeat-containing protein 1 OS=Homo sapiens OX=9606 GN=XIRP1 PE=1 SV=1	0	289.525	50	72	243	72	1	1843	198.4	6.15	5006	72	cell organization and biogenesis		protein binding;RNA binding	Pf08043	165904	ENSG00000168334.8	XIRP1	3			0	87.1	107	116.3	143.9	97.5	158.6	109.1	116.8	79.1	60.3	120.2	11	118.4	97.1	0.22499	0.820101	-0.286126
FALSE	High	Master Protein	P02751	Fibronectin OS=Homo sapiens OX=9606 GN=FN1 PE=1 SV=4	0	81.047	15	25	43	25	1	2386	262.5	5.71	615	25	cell differentiation;cell organization and biogenesis;cellular component movement;defense response;metabolic process;regulation of biological process;response to stimulus;transport	extracellular;membrane;organelle lumen	enzyme regulator activity;protein binding	Pf00039, Pf00040, Pf00041	2335	ENSG00000115414.18	FN1	2	Amoebiasis; Pathways in cancer; AGE-RAGE signaling pathway in diabetic complications; Focal adhesion; Proteoglycans in cancer; Regulation of actin cytoskeleton; Bacterial invasion of epithelial cells; Small cell lung cancer; ECM-receptor interaction; PI3K-Akt signaling pathway	miRNA targets in ECM and membrane receptors; Inflammatory Response Pathway; Focal Adhesion; miR-509-3p alteration of YAP1/ECM axis; TGF-B Signaling in Thyroid Cells for Epithelial-Mesenchymal Transition; Simplified Interaction Map Between LOXL4 and Oxidative Stress Pathway; Overview of nanoparticle effects; Senescence and Autophagy in Cancer; TGF-beta Signaling Pathway; Regulation of Actin Cytosk…	0	66.4	115.4	128	65.6	180.1	78.8	101.3	80.5	83.4	69.8	55	11	105.717	78	0.226287	0.737821	-0.438657
FALSE	High	Master Protein	P01303	Pro-neuropeptide Y OS=Homo sapiens OX=9606 GN=NPY PE=1 SV=1	0	5.558	16	2	3	2	1	97	10.8	7.18	46	2	cell communication;cell organization and biogenesis;cell proliferation;cellular component movement;defense response;regulation of biological process;response to stimulus;transport	cytoplasm;extracellular;Golgi	protein binding;receptor activity;signal transducer activity	Pf00159	4852	ENSG00000122585.7	NPY	7	Alcoholism; cAMP signaling pathway; Regulation of lipolysis in adipocytes; Adipocytokine signaling pathway	Endothelin Pathways	0	68.7	37	73	83.8	309.1	103.8	5.2	510.9	139	193.6	286.8	11	112.567	227.1	0.226395	2.01747	1.01255
FALSE	High	Master Protein	P09211	Glutathione S-transferase P OS=Homo sapiens OX=9606 GN=GSTP1 PE=1 SV=2	0	47.232	55	9	33	9	1	210	23.3	5.64	642	9	cell communication;cell proliferation;metabolic process;regulation of biological process;response to stimulus;transport	cytoplasm;cytosol;extracellular;membrane;mitochondrion;nucleus;organelle lumen	antioxidant activity;catalytic activity;enzyme regulator activity;protein binding	Pf00043, Pf02798, Pf14497	2950	ENSG00000084207.15	GSTP1	11	Glutathione metabolism; Metabolism of xenobiotics by cytochrome P450; Pathways in cancer; Prostate cancer; Drug metabolism - cytochrome P450; Chemical carcinogenesis; Platinum drug resistance	NRF2 pathway; Photodynamic therapy-induced NFE2L2 (NRF2) survival signaling; Exercise-induced Circadian Regulation; Metapathway biotransformation; Arachidonate Epoxygenase / Epoxide Hydrolase	0	89.2	88.8	78.7	122.7	90.5	74.8	70.2	77.7	134.3	161	123	11	90.7833	113.24	0.226998	1.24737	0.318884
FALSE	High	Master Protein	Q86VF7	Nebulin-related-anchoring protein OS=Homo sapiens OX=9606 GN=NRAP PE=1 SV=2	0	68.253	16	25	42	24	1	1730	197	9.2	430	25			metal ion binding;protein binding	Pf00412, Pf00880	4892	ENSG00000197893.13	NRAP	10			0	74.2	104.9	112.4	132.3	118.1	120.6	87.7	102.1	90	65.3	125.2	11	110.417	94.06	0.227019	0.851864	-0.231305
FALSE	High	Master Protein	Q9NY65	Tubulin alpha-8 chain OS=Homo sapiens OX=9606 GN=TUBA8 PE=1 SV=1	0	74.826	48	18	68	5	1	449	50.1	5.06	1111	18	cell organization and biogenesis;metabolic process	cytoplasm;cytoskeleton;cytosol;mitochondrion;organelle lumen	catalytic activity;nucleotide binding;protein binding;structural molecule activity	Pf00091, Pf03953	51807; 1962	ENSG00000183785.14	TUBA8; EHHADH	22; 3	Pathogenic Escherichia coli infection; Gap junction; Phagosome; Apoptosis	Mitochondrial LC-Fatty Acid Beta-Oxidation; Pathogenic Escherichia coli infection; Parkin-Ubiquitin Proteasomal System pathway	0	103.9	83.3	131.7	193.8	124.4	161.9	245.3	166.7	173.8	91	173.4	11	133.167	170.04	0.227252	1.2769	0.352641
FALSE	High	Master Protein	P41236	Protein phosphatase inhibitor 2 OS=Homo sapiens OX=9606 GN=PPP1R2 PE=1 SV=2	0	14.956	27	4	8	4	1	205	23	4.74	94	4	metabolic process;regulation of biological process	cytosol	enzyme regulator activity;protein binding	Pf04979	5504	ENSG00000184203.7	PPP1R2	3			0	95.7	99.3	94.4	107.2	56.5	95.4	81.8	68.4	129	165	127.5	11	91.4167	114.34	0.227729	1.25076	0.322801
FALSE	High	Master Protein	Q15404	Ras suppressor protein 1 OS=Homo sapiens OX=9606 GN=RSU1 PE=1 SV=3	0	25.738	31	10	18	10	1	277	31.5	8.65	115	10	regulation of biological process;response to stimulus	cytosol	protein binding	Pf08757	6251	ENSG00000148484.17	RSU1	10			0	83.7	70.4	90.2	85.7	63.6	105.1	105.2	73.9	99.2	99	91.5	11	83.1167	93.76	0.229162	1.12805	0.173835
FALSE	High	Master Protein	P01876	Immunoglobulin heavy constant alpha 1 OS=Homo sapiens OX=9606 GN=IGHA1 PE=1 SV=2	0	65.725	54	13	56	9	1	353	37.6	6.51	1125	13	cell organization and biogenesis;cellular component movement;defense response;metabolic process;regulation of biological process;response to stimulus;transport	extracellular;membrane	protein binding	Pf07654, Pf08205	3493	ENSG00000211895.4; ENSG00000282633.1	IGHA1	14; CHR_HSCHR14_3_CTG1		Inflammatory Response Pathway	4	47.3	157	59	120.9	79.3	65.5	172.1	86.5	76.6	163.7	109.6	11	88.1667	121.7	0.229985	1.38034	0.465024
FALSE	High	Master Protein	Q13510	Acid ceramidase OS=Homo sapiens OX=9606 GN=ASAH1 PE=1 SV=5	0	98.341	45	21	99	21	1	395	44.6	7.62	1602	21	metabolic process;transport	extracellular;organelle lumen;vacuole	catalytic activity	Pf02275, Pf15508	427	ENSG00000104763.18	ASAH1	8	Lysosome; Sphingolipid metabolism; Sphingolipid signaling pathway; Metabolic pathways	Sphingolipid Metabolism; Signal Transduction of S1P Receptor	0	73.5	56.4	90.6	87	60.8	82.5	73.8	82.3	68.8	112.7	101.6	11	75.1333	87.84	0.230065	1.16912	0.225425
FALSE	High	Master Protein	P60174	Triosephosphate isomerase OS=Homo sapiens OX=9606 GN=TPI1 PE=1 SV=3	0	116.668	79	21	128	21	1	286	30.8	5.92	2477	21	development;metabolic process	cytosol;nucleus	catalytic activity;protein binding	Pf00121	7167	ENSG00000111669.14	TPI1	12	Carbon metabolism; Inositol phosphate metabolism; Fructose and mannose metabolism; Glycolysis / Gluconeogenesis; Biosynthesis of amino acids; Metabolic pathways	Cori Cycle; Fatty Acid Beta Oxidation; Glycolysis and Gluconeogenesis	0	98.5	91.1	70.4	93.4	44.4	65.3	72.9	53	110.2	168.6	111.1	11	77.1833	103.16	0.230211	1.33656	0.418522
FALSE	High	Master Protein	Q9HCJ6	Synaptic vesicle membrane protein VAT-1 homolog-like OS=Homo sapiens OX=9606 GN=VAT1L PE=1 SV=2	0	13.356	12	2	7	2	1	419	45.9	5.06	355	2	metabolic process		catalytic activity;metal ion binding;protein binding	Pf00107, Pf08240, Pf13602	57687	ENSG00000171724.2	VAT1L	16			0	61.9	95	136.7	78.2	43.6	122.4	71.5	88.5	126.9	119.4	282.7	11	89.6333	137.8	0.231678	1.53737	0.620469
FALSE	High	Master Protein	Q9H0N5	Pterin-4-alpha-carbinolamine dehydratase 2 OS=Homo sapiens OX=9606 GN=PCBD2 PE=1 SV=4	0	8.403	19	3	10	2	1	130	14.4	9.11	131	3	cell organization and biogenesis;metabolic process;regulation of biological process	mitochondrion;nucleus	catalytic activity;protein binding	Pf01329	84105	ENSG00000132570.14	PCBD2	5			0	125.6	112.5	90.1	83.2	95.2	83.6	93	38.2	99.6	96.3	82.8	11	98.3667	81.98	0.232517	0.833412	-0.262898
FALSE	High	Master Protein	Q9NTJ5	Phosphatidylinositide phosphatase SAC1 OS=Homo sapiens OX=9606 GN=SACM1L PE=1 SV=2	0	24.623	12	7	11	7	1	587	66.9	7.12	266	7	metabolic process	endoplasmic reticulum;Golgi;membrane	catalytic activity;protein binding;receptor activity;signal transducer activity	Pf02383	22908	ENSG00000211456.10	SACM1L	3			0	92.9	96.7	100.9	116.1	104.2	125.8	90.9	116.8	100.2	66.4	96.8	11	106.1	94.22	0.232979	0.88803	-0.171319
FALSE	High	Master Protein	O00273	DNA fragmentation factor subunit alpha OS=Homo sapiens OX=9606 GN=DFFA PE=1 SV=1	0	6.823	10	2	5	2	1	331	36.5	4.79	108	2	cell death;metabolic process;regulation of biological process	cytoplasm;cytosol;membrane;nucleus	enzyme regulator activity;protein binding	Pf02017, Pf09033	1676	ENSG00000160049.11	DFFA	1	Apoptosis	Fas Ligand (FasL) pathway and Stress induction of Heat Shock Proteins (HSP) regulation; Apoptosis	0	77.4	97	94.8	66.6	78.8	89.6	105.4	199.3	83.1	84	82.6	11	84.0333	110.88	0.233244	1.31948	0.399966
FALSE	High	Master Protein	P36542	ATP synthase subunit gamma, mitochondrial OS=Homo sapiens OX=9606 GN=ATP5F1C PE=1 SV=1	0	47.275	26	9	66	9	1	298	33	9.22	1110	9	cell organization and biogenesis;metabolic process;transport	membrane;mitochondrion;organelle lumen	catalytic activity;RNA binding;transporter activity	Pf00231	509	ENSG00000165629.19	ATP5C1	10	Huntington's disease; Parkinson's disease; Alzheimer's disease; Oxidative phosphorylation; Metabolic pathways	Electron Transport Chain	0	91.5	70.9	90.9	106.6	85.9	117.1	89.4	56	98.9	64.7	92.9	11	93.8167	80.38	0.23444	0.856777	-0.223008
FALSE	High	Master Protein	Q92841	Probable ATP-dependent RNA helicase DDX17 OS=Homo sapiens OX=9606 GN=DDX17 PE=1 SV=2	0	17.786	8	5	10	5	1	729	80.2	8.27	211	5	cell differentiation;cell organization and biogenesis;defense response;metabolic process;regulation of biological process;response to stimulus	cytoplasm;cytosol;membrane;nucleus	catalytic activity;nucleotide binding;protein binding;RNA binding	Pf00270, Pf00271	10521	ENSG00000100201.20	DDX17	22		RIG-I-like Receptor Signaling	0	110.1	101.1	127.9	124.6	111.4	123.5	111	45.1	106.9	79.9	141.4	11	116.433	96.86	0.234807	0.831892	-0.265531
FALSE	High	Master Protein	P21964	Catechol O-methyltransferase OS=Homo sapiens OX=9606 GN=COMT PE=1 SV=2	0	45.213	50	9	20	9	1	271	30	5.47	396	9	cell communication;metabolic process;regulation of biological process;response to stimulus	cytoplasm;cytosol;membrane;mitochondrion	catalytic activity;metal ion binding;protein binding	Pf01596, Pf09445, Pf12847, Pf13578, Pf13659	1312	ENSG00000093010.13	COMT	22	Dopaminergic synapse; Tyrosine metabolism; Metabolic pathways; Steroid hormone biosynthesis	Dopamine metabolism; Methylation Pathways; Estrogen metabolism; Biogenic Amine Synthesis; Metapathway biotransformation	0	84.8	102.3	128.3	116.3	50	138.8	111.5	34.9	84.8	72.7	94.4	11	103.417	79.66	0.234898	0.770282	-0.376541
FALSE	High	Master Protein	P28066	Proteasome subunit alpha type-5 OS=Homo sapiens OX=9606 GN=PSMA5 PE=1 SV=3	0	46.21	47	9	31	9	1	241	26.4	4.79	1017	9	metabolic process;regulation of biological process;response to stimulus;transport	cytoplasm;cytosol;extracellular;nucleus;organelle lumen;proteasome	catalytic activity;nucleotide binding;protein binding	Pf00227, Pf10584	5686	ENSG00000143106.12	PSMA5	1	Proteasome	Proteasome Degradation	0	101.6	104.1	81.9	80.1	137.2	81.7	91.9	123.9	99.6	157.2	107.9	11	97.7667	116.1	0.235595	1.18752	0.247953
FALSE	High	Master Protein	P02452	Collagen alpha-1(I) chain OS=Homo sapiens OX=9606 GN=COL1A1 PE=1 SV=5	0	8.612	3	4	7	4	1	1464	138.9	5.8	31	4	cell communication;cell differentiation;cell organization and biogenesis;cellular component movement;coagulation;metabolic process;regulation of biological process;response to stimulus;transport	cytoplasm;endoplasmic reticulum;extracellular;Golgi;organelle lumen	metal ion binding;protein binding;structural molecule activity	Pf00093, Pf01391, Pf01410	1277		COL1A1	17	Amoebiasis; Protein digestion and absorption; AGE-RAGE signaling pathway in diabetic complications; Focal adhesion; ECM-receptor interaction; PI3K-Akt signaling pathway; Platelet activation	Inflammatory Response Pathway; Focal Adhesion; miR-509-3p alteration of YAP1/ECM axis; Senescence and Autophagy in Cancer; Osteoblast Signaling; Focal Adhesion-PI3K-Akt-mTOR-signaling pathway	0	75.7	92.9	98.1	84	74.2	91.5	89.2	63.6	87.9	79.7	70	11	86.0667	78.08	0.236051	0.907204	-0.140502
FALSE	High	Master Protein	Q9Y639	Neuroplastin OS=Homo sapiens OX=9606 GN=NPTN PE=1 SV=2	0	10.749	12	4	6	4	1	398	44.4	7.99	41	4	cell organization and biogenesis;cellular homeostasis;regulation of biological process;response to stimulus	cell surface;membrane	protein binding	Pf00047, Pf07679, Pf07686, Pf13895, Pf13927	27020	ENSG00000156642.16	NPTN	15			0	103.2	120.5	191.1	97.9	66.7	111.5	247.9	282.6	99.4	109.6	96.6	11	115.15	167.22	0.23628	1.45219	0.538233
FALSE	High	Master Protein	P14649	Myosin light chain 6B OS=Homo sapiens OX=9606 GN=MYL6B PE=1 SV=1	0	20.694	33	6	17	4	1	208	22.8	5.73	489	6	cellular component movement	cytosol	catalytic activity;metal ion binding;motor activity;protein binding;structural molecule activity	Pf13405, Pf13499	140465	ENSG00000196465.10	MYL6B	12	Vascular smooth muscle contraction; Oxytocin signaling pathway		0	63.2	166.4	107.2	98.1	31.6	173.6	107.7	20.5	65.8	77.5	82.2	11	106.683	70.74	0.23678	0.663084	-0.592737
FALSE	High	Master Protein	O95571	Persulfide dioxygenase ETHE1, mitochondrial OS=Homo sapiens OX=9606 GN=ETHE1 PE=1 SV=2	0	27.953	47	8	14	8	1	254	27.9	6.83	252	8	metabolic process	cytoplasm;mitochondrion;nucleus;organelle lumen	catalytic activity;metal ion binding	Pf00753, Pf12706	23474	ENSG00000105755.7	ETHE1	19	Sulfur metabolism		0	100.9	93	105.7	147.5	118.1	138.5	129.8	253.7	126.6	115.8	122.2	11	117.283	149.62	0.23721	1.27571	0.351305
FALSE	High	Master Protein	P29992	Guanine nucleotide-binding protein subunit alpha-11 OS=Homo sapiens OX=9606 GN=GNA11 PE=1 SV=2	0	15.142	20	5	10	3	1	359	42.1	5.69	134	5	regulation of biological process;response to stimulus	cytoplasm;membrane	catalytic activity;metal ion binding;nucleotide binding;protein binding;signal transducer activity	Pf00025, Pf00503	2767	ENSG00000088256.8	GNA11	19	Chagas disease (American trypanosomiasis); Amoebiasis; Vascular smooth muscle contraction; cGMP-PKG signaling pathway; Pathways in cancer; Insulin secretion; Gap junction; Long-term depression; Aldosterone synthesis and secretion; GnRH signaling pathway; Cholinergic synapse; Calcium signaling pathway	GPR40 PATHWAY; Calcium Regulation in the Cardiac Cell; Corticotropin-releasing hormone signaling pathway; G Protein Signaling Pathways	2	77.2	74.8	96.8	110	27.3	129.4	113.5	506	97.4	93.3	94.8	11	85.9167	181	0.237394	2.10669	1.07498
FALSE	High	Master Protein	Q9BV79	Enoyl-[acyl-carrier-protein] reductase, mitochondrial OS=Homo sapiens OX=9606 GN=MECR PE=1 SV=2	0	15.21	13	5	11	5	1	373	40.4	8.76	195	5	metabolic process	cytoplasm;mitochondrion;nucleus;organelle lumen	catalytic activity	Pf00107, Pf08240	51102	ENSG00000116353.15	MECR	1	Fatty acid elongation; Metabolic pathways; Fatty acid metabolism	Fatty Acid Biosynthesis	0	109	79.5	68	130.2	85.9	121.2	72.2	33.1	93.3	106.2	88.9	11	98.9667	78.74	0.237602	0.795621	-0.329846
FALSE	High	Master Protein	P83916	Chromobox protein homolog 1 OS=Homo sapiens OX=9606 GN=CBX1 PE=1 SV=1	0	12.561	24	5	8	5	1	185	21.4	4.93	121	5	regulation of biological process	chromosome;nucleus	protein binding	Pf00385, Pf01393	10951	ENSG00000108468.14	CBX1	17			0	79.6	85	76.1	210.6	19.6	158.3	65.2	39.5	212.4	338.6	243.2	11	104.867	179.78	0.238149	1.71437	0.777676
FALSE	High	Master Protein	Q9H7Z7	Prostaglandin E synthase 2 OS=Homo sapiens OX=9606 GN=PTGES2 PE=1 SV=1	0	70.411	61	19	47	19	1	377	41.9	9.16	864	19	cellular homeostasis;metabolic process;regulation of biological process;transport	cytoplasm;cytosol;extracellular;Golgi;membrane;mitochondrion;nucleus;organelle lumen	catalytic activity;DNA binding;protein binding	Pf00043, Pf00462, Pf13409, Pf13410, Pf13417, Pf14497	80142	ENSG00000148334.14	PTGES2	9	Arachidonic acid metabolism; Metabolic pathways	Eicosanoid Synthesis	0	109.3	100.9	111.2	108.2	149.3	130.1	102	125.1	96	103.4	105.6	11	118.167	106.42	0.238322	0.900592	-0.151054
FALSE	High	Master Protein	Q9BVV7	Mitochondrial import inner membrane translocase subunit Tim21 OS=Homo sapiens OX=9606 GN=TIMM21 PE=1 SV=1	0	10.729	14	3	5	3	1	248	28.2	9.7	109	3	cell organization and biogenesis;transport	membrane;mitochondrion	protein binding	Pf08294, Pf08695	29090	ENSG00000075336.11	TIMM21	18			0	99.5	82.6	121.4	108.7	219.7	120.5	94.8	87.5	125.5	89	86.7	11	125.4	96.7	0.240315	0.771132	-0.37495
FALSE	High	Master Protein	P26640	Valine--tRNA ligase OS=Homo sapiens OX=9606 GN=VARS PE=1 SV=4	0	10.162	4	4	6	4	1	1264	140.4	7.59	54	4	metabolic process;regulation of biological process	cytoplasm;cytosol;mitochondrion	catalytic activity;nucleotide binding;protein binding	Pf00043, Pf00133, Pf08264, Pf09334, Pf13603	7407; 57176	ENSG00000096171.14; ENSG00000204394.12; ENSG00000226589.9	VARS; VARS2	6; CHR_HSCHR6_MHC_DBB_CTG1; CHR_HSCHR6_MHC_COX_CTG1	Aminoacyl-tRNA biosynthesis	Amino Acid metabolism	0	96	83.5	97.2	80.1	122	76.3	93.2	192	77.6	128	96.5	11	92.5167	117.46	0.240857	1.26961	0.344384
FALSE	High	Master Protein	P28074	Proteasome subunit beta type-5 OS=Homo sapiens OX=9606 GN=PSMB5 PE=1 SV=3	0	43.202	45	10	36	10	1	263	28.5	6.92	1041	10	metabolic process;regulation of biological process;response to stimulus;transport	cytoplasm;cytosol;nucleus;proteasome	catalytic activity;protein binding	Pf00227	5693	ENSG00000100804.18	PSMB5	14	Proteasome	Proteasome Degradation	0	120.5	103.7	108.9	92.7	161.3	88.9	102.9	319.9	102.2	151.3	129.6	11	112.667	161.18	0.240902	1.43059	0.516612
FALSE	High	Master Protein	Q00839	Heterogeneous nuclear ribonucleoprotein U OS=Homo sapiens OX=9606 GN=HNRNPU PE=1 SV=6	0	58.024	23	17	40	17	1	825	90.5	6	742	17	cell differentiation;metabolic process;regulation of biological process;response to stimulus	cell surface;chromosome;cytoplasm;membrane;nucleus;spliceosomal complex	DNA binding;nucleotide binding;protein binding;RNA binding	Pf00622, Pf13671	3192	ENSG00000153187.18	HNRNPU	1	Spliceosome	mRNA Processing	0	97.7	98.3	118	108.9	70.5	101.5	108.1	307.9	103	93.6	117.8	11	99.15	146.08	0.241052	1.47332	0.559074
FALSE	High	Master Protein	Q13618	Cullin-3 OS=Homo sapiens OX=9606 GN=CUL3 PE=1 SV=2	0	10.471	4	4	5	4	1	768	88.9	8.48	79	4	cell death;cell division;cell organization and biogenesis;cellular component movement;metabolic process;regulation of biological process;response to stimulus;transport	cytoplasm;cytosol;Golgi;membrane;nucleus	catalytic activity;protein binding	Pf00888, Pf10557	8452	ENSG00000036257.12	CUL3	2	Ubiquitin mediated proteolysis; Hedgehog signaling pathway		0	87.3	93	86.3	87.3	18.6	115.9	87.7	180.5	94.3	89.8	92.1	11	81.4	108.88	0.241642	1.33759	0.419638
FALSE	High	Master Protein	Q5VST9	Obscurin OS=Homo sapiens OX=9606 GN=OBSCN PE=1 SV=3	0	32.861	2	10	14	10	1	7968	867.9	5.99	335	10	cell differentiation;cell organization and biogenesis;development;metabolic process;regulation of biological process;response to stimulus	cytoplasm;cytosol;membrane;nucleus	catalytic activity;metal ion binding;nucleotide binding;protein binding;structural molecule activity	Pf00041, Pf00047, Pf00069, Pf00169, Pf00621, Pf07654, Pf07679, Pf07686, Pf07714, Pf13895, Pf13927	84033	ENSG00000154358.20	OBSCN	1			0	83.3	87.3	88.6	97.7	52.3	83.1	76.8	96	97.1	84.9	109	11	82.05	92.76	0.244126	1.13053	0.176999
FALSE	High	Master Protein	P42126	Enoyl-CoA delta isomerase 1, mitochondrial OS=Homo sapiens OX=9606 GN=ECI1 PE=1 SV=1	0	44.64	31	8	49	8	1	302	32.8	8.54	1087	8	metabolic process	membrane;mitochondrion;organelle lumen	catalytic activity	Pf00378	1632	ENSG00000167969.12	ECI1	16	Fatty acid degradation	Fatty Acid Beta Oxidation; Mitochondrial LC-Fatty Acid Beta-Oxidation	0	99	111.5	74.8	124.5	101.5	94.8	96.6	96	118.5	200	112.4	11	101.017	124.7	0.244144	1.23445	0.303868
FALSE	High	Master Protein	O43390	Heterogeneous nuclear ribonucleoprotein R OS=Homo sapiens OX=9606 GN=HNRNPR PE=1 SV=1	0	11.701	9	5	6	2	1	633	70.9	8.13	58	5	metabolic process;regulation of biological process	cytoplasm;endoplasmic reticulum;nucleus;spliceosomal complex	protein binding;RNA binding	Pf00076, Pf13893, Pf14259	10236	ENSG00000282958.1; ENSG00000125944.18	HNRNPR	1; CHR_HSCHR1_4_CTG3		mRNA Processing	0	123.1	94.4	114	89.5	82	110.3	121.4	103	111.5	112.9	110	11	102.217	111.76	0.245137	1.09336	0.128773
FALSE	High	Master Protein	Q9UIQ6	Leucyl-cystinyl aminopeptidase OS=Homo sapiens OX=9606 GN=LNPEP PE=1 SV=3	0	40.323	16	12	20	12	1	1025	117.3	5.73	434	12	cell communication;cell organization and biogenesis;metabolic process;regulation of biological process;response to stimulus	cytosol;extracellular;membrane;organelle lumen	catalytic activity;metal ion binding;protein binding	Pf01433, Pf11838, Pf13485	4012	ENSG00000113441.15	LNPEP	5	Renin-angiotensin system		0	89.7	101.7	102	82.1	51	82.8	101.1	119.1	91.6	89.4	85.6	11	84.8833	97.36	0.245944	1.14699	0.197848
FALSE	High	Master Protein	Q13813	Spectrin alpha chain, non-erythrocytic 1 OS=Homo sapiens OX=9606 GN=SPTAN1 PE=1 SV=3	0	640.731	66	157	468	157	1	2472	284.4	5.35	9495	157	cell organization and biogenesis;cellular component movement;metabolic process;regulation of biological process;response to stimulus;transport	cytoplasm;cytoskeleton;cytosol;extracellular;membrane;organelle lumen	metal ion binding;protein binding;structural molecule activity	Pf00018, Pf00036, Pf00435, Pf07653, Pf08239, Pf08726, Pf13405, Pf13499, Pf14604	6709	ENSG00000197694.15	SPTAN1	9	Tight junction; Apoptosis	Fas Ligand (FasL) pathway and Stress induction of Heat Shock Proteins (HSP) regulation	0	87.3	101.9	123.2	89.3	157.4	107.6	102.7	109.2	99.8	79.8	84.3	11	111.117	95.16	0.24598	0.856397	-0.223648
FALSE	High	Master Protein	Q99497	Protein/nucleic acid deglycase DJ-1 OS=Homo sapiens OX=9606 GN=PARK7 PE=1 SV=2	0	46.029	57	13	60	13	1	189	19.9	6.79	1175	13	cell communication;cell organization and biogenesis;defense response;metabolic process;regulation of biological process;response to stimulus;transport	chromosome;cytoplasm;cytosol;endoplasmic reticulum;membrane;mitochondrion;nucleus;organelle lumen	antioxidant activity;catalytic activity;DNA binding;enzyme regulator activity;metal ion binding;protein binding;RNA binding	Pf01965, Pf13278	11315	ENSG00000116288.12	PARK7	1	Parkinson's disease	Synaptic Vesicle Pathway; Androgen receptor signaling pathway; Parkinsons Disease Pathway	0	100.8	100.9	64.3	95	61.8	69.5	70.9	82.2	95.3	155.4	103.3	11	82.05	101.42	0.247186	1.23608	0.305767
FALSE	High	Master Protein	P26196	Probable ATP-dependent RNA helicase DDX6 OS=Homo sapiens OX=9606 GN=DDX6 PE=1 SV=2	0	8.207	8	3	4	3	1	483	54.4	8.66	46	3	cell organization and biogenesis;metabolic process;regulation of biological process	cytoplasm;cytosol;membrane;mitochondrion;nucleus	catalytic activity;nucleotide binding;protein binding;RNA binding	Pf00270, Pf00271, Pf14617	1656	ENSG00000110367.11	DDX6	11	RNA degradation		0	93.5	103.4	99.9	100.5	162.1	97.1	101.6	3.6	98.2	101.4	109.6	11	109.417	82.88	0.247744	0.757471	-0.400737
FALSE	High	Master Protein	Q9NR31	GTP-binding protein SAR1a OS=Homo sapiens OX=9606 GN=SAR1A PE=1 SV=1	0	13.977	34	5	11	4	1	198	22.4	6.68	99	5	cell organization and biogenesis;regulation of biological process;response to stimulus;transport	endoplasmic reticulum;Golgi;membrane	catalytic activity;nucleotide binding;protein binding;signal transducer activity	Pf00025, Pf00071, Pf00503, Pf01926, Pf08477, Pf09439	56681	ENSG00000079332.14	SAR1A	10	Protein processing in endoplasmic reticulum; Legionellosis	Sterol Regulatory Element-Binding Proteins (SREBP) signalling	1	82.1	90.8	86.8	117.3	38.8	97.9	86.8	331.6	99	81.9	104.6	11	85.6167	140.78	0.249277	1.64431	0.717479
FALSE	High	Master Protein	Q9UL46	Proteasome activator complex subunit 2 OS=Homo sapiens OX=9606 GN=PSME2 PE=1 SV=4	0	16.105	21	5	8	5	1	239	27.4	5.73	131	5	metabolic process;regulation of biological process;response to stimulus;transport	cytoplasm;cytosol;membrane;proteasome	enzyme regulator activity;protein binding	Pf02251, Pf02252	5721	ENSG00000100911.15	PSME2	14	Proteasome; Antigen processing and presentation	Proteasome Degradation	0	110.9	76.3	80.9	64.2	141.7	69.6	79.8	214.7	90.5	102.8	122.7	11	90.6	122.1	0.251197	1.34768	0.43048
FALSE	High	Master Protein	O43776	Asparagine--tRNA ligase, cytoplasmic OS=Homo sapiens OX=9606 GN=NARS PE=1 SV=1	0	7.644	6	3	4	3	1	548	62.9	6.25	57	3	metabolic process	cytoplasm;cytosol;mitochondrion	catalytic activity;nucleotide binding	Pf00152, Pf01336	4677	ENSG00000134440.11	NARS	18	Aminoacyl-tRNA biosynthesis	Photodynamic therapy-induced unfolded protein response	0	68.5	82.7	101.6	78.1	76.1	75.7	86.5	23.9	73.7	54	90	11	80.45	65.62	0.252649	0.815662	-0.293957
FALSE	High	Master Protein	P14543	Nidogen-1 OS=Homo sapiens OX=9606 GN=NID1 PE=1 SV=3	0	79.86	19	22	54	21	1	1247	136.3	5.29	1097	22	cell organization and biogenesis;regulation of biological process	cell surface;extracellular;membrane	metal ion binding;protein binding	Pf00008, Pf00058, Pf00086, Pf06119, Pf06247, Pf07474, Pf07645, Pf12662, Pf12947, Pf14670	4811	ENSG00000116962.14	NID1	1			0	109.8	96.1	97.1	76.9	177.9	90.3	88.4	341.4	104.3	160.1	119.4	11	108.017	162.72	0.252697	1.50643	0.591138
FALSE	High	Master Protein	Q8N3K9	Cardiomyopathy-associated protein 5 OS=Homo sapiens OX=9606 GN=CMYA5 PE=1 SV=3	0	120.415	14	37	55	37	1	4069	448.9	4.78	915	37		cytoplasm	protein binding	Pf00041, Pf00622	202333	ENSG00000164309.14	CMYA5	5			0	106.2	80.7	94.4	92.8	51.1	88.6	65.4	82.2	142.3	123.9	106.7	11	85.6333	104.1	0.253015	1.21565	0.281726
FALSE	High	Master Protein	P20618	Proteasome subunit beta type-1 OS=Homo sapiens OX=9606 GN=PSMB1 PE=1 SV=2	0	40.039	51	9	33	9	1	241	26.5	8.13	574	9	cell organization and biogenesis;metabolic process;regulation of biological process;response to stimulus;transport	cytoplasm;cytosol;extracellular;nucleus;organelle lumen;proteasome	catalytic activity;protein binding	Pf00227	5689	ENSG00000008018.8	PSMB1	6	Proteasome	Proteasome Degradation	0	103.7	90.9	102.5	114.7	236.9	113.4	140.8	313.3	113.8	170.6	142.6	11	127.017	176.22	0.253687	1.38738	0.47236
FALSE	High	Master Protein	P05386	60S acidic ribosomal protein P1 OS=Homo sapiens OX=9606 GN=RPLP1 PE=1 SV=1	0	17.107	67	3	11	2	1	114	11.5	4.32	473	3	cell organization and biogenesis;metabolic process;regulation of biological process;transport	cytosol;ribosome	enzyme regulator activity;protein binding;structural molecule activity	Pf00428	6176	ENSG00000137818.11	RPLP1	15	Ribosome	Cytoplasmic Ribosomal Proteins	0	63.3	71.1	101.4	74.5	61.6	76.3	102.1	119.5	72.2	74.6	71.5	11	74.7	87.98	0.254539	1.17778	0.236067
FALSE	High	Master Protein	Q9HD34	LYR motif-containing protein 4 OS=Homo sapiens OX=9606 GN=LYRM4 PE=1 SV=1	0	12.368	37	3	8	3	1	91	10.8	10.73	112	3	metabolic process	mitochondrion;nucleus;organelle lumen		Pf05347, Pf13232	57128	ENSG00000214113.10	LYRM4	6			0	112	112	114.7	107.4	98	107.4	100.4	16.5	114.1	102.1	108.9	11	108.583	88.4	0.254765	0.814121	-0.296684
FALSE	High	Master Protein	P32119	Peroxiredoxin-2 OS=Homo sapiens OX=9606 GN=PRDX2 PE=1 SV=5	0	60.952	74	15	60	14	1	198	21.9	5.97	1232	15	cell communication;cellular homeostasis;metabolic process;regulation of biological process;response to stimulus	cytoplasm;cytosol;membrane	antioxidant activity;catalytic activity;protein binding	Pf00578, Pf08534, Pf10417	7001	ENSG00000167815.11	PRDX2	19		Selenium Micronutrient Network	0	93.8	90.8	81.8	73.9	68.9	81.2	81.5	56.9	119	114	106	11	81.7333	95.48	0.255476	1.16819	0.224274
FALSE	High	Master Protein	P18621	60S ribosomal protein L17 OS=Homo sapiens OX=9606 GN=RPL17 PE=1 SV=3	0	12.833	22	4	9	3	1	184	21.4	10.17	94	4	cell organization and biogenesis;metabolic process;transport	cytosol;nucleus;ribosome	protein binding;RNA binding;structural molecule activity	Pf00237	6139	ENSG00000215472.10; ENSG00000265681.7	RPL17	18	Ribosome	Cytoplasmic Ribosomal Proteins	0	86.5	99.8	124.1	87.3	94	99.2	119.1	6.1	81.3	84.4	91.8	11	98.4833	76.54	0.256146	0.777187	-0.363666
FALSE	High	Master Protein	P00915	Carbonic anhydrase 1 OS=Homo sapiens OX=9606 GN=CA1 PE=1 SV=2	0	45.42	46	8	37	8	1	261	28.9	7.12	782	8	metabolic process;regulation of biological process;response to stimulus;transport	cytoplasm;cytosol	catalytic activity;metal ion binding;protein binding	Pf00194	759	ENSG00000133742.13	CA1	8	Nitrogen metabolism		0	95.3	56.5	65.6	151.6	64.1	154.8	104.8	59.9	430.5	108.9	168.5	11	97.9833	174.52	0.256396	1.78112	0.832784
FALSE	High	Master Protein	Q13428	Treacle protein OS=Homo sapiens OX=9606 GN=TCOF1 PE=1 SV=3	0.001	5.065	2	2	3	2	1	1488	152	9.04	40	2	cell organization and biogenesis;regulation of biological process;transport	cytosol;nucleus	protein binding;RNA binding;transporter activity	Pf03546	6949	ENSG00000070814.17	TCOF1	5	Ribosome biogenesis in eukaryotes		0	102.7	89.9	95.4	63.7	85.3	89.4	95.3	50	89.4	67.7	79.2	11	87.7333	76.32	0.256753	0.869909	-0.201064
FALSE	High	Master Protein	P35232	Prohibitin OS=Homo sapiens OX=9606 GN=PHB PE=1 SV=1	0	53.907	66	15	53	15	1	272	29.8	5.76	1082	15	cell differentiation;cell organization and biogenesis;metabolic process;regulation of biological process;response to stimulus;transport	cell surface;cytoplasm;endosome;membrane;mitochondrion;nucleus	DNA binding;protein binding	Pf01145	5245	ENSG00000167085.11	PHB	17		Integrated Breast Cancer Pathway	0	85.5	88.2	101.2	92.3	150.3	113.8	104	113.1	84.3	59	81.5	11	105.217	88.38	0.256974	0.839981	-0.251571
FALSE	High	Master Protein	Q92905	COP9 signalosome complex subunit 5 OS=Homo sapiens OX=9606 GN=COPS5 PE=1 SV=4	0	22.976	29	7	10	7	1	334	37.6	6.54	186	7	cell organization and biogenesis;metabolic process;regulation of biological process;response to stimulus;transport	chromosome;cytoplasm;cytosol;nucleus	catalytic activity;metal ion binding;protein binding;RNA binding	Pf01398, Pf14464	10987	ENSG00000121022.13	COPS5	8		TGF-beta Signaling Pathway	0	113	82	90.3	94.5	151.7	120.2	95.6	66.5	90	101.4	109.4	11	108.617	92.58	0.256994	0.852355	-0.230473
FALSE	High	Master Protein	Q86UT6	NLR family member X1 OS=Homo sapiens OX=9606 GN=NLRX1 PE=1 SV=1	0	12.81	5	4	7	4	1	975	107.5	7.37	140	4	defense response;regulation of biological process;response to stimulus	membrane;mitochondrion	nucleotide binding;protein binding	Pf05729	79671	ENSG00000160703.15	NLRX1	11	NOD-like receptor signaling pathway; RIG-I-like receptor signaling pathway; Influenza A	RIG-I-like Receptor Signaling	0	80.1	63.7	95.6	97.4	99.5	89.3	104.3	312	108.7	70.9	87.2	11	87.6	136.62	0.257047	1.55959	0.641166
FALSE	High	Master Protein	P25311	Zinc-alpha-2-glycoprotein OS=Homo sapiens OX=9606 GN=AZGP1 PE=1 SV=2	0	24.406	28	9	17	9	1	298	34.2	6.05	232	9	metabolic process;regulation of biological process;response to stimulus;transport	extracellular;membrane;nucleus	catalytic activity;protein binding;transporter activity	Pf00129, Pf07654	563	ENSG00000160862.12	AZGP1	7			0	73.4	101.5	63.2	106.6	152.2	120.8	82.9	42.8	257.8	232.2	141.9	11	102.95	151.52	0.257601	1.47178	0.557564
FALSE	High	Master Protein	P05413	Fatty acid-binding protein, heart OS=Homo sapiens OX=9606 GN=FABP3 PE=1 SV=4	0	53.716	79	16	160	16	1	133	14.8	6.8	2621	16	metabolic process;regulation of biological process;response to stimulus;transport	cytoplasm;cytosol	protein binding;transporter activity	Pf00061, Pf14651	2170	ENSG00000121769.7	FABP3	1	PPAR signaling pathway	PPAR signaling pathway	0	101.4	71.9	52.6	101.4	40.7	55.4	60.8	51.1	102.8	152.9	107.2	11	70.5667	94.96	0.257791	1.34568	0.428333
FALSE	High	Master Protein	Q9Y4G6	Talin-2 OS=Homo sapiens OX=9606 GN=TLN2 PE=1 SV=4	0	266.13	35	69	160	56	1	2542	271.4	5.57	3296	69	cell organization and biogenesis	cytoplasm;cytoskeleton;membrane	protein binding;structural molecule activity	Pf00373, Pf01608, Pf02174, Pf08913, Pf09141, Pf09379	83660	ENSG00000171914.16	TLN2	15	Rap1 signaling pathway; HTLV-I infection; Focal adhesion; Platelet activation		1	88.3	80.7	107.6	93.9	124.8	89.9	82.7	116	126.6	99.8	125.9	11	97.5333	110.2	0.257802	1.12987	0.176157
FALSE	High	Master Protein	P61158	Actin-related protein 3 OS=Homo sapiens OX=9606 GN=ACTR3 PE=1 SV=3	0	26.551	26	9	17	9	1	418	47.3	5.88	191	9	cell division;cell organization and biogenesis;cellular component movement;regulation of biological process;response to stimulus	cytoplasm;cytoskeleton;cytosol;membrane	nucleotide binding;protein binding;structural molecule activity	Pf00022	10096	ENSG00000115091.11	ACTR3	2		Association Between Physico-Chemical Features and Toxicity Associated Pathways	0	88	98.9	113.2	78	271	93.6	111.8	37.6	98.4	75.9	84.6	11	123.783	81.66	0.257961	0.659701	-0.600116
FALSE	High	Master Protein	P24298	Alanine aminotransferase 1 OS=Homo sapiens OX=9606 GN=GPT PE=1 SV=3	0	43.552	40	13	24	13	1	496	54.6	7.18	608	13	metabolic process	cytoplasm;cytosol	catalytic activity	Pf00155	2875	ENSG00000167701.13	GPT	8	Arginine biosynthesis; Carbon metabolism; Alanine, aspartate and glutamate metabolism; Biosynthesis of amino acids; 2-Oxocarboxylic acid metabolism; Metabolic pathways	Alanine and aspartate metabolism; Cori Cycle	0	107.2	62.4	58.6	32.5	202.1	43.9	61.8	115.5	103	229.5	141.5	11	84.45	130.26	0.25896	1.54245	0.625225
FALSE	High	Master Protein	P55010	Eukaryotic translation initiation factor 5 OS=Homo sapiens OX=9606 GN=EIF5 PE=1 SV=2	0.001	4.935	7	3	4	2	1	431	49.2	5.58	34	3	cell organization and biogenesis;metabolic process;regulation of biological process	cytoplasm;cytosol;membrane;nucleus	catalytic activity;nucleotide binding;protein binding;RNA binding	Pf01873, Pf02020	1983	ENSG00000100664.10	EIF5	14	RNA transport	Translation Factors	1	94.5	93.1	93.6	99.7	44.6	96	74.9	85.7	120.9	104.9	125.8	11	86.9167	102.44	0.260812	1.1786	0.237074
FALSE	High	Master Protein	P05026	Sodium/potassium-transporting ATPase subunit beta-1 OS=Homo sapiens OX=9606 GN=ATP1B1 PE=1 SV=1	0	37.985	35	10	27	10	1	303	35	8.53	419	10	cell communication;cell organization and biogenesis;cellular component movement;cellular homeostasis;metabolic process;regulation of biological process;response to stimulus;transport	membrane	catalytic activity;enzyme regulator activity;metal ion binding;nucleotide binding;protein binding;transporter activity	Pf00287	481	ENSG00000143153.12	ATP1B1	1	Bile secretion; cGMP-PKG signaling pathway; Endocrine and other factor-regulated calcium reabsorption; Protein digestion and absorption; Proximal tubule bicarbonate reclamation; Thyroid hormone signaling pathway; Insulin secretion; Adrenergic signaling in cardiomyocytes; Thyroid hormone synthesis; Pancreatic secretion; Aldosterone-regulated sodium reabsorption; Carbohydrate digestion and absorpti…	Calcium Regulation in the Cardiac Cell	0	90	87.9	116.4	86.7	90.3	119.7	99.9	60.6	99.7	78.7	95.3	11	98.5	86.84	0.26133	0.881624	-0.181764
FALSE	High	Master Protein	O00217	NADH dehydrogenase [ubiquinone] iron-sulfur protein 8, mitochondrial OS=Homo sapiens OX=9606 GN=NDUFS8 PE=1 SV=1	0	42.684	43	8	35	8	1	210	23.7	6.34	673	8	cell organization and biogenesis;metabolic process;response to stimulus;transport	membrane;mitochondrion;organelle lumen	catalytic activity;metal ion binding	Pf00037, Pf12837, Pf12838, Pf13183, Pf13187, Pf13237, Pf13459, Pf13484, Pf13534, Pf14697	4728	ENSG00000110717.12	NDUFS8	11	Huntington's disease; Parkinson's disease; Alzheimer's disease; Oxidative phosphorylation; Non-alcoholic fatty liver disease (NAFLD); Metabolic pathways	Electron Transport Chain; Oxidative phosphorylation	0	94.2	81.8	111	87.7	96.5	98	98.7	73.8	103	62	87.5	11	94.8667	85	0.26188	0.895994	-0.158438
FALSE	High	Master Protein	P17302	Gap junction alpha-1 protein OS=Homo sapiens OX=9606 GN=GJA1 PE=1 SV=2	0	13.032	16	4	9	4	1	382	43	8.76	107	4	cell communication;cell death;cell organization and biogenesis;cellular homeostasis;defense response;regulation of biological process;response to stimulus;transport	cytoplasm;endoplasmic reticulum;endosome;Golgi;membrane;mitochondrion;vacuole	protein binding;signal transducer activity;transporter activity	Pf00029, Pf03508, Pf10582	2697	ENSG00000152661.7	GJA1	6	Arrhythmogenic right ventricular cardiomyopathy (ARVC); Gap junction	Spinal Cord Injury; Sudden Infant Death Syndrome (SIDS) Susceptibility Pathways; Corticotropin-releasing hormone signaling pathway; Calcium Regulation in the Cardiac Cell; Wnt Signaling Pathway Netpath; TarBasePathway; VEGFA-VEGFR2 Signaling Pathway; Arrhythmogenic Right Ventricular Cardiomyopathy; EGF/EGFR Signaling Pathway; Myometrial Relaxation and Contraction Pathways	0	85.3	93	105.3	124.5	32.2	102.6	86.3	1603.5	162	104.6	107.6	11	90.4833	412.8	0.261965	4.56217	2.18972
FALSE	High	Master Protein	Q9NVH6	Trimethyllysine dioxygenase, mitochondrial OS=Homo sapiens OX=9606 GN=TMLHE PE=1 SV=1	0	25.888	24	9	17	9	1	421	49.5	7.72	193	9	metabolic process;regulation of biological process	mitochondrion;organelle lumen	catalytic activity;metal ion binding	Pf02668	55217	ENSG00000185973.10	TMLHE	X	Lysine degradation		0	99.4	108.8	101.2	89.9	31.9	87.4	94	128.1	108.3	102.4	84.4	11	86.4333	103.44	0.262018	1.19676	0.259134
FALSE	High	Master Protein	P23434	Glycine cleavage system H protein, mitochondrial OS=Homo sapiens OX=9606 GN=GCSH PE=1 SV=2	0	20.021	17	2	12	2	1	173	18.9	4.88	413	2	metabolic process	mitochondrion;organelle lumen	catalytic activity;protein binding	Pf01597	2653	ENSG00000140905.10	GCSH	16	Glycine, serine and threonine metabolism; Metabolic pathways; Glyoxylate and dicarboxylate metabolism		0	113.5	110.8	73.5	77	13.9	68.1	100.7	80	86.4	129.2	92	11	76.1333	97.66	0.264097	1.28275	0.35924
FALSE	High	Master Protein	P62736	Actin, aortic smooth muscle OS=Homo sapiens OX=9606 GN=ACTA2 PE=1 SV=1	0	319.712	87	38	1132	4	1	377	42	5.39	26922	38	regulation of biological process;response to stimulus	cytoplasm;cytoskeleton;cytosol	nucleotide binding;protein binding	Pf00022	59	ENSG00000107796.13	ACTA2	10	Vascular smooth muscle contraction	Striated Muscle Contraction; Myometrial Relaxation and Contraction Pathways	52	90.8	101	111.3	92.6	161.8	128	126.4	113.7	91.9	59.9	83.5	11	114.25	95.08	0.264235	0.83221	-0.26498
FALSE	High	Master Protein	P68871	Hemoglobin subunit beta OS=Homo sapiens OX=9606 GN=HBB PE=1 SV=2	0	92.378	95	16	168	9	1	147	16	7.28	3523	16	cell organization and biogenesis;coagulation;metabolic process;regulation of biological process;response to stimulus;transport	cytosol;extracellular;organelle lumen	antioxidant activity;catalytic activity;metal ion binding;protein binding;transporter activity	Pf00042	3043	ENSG00000244734.3	HBB	11	Malaria; African trypanosomiasis	Vitamin B12 Metabolism; Selenium Micronutrient Network; Folate Metabolism	7	84.7	53.5	70.3	118	68.3	154.2	130.5	46.6	338.3	86.1	143.5	11	91.5	149	0.266241	1.62842	0.703469
FALSE	High	Master Protein	P04114	Apolipoprotein B-100 OS=Homo sapiens OX=9606 GN=APOB PE=1 SV=2	0	9.943	1	5	5	5	1	4563	515.3	7.05	30	5	cell organization and biogenesis;cellular component movement;metabolic process;regulation of biological process;response to stimulus;transport	cytoplasm;cytosol;endoplasmic reticulum;endosome;extracellular;membrane;organelle lumen	protein binding;transporter activity	Pf01347, Pf04286, Pf06448, Pf09172, Pf12491	338		APOB	2	Fat digestion and absorption; Vitamin digestion and absorption	Folate Metabolism; Statin Pathway; Selenium Micronutrient Network; Vitamin B12 Metabolism	0	59.1	107.6	89.1	88	54.7	104.9	75.3	116.6	159	70.9	102.1	11	83.9	104.78	0.26628	1.24887	0.320621
FALSE	High	Master Protein	Q5R3I4	Tetratricopeptide repeat protein 38 OS=Homo sapiens OX=9606 GN=TTC38 PE=1 SV=1	0	8.712	10	3	3	3	1	469	52.8	5.99	55	3			protein binding		55020	ENSG00000075234.16	TTC38	22			0	85.5	55.5	63.2	70.1	41.5	180.3	62	50.1	171.4	198.1	137.8	11	82.6833	123.88	0.266942	1.49825	0.583275
FALSE	High	Master Protein	P48147	Prolyl endopeptidase OS=Homo sapiens OX=9606 GN=PREP PE=1 SV=2	0	57.028	39	21	41	21	1	710	80.6	5.86	382	21	metabolic process	cytoplasm;cytosol;membrane;nucleus	catalytic activity;protein binding	Pf00326, Pf02897	5550	ENSG00000085377.13	PREP	6	Renin-angiotensin system		0	106.9	85.7	83	118.8	54.1	93.6	85.8	52.9	127.4	162.1	145.5	11	90.35	114.74	0.268423	1.26995	0.344772
FALSE	High	Master Protein	P00918	Carbonic anhydrase 2 OS=Homo sapiens OX=9606 GN=CA2 PE=1 SV=2	0	13.43	20	4	11	4	1	260	29.2	7.4	132	4	cellular homeostasis;metabolic process;regulation of biological process;response to stimulus;transport	cytoplasm;cytosol;membrane	catalytic activity;metal ion binding;protein binding	Pf00194	760	ENSG00000104267.9	CA2	8	Bile secretion; Proximal tubule bicarbonate reclamation; Pancreatic secretion; Gastric acid secretion; Nitrogen metabolism; Collecting duct acid secretion		0	81.3	61.8	42.8	126.2	23.1	70.5	68.6	5736.3	212.4	163.4	116.9	11	67.6167	1259.52	0.268484	18.6274	4.21935
FALSE	High	Master Protein	P55084	Trifunctional enzyme subunit beta, mitochondrial OS=Homo sapiens OX=9606 GN=HADHB PE=1 SV=3	0	213.384	71	34	212	34	1	474	51.3	9.41	4196	34	metabolic process	endoplasmic reticulum;membrane;mitochondrion	catalytic activity;protein binding;RNA binding	Pf00108, Pf00109, Pf02803	3032	ENSG00000138029.13	HADHB	2	Fatty acid degradation; Fatty acid elongation; Metabolic pathways; Valine, leucine and isoleucine degradation; Fatty acid metabolism	Valproic acid pathway; Fatty Acid Beta Oxidation; Sudden Infant Death Syndrome (SIDS) Susceptibility Pathways	0	82.6	71.1	91.7	164.4	64.3	77.1	73.4	221.9	131.8	101.7	99.1	11	91.8667	125.58	0.26859	1.36698	0.450993
FALSE	High	Master Protein	Q00765	Receptor expression-enhancing protein 5 OS=Homo sapiens OX=9606 GN=REEP5 PE=1 SV=3	0	38.185	26	9	44	9	1	189	21.5	8.1	740	9		endoplasmic reticulum;membrane	protein binding	Pf03134	7905	ENSG00000129625.12	REEP5	5			0	103.1	125.2	120.4	108.5	41	164.5	126	18	91.5	74.2	98.9	11	110.45	81.72	0.268813	0.739882	-0.434632
FALSE	High	Master Protein	P36578	60S ribosomal protein L4 OS=Homo sapiens OX=9606 GN=RPL4 PE=1 SV=5	0.002	4.627	5	2	2	2	1	427	47.7	11.06	31	2	cell organization and biogenesis;metabolic process;transport	cytoplasm;cytosol;endoplasmic reticulum;membrane;nucleus;ribosome	protein binding;RNA binding;structural molecule activity	Pf00573, Pf14374	6124	ENSG00000174444.14	RPL4	15	Ribosome	Cytoplasmic Ribosomal Proteins	0	83.9	75.6	121.3	44.8	190.8	52.5	100.1	53.9	54.9	53.8	59.6	11	94.8167	64.46	0.269078	0.679838	-0.556736
FALSE	High	Master Protein	Q53S33	BolA-like protein 3 OS=Homo sapiens OX=9606 GN=BOLA3 PE=1 SV=1	0	7.389	30	2	3	2	1	107	12.1	9.64	68	2		mitochondrion		Pf01722	388962	ENSG00000163170.11	BOLA3	2			0	131.5	105.9	79.7	87.8	29.5	100.9	112.3	74.7	120.7	123.3	117.5	11	89.2167	109.7	0.270164	1.22959	0.298178
FALSE	High	Master Protein	Q96FJ2	Dynein light chain 2, cytoplasmic OS=Homo sapiens OX=9606 GN=DYNLL2 PE=1 SV=1	0	29.534	63	5	29	3	1	89	10.3	7.37	758	5	cell communication;cell organization and biogenesis;cellular component movement;metabolic process;regulation of biological process;response to stimulus;transport	cytoplasm;cytoskeleton;cytosol;membrane;mitochondrion;nucleus	catalytic activity;motor activity;protein binding	Pf01221	140735	ENSG00000264364.2	DYNLL2	17	Vasopressin-regulated water reabsorption		2	159.3	120	152	161.2	80.2	149.8	165.6	112.5	159.9	185.6	167.7	11	137.083	158.26	0.270181	1.15448	0.207243
FALSE	High	Master Protein	Q8NB12	Histone-lysine N-methyltransferase SMYD1 OS=Homo sapiens OX=9606 GN=SMYD1 PE=1 SV=1	0	81.839	42	18	58	18	1	490	56.6	7.09	880	18	cell differentiation;cell organization and biogenesis;metabolic process;regulation of biological process	cytoplasm;nucleus	catalytic activity;DNA binding;metal ion binding;protein binding	Pf00856, Pf01753	150572	ENSG00000115593.14	SMYD1	2		Heart Development; Histone Modifications	0	103.6	96	108.6	110.4	84.1	108.5	110.4	144.4	112.1	78.4	127.8	11	101.867	114.62	0.271701	1.1252	0.170177
FALSE	High	Master Protein	P30049	ATP synthase subunit delta, mitochondrial OS=Homo sapiens OX=9606 GN=ATP5F1D PE=1 SV=2	0	22.191	67	7	35	6	1	168	17.5	5.49	1301	7	cell organization and biogenesis;metabolic process;response to stimulus;transport	membrane;mitochondrion;organelle lumen	catalytic activity;nucleotide binding;transporter activity	Pf02823	513	ENSG00000099624.7	ATP5D	19	Huntington's disease; Parkinson's disease; Alzheimer's disease; Oxidative phosphorylation; Metabolic pathways	Electron Transport Chain; Oxidative phosphorylation	1	69	60.1	68.9	84.3	96	94.4	98.1	128.9	85.6	73.1	75	11	78.7833	92.14	0.272066	1.16954	0.225937
FALSE	High	Master Protein	P11279	Lysosome-associated membrane glycoprotein 1 OS=Homo sapiens OX=9606 GN=LAMP1 PE=1 SV=3	0	6.465	5	2	6	2	1	417	44.9	8.75	123	2	cell death;regulation of biological process;response to stimulus;transport	cell surface;cytoplasm;cytosol;endosome;membrane;vacuole	protein binding;receptor activity	Pf01299	3916	ENSG00000185896.10	LAMP1	13	Lysosome; Tuberculosis; Phagosome	Senescence and Autophagy in Cancer	0	79.2	129.8	127.6	79.1	231.4	109.4	112.2	84.9	91.1	106.8	84	11	126.083	95.8	0.27229	0.759815	-0.39628
FALSE	High	Master Protein	Q9UMS0	NFU1 iron-sulfur cluster scaffold homolog, mitochondrial OS=Homo sapiens OX=9606 GN=NFU1 PE=1 SV=2	0	18.74	25	5	17	5	1	254	28.4	5.07	309	5	cell organization and biogenesis;metabolic process	cytoplasm;cytosol;mitochondrion;nucleus	metal ion binding;protein binding	Pf01106, Pf08712	27247	ENSG00000169599.12	NFU1	2			0	116.4	83.3	85.3	83.4	46.6	89.2	89.7	68.1	103.5	147.6	101.5	11	84.0333	102.08	0.272841	1.21476	0.280667
FALSE	High	Master Protein	Q00169	Phosphatidylinositol transfer protein alpha isoform OS=Homo sapiens OX=9606 GN=PITPNA PE=1 SV=2	0	10.049	14	4	5	4	1	270	31.8	6.55	55	4	cell organization and biogenesis;metabolic process;regulation of biological process;response to stimulus;transport	cytoplasm;cytosol	transporter activity	Pf02121	5306	ENSG00000174238.14	PITPNA	17			0	90.6	102.1	101	81.6	48.3	103.7	94.5	23.7	86	64	84.2	11	87.8833	70.48	0.273842	0.801972	-0.318376
FALSE	High	Master Protein	P22105	Tenascin-X OS=Homo sapiens OX=9606 GN=TNXB PE=1 SV=4	0	81.959	12	28	38	28	1	4242	457.9	5.17	631	28	cell organization and biogenesis;metabolic process;regulation of biological process;response to stimulus	extracellular;membrane	catalytic activity;nucleotide binding;protein binding;receptor activity;signal transducer activity	Pf00041, Pf00147, Pf00757, Pf01500, Pf04885, Pf07974	7148		TNXB	6	MicroRNAs in cancer; Focal adhesion; ECM-receptor interaction; PI3K-Akt signaling pathway	miRNA targets in ECM and membrane receptors; Focal Adhesion; Focal Adhesion-PI3K-Akt-mTOR-signaling pathway; VEGFA-VEGFR2 Signaling Pathway	0	68.9	123.1	139.8	73.7	408.7	80.6	103.2	97.8	59.8	75.5	64.2	11	149.133	80.1	0.274774	0.537103	-0.896729
FALSE	High	Master Protein	Q96JB5	CDK5 regulatory subunit-associated protein 3 OS=Homo sapiens OX=9606 GN=CDK5RAP3 PE=1 SV=2	0	30.099	14	7	14	7	1	506	56.9	4.75	282	7	cell organization and biogenesis;cell proliferation;metabolic process;regulation of biological process;response to stimulus	cytoplasm;cytoskeleton;cytosol;membrane;nucleus	protein binding	Pf05600	80279	ENSG00000108465.14	CDK5RAP3	17			0	103.7	111.2	110.3	85	28.3	93.4	95.2	9.5	67.8	77	81	11	88.65	66.1	0.275897	0.745629	-0.42347
FALSE	High	Master Protein	Q6P5Q4	Leiomodin-2 OS=Homo sapiens OX=9606 GN=LMOD2 PE=1 SV=2	0	61.422	41	19	44	19	1	547	61.6	5.78	711	19	cell organization and biogenesis;regulation of biological process	cytoplasm;cytoskeleton	protein binding	Pf03250	442721	ENSG00000170807.11	LMOD2	7			0	93.4	102.5	107.7	136.2	191.5	171	130.1	113.2	106.4	62.7	132.5	11	133.717	108.98	0.276208	0.815007	-0.295116
FALSE	High	Master Protein	Q92597	Protein NDRG1 OS=Homo sapiens OX=9606 GN=NDRG1 PE=1 SV=1	0	21.667	19	5	12	5	1	394	42.8	5.82	227	5	cell organization and biogenesis;regulation of biological process;response to stimulus	cytoplasm;cytoskeleton;cytosol;membrane;nucleus	protein binding	Pf00561, Pf03096, Pf12697	10397	ENSG00000104419.14	NDRG1	8		VEGFA-VEGFR2 Signaling Pathway	0	107	84.7	90.2	71.2	82.9	76.9	89.7	245.9	83	92.9	84.9	11	85.4833	119.28	0.276288	1.39536	0.480637
FALSE	High	Master Protein	P00390	Glutathione reductase, mitochondrial OS=Homo sapiens OX=9606 GN=GSR PE=1 SV=2	0	49.071	38	12	28	12	1	522	56.2	8.5	650	12	cellular homeostasis;metabolic process;regulation of biological process;response to stimulus	cytoplasm;cytosol;mitochondrion;organelle lumen	antioxidant activity;catalytic activity;nucleotide binding	Pf00070, Pf02852, Pf07992, Pf13738	2936	ENSG00000104687.12	GSR	8	Glutathione metabolism; Thyroid hormone synthesis	Amino Acid metabolism; Metapathway biotransformation; Oxidative Stress; Selenium Micronutrient Network; One carbon metabolism and related pathways; NRF2 pathway; Sulfation Biotransformation Reaction; Glutathione metabolism	0	108.8	115.3	95.3	91.9	18.5	75.5	100.8	104.4	104.9	121.7	85.6	11	84.2167	103.48	0.277213	1.22874	0.297174
FALSE	High	Master Protein	Q8IUD2	ELKS/Rab6-interacting/CAST family member 1 OS=Homo sapiens OX=9606 GN=ERC1 PE=1 SV=1	0	28.74	10	10	13	10	1	1116	128	5.97	179	10	development;metabolic process;regulation of biological process;transport	cytoplasm;endoplasmic reticulum;Golgi;membrane	protein binding;transporter activity	Pf01496, Pf04156, Pf05529, Pf05557, Pf05622, Pf07888, Pf09457, Pf09726, Pf10174, Pf10186, Pf12128, Pf13166	23085	ENSG00000283017.1; ENSG00000082805.19	ERC1	12; CHR_HSCHR12_2_CTG1	NF-kappa B signaling pathway		0	66.6	79.2	88.4	68.4	229.5	62.9	77.7	49.1	67.2	62.1	69.5	11	99.1667	65.12	0.277234	0.656672	-0.606755
FALSE	High	Master Protein	Q92896	Golgi apparatus protein 1 OS=Homo sapiens OX=9606 GN=GLG1 PE=1 SV=2	0	70.27	21	22	41	22	1	1179	134.5	6.9	993	22	cellular component movement;regulation of biological process	Golgi;membrane	protein binding	Pf00839	2734	ENSG00000090863.11	GLG1	16	Cell adhesion molecules (CAMs)		0	88.1	137.8	133.8	96.2	171	105.1	122.7	116.3	79.9	89.4	109.8	11	122	103.62	0.27792	0.849344	-0.235579
FALSE	High	Master Protein	O94901	SUN domain-containing protein 1 OS=Homo sapiens OX=9606 GN=SUN1 PE=1 SV=3	0	12.331	5	4	4	3	1	812	90	7.08	67	4	cell differentiation;cell organization and biogenesis;cellular component movement;response to stimulus;transport	cytoplasm;membrane;nucleus	protein binding	Pf07738, Pf09387, Pf10174, Pf14915	23353		SUN1	7			0	85.2	94	127.2	80.6	83.7	86.4	99.4	373.6	116.1	62.8	108.3	11	92.85	152.04	0.278118	1.63748	0.711477
FALSE	High	Master Protein	Q16181	Septin-7 OS=Homo sapiens OX=9606 GN=SEPT7 PE=1 SV=2	0	40.373	29	13	24	12	1	437	50.6	8.63	326	13	cell differentiation;cell division;cell organization and biogenesis;regulation of biological process	chromosome;cytoplasm;cytoskeleton;cytosol;membrane;nucleus	nucleotide binding;protein binding;structural molecule activity	Pf00735, Pf01926, Pf10211	989		SEPT7	7			1	80.1	92.5	107.8	79.7	126.4	103.3	101.7	42	82.9	102.1	88.8	11	98.3	83.5	0.278578	0.84944	-0.235415
FALSE	High	Master Protein	P0DP23	Calmodulin-1 OS=Homo sapiens OX=9606 GN=CALM1 PE=1 SV=1	0	54.631	52	11	49	11	1	149	16.8	4.22	629	11	metabolic process;regulation of biological process;response to stimulus;transport	cytoplasm;cytoskeleton;cytosol;extracellular;membrane	catalytic activity;enzyme regulator activity;metal ion binding;protein binding;transporter activity	Pf00036, Pf08726, Pf12763, Pf13202, Pf13405, Pf13499, Pf13833, Pf14658	808; 805; 801	ENSG00000160014.16; ENSG00000143933.16; ENSG00000198668.10	CALM3; CALM2; CALM1	19; 2; 14	Dopaminergic synapse; Phototransduction; Vascular smooth muscle contraction; Insulin signaling pathway; Amphetamine addiction; cGMP-PKG signaling pathway; Renin secretion; Neurotrophin signaling pathway; Rap1 signaling pathway; Oxytocin signaling pathway; Olfactory transduction; Circadian entrainment; Long-term potentiation; Glioma; Phosphatidylinositol signaling system; Adrenergic signaling in c…	MicroRNAs in cardiomyocyte hypertrophy; G13 Signaling Pathway; G Protein Signaling Pathways; Glycogen Metabolism; T-Cell antigen Receptor (TCR) pathway during Staphylococcus aureus infection; Common Pathways Underlying Drug Addiction; Alzheimers Disease; T-Cell Receptor and Co-stimulatory Signaling; Physiological and Pathological Hypertrophy of the Heart; Endochondral Ossification; Calcium Regula…	0	72.6	73.7	77.4	81.7	37.1	71.1	82.5	43.2	90	138	80.2	11	68.9333	86.78	0.278724	1.2589	0.332161
FALSE	High	Master Protein	Q9UNZ2	NSFL1 cofactor p47 OS=Homo sapiens OX=9606 GN=NSFL1C PE=1 SV=2	0	29.245	32	8	16	8	1	370	40.5	5.1	275	8	cell organization and biogenesis;metabolic process;regulation of biological process	chromosome;cytoskeleton;cytosol;Golgi;membrane;nucleus	enzyme regulator activity;protein binding	Pf00789, Pf08059, Pf14555	55968	ENSG00000088833.17	NSFL1C	20	Protein processing in endoplasmic reticulum		0	94.3	88.2	74.5	90.9	117	74.7	78.9	93.9	96.4	143.2	106.6	11	89.9333	103.8	0.279156	1.15419	0.206879
FALSE	High	Master Protein	O43765	Small glutamine-rich tetratricopeptide repeat-containing protein alpha OS=Homo sapiens OX=9606 GN=SGTA PE=1 SV=1	0	22.766	19	6	17	6	1	313	34	4.87	332	6	metabolic process;regulation of biological process	cytoplasm;cytosol;membrane;nucleus	protein binding	Pf00515, Pf07719, Pf13181, Pf13414, Pf13424, Pf13431, Pf13432, Pf14559	6449	ENSG00000104969.9	SGTA	19			0	101.7	78.5	75.2	106.8	12.3	110.7	76.8	74.9	113.2	125.5	126.2	11	80.8667	103.32	0.27985	1.27766	0.353502
FALSE	High	Master Protein	P55209	Nucleosome assembly protein 1-like 1 OS=Homo sapiens OX=9606 GN=NAP1L1 PE=1 SV=1	0	21.52	13	4	14	3	1	391	45.3	4.46	254	4	cell organization and biogenesis;metabolic process;regulation of biological process	membrane;nucleus	protein binding;RNA binding	Pf00956	4673	ENSG00000187109.13	NAP1L1	12			0	102.7	135.5	129.5	67	54.8	67.7	119.9	33.5	67.3	63.2	65	11	92.8667	69.78	0.280148	0.7514	-0.412347
FALSE	High	Master Protein	P30153	Serine/threonine-protein phosphatase 2A 65 kDa regulatory subunit A alpha isoform OS=Homo sapiens OX=9606 GN=PPP2R1A PE=1 SV=4	0	87.118	49	25	64	25	1	589	65.3	5.11	1056	25	cell death;cell organization and biogenesis;metabolic process;regulation of biological process;response to stimulus	chromosome;cytoplasm;cytoskeleton;cytosol;membrane;mitochondrion;nucleus	catalytic activity;enzyme regulator activity;protein binding	Pf02985, Pf13513, Pf13646	5518	ENSG00000105568.17	PPP2R1A	19	Dopaminergic synapse; Chagas disease (American trypanosomiasis); TGF-beta signaling pathway; Tight junction; Hippo signaling pathway; Adrenergic signaling in cardiomyocytes; AMPK signaling pathway; Long-term depression; mRNA surveillance pathway; Oocyte meiosis; Sphingolipid signaling pathway; Hepatitis C; PI3K-Akt signaling pathway	Glycogen Metabolism; Focal Adhesion-PI3K-Akt-mTOR-signaling pathway; Wnt Signaling Pathway and Pluripotency	0	108.3	92.3	102.8	107.8	129.1	94.8	95.1	79.3	103.2	92.1	114.1	11	105.85	96.76	0.280264	0.914124	-0.129539
FALSE	High	Master Protein	P49747	Cartilage oligomeric matrix protein OS=Homo sapiens OX=9606 GN=COMP PE=1 SV=2	0	32.233	15	8	21	6	1	757	82.8	4.6	592	8	cell death;cell organization and biogenesis;regulation of biological process	extracellular	metal ion binding;protein binding;structural molecule activity	Pf02412, Pf05735, Pf07645, Pf11598, Pf12947	1311	ENSG00000105664.10	COMP	19	Phagosome; Focal adhesion; Malaria; ECM-receptor interaction; PI3K-Akt signaling pathway	Focal Adhesion; Focal Adhesion-PI3K-Akt-mTOR-signaling pathway	0	51.8	122.8	38.6	40.7	728.7	83	39.6	37.9	41.4	30.7	34.4	11	177.6	36.8	0.280809	0.207207	-2.27085
FALSE	High	Master Protein	P06454	Prothymosin alpha OS=Homo sapiens OX=9606 GN=PTMA PE=1 SV=2	0	8.936	14	2	6	2	1	111	12.2	3.78	163	2	cell organization and biogenesis;metabolic process	cytosol;nucleus	protein binding		5757	ENSG00000187514.16	PTMA	2	Epstein-Barr virus infection		0	98.8	88.9	59	83.1	32.4	32.9	80.5	22.7	106.9	156.4	97	11	65.85	92.7	0.281667	1.40774	0.493386
FALSE	High	Master Protein	P14927	Cytochrome b-c1 complex subunit 7 OS=Homo sapiens OX=9606 GN=UQCRB PE=1 SV=2	0	71.652	80	15	99	15	1	111	13.5	8.78	1657	15	cell organization and biogenesis;metabolic process;transport	membrane;mitochondrion	catalytic activity;protein binding;transporter activity	Pf02271	7381	ENSG00000156467.9	UQCRB	8	Huntington's disease; Parkinson's disease; Alzheimer's disease; Oxidative phosphorylation; Non-alcoholic fatty liver disease (NAFLD); Metabolic pathways; Cardiac muscle contraction	Electron Transport Chain	0	107.9	99.6	103.3	91.3	47.1	107.7	104.2	48.1	97.7	57.9	74	11	92.8167	76.38	0.282392	0.822913	-0.281189
FALSE	High	Master Protein	Q9HD89	Resistin OS=Homo sapiens OX=9606 GN=RETN PE=1 SV=1	0	12.732	41	3	8	3	1	108	11.4	6.86	197	3	cell differentiation;regulation of biological process;response to stimulus;transport	extracellular;nucleus;organelle lumen	protein binding	Pf06954	56729	ENSG00000104918.7	RETN	19		Adipogenesis	0	140.2	104.7	68.9	98.2	40.1	97.6	93.3	199	103.2	89.8	109.4	11	91.6167	118.94	0.282679	1.29824	0.376552
FALSE	High	Master Protein	Q6VEQ5	WAS protein family homolog 2 OS=Homo sapiens OX=9606 GN=WASH2P PE=2 SV=2	0	9.225	8	3	5	3	1	465	50.3	5.71	29	3	cell organization and biogenesis;regulation of biological process;transport	cytoplasm;cytoskeleton;cytosol;endosome;membrane;vacuole	protein binding	Pf11945							0	103.2	130.5	155	79.4	59.2	89.3	126.4	35.7	89.9	57.9	84	11	102.767	78.78	0.283024	0.766591	-0.383471
FALSE	High	Master Protein	Q01995	Transgelin OS=Homo sapiens OX=9606 GN=TAGLN PE=1 SV=4	0	49.266	72	13	37	13	1	201	22.6	8.84	542	13	cell differentiation	cytoplasm	protein binding	Pf00307, Pf00402	6876	ENSG00000149591.16	TAGLN	11			0	114.3	94.4	74.2	82.7	192.1	70.1	94.1	58.4	56.3	100.1	87.5	11	104.633	79.28	0.283581	0.757694	-0.400314
FALSE	High	Master Protein	P16615	Sarcoplasmic/endoplasmic reticulum calcium ATPase 2 OS=Homo sapiens OX=9606 GN=ATP2A2 PE=1 SV=1	0	232.933	44	47	186	47	1	1042	114.7	5.34	3855	47	cell organization and biogenesis;cellular homeostasis;regulation of biological process;response to stimulus;transport	endoplasmic reticulum;membrane	catalytic activity;metal ion binding;nucleotide binding;protein binding;transporter activity	Pf00122, Pf00689, Pf00690, Pf00702, Pf08282, Pf12710, Pf13246	488	ENSG00000174437.16	ATP2A2	12	Arrhythmogenic right ventricular cardiomyopathy (ARVC); Dilated cardiomyopathy; cGMP-PKG signaling pathway; Thyroid hormone signaling pathway; Adrenergic signaling in cardiomyocytes; Pancreatic secretion; Alzheimer's disease; Cardiac muscle contraction; cAMP signaling pathway; Calcium signaling pathway; Hypertrophic cardiomyopathy (HCM)	Alzheimers Disease; Calcium Regulation in the Cardiac Cell; Endothelin Pathways; Arrhythmogenic Right Ventricular Cardiomyopathy; Myometrial Relaxation and Contraction Pathways	0	125.9	82.2	92.7	96.4	59.8	83.1	103.5	114.9	95.9	95.2	99.3	11	90.0167	101.76	0.284755	1.13046	0.176907
FALSE	High	Master Protein	P09497	Clathrin light chain B OS=Homo sapiens OX=9606 GN=CLTB PE=1 SV=1	0	28.354	27	9	29	9	1	229	25.2	4.64	358	9	cell organization and biogenesis;transport	cytosol;membrane	protein binding;structural molecule activity	Pf01086	1212	ENSG00000175416.12	CLTB	5	Lysosome; Endocytosis; Huntington's disease; Endocrine and other factor-regulated calcium reabsorption; Bacterial invasion of epithelial cells; Synaptic vesicle cycle		0	97.6	110.1	104	77.4	57.1	112.4	111.8	51.9	76.5	75.4	75.9	11	93.1	78.3	0.286029	0.841031	-0.249769
FALSE	High	Master Protein	Q9NUJ1	Mycophenolic acid acyl-glucuronide esterase, mitochondrial OS=Homo sapiens OX=9606 GN=ABHD10 PE=1 SV=1	0	44.492	42	12	37	12	1	306	33.9	8.57	601	12	metabolic process	cytosol;mitochondrion;organelle lumen	catalytic activity	Pf00326, Pf00561, Pf12695, Pf12697	55347	ENSG00000144827.8	ABHD10	3			0	119.5	102.6	84.9	109.1	174.7	108.6	104.8	157.1	113.1	193.6	128.4	11	116.567	139.4	0.286425	1.19588	0.258075
FALSE	High	Master Protein	O94826	Mitochondrial import receptor subunit TOM70 OS=Homo sapiens OX=9606 GN=TOMM70 PE=1 SV=1	0	62.412	40	21	45	21	1	608	67.4	7.12	565	21	cell communication;metabolic process;response to stimulus;transport	membrane;mitochondrion	protein binding;transporter activity	Pf00515, Pf07719, Pf13414, Pf13424	9868	ENSG00000154174.7	TOMM70A; TOMM70	3			0	96	93.3	111.7	93.8	74	120.1	93.9	74.7	92.2	83.2	99.9	11	98.15	88.78	0.287551	0.904534	-0.144754
FALSE	High	Master Protein	P06744	Glucose-6-phosphate isomerase OS=Homo sapiens OX=9606 GN=GPI PE=1 SV=4	0	119.418	53	28	118	28	1	558	63.1	8.32	1760	28	metabolic process;regulation of biological process;response to stimulus;transport	cytoplasm;cytosol;extracellular;membrane;organelle lumen	catalytic activity;protein binding	Pf00342	2821	ENSG00000105220.14	GPI	19	Carbon metabolism; Starch and sucrose metabolism; Pentose phosphate pathway; Glycolysis / Gluconeogenesis; Amino sugar and nucleotide sugar metabolism; Metabolic pathways	Glycolysis and Gluconeogenesis; Cori Cycle	0	99.1	88.3	86.8	111.8	53.7	64.5	71.1	64.3	103.9	162.6	125.6	11	84.0333	105.5	0.288077	1.25545	0.328209
FALSE	High	Master Protein	P51687	Sulfite oxidase, mitochondrial OS=Homo sapiens OX=9606 GN=SUOX PE=1 SV=2	0	76.939	45	19	64	19	1	545	60.2	6.11	1653	19	metabolic process	mitochondrion;organelle lumen	catalytic activity;metal ion binding;protein binding	Pf00173, Pf00174, Pf03404	6821	ENSG00000139531.12	SUOX	12	Sulfur metabolism		0	97.6	105.5	90.2	93.3	123.3	66.8	82.8	135.9	101.4	143.2	94.2	11	96.1167	111.5	0.28808	1.16005	0.214185
FALSE	High	Master Protein	P35749	Myosin-11 OS=Homo sapiens OX=9606 GN=MYH11 PE=1 SV=3	0	180.499	26	52	117	38	1	1972	227.2	5.5	1535	52	cell organization and biogenesis;metabolic process;transport	cytoskeleton;cytosol;extracellular	catalytic activity;motor activity;nucleotide binding;protein binding;structural molecule activity	Pf00038, Pf00063, Pf01442, Pf01576, Pf02463, Pf02736, Pf04111, Pf04156, Pf05622, Pf06160, Pf07888, Pf09311, Pf09726, Pf09731, Pf10079, Pf12128, Pf12252, Pf12325, Pf13166	4629	ENSG00000133392.17; ENSG00000276480.5	MYH11	16; CHR_HSCHR16_1_CTG1	Tight junction; Vascular smooth muscle contraction		2	76.1	57.9	70.1	57	120.3	57	124.3	50.3	56.9	204.7	86	11	73.0667	104.44	0.288316	1.42938	0.515389
FALSE	High	Master Protein	P13667	Protein disulfide-isomerase A4 OS=Homo sapiens OX=9606 GN=PDIA4 PE=1 SV=2	0	72.096	39	21	53	21	1	645	72.9	5.07	920	21	cellular homeostasis;metabolic process;regulation of biological process;response to stimulus;transport	cell surface;endoplasmic reticulum;organelle lumen	catalytic activity;metal ion binding;protein binding;RNA binding	Pf00085, Pf01216, Pf13098, Pf13848, Pf13905	9601	ENSG00000155660.10	PDIA4	7	Protein processing in endoplasmic reticulum; Thyroid hormone synthesis; Vibrio cholerae infection		0	88.9	116.9	108.6	130.4	210.9	104.2	110.8	61.1	94.4	127	115.1	11	126.65	101.68	0.289209	0.802842	-0.316811
FALSE	High	Master Protein	P10515	Dihydrolipoyllysine-residue acetyltransferase component of pyruvate dehydrogenase complex, mitochondrial OS=Homo sapiens OX=9606 GN=DLAT PE=1 SV=3	0	93.012	40	19	75	19	1	647	69	7.84	1572	19	metabolic process;regulation of biological process	mitochondrion;organelle lumen	catalytic activity;protein binding	Pf00198, Pf00364, Pf02817	1737	ENSG00000150768.15	DLAT	11	Citrate cycle (TCA cycle); Carbon metabolism; Pyruvate metabolism; Glycolysis / Gluconeogenesis; Metabolic pathways	TCA Cycle and Deficiency of Pyruvate Dehydrogenase complex (PDHc); Glycolysis and Gluconeogenesis	0	97.6	86.1	108.4	105.2	78.3	113.1	104.5	88	92.5	62	93.9	11	98.1167	88.18	0.290407	0.898726	-0.154047
FALSE	High	Master Protein	Q14254	Flotillin-2 OS=Homo sapiens OX=9606 GN=FLOT2 PE=1 SV=2	0	26.448	24	8	12	8	1	428	47	5.25	251	8	cell organization and biogenesis;regulation of biological process	cytoskeleton;endosome;membrane	protein binding	Pf01145	2319	ENSG00000132589.15	FLOT2	17	Insulin signaling pathway	Angiopoietin Like Protein 8 Regulatory Pathway; Insulin Signaling	0	60.9	68.8	101.7	101.3	69.5	100	83.9	161.5	99.6	79.3	85.5	11	83.7	101.96	0.291007	1.21816	0.284704
FALSE	High	Master Protein	O15144	Actin-related protein 2/3 complex subunit 2 OS=Homo sapiens OX=9606 GN=ARPC2 PE=1 SV=1	0	17.427	21	7	10	7	1	300	34.3	7.36	116	7	cell organization and biogenesis;cellular component movement;regulation of biological process;response to stimulus	cytoplasm;cytoskeleton;cytosol;endosome;membrane	protein binding;structural molecule activity	Pf04045	10109	ENSG00000163466.15	ARPC2	2	Endocytosis; Pathogenic Escherichia coli infection; Salmonella infection; Regulation of actin cytoskeleton; Bacterial invasion of epithelial cells; Fc gamma R-mediated phagocytosis; Shigellosis	Pathogenic Escherichia coli infection	0	94.4	91.5	114.2	107	1205.3	297	96.9	36.1	114.7	115.6	108.9	11	318.233	94.44	0.291611	0.296763	-1.75262
FALSE	High	Master Protein	P23297	Protein S100-A1 OS=Homo sapiens OX=9606 GN=S100A1 PE=1 SV=2	0	34.388	52	7	35	7	1	94	10.5	4.5	520	7	regulation of biological process;response to stimulus	cytoplasm;endoplasmic reticulum;extracellular;nucleus	metal ion binding;protein binding	Pf01023	6271	ENSG00000160678.11	S100A1	1			0	76	44.5	70.7	88.1	18.3	66.6	76.9	14	119.5	95.8	111.8	11	60.7	83.6	0.292601	1.37727	0.461806
FALSE	High	Master Protein	Q96QR8	Transcriptional activator protein Pur-beta OS=Homo sapiens OX=9606 GN=PURB PE=1 SV=3	0	10.064	12	3	6	3	1	312	33.2	5.43	203	3	cell differentiation;cell proliferation;metabolic process;regulation of biological process	nucleus	DNA binding;protein binding;RNA binding	Pf04845	5814	ENSG00000146676.8	PURB	7			0	102	71.6	105.8	76	266.1	67.3	107.3	58.1	62.5	78.7	71.6	11	114.8	75.64	0.293709	0.658885	-0.601901
FALSE	High	Master Protein	P62072	Mitochondrial import inner membrane translocase subunit Tim10 OS=Homo sapiens OX=9606 GN=TIMM10 PE=1 SV=1	0	17.492	54	6	10	6	1	90	10.3	6.29	231	6	cell organization and biogenesis;transport	membrane;mitochondrion	metal ion binding;protein binding;transporter activity	Pf02953	26519	ENSG00000134809.8	TIMM10	11			0	67	74.9	79.2	69.2	117.3	85.5	82.2	185	86.9	90.1	78.5	11	82.1833	104.54	0.293915	1.27203	0.347137
FALSE	High	Master Protein	P11217	Glycogen phosphorylase, muscle form OS=Homo sapiens OX=9606 GN=PYGM PE=1 SV=6	0	138.136	46	37	118	25	1	842	97	7.03	2058	37	metabolic process	cytoplasm;cytosol	catalytic activity;nucleotide binding;protein binding	Pf00343	5837	ENSG00000068976.13	PYGM	11	Insulin signaling pathway; Glucagon signaling pathway; Starch and sucrose metabolism; Metabolic pathways; Insulin resistance	Glycogen Metabolism	1	142.2	99.9	107.6	69.7	66.4	57.9	94.3	170.4	76.3	129.4	98.4	11	90.6167	113.76	0.294284	1.2554	0.328145
FALSE	High	Master Protein	P20073	Annexin A7 OS=Homo sapiens OX=9606 GN=ANXA7 PE=1 SV=3	0	66.529	36	17	48	17	1	488	52.7	5.68	1125	17	cell differentiation;cell organization and biogenesis;cell proliferation;cellular homeostasis;metabolic process;regulation of biological process;response to stimulus	cytosol;membrane;nucleus	metal ion binding;protein binding;RNA binding	Pf00191	310	ENSG00000138279.15	ANXA7	10			0	97	93.2	88.8	102.7	233.5	125.4	91.5	98.7	89.5	96.5	101.4	11	123.433	95.52	0.294848	0.773859	-0.369857
FALSE	High	Master Protein	O60271	C-Jun-amino-terminal kinase-interacting protein 4 OS=Homo sapiens OX=9606 GN=SPAG9 PE=1 SV=4	0	11.235	5	5	7	5	1	1321	146.1	5.15	48	5	cell differentiation;cell organization and biogenesis;regulation of biological process;transport	cytoplasm;cytosol	protein binding;structural molecule activity	Pf09744	9043	ENSG00000008294.20	SPAG9	17			0	95.1	110.7	161.8	103.9	40.1	99.4	184.8	214.4	107	77.6	92.5	11	101.833	135.26	0.295274	1.32825	0.409525
FALSE	High	Master Protein	P51888	Prolargin OS=Homo sapiens OX=9606 GN=PRELP PE=1 SV=1	0	56.816	42	15	63	15	1	382	43.8	9.38	1191	15	cell organization and biogenesis;metabolic process	extracellular;organelle lumen	protein binding;structural molecule activity	Pf01462, Pf12799, Pf13855	5549	ENSG00000188783.5	PRELP	1			0	39	131.5	107.3	54.3	1026.3	148	125.7	79.2	22.6	29.8	35.2	11	251.067	58.5	0.295508	0.233006	-2.10156
FALSE	High	Master Protein	O75521	Enoyl-CoA delta isomerase 2, mitochondrial OS=Homo sapiens OX=9606 GN=ECI2 PE=1 SV=4	0	100.031	49	17	65	17	1	394	43.6	9	1654	17	metabolic process	membrane;mitochondrion;organelle lumen	catalytic activity;protein binding	Pf00378, Pf00887	10455	ENSG00000198721.12	ECI2	6	Peroxisome; Fatty acid degradation		0	116.1	102.5	117.4	132	52.4	102.8	114.6	74.7	89.3	55.9	99.5	11	103.867	86.8	0.296365	0.835687	-0.258966
FALSE	High	Master Protein	O43715	TP53-regulated inhibitor of apoptosis 1 OS=Homo sapiens OX=9606 GN=TRIAP1 PE=1 SV=1	0	8.636	38	3	6	3	1	76	8.8	5.48	93	3	cell death;cell organization and biogenesis;cellular component movement;regulation of biological process;response to stimulus;transport	cytoplasm;mitochondrion	protein binding;transporter activity	Pf05254	51499	ENSG00000170855.3	TRIAP1	12			0	84.8	81.7	69.2	73.3	85.3	71.7	61.6	71.5	93.1	133.1	93	11	77.6667	90.46	0.296828	1.16472	0.219984
FALSE	High	Master Protein	B5ME19	Eukaryotic translation initiation factor 3 subunit C-like protein OS=Homo sapiens OX=9606 GN=EIF3CL PE=3 SV=1	0	26.365	10	10	22	10	1	914	105.4	5.64	114	10	metabolic process	cytoplasm	protein binding;RNA binding	Pf01399, Pf05470	728689	ENSG00000205609.12	EIF3CL	16	RNA transport		0	94.6	101.6	101.9	103.4	39	92.7	108	101.6	96.4	86.4	120	11	88.8667	102.48	0.296955	1.15319	0.205628
FALSE	High	Master Protein	P24310	Cytochrome c oxidase subunit 7A1, mitochondrial OS=Homo sapiens OX=9606 GN=COX7A1 PE=1 SV=2	0	15.912	32	3	12	3	1	79	9.1	10.11	334	3	metabolic process;transport	membrane;mitochondrion	catalytic activity;transporter activity	Pf02238	1346	ENSG00000161281.10	COX7A1	19	Huntington's disease; Parkinson's disease; Alzheimer's disease; Oxidative phosphorylation; Non-alcoholic fatty liver disease (NAFLD); Cardiac muscle contraction	Electron Transport Chain	0	113.4	55.5	88.8	71.6	121	66.7	100	325.5	100.9	84.3	67.9	11	86.1667	135.72	0.297271	1.57509	0.655432
FALSE	High	Master Protein	P19022	Cadherin-2 OS=Homo sapiens OX=9606 GN=CDH2 PE=1 SV=4	0	127.599	35	24	93	24	1	906	99.7	4.81	2709	24	cell differentiation;cell organization and biogenesis;cellular component movement;metabolic process;regulation of biological process	cell surface;cytoplasm;cytoskeleton;membrane;organelle lumen	metal ion binding;protein binding	Pf00028, Pf01049, Pf08758	1000	ENSG00000170558.8	CDH2	18	Arrhythmogenic right ventricular cardiomyopathy (ARVC); Cell adhesion molecules (CAMs)	Primary Focal Segmental Glomerulosclerosis FSGS; Brain-Derived Neurotrophic Factor (BDNF) signaling pathway; Neural Crest Differentiation; Arrhythmogenic Right Ventricular Cardiomyopathy	0	97.6	90.3	107.3	100.4	100.4	82.6	100	163.6	102.2	90.5	96.3	11	96.4333	110.52	0.297327	1.14608	0.196704
FALSE	High	Master Protein	P50440	Glycine amidinotransferase, mitochondrial OS=Homo sapiens OX=9606 GN=GATM PE=1 SV=1	0	17.337	19	5	7	5	1	423	48.4	8.05	116	5	development;metabolic process;response to stimulus	cytoplasm;membrane;mitochondrion	catalytic activity	Pf02274	2628	ENSG00000171766.15	GATM	15	Glycine, serine and threonine metabolism; Metabolic pathways; Arginine and proline metabolism	Urea cycle and metabolism of amino groups	0	53.1	112.2	113	427.6	162.4	70.7	55.1	73.6	82	108.5	114.3	11	156.5	86.7	0.297656	0.553994	-0.852059
FALSE	High	Master Protein	Q14160	Protein scribble homolog OS=Homo sapiens OX=9606 GN=SCRIB PE=1 SV=4	0.002	4.17	2	2	3	2	1	1630	174.8	5.07	27	2	cell communication;cell death;cell differentiation;cell organization and biogenesis;cell proliferation;cellular component movement;development;metabolic process;regulation of biological process;response to stimulus;transport	cytoplasm;membrane	catalytic activity;protein binding	Pf00595, Pf12799, Pf13180, Pf13855, Pf14580	23513		SCRIB	8	Viral carcinogenesis; Hippo signaling pathway	Human Thyroid Stimulating Hormone (TSH) signaling pathway	0	89.2	93.6	89.1	110.1	132.3	156.8	72.7	357.4	128.3	112	147.4	11	111.85	163.56	0.298016	1.46232	0.548255
FALSE	High	Master Protein	P00558	Phosphoglycerate kinase 1 OS=Homo sapiens OX=9606 GN=PGK1 PE=1 SV=3	0	155.706	76	31	137	27	1	417	44.6	8.1	2714	31	cell differentiation;metabolic process;regulation of biological process;response to stimulus	cytoplasm;cytosol;membrane	catalytic activity;nucleotide binding;protein binding	Pf00162	5230	ENSG00000102144.13	PGK1	X	HIF-1 signaling pathway; Carbon metabolism; Glycolysis / Gluconeogenesis; Biosynthesis of amino acids; Metabolic pathways	Photodynamic therapy-induced HIF-1 survival signaling; Cori Cycle; Glycolysis and Gluconeogenesis	4	104.8	83.2	74.1	101.5	57.3	65.3	73.3	46.9	109	173.4	119.9	11	81.0333	104.5	0.299317	1.28959	0.366916
FALSE	High	Master Protein	P48556	26S proteasome non-ATPase regulatory subunit 8 OS=Homo sapiens OX=9606 GN=PSMD8 PE=1 SV=2	0	8.943	14	3	4	3	1	350	39.6	9.7	70	3	cell organization and biogenesis;metabolic process;regulation of biological process;response to stimulus;transport	cytosol;nucleus;proteasome	catalytic activity	Pf03399, Pf10075	5714	ENSG00000099341.11	PSMD8	19	Epstein-Barr virus infection; Proteasome	Parkin-Ubiquitin Proteasomal System pathway; Proteasome Degradation	0	103.5	95.5	106.4	96.9	376.4	95.8	114.3	99.4	83.7	78.2	69.6	11	145.75	89.04	0.299778	0.610909	-0.71097
FALSE	High	Master Protein	Q5XKP0	MICOS complex subunit MIC13 OS=Homo sapiens OX=9606 GN=MIC13 PE=1 SV=1	0	9.828	37	5	11	5	1	118	13.1	9.42	64	5	cell organization and biogenesis	membrane;mitochondrion			125988	ENSG00000174917.8	C19orf70	19			0	94.3	92.3	101.9	100	174.8	112.7	105.1	120.8	91.5	61.7	92.8	11	112.667	94.38	0.299791	0.837692	-0.255508
FALSE	High	Master Protein	Q9BVK6	Transmembrane emp24 domain-containing protein 9 OS=Homo sapiens OX=9606 GN=TMED9 PE=1 SV=2	0	9.957	19	3	6	3	1	235	27.3	8.02	59	3	cell organization and biogenesis;regulation of biological process;transport	endoplasmic reticulum;Golgi;membrane	protein binding	Pf01105	54732	ENSG00000184840.11	TMED9	5			0	103.5	106	131	98.5	58.4	90.6	113.5	61.2	84.3	67.5	89.2	11	98	83.14	0.300529	0.848367	-0.237239
FALSE	High	Master Protein	Q8NI60	Atypical kinase COQ8A, mitochondrial OS=Homo sapiens OX=9606 GN=COQ8A PE=1 SV=1	0	57.899	27	12	40	12	1	647	71.9	6.99	1068	12	metabolic process	membrane;mitochondrion	catalytic activity;nucleotide binding;protein binding	Pf03109	56997	ENSG00000163050.16	ADCK3; COQ8A	1			0	104.9	80.6	74.8	82.1	148.8	90.1	112	221.7	119.1	79	94.4	11	96.8833	125.24	0.300886	1.29269	0.370375
FALSE	High	Master Protein	Q99798	Aconitate hydratase, mitochondrial OS=Homo sapiens OX=9606 GN=ACO2 PE=1 SV=2	0	329.795	70	54	431	54	1	780	85.4	7.61	9419	54	metabolic process;response to stimulus	mitochondrion;organelle lumen	catalytic activity;metal ion binding	Pf00330, Pf00694	50	ENSG00000100412.15	ACO2	22	Citrate cycle (TCA cycle); Carbon metabolism; Biosynthesis of amino acids; 2-Oxocarboxylic acid metabolism; Metabolic pathways; Glyoxylate and dicarboxylate metabolism	Amino Acid metabolism; TCA Cycle	0	117.6	111.5	102.8	123.1	51.6	87.6	116.4	87	101.7	162.7	118	11	99.0333	117.16	0.300993	1.18304	0.242494
FALSE	High	Master Protein	P09104	Gamma-enolase OS=Homo sapiens OX=9606 GN=ENO2 PE=1 SV=3	0	41.355	36	11	28	6	1	434	47.2	5.03	541	11	metabolic process	cytoplasm;cytosol;membrane	catalytic activity;metal ion binding;protein binding	Pf00113, Pf03952, Pf13378	2026	ENSG00000111674.8	ENO2	12	HIF-1 signaling pathway; Carbon metabolism; Glycolysis / Gluconeogenesis; RNA degradation; Biosynthesis of amino acids; Metabolic pathways	Glycolysis and Gluconeogenesis	0	71.8	101.5	125.9	91.9	25.3	87.8	71.2	52.6	116.7	157.2	158.9	11	84.0333	111.32	0.301156	1.32471	0.405679
FALSE	High	Master Protein	P23396	40S ribosomal protein S3 OS=Homo sapiens OX=9606 GN=RPS3 PE=1 SV=2	0	24.22	33	8	19	8	1	243	26.7	9.66	365	8	cell death;cell division;cell organization and biogenesis;metabolic process;regulation of biological process;response to stimulus;transport	cytoplasm;cytoskeleton;cytosol;endoplasmic reticulum;membrane;mitochondrion;nucleus;organelle lumen;ribosome	catalytic activity;DNA binding;protein binding;RNA binding;structural molecule activity	Pf00189, Pf07650	6188	ENSG00000149273.14	RPS3	11	Ribosome	Cytoplasmic Ribosomal Proteins	0	88.4	97.8	104.8	98.2	115.9	93.4	94.6	48.6	90.8	89.5	116.1	11	99.75	87.92	0.301345	0.881404	-0.182125
FALSE	High	Master Protein	Q16363	Laminin subunit alpha-4 OS=Homo sapiens OX=9606 GN=LAMA4 PE=1 SV=4	0	49.211	9	15	28	15	1	1823	202.4	6.28	298	15	cell organization and biogenesis;regulation of biological process;transport	cytoskeleton;extracellular;membrane	catalytic activity;motor activity;protein binding;structural molecule activity	Pf00053, Pf00054, Pf00529, Pf01576, Pf02210, Pf03302, Pf05483, Pf06008, Pf06009, Pf06160, Pf07888, Pf10174, Pf12128, Pf13385, Pf13868, Pf14662	3910		LAMA4	6	Amoebiasis; Pathways in cancer; Toxoplasmosis; Focal adhesion; Small cell lung cancer; ECM-receptor interaction; African trypanosomiasis; PI3K-Akt signaling pathway	miRNA targets in ECM and membrane receptors; Focal Adhesion-PI3K-Akt-mTOR-signaling pathway; Focal Adhesion	0	96.8	100.2	138.1	72	90.8	84.4	105.5	187.8	96.8	113.4	86.7	11	97.05	118.04	0.301475	1.21628	0.282476
FALSE	High	Master Protein	P14923	Junction plakoglobin OS=Homo sapiens OX=9606 GN=JUP PE=1 SV=3	0	145.414	54	30	108	25	1	745	81.7	6.14	2499	30	cell death;cell organization and biogenesis;cellular component movement;regulation of biological process;response to stimulus;transport	cytoplasm;cytoskeleton;cytosol;extracellular;membrane;nucleus;organelle lumen	protein binding;signal transducer activity;structural molecule activity	Pf00514	3728	ENSG00000173801.16	JUP	17	Arrhythmogenic right ventricular cardiomyopathy (ARVC); Acute myeloid leukemia; Pathways in cancer; Transcriptional misregulation in cancer	Ectoderm Differentiation; Arrhythmogenic Right Ventricular Cardiomyopathy; Corticotropin-releasing hormone signaling pathway	0	105.9	86.7	96.2	109.6	137.1	90.9	98.1	209	111.8	99.3	116.2	11	104.4	126.88	0.301741	1.21533	0.281343
FALSE	High	Master Protein	Q9BXK5	Bcl-2-like protein 13 OS=Homo sapiens OX=9606 GN=BCL2L13 PE=1 SV=1	0	30.882	24	9	19	9	1	485	52.7	4.44	185	9	cell death;metabolic process;regulation of biological process	membrane;mitochondrion;nucleus	enzyme regulator activity;protein binding	Pf00452	23786	ENSG00000099968.17	BCL2L13	22	Legionellosis	Regulation of Apoptosis by Parathyroid Hormone-related Protein	0	108.9	71.2	73.4	111.3	68.2	77.3	93.3	64.5	113.8	107.3	113	11	85.05	98.38	0.301745	1.15673	0.210054
FALSE	High	Master Protein	Q12955	Ankyrin-3 OS=Homo sapiens OX=9606 GN=ANK3 PE=1 SV=3	0	78.115	6	24	41	19	1	4377	480.1	6.49	804	24	cell organization and biogenesis;regulation of biological process;response to stimulus;transport	cell surface;cytoplasm;cytoskeleton;cytosol;endoplasmic reticulum;Golgi;membrane;vacuole	protein binding;structural molecule activity	Pf00023, Pf00531, Pf00791, Pf12796, Pf13606, Pf13637, Pf13857	288	ENSG00000151150.21	ANK3	10	Proteoglycans in cancer		5	115.5	90.7	106.7	105.3	63.3	96	100.5	76.4	143.4	107.5	125.6	11	96.25	110.68	0.30183	1.14992	0.201536
FALSE	High	Master Protein	P28070	Proteasome subunit beta type-4 OS=Homo sapiens OX=9606 GN=PSMB4 PE=1 SV=4	0	34.418	39	7	22	7	1	264	29.2	5.97	506	7	metabolic process;regulation of biological process;response to stimulus;transport	cytoplasm;cytosol;nucleus;proteasome	catalytic activity;enzyme regulator activity;protein binding	Pf00227	5692	ENSG00000159377.10	PSMB4	1	Proteasome	Proteasome Degradation	0	103.1	97	95.1	89.7	157.1	80.9	94.8	144.1	102.2	143.2	118.6	11	103.817	120.58	0.302157	1.16147	0.215953
FALSE	High	Master Protein	P08238	Heat shock protein HSP 90-beta OS=Homo sapiens OX=9606 GN=HSP90AB1 PE=1 SV=4	0	220.837	62	47	222	26	1	724	83.2	5.03	4910	47	cell organization and biogenesis;metabolic process;regulation of biological process;response to stimulus;transport	cell surface;cytoplasm;cytosol;extracellular;membrane;mitochondrion;nucleus;organelle lumen	enzyme regulator activity;nucleotide binding;protein binding;RNA binding	Pf00183, Pf02518, Pf13589	3326	ENSG00000096384.19	HSP90AB1	6	NOD-like receptor signaling pathway; Progesterone-mediated oocyte maturation; Pathways in cancer; Prostate cancer; Protein processing in endoplasmic reticulum; Estrogen signaling pathway; PI3K-Akt signaling pathway; Antigen processing and presentation	NRF2 pathway; Focal Adhesion-PI3K-Akt-mTOR-signaling pathway	2	121.7	103.9	101.8	121.7	104.9	105.5	107.5	64	90.4	104	127.2	11	109.917	98.62	0.302193	0.897225	-0.156458
FALSE	High	Master Protein	P38606	V-type proton ATPase catalytic subunit A OS=Homo sapiens OX=9606 GN=ATP6V1A PE=1 SV=2	0	26.386	13	7	10	7	1	617	68.3	5.52	334	7	cellular homeostasis;metabolic process;regulation of biological process;response to stimulus;transport	cytosol;membrane;mitochondrion	catalytic activity;nucleotide binding;transporter activity	Pf00006, Pf00306, Pf02874	523	ENSG00000114573.9	ATP6V1A	3	Phagosome; mTOR signaling pathway; Oxidative phosphorylation; Vibrio cholerae infection; Metabolic pathways; Epithelial cell signaling in Helicobacter pylori infection; Collecting duct acid secretion; Synaptic vesicle cycle; Rheumatoid arthritis		0	90.3	88.9	105.1	151.8	271.4	148.8	138.3	245.1	172.9	169.1	179.1	11	142.717	180.9	0.302214	1.26755	0.342039
FALSE	High	Master Protein	Q07954	Prolow-density lipoprotein receptor-related protein 1 OS=Homo sapiens OX=9606 GN=LRP1 PE=1 SV=2	0	100.235	10	34	55	34	1	4544	504.3	5.39	675	34	cell proliferation;development;metabolic process;regulation of biological process;response to stimulus;transport	cytoplasm;cytosol;endosome;membrane;nucleus	metal ion binding;protein binding;receptor activity;RNA binding;transporter activity	Pf00057, Pf00058, Pf07645, Pf12662, Pf14670	4035	ENSG00000123384.13	LRP1	12	Malaria; Alzheimer's disease	Regulation of Wnt/B-catenin Signaling by Small Molecule Compounds; Statin Pathway; Alzheimers Disease	0	78.2	123.1	110.7	81.7	259.8	109.8	113.2	83.5	81.4	104.9	83.9	11	127.217	93.38	0.302579	0.734023	-0.446102
FALSE	High	Master Protein	Q13405	39S ribosomal protein L49, mitochondrial OS=Homo sapiens OX=9606 GN=MRPL49 PE=1 SV=1	0	11.688	23	3	4	3	1	166	19.2	9.45	112	3	cell organization and biogenesis;metabolic process	membrane;mitochondrion;ribosome	protein binding;structural molecule activity	Pf05046	740	ENSG00000149792.8	MRPL49	11			0	108.8	91.9	109.8	81.9	255.2	104.6	101.1	118	64.8	105	70.9	11	125.367	91.96	0.302758	0.733528	-0.447075
FALSE	High	Master Protein	Q16270	Insulin-like growth factor-binding protein 7 OS=Homo sapiens OX=9606 GN=IGFBP7 PE=1 SV=1	0	10.715	18	4	4	4	1	282	29.1	7.9	82	4	metabolic process;regulation of biological process;response to stimulus	extracellular;organelle lumen	protein binding	Pf07648, Pf07679	3490	ENSG00000163453.11	IGFBP7	4		VEGFA-VEGFR2 Signaling Pathway; Simplified Interaction Map Between LOXL4 and Oxidative Stress Pathway; Senescence and Autophagy in Cancer	0	73	128.6	131.2	67	61.2	83.4	110.7	614	86.2	92.4	72.5	11	90.7333	195.16	0.303655	2.15092	1.10495
FALSE	High	Master Protein	Q9NP72	Ras-related protein Rab-18 OS=Homo sapiens OX=9606 GN=RAB18 PE=1 SV=1	0	9.511	17	3	8	3	1	206	23	5.24	56	3	cell organization and biogenesis;development;regulation of biological process;response to stimulus;transport	cytosol;Golgi;membrane	catalytic activity;nucleotide binding;protein binding	Pf00025, Pf00071, Pf04670, Pf08477, Pf09439	22931	ENSG00000099246.16	RAB18	10			0	93.8	90.8	95.2	104	80.3	109.1	95.9	80.3	96.3	74.6	96.6	11	95.5333	88.74	0.304337	0.92889	-0.10642
FALSE	High	Master Protein	P05090	Apolipoprotein D OS=Homo sapiens OX=9606 GN=APOD PE=1 SV=1	0	21.1	26	4	12	4	1	189	21.3	5.15	223	4	cell organization and biogenesis;metabolic process;regulation of biological process;response to stimulus;transport	endoplasmic reticulum;extracellular;ribosome	protein binding;transporter activity	Pf00061, Pf03973, Pf08212	347	ENSG00000189058.8	APOD	3			0	70.3	101.3	77.3	84.9	75.5	158.6	70	15.4	124.2	71.5	74.8	11	94.65	71.18	0.304966	0.752034	-0.411131
FALSE	High	Master Protein	Q9UH99	SUN domain-containing protein 2 OS=Homo sapiens OX=9606 GN=SUN2 PE=1 SV=3	0	34.602	21	11	17	10	1	717	80.3	6.73	290	11	cell organization and biogenesis;cellular component movement;regulation of biological process;transport	chromosome;endosome;membrane;nucleus	protein binding	Pf07738	25777	ENSG00000100242.15	SUN2	22			1	80.2	107.1	134.2	90.4	186.8	126.7	117.3	105.4	101.7	76.3	104.2	11	120.9	100.98	0.305104	0.835236	-0.259745
FALSE	High	Master Protein	Q6PIU2	Neutral cholesterol ester hydrolase 1 OS=Homo sapiens OX=9606 GN=NCEH1 PE=1 SV=3	0	25.973	27	8	22	8	1	408	45.8	7.23	230	8	metabolic process	endoplasmic reticulum;membrane	catalytic activity	Pf00135, Pf07859, Pf11144	57552		NCEH1	3	Bile secretion		0	136.9	84.1	118	93.8	62	102.1	85.8	120.3	118.6	102	157.2	11	99.4833	116.78	0.30662	1.17386	0.231266
FALSE	High	Master Protein	P47985	Cytochrome b-c1 complex subunit Rieske, mitochondrial OS=Homo sapiens OX=9606 GN=UQCRFS1 PE=1 SV=2	0	58.702	50	13	46	13	1	274	29.6	8.32	1243	13	metabolic process;response to stimulus;transport	membrane;mitochondrion	catalytic activity;metal ion binding;protein binding;transporter activity	Pf00355, Pf02921, Pf09165	7386	ENSG00000169021.5	UQCRFS1	19	Huntington's disease; Parkinson's disease; Alzheimer's disease; Oxidative phosphorylation; Non-alcoholic fatty liver disease (NAFLD); Metabolic pathways; Cardiac muscle contraction	Electron Transport Chain	0	75.2	62	87.7	100.5	96.9	82.5	103.7	140.6	94.3	71.5	79	11	84.1333	97.82	0.308114	1.16268	0.217452
FALSE	High	Master Protein	P01009	Alpha-1-antitrypsin OS=Homo sapiens OX=9606 GN=SERPINA1 PE=1 SV=3	0	116.807	61	30	97	30	1	418	46.7	5.59	1248	30	cell organization and biogenesis;coagulation;defense response;metabolic process;regulation of biological process;response to stimulus;transport	endoplasmic reticulum;extracellular;Golgi;membrane;organelle lumen	enzyme regulator activity;protein binding	Pf00079	5265	ENSG00000197249.13	SERPINA1	14	Complement and coagulation cascades	Complement and Coagulation Cascades; NRF2 pathway; Lung fibrosis	0	72.6	94	72.6	96.2	48.7	73.9	94.8	38.1	97.7	125.9	108.7	11	76.3333	93.04	0.308188	1.21886	0.285538
FALSE	High	Master Protein	P15289	Arylsulfatase A OS=Homo sapiens OX=9606 GN=ARSA PE=1 SV=3	0	14.853	10	4	8	4	1	507	53.6	6.07	144	4	metabolic process;transport	extracellular;organelle lumen;vacuole	catalytic activity;metal ion binding;protein binding	Pf00884, Pf01663, Pf14707	410		ARSA	22	Lysosome; Sphingolipid metabolism		0	95.7	116.3	107.6	90.5	104.4	78.2	84.3	95.8	83.8	105.9	85	11	98.7833	90.96	0.309592	0.920803	-0.119035
FALSE	High	Master Protein	P25788	Proteasome subunit alpha type-3 OS=Homo sapiens OX=9606 GN=PSMA3 PE=1 SV=2	0	39.962	38	11	38	11	1	255	28.4	5.33	604	11	metabolic process;regulation of biological process;response to stimulus;transport	cytoplasm;cytosol;nucleus;proteasome	catalytic activity;nucleotide binding;protein binding	Pf00227, Pf10584	5684	ENSG00000100567.12	PSMA3	14	Proteasome	Proteasome Degradation	0	111.6	98.8	84.5	83.3	80	71.9	80.5	77.2	96.5	153.9	109.3	11	88.35	103.48	0.310897	1.17125	0.22805
FALSE	High	Master Protein	Q15008	26S proteasome non-ATPase regulatory subunit 6 OS=Homo sapiens OX=9606 GN=PSMD6 PE=1 SV=1	0	23.619	25	9	13	9	1	389	45.5	5.62	85	9	metabolic process;regulation of biological process;response to stimulus;transport	cytosol;extracellular;organelle lumen;proteasome	catalytic activity;enzyme regulator activity;protein binding	Pf01399, Pf10602	9861	ENSG00000163636.10	PSMD6	3	Epstein-Barr virus infection; Proteasome	Proteasome Degradation; Parkin-Ubiquitin Proteasomal System pathway	0	108.8	96.8	111.9	113.8	241.6	109	104.9	96	114.5	102.1	100.5	11	130.317	103.6	0.311341	0.794987	-0.330998
FALSE	High	Master Protein	O43681	ATPase ASNA1 OS=Homo sapiens OX=9606 GN=ASNA1 PE=1 SV=2	0	41.687	41	10	23	10	1	348	38.8	4.91	326	10	transport	cytoplasm;endoplasmic reticulum;membrane;nucleus	catalytic activity;metal ion binding;nucleotide binding;protein binding;transporter activity	Pf02374	439	ENSG00000198356.11	ASNA1	19			0	101.5	96.3	88.7	109.9	130.5	112.3	90.9	42.8	100.9	108.8	116.9	11	106.533	92.06	0.311425	0.864143	-0.210659
FALSE	High	Master Protein	Q15046	Lysine--tRNA ligase OS=Homo sapiens OX=9606 GN=KARS PE=1 SV=3	0	22.034	17	7	15	7	1	597	68	6.35	178	7	metabolic process;regulation of biological process;response to stimulus	cytoplasm;cytosol;extracellular;membrane;mitochondrion;nucleus;organelle lumen	catalytic activity;nucleotide binding;protein binding;RNA binding	Pf00152, Pf00587, Pf01336	3735	ENSG00000065427.14	KARS	16	Aminoacyl-tRNA biosynthesis		0	125.7	96.2	112.1	93.1	99.3	73.4	115.1	104	99.8	121.2	106.6	11	99.9667	109.34	0.311778	1.09376	0.129302
FALSE	High	Master Protein	P04004	Vitronectin OS=Homo sapiens OX=9606 GN=VTN PE=1 SV=1	0	24.18	18	7	24	7	1	478	54.3	5.8	318	7	cell differentiation;cell organization and biogenesis;regulation of biological process;response to stimulus;transport	cytoplasm;endoplasmic reticulum;extracellular;organelle lumen	protein binding;receptor activity	Pf00045, Pf01033	7448	ENSG00000109072.13	VTN	17	Focal adhesion; Proteoglycans in cancer; Complement and coagulation cascades; ECM-receptor interaction; PI3K-Akt signaling pathway	Focal Adhesion-PI3K-Akt-mTOR-signaling pathway; Senescence and Autophagy in Cancer; Focal Adhesion; Primary Focal Segmental Glomerulosclerosis FSGS; Inflammatory Response Pathway	0	56.7	100.5	134	49.5	583.8	93.8	102.5	37.1	55.5	87.7	68.1	11	169.717	70.18	0.313309	0.413513	-1.274
FALSE	High	Master Protein	Q01082	Spectrin beta chain, non-erythrocytic 1 OS=Homo sapiens OX=9606 GN=SPTBN1 PE=1 SV=2	0	419.028	55	107	279	100	1	2364	274.4	5.57	5100	107	cell organization and biogenesis;cellular component movement;metabolic process;regulation of biological process;response to stimulus;transport	cytoplasm;cytoskeleton;cytosol;membrane;nucleus	protein binding;RNA binding;structural molecule activity	Pf00169, Pf00307, Pf00435, Pf11971, Pf12128, Pf15410	6711	ENSG00000115306.15	SPTBN1	2		Sudden Infant Death Syndrome (SIDS) Susceptibility Pathways; TGF-beta Signaling Pathway	7	85.3	96.9	130.1	91.1	182.6	118.1	114.3	106.2	105.3	78.9	89.5	11	117.35	98.84	0.313389	0.842267	-0.247651
FALSE	High	Master Protein	P26599	Polypyrimidine tract-binding protein 1 OS=Homo sapiens OX=9606 GN=PTBP1 PE=1 SV=1	0	16.15	13	6	11	6	1	531	57.2	9.17	152	6	metabolic process;regulation of biological process;response to stimulus	membrane;nucleus	protein binding;RNA binding	Pf00076, Pf13893, Pf14259	5725	ENSG00000011304.19	PTBP1	19		mir-124 predicted interactions with cell cycle and differentiation; mRNA Processing	0	94.7	100.2	119.3	101.3	46.6	72.5	95.6	42.2	67.1	73.7	90.1	11	89.1	73.74	0.313535	0.827609	-0.272978
FALSE	High	Master Protein	Q96ER9	Coiled-coil domain-containing protein 51 OS=Homo sapiens OX=9606 GN=CCDC51 PE=1 SV=2	0	17.478	16	5	11	5	1	411	45.8	8.19	308	5		membrane;mitochondrion			79714	ENSG00000164051.13	CCDC51	3			0	124.5	111.3	156.6	69.9	188.4	113.9	120.5	150.3	99.7	52	88.7	11	127.433	102.24	0.313802	0.802302	-0.317783
FALSE	High	Master Protein	Q15436	Protein transport protein Sec23A OS=Homo sapiens OX=9606 GN=SEC23A PE=1 SV=2	0	15.593	10	6	8	6	1	765	86.1	7.08	122	6	cell organization and biogenesis;transport	cytoplasm;cytosol;endoplasmic reticulum;membrane	metal ion binding;protein binding	Pf00626, Pf04810, Pf04811, Pf04815, Pf08033	10484	ENSG00000100934.14	SEC23A	14	Protein processing in endoplasmic reticulum	Sterol Regulatory Element-Binding Proteins (SREBP) signalling	0	85.4	82.1	90.3	110.9	129.7	106.8	110.5	157.5	91.5	103.8	110.7	11	100.867	114.8	0.31415	1.13814	0.186673
FALSE	High	Master Protein	Q14195	Dihydropyrimidinase-related protein 3 OS=Homo sapiens OX=9606 GN=DPYSL3 PE=1 SV=1	0	32.541	27	10	22	7	1	570	61.9	6.49	406	10	cell organization and biogenesis;regulation of biological process;response to stimulus	cytoplasm;cytosol	catalytic activity;protein binding	Pf01979, Pf04909, Pf13147, Pf13594	1809	ENSG00000113657.12	DPYSL3	5			0	88.5	149.7	137.1	69.2	278.1	99.6	105.4	116.2	69.5	128.6	76.3	11	137.033	99.2	0.314914	0.723911	-0.466115
FALSE	High	Master Protein	P09525	Annexin A4 OS=Homo sapiens OX=9606 GN=ANXA4 PE=1 SV=4	0	35.713	43	14	25	13	1	319	35.9	6.13	344	14	cell differentiation;regulation of biological process;response to stimulus	cell surface;cytoplasm;membrane;nucleus	enzyme regulator activity;metal ion binding;protein binding	Pf00191	307		ANXA4	2		Prostaglandin Synthesis and Regulation	0	80.5	102.7	107.7	81.8	388.8	84.5	99.9	70.5	79	83.1	79.2	11	141	82.34	0.31566	0.583972	-0.77603
FALSE	High	Master Protein	P22059	Oxysterol-binding protein 1 OS=Homo sapiens OX=9606 GN=OSBP PE=1 SV=1	0	12.334	6	4	8	4	1	807	89.4	7.3	44	4	metabolic process;regulation of biological process;transport	cytoplasm;cytosol;endoplasmic reticulum;Golgi;membrane;nucleus	protein binding;transporter activity	Pf00169, Pf01237, Pf15406, Pf15409, Pf15413	5007	ENSG00000110048.11	OSBP	11			0	103.6	112.9	121	105.1	98.1	97.5	108.6	119	89.6	76.1	96.9	11	106.367	98.04	0.317237	0.921717	-0.117604
FALSE	High	Master Protein	Q92890	Ubiquitin recognition factor in ER-associated degradation protein 1 OS=Homo sapiens OX=9606 GN=UFD1 PE=1 SV=3	0	16.301	26	5	8	5	1	307	34.5	6.7	176	5	metabolic process;regulation of biological process;response to stimulus;transport	cytoplasm;cytosol;endoplasmic reticulum;nucleus	catalytic activity;protein binding	Pf03152	7353	ENSG00000070010.18	UFD1L; UFD1	22	Protein processing in endoplasmic reticulum		0	92.7	77.6	79	103.4	64.7	92	81.9	77.8	108	103.9	96.4	11	84.9	93.6	0.317312	1.10247	0.140744
FALSE	High	Master Protein	Q13617	Cullin-2 OS=Homo sapiens OX=9606 GN=CUL2 PE=1 SV=2	0	8.016	3	3	5	3	1	745	86.9	6.92	70	3	metabolic process;regulation of biological process;response to stimulus	cytosol	catalytic activity;protein binding	Pf00888, Pf10557	8453	ENSG00000108094.14	CUL2	10	HIF-1 signaling pathway; Ubiquitin mediated proteolysis; Pathways in cancer; Renal cell carcinoma		0	100.5	89.9	100.6	71	200.7	69.9	102.8	81.5	75.3	61.4	85.8	11	105.433	81.36	0.317978	0.771672	-0.373939
FALSE	High	Master Protein	P04899	Guanine nucleotide-binding protein G(i) subunit alpha-2 OS=Homo sapiens OX=9606 GN=GNAI2 PE=1 SV=3	0	34.979	34	10	30	8	1	355	40.4	5.54	410	10	cell division;cell proliferation;metabolic process;regulation of biological process;response to stimulus	cytoplasm;cytoskeleton;cytosol;membrane;nucleus	catalytic activity;metal ion binding;nucleotide binding;protein binding;signal transducer activity	Pf00025, Pf00503	2771	ENSG00000114353.16	GNAI2	3	Dopaminergic synapse; Chagas disease (American trypanosomiasis); Serotonergic synapse; Tight junction; Glutamatergic synapse; cGMP-PKG signaling pathway; Renin secretion; Rap1 signaling pathway; Progesterone-mediated oocyte maturation; Oxytocin signaling pathway; Circadian entrainment; Morphine addiction; Pathways in cancer; Gap junction; Adrenergic signaling in cardiomyocytes; Pertussis; Toxopla…	Signal Transduction of S1P Receptor; Chemokine signaling pathway; Human Thyroid Stimulating Hormone (TSH) signaling pathway; G Protein Signaling Pathways; Corticotropin-releasing hormone signaling pathway; Calcium Regulation in the Cardiac Cell	2	83.5	87.1	106	87.3	174.8	104.5	120.6	80.1	89.8	77.7	76.9	11	107.2	89.02	0.319046	0.83041	-0.268103
FALSE	High	Master Protein	Q96FW1	Ubiquitin thioesterase OTUB1 OS=Homo sapiens OX=9606 GN=OTUB1 PE=1 SV=2	0	28.086	27	6	14	6	1	271	31.3	4.94	368	6	metabolic process;regulation of biological process;response to stimulus	cytoplasm;cytosol;nucleus	catalytic activity;nucleotide binding;protein binding	Pf02338, Pf10275	55611	ENSG00000167770.11	OTUB1	11			0	104.5	101.9	83.7	95.1	80.8	80	96.6	60.1	107.8	139.2	119.1	11	91	104.56	0.319099	1.14901	0.200393
FALSE	High	Master Protein	Q8N5M1	ATP synthase mitochondrial F1 complex assembly factor 2 OS=Homo sapiens OX=9606 GN=ATPAF2 PE=1 SV=1	0	15.826	22	4	6	4	1	289	32.8	7.09	199	4	cell organization and biogenesis	cytosol;mitochondrion	protein binding	Pf07542	91647	ENSG00000171953.15	ATPAF2	17			0	109.7	88.1	94.2	100.5	190.2	96.1	131.9	433.2	99.3	104.7	115.9	11	113.133	177	0.319185	1.56453	0.645725
FALSE	High	Master Protein	P60953	Cell division control protein 42 homolog OS=Homo sapiens OX=9606 GN=CDC42 PE=1 SV=2	0	19.071	34	5	11	4	1	191	21.2	6.55	168	5	cell communication;cell differentiation;cell division;cell organization and biogenesis;cellular component movement;coagulation;metabolic process;regulation of biological process;response to stimulus;transport	cytoplasm;cytoskeleton;cytosol;membrane;vacuole	catalytic activity;nucleotide binding;protein binding	Pf00025, Pf00071, Pf08477	998	ENSG00000070831.15	CDC42	1	Viral carcinogenesis; Endocytosis; T cell receptor signaling pathway; Tight junction; Pathogenic Escherichia coli infection; Pancreatic cancer; Neurotrophin signaling pathway; VEGF signaling pathway; Rap1 signaling pathway; MAPK signaling pathway; Pathways in cancer; AGE-RAGE signaling pathway in diabetic complications; Renal cell carcinoma; Focal adhesion; Proteoglycans in cancer; Salmonella inf…	Chemokine signaling pathway; MAPK Signaling Pathway; Metastatic brain tumor; Focal Adhesion; Integrated Breast Cancer Pathway; Androgen receptor signaling pathway; DNA Damage Response (only ATM dependent); Regulation of Actin Cytoskeleton; Brain-Derived Neurotrophic Factor (BDNF) signaling pathway; RalA downstream regulated genes; Leptin signaling pathway; G13 Signaling Pathway; Oxidative Damage;…	1	102.8	109.3	120.3	100	107.1	108.1	121.7	119.5	92.1	59.6	90.2	11	107.933	96.62	0.319477	0.895182	-0.159747
FALSE	High	Master Protein	Q9BU61	NADH dehydrogenase [ubiquinone] 1 alpha subcomplex assembly factor 3 OS=Homo sapiens OX=9606 GN=NDUFAF3 PE=1 SV=1	0	24.113	45	5	17	5	1	184	20.3	8.22	760	5	cell organization and biogenesis	membrane;mitochondrion;nucleus	protein binding	Pf04430	25915	ENSG00000178057.14	NDUFAF3	3			0	86.3	96.2	106.5	120.9	89.6	67.7	92.2	206	84.1	121.6	86.3	11	94.5333	118.04	0.319753	1.24866	0.320381
FALSE	High	Master Protein	Q96Q06	Perilipin-4 OS=Homo sapiens OX=9606 GN=PLIN4 PE=1 SV=2	0	193.302	66	45	135	45	1	1357	134.3	8.73	4430	45		cytoplasm;cytosol;membrane		Pf03036	729359	ENSG00000167676.4	PLIN4	19	PPAR signaling pathway		0	109.7	84.6	75.7	108.2	56.4	83.1	83.4	80.8	142.3	94.8	101.3	11	86.2833	100.52	0.320847	1.165	0.220329
FALSE	High	Master Protein	Q8N3V7	Synaptopodin OS=Homo sapiens OX=9606 GN=SYNPO PE=1 SV=2	0	58.485	25	17	36	17	1	929	99.4	8.72	601	17	regulation of biological process;response to stimulus	cytoplasm;cytoskeleton;membrane;nucleus	protein binding		11346	ENSG00000171992.12	SYNPO	5		Primary Focal Segmental Glomerulosclerosis FSGS	0	72	88.7	98	85.9	42.7	85.9	90	209.8	78.7	66.9	82.1	11	78.8667	105.5	0.321082	1.3377	0.419755
FALSE	High	Master Protein	P07947	Tyrosine-protein kinase Yes OS=Homo sapiens OX=9606 GN=YES1 PE=1 SV=3	0.003	3.901	3	2	2	2	1	543	60.8	6.74	42	2	cell differentiation;cellular component movement;defense response;metabolic process;regulation of biological process;response to stimulus;transport	cytoplasm;cytoskeleton;cytosol;Golgi;membrane	catalytic activity;nucleotide binding;protein binding	Pf00017, Pf00018, Pf00069, Pf07653, Pf07714, Pf14604	7525	ENSG00000176105.13	YES1	18	Tight junction; Adherens junction	Interleukin-11 Signaling Pathway	0	94.4	92.4	93.6	76.6	287.1	94.7	85.2	70.9	111.1	76.7	78.4	11	123.133	84.46	0.322426	0.685923	-0.543881
FALSE	High	Master Protein	Q9UBQ0	Vacuolar protein sorting-associated protein 29 OS=Homo sapiens OX=9606 GN=VPS29 PE=1 SV=1	0	28.731	55	9	14	9	1	182	20.5	6.79	243	9	regulation of biological process;response to stimulus;transport	cytoplasm;cytosol;endosome;membrane	catalytic activity;metal ion binding;protein binding;transporter activity	Pf00149, Pf12850	51699	ENSG00000111237.18	VPS29	12	Endocytosis		0	115	92	91	98.5	12.4	59	85	71.2	98.9	149.1	93	11	77.9833	99.44	0.322931	1.27514	0.35066
FALSE	High	Master Protein	P35579	Myosin-9 OS=Homo sapiens OX=9606 GN=MYH9 PE=1 SV=4	0	246.957	37	65	142	52	1	1960	226.4	5.6	2203	65	cell differentiation;cell organization and biogenesis;cellular component movement;metabolic process;regulation of biological process;response to stimulus;transport	cytoplasm;cytoskeleton;cytosol;extracellular;membrane;nucleus	catalytic activity;motor activity;nucleotide binding;protein binding;RNA binding;transporter activity	Pf00063, Pf01442, Pf01496, Pf01576, Pf01765, Pf02736, Pf03962, Pf04111, Pf04156, Pf05911, Pf06637, Pf07888, Pf09731, Pf11068, Pf11559, Pf12128, Pf13094	4627	ENSG00000100345.20	MYH9	22	Tight junction; Salmonella infection; Regulation of actin cytoskeleton	Primary Focal Segmental Glomerulosclerosis FSGS; VEGFA-VEGFR2 Signaling Pathway	12	64.4	66.7	82.7	70.4	186.7	88	78.8	52.3	96.4	65.6	55.9	11	93.15	69.8	0.322936	0.749329	-0.416329
FALSE	High	Master Protein	Q9Y6W5	Wiskott-Aldrich syndrome protein family member 2 OS=Homo sapiens OX=9606 GN=WASF2 PE=1 SV=3	0	5.347	3	2	4	2	1	498	54.3	5.53	36	2	cell organization and biogenesis;cellular component movement;regulation of biological process;response to stimulus;transport	cytoplasm;cytoskeleton;cytosol;endosome	protein binding		10163	ENSG00000158195.10	WASF2	1	Choline metabolism in cancer; Salmonella infection; Adherens junction; Regulation of actin cytoskeleton; Bacterial invasion of epithelial cells; Fc gamma R-mediated phagocytosis; Shigellosis	Regulation of Actin Cytoskeleton	0	96.6	106.4	112.9	111.9	45.6	95.8	97.1	210.5	103.9	89.4	96.6	11	94.8667	119.5	0.323225	1.25966	0.333037
FALSE	High	Master Protein	Q96HD1	Cysteine-rich with EGF-like domain protein 1 OS=Homo sapiens OX=9606 GN=CRELD1 PE=1 SV=3	0	24.329	20	5	10	5	1	420	45.4	4.87	514	5		membrane	metal ion binding	Pf07645, Pf11938	78987	ENSG00000163703.17	CRELD1	3			0	110.5	133.9	104	83.6	73.7	105.3	119.3	102.8	66.6	70	81.7	11	101.833	88.08	0.323963	0.864943	-0.209324
FALSE	High	Master Protein	Q5JRX3	Presequence protease, mitochondrial OS=Homo sapiens OX=9606 GN=PITRM1 PE=1 SV=3	0	105.36	34	30	73	30	1	1037	117.3	6.92	1111	30	metabolic process;regulation of biological process	mitochondrion;organelle lumen	catalytic activity;enzyme regulator activity;metal ion binding	Pf00675, Pf05193, Pf08367	10531	ENSG00000107959.15	PITRM1	10			0	76.4	88.7	136.3	106.4	45	114.2	77	44.4	90.1	69.6	103	11	94.5	76.82	0.32417	0.81291	-0.298832
FALSE	High	Master Protein	P39059	Collagen alpha-1(XV) chain OS=Homo sapiens OX=9606 GN=COL15A1 PE=1 SV=2	0	66.218	17	17	42	17	1	1388	141.6	5	912	17	cell differentiation;development;metabolic process;regulation of biological process;response to stimulus	extracellular;organelle lumen	structural molecule activity	Pf06482, Pf13385	1306	ENSG00000204291.10	COL15A1	9	Protein digestion and absorption		0	80.9	99.3	139.1	72.5	192.5	113.6	169.4	261.5	96.4	124.4	105.9	11	116.317	151.52	0.324988	1.30265	0.38145
FALSE	High	Master Protein	Q6P587	Acylpyruvase FAHD1, mitochondrial OS=Homo sapiens OX=9606 GN=FAHD1 PE=1 SV=2	0	33.61	51	9	20	9	1	224	24.8	7.39	206	9	metabolic process	cytoplasm;cytosol;membrane;mitochondrion	catalytic activity;metal ion binding	Pf01557	81889	ENSG00000180185.11	FAHD1	16	Tyrosine metabolism; Metabolic pathways		0	141.2	137.4	89	85.3	50.7	72.3	80.3	47.2	93.9	104.1	55.4	11	95.9833	76.18	0.325898	0.793679	-0.333372
FALSE	High	Master Protein	Q96AB3	Isochorismatase domain-containing protein 2 OS=Homo sapiens OX=9606 GN=ISOC2 PE=1 SV=1	0	16.686	41	4	11	4	1	205	22.3	7.77	149	4	metabolic process;regulation of biological process	cytoplasm;nucleus	catalytic activity;protein binding	Pf00857	79763	ENSG00000063241.7	ISOC2	19			0	104.3	140.6	98	103.1	132.6	92.1	107.9	86	92.1	108.5	112	11	111.783	101.3	0.326125	0.906217	-0.142071
FALSE	High	Master Protein	O95834	Echinoderm microtubule-associated protein-like 2 OS=Homo sapiens OX=9606 GN=EML2 PE=1 SV=1	0	54.709	26	14	35	14	1	649	70.6	6.32	734	14	regulation of biological process	cytoplasm;cytoskeleton	protein binding	Pf00400, Pf03451	24139	ENSG00000125746.16	EML2	19			0	101.7	90.6	81.5	89.8	82.6	75.3	78.9	74.1	97.5	126.7	107.2	11	86.9167	96.88	0.326376	1.11463	0.156566
FALSE	High	Master Protein	Q13596	Sorting nexin-1 OS=Homo sapiens OX=9606 GN=SNX1 PE=1 SV=3	0	27.797	17	8	9	7	1	522	59	5.15	204	8	cell organization and biogenesis;metabolic process;regulation of biological process;transport	cytoplasm;cytosol;endosome;Golgi;membrane;vacuole	protein binding	Pf00787, Pf03700, Pf09325, Pf12128	6642	ENSG00000028528.14	SNX1	15	Endocytosis		1	98.6	109.6	106.5	109.6	62.9	99.6	106.1	177.1	96.5	97.3	96.4	11	97.8	114.68	0.32711	1.1726	0.229707
FALSE	High	Master Protein	Q9H845	Acyl-CoA dehydrogenase family member 9, mitochondrial OS=Homo sapiens OX=9606 GN=ACAD9 PE=1 SV=1	0	25.598	16	7	16	7	1	621	68.7	7.96	276	7	cell organization and biogenesis;metabolic process	membrane;mitochondrion;nucleus	catalytic activity;nucleotide binding;protein binding	Pf00441, Pf02770, Pf02771, Pf08028	28976	ENSG00000177646.18	ACAD9	3			0	110.2	78.9	98.5	96.6	151.9	87.4	99.3	69	100.8	89.2	95.2	11	103.917	90.7	0.327117	0.872815	-0.196253
FALSE	High	Master Protein	Q04837	Single-stranded DNA-binding protein, mitochondrial OS=Homo sapiens OX=9606 GN=SSBP1 PE=1 SV=1	0	30.065	50	6	23	6	1	148	17.2	9.6	500	6	cell organization and biogenesis;metabolic process;regulation of biological process	mitochondrion;nucleus;organelle lumen	DNA binding;protein binding;RNA binding	Pf00436	6742	ENSG00000106028.10	SSBP1	7	Homologous recombination; DNA replication; Mismatch repair		0	97.5	117	88.8	72.7	46.1	82.9	86.4	85.9	108.6	102.7	96.8	11	84.1667	96.08	0.328086	1.14154	0.190987
FALSE	High	Master Protein	P07339	Cathepsin D OS=Homo sapiens OX=9606 GN=CTSD PE=1 SV=1	0	118.564	51	20	137	20	1	412	44.5	6.54	2846	20	metabolic process;transport	extracellular;membrane;organelle lumen;vacuole	catalytic activity;protein binding	Pf00026, Pf07966, Pf14541, Pf14543	1509	ENSG00000117984.13	CTSD	11	Lysosome; Tuberculosis; Apoptosis; Sphingolipid signaling pathway	Prolactin Signaling Pathway	0	92.2	84.7	92.7	95.6	74.5	97.3	73.9	87.4	119.3	104.9	103.6	11	89.5	97.82	0.328133	1.09296	0.128242
FALSE	High	Master Protein	P35221	Catenin alpha-1 OS=Homo sapiens OX=9606 GN=CTNNA1 PE=1 SV=1	0	203.175	59	48	160	47	1	906	100	6.29	3544	48	cell organization and biogenesis;regulation of biological process;response to stimulus	cytoplasm;cytoskeleton;cytosol;Golgi;membrane	protein binding;RNA binding;structural molecule activity	Pf01044	1495	ENSG00000044115.20	CTNNA1	5	Arrhythmogenic right ventricular cardiomyopathy (ARVC); Tight junction; Hippo signaling pathway; Endometrial cancer; Pathways in cancer; Adherens junction; Leukocyte transendothelial migration; Bacterial invasion of epithelial cells	Apoptosis-related network due to altered Notch3 in ovarian cancer; White fat cell differentiation; VEGFA-VEGFR2 Signaling Pathway; Arrhythmogenic Right Ventricular Cardiomyopathy	2	87.6	122.6	133	150.5	53.3	104.9	86.6	79.5	91.6	98.5	103.5	11	108.65	91.94	0.328456	0.846203	-0.240924
FALSE	High	Master Protein	Q8NE79	Blood vessel epicardial substance OS=Homo sapiens OX=9606 GN=BVES PE=1 SV=1	0	19.016	14	4	6	4	1	360	41.4	7.9	81	4	cell organization and biogenesis;development;regulation of biological process;response to stimulus;transport	membrane	nucleotide binding;protein binding;structural molecule activity	Pf00027, Pf04831	11149	ENSG00000112276.13	BVES	6			0	90.9	91.7	98.9	89.5	89.8	94.3	85.5	22.1	90.8	98.3	98.2	11	92.5167	78.98	0.329048	0.853684	-0.228226
FALSE	High	Master Protein	O95140	Mitofusin-2 OS=Homo sapiens OX=9606 GN=MFN2 PE=1 SV=3	0	47.571	19	13	27	13	1	757	86.3	6.98	481	13	cell communication;cell death;cell organization and biogenesis;coagulation;metabolic process;regulation of biological process;response to stimulus;transport	cytoskeleton;cytosol;membrane;mitochondrion	catalytic activity;nucleotide binding;protein binding	Pf00350, Pf01926, Pf04799	9927	ENSG00000116688.16	MFN2	1	NOD-like receptor signaling pathway		0	96.6	93	125.6	117.9	89.9	111.8	103.7	109.6	93.7	60.6	107.3	11	105.8	94.98	0.329242	0.897732	-0.155644
FALSE	High	Master Protein	P35052	Glypican-1 OS=Homo sapiens OX=9606 GN=GPC1 PE=1 SV=2	0	61.994	35	14	33	14	1	558	61.6	7.3	663	14	cell differentiation;cellular component movement;metabolic process;regulation of biological process	cytosol;endosome;extracellular;membrane;organelle lumen	metal ion binding;protein binding	Pf01153	2817	ENSG00000063660.8	GPC1	2	Proteoglycans in cancer	VEGFA-VEGFR2 Signaling Pathway	0	80.9	107	80.4	139.1	181.2	104.9	78.3	240.8	103.7	187	131.7	11	115.583	148.3	0.329349	1.28306	0.359585
FALSE	High	Master Protein	P02794	Ferritin heavy chain OS=Homo sapiens OX=9606 GN=FTH1 PE=1 SV=2	0	31.638	45	9	24	9	1	183	21.2	5.55	521	9	cellular homeostasis;metabolic process;regulation of biological process;response to stimulus;transport	cytosol;extracellular;nucleus;vacuole	catalytic activity;metal ion binding;protein binding	Pf00210	2495	ENSG00000167996.15	FTH1	11	Mineral absorption	NRF2 pathway; Iron metabolism in placenta	0	243.4	144.2	136	81.6	79.4	66.9	163.2	75.7	101.5	64.8	38.7	11	125.25	88.78	0.330101	0.708822	-0.496504
FALSE	High	Master Protein	P48047	ATP synthase subunit O, mitochondrial OS=Homo sapiens OX=9606 GN=ATP5O PE=1 SV=1	0	63.075	74	14	74	14	1	213	23.3	9.96	1448	14	cell organization and biogenesis;metabolic process;transport	membrane;mitochondrion;nucleus	catalytic activity;protein binding;transporter activity	Pf00213	539	ENSG00000241837.6	ATP5O	21	Huntington's disease; Parkinson's disease; Alzheimer's disease; Oxidative phosphorylation; Metabolic pathways	Oxidative phosphorylation; Electron Transport Chain	0	110.6	89.7	107	113.9	137.3	150	120.5	120.1	106.7	63.1	109.4	11	118.083	103.96	0.330668	0.880395	-0.183777
FALSE	High	Master Protein	Q8NCN5	Pyruvate dehydrogenase phosphatase regulatory subunit, mitochondrial OS=Homo sapiens OX=9606 GN=PDPR PE=1 SV=2	0	64.499	28	21	41	21	1	879	99.3	6.35	688	21	metabolic process;regulation of biological process	mitochondrion;organelle lumen	catalytic activity	Pf01266, Pf01571, Pf08669	55066	ENSG00000090857.13	PDPR	16			0	124.4	108.2	84.6	101.6	58.3	81.3	95.6	95.3	101.4	137.4	100.9	11	93.0667	106.12	0.33082	1.14026	0.18936
FALSE	High	Master Protein	P35268	60S ribosomal protein L22 OS=Homo sapiens OX=9606 GN=RPL22 PE=1 SV=2	0	12.13	30	3	4	3	1	128	14.8	9.19	202	3	cell organization and biogenesis;metabolic process;transport	cytoplasm;cytosol;nucleus;ribosome	protein binding;RNA binding;structural molecule activity	Pf01776	6146	ENSG00000116251.9	RPL22	1	Ribosome	Cytoplasmic Ribosomal Proteins	0	105.4	94.6	100	71.9	109	94.2	103.3	261.5	98.2	79	96.3	11	95.85	127.66	0.331587	1.33187	0.413456
FALSE	High	Master Protein	Q14126	Desmoglein-2 OS=Homo sapiens OX=9606 GN=DSG2 PE=1 SV=2	0	79.786	27	23	47	23	1	1118	122.2	5.24	740	23	cell death;cell organization and biogenesis;regulation of biological process;response to stimulus	cell surface;cytoskeleton;membrane	metal ion binding;protein binding	Pf00028, Pf01049	1829	ENSG00000046604.12	DSG2	18	Arrhythmogenic right ventricular cardiomyopathy (ARVC)	Arrhythmogenic Right Ventricular Cardiomyopathy	0	82.5	79.1	80	78.8	51.2	77.7	81.3	77.6	88.8	75.9	79.7	11	74.8833	80.66	0.333922	1.07714	0.107209
FALSE	High	Master Protein	Q9Y266	Nuclear migration protein nudC OS=Homo sapiens OX=9606 GN=NUDC PE=1 SV=1	0	20.353	22	7	13	7	1	331	38.2	5.38	126	7	cell division;cell organization and biogenesis;cell proliferation;development;metabolic process	cytoplasm;cytoskeleton;cytosol;nucleus	protein binding	Pf04969, Pf14050	10726	ENSG00000090273.13	NUDC	1			0	83.9	85.7	92.9	95.1	38.3	93.5	88.8	71.5	99.4	100.3	104.5	11	81.5667	92.9	0.336213	1.13895	0.187699
FALSE	High	Master Protein	Q9Y235	C->U-editing enzyme APOBEC-2 OS=Homo sapiens OX=9606 GN=APOBEC2 PE=1 SV=1	0	47.67	63	10	27	10	1	224	25.7	4.84	517	10	metabolic process;regulation of biological process		catalytic activity;metal ion binding;protein binding;RNA binding	Pf05240, Pf08210	10930	ENSG00000124701.5	APOBEC2	6			0	143.5	87.5	88.6	79.1	179.8	70.3	93	307.5	113.3	152.2	86.8	11	108.133	150.56	0.336518	1.39236	0.477527
FALSE	High	Master Protein	P10909	Clusterin OS=Homo sapiens OX=9606 GN=CLU PE=1 SV=1	0	74.562	33	15	54	15	1	449	52.5	6.27	1206	15	cell death;cell organization and biogenesis;cell proliferation;defense response;metabolic process;regulation of biological process;response to stimulus;transport	cell surface;cytoplasm;cytosol;endoplasmic reticulum;extracellular;Golgi;membrane;mitochondrion;nucleus;organelle lumen	catalytic activity;protein binding	Pf01093	1191	ENSG00000120885.21	CLU	8	Complement and coagulation cascades	Complement and Coagulation Cascades	0	57.4	94.9	84.2	45.3	559	118.6	91.3	68.8	58.1	70.2	58.3	11	159.9	69.34	0.336519	0.433646	-1.20541
FALSE	High	Master Protein	O00299	Chloride intracellular channel protein 1 OS=Homo sapiens OX=9606 GN=CLIC1 PE=1 SV=4	0	24.123	39	7	14	7	1	241	26.9	5.17	283	7	metabolic process;regulation of biological process;response to stimulus;transport	cytoplasm;membrane;mitochondrion;nucleus	catalytic activity;protein binding;transporter activity	Pf00043, Pf13409, Pf13410, Pf13417	1192	ENSG00000213719.8; ENSG00000206394.8; ENSG00000230685.6; ENSG00000226248.6; ENSG00000223639.6; ENSG00000226651.6; ENSG00000226417.6	CLIC1	6; CHR_HSCHR6_MHC_QBL_CTG1; CHR_HSCHR6_MHC_COX_CTG1; CHR_HSCHR6_MHC_DBB_CTG1; CHR_HSCHR6_MHC_SSTO_CTG1; CHR_HSCHR6_MHC_MANN_CTG1; CHR_HSCHR6_MHC_MCF_CTG1			0	107.9	102.2	102.2	98	134	74.8	104.4	87.9	101.3	82	92.9	11	103.183	93.7	0.337367	0.908092	-0.139089
FALSE	High	Master Protein	P51149	Ras-related protein Rab-7a OS=Homo sapiens OX=9606 GN=RAB7A PE=1 SV=1	0	49.919	63	11	29	11	1	207	23.5	6.7	406	11	cell organization and biogenesis;cellular homeostasis;metabolic process;regulation of biological process;response to stimulus;transport	cytoplasm;cytosol;endosome;Golgi;membrane;vacuole	catalytic activity;nucleotide binding;protein binding	Pf00025, Pf00071, Pf01926, Pf04670, Pf07728, Pf08477	7879	ENSG00000075785.12	RAB7A	3	Endocytosis; Amoebiasis; Tuberculosis; Phagosome; Salmonella infection		0	89.5	78.7	99	112	96.1	92.7	91.3	113.7	101.7	91.2	107.8	11	94.6667	101.14	0.338089	1.06838	0.0954253
FALSE	High	Master Protein	Q9Y5Z4	Heme-binding protein 2 OS=Homo sapiens OX=9606 GN=HEBP2 PE=1 SV=1	0	37.309	50	9	29	9	1	205	22.9	4.63	566	9	cell organization and biogenesis;regulation of biological process;transport	cytoplasm;extracellular;mitochondrion;organelle lumen	protein binding	Pf04832	23593	ENSG00000051620.10	HEBP2	6			0	89	80.4	66.6	99.8	57.4	72.7	62.2	45	111.2	162.9	107.7	11	77.65	97.8	0.33852	1.2595	0.332849
FALSE	High	Master Protein	P07203	Glutathione peroxidase 1 OS=Homo sapiens OX=9606 GN=GPX1 PE=1 SV=4	0	15.387	28	4	7	4	1	203	22.1	6.55	139	4	cell death;cell differentiation;cell proliferation;cellular component movement;cellular homeostasis;metabolic process;regulation of biological process;response to stimulus	cytoplasm;cytosol;mitochondrion;organelle lumen	antioxidant activity;catalytic activity;protein binding	Pf00255	2876	ENSG00000233276.3	GPX1	3	Glutathione metabolism; Huntington's disease; Arachidonic acid metabolism; Thyroid hormone synthesis; Amyotrophic lateral sclerosis (ALS)	Oxidative Stress; Glutathione metabolism; Selenium Micronutrient Network; One carbon metabolism and related pathways; Amyotrophic lateral sclerosis (ALS); Folate Metabolism; Selenium Metabolism and Selenoproteins; TYROBP Causal Network; Association Between Physico-Chemical Features and Toxicity Associated Pathways	0	91.7	85.4	112.3	106.4	68.7	93.1	96.4	96.1	80.7	73.2	76.4	11	92.9333	84.56	0.338717	0.9099	-0.136221
FALSE	High	Master Protein	P62917	60S ribosomal protein L8 OS=Homo sapiens OX=9606 GN=RPL8 PE=1 SV=2	0	5.856	9	2	3	2	1	257	28	11.03	33	2	cell organization and biogenesis;metabolic process;response to stimulus;transport	cytoplasm;cytosol;membrane;ribosome	RNA binding;structural molecule activity	Pf00181, Pf03947	6132	ENSG00000161016.17	RPL8	8	Ribosome	Cytoplasmic Ribosomal Proteins	0	90.3	89.4	143.9	101.3	236.4	103.1	135.5	93.6	94.2	75	101.6	11	127.4	99.98	0.34035	0.784772	-0.349654
FALSE	High	Master Protein	P67870	Casein kinase II subunit beta OS=Homo sapiens OX=9606 GN=CSNK2B PE=1 SV=1	0	9.27	15	3	8	3	1	215	24.9	5.55	95	3	cell communication;cell organization and biogenesis;metabolic process;regulation of biological process;response to stimulus;transport	chromosome;cytoplasm;cytosol;extracellular;membrane;nucleus;organelle lumen	catalytic activity;enzyme regulator activity;metal ion binding;protein binding	Pf01214	1460	ENSG00000224774.7; ENSG00000230700.9; ENSG00000206406.9; ENSG00000204435.13; ENSG00000232960.10; ENSG00000224398.7; ENSG00000228875.8	CSNK2B	6; CHR_HSCHR6_MHC_SSTO_CTG1; CHR_HSCHR6_MHC_DBB_CTG1; CHR_HSCHR6_MHC_QBL_CTG1; CHR_HSCHR6_MHC_MANN_CTG1; CHR_HSCHR6_MHC_MCF_CTG1; CHR_HSCHR6_MHC_COX_CTG1	Tight junction; Epstein-Barr virus infection; Ribosome biogenesis in eukaryotes; NF-kappa B signaling pathway; Wnt signaling pathway; Adherens junction; Measles; Herpes simplex infection		0	93.6	98.8	105.4	106.2	181.1	98.7	88.7	100.4	105.4	83.5	112.6	11	113.967	98.12	0.340634	0.860953	-0.215993
FALSE	High	Master Protein	P15090	Fatty acid-binding protein, adipocyte OS=Homo sapiens OX=9606 GN=FABP4 PE=1 SV=3	0	32.001	68	8	23	8	1	132	14.7	7.14	614	8	cell differentiation;metabolic process;regulation of biological process;response to stimulus;transport	cytoplasm;cytosol;nucleus	transporter activity	Pf00061, Pf14651	2167	ENSG00000170323.8	FABP4	8	PPAR signaling pathway; Regulation of lipolysis in adipocytes	PPAR signaling pathway	0	139	83.2	72	163	42.1	64	92.2	167.2	121.7	107.6	102.6	11	93.8833	118.26	0.340904	1.25965	0.333021
FALSE	High	Master Protein	Q9NVD7	Alpha-parvin OS=Homo sapiens OX=9606 GN=PARVA PE=1 SV=1	0	24.116	17	5	16	4	1	372	42.2	5.95	285	5	cell organization and biogenesis;cellular component movement;regulation of biological process;response to stimulus	cytoplasm;cytoskeleton;cytosol;membrane	protein binding	Pf00307	55742		PARVA	11	Focal adhesion	Primary Focal Segmental Glomerulosclerosis FSGS	0	102.9	90.9	109.3	94	1798.7	125.1	109.8	13.8	87.4	60.2	91.7	11	386.817	72.58	0.341031	0.187634	-2.41401
FALSE	High	Master Protein	Q15459	Splicing factor 3A subunit 1 OS=Homo sapiens OX=9606 GN=SF3A1 PE=1 SV=1	0	15.459	9	6	7	6	1	793	88.8	5.22	61	6	cell organization and biogenesis;metabolic process;regulation of biological process	nucleus;spliceosomal complex	protein binding;RNA binding	Pf00240, Pf01805, Pf12230, Pf14560	10291	ENSG00000099995.18	SF3A1	22	Spliceosome	mRNA Processing	0	109.4	88.8	103.5	109.1	230.4	130.6	90.4	15.9	105	129.4	146.8	11	128.633	97.5	0.341035	0.757968	-0.39979
FALSE	High	Master Protein	Q9NQR4	Omega-amidase NIT2 OS=Homo sapiens OX=9606 GN=NIT2 PE=1 SV=1	0	52.167	61	14	37	14	1	276	30.6	7.21	514	14	metabolic process;transport	cytoplasm;cytosol;extracellular;mitochondrion;organelle lumen	catalytic activity	Pf00795	56954	ENSG00000114021.11	NIT2	3	Alanine, aspartate and glutamate metabolism		0	121.4	101.8	77.5	84.7	43.3	69.3	91.2	83.6	94.1	120	93.3	11	83	96.44	0.341042	1.16193	0.21652
FALSE	High	Master Protein	Q9H1K1	Iron-sulfur cluster assembly enzyme ISCU, mitochondrial OS=Homo sapiens OX=9606 GN=ISCU PE=1 SV=2	0	10.958	24	4	8	4	1	167	18	9.48	104	4	cell organization and biogenesis;cellular homeostasis;metabolic process	cytoplasm;cytosol;mitochondrion;nucleus;organelle lumen	catalytic activity;metal ion binding;protein binding;structural molecule activity	Pf01592	23479	ENSG00000136003.15	ISCU	12			0	99.6	111.2	89.7	93.1	77.7	98.6	97.3	10.8	109.4	83.3	91.1	11	94.9833	78.38	0.341203	0.825197	-0.277189
FALSE	High	Master Protein	P08670	Vimentin OS=Homo sapiens OX=9606 GN=VIM PE=1 SV=4	0	253.478	91	54	262	45	1	466	53.6	5.12	4933	54	cell differentiation;cell organization and biogenesis;cellular component movement;metabolic process;regulation of biological process;response to stimulus	cytoplasm;cytoskeleton;cytosol;membrane	protein binding;RNA binding;structural molecule activity	Pf00038, Pf04111, Pf04156, Pf04732, Pf05622, Pf10186	7431	ENSG00000026025.15	VIM	10	MicroRNAs in cancer; Epstein-Barr virus infection	Primary Focal Segmental Glomerulosclerosis FSGS; Allograft Rejection; Striated Muscle Contraction; TGF-B Signaling in Thyroid Cells for Epithelial-Mesenchymal Transition; Spinal Cord Injury; Apoptosis-related network due to altered Notch3 in ovarian cancer; T-Cell antigen Receptor (TCR) Signaling Pathway	3	69.9	111.6	119.8	60.9	261.8	97.5	109.4	86.4	59.9	92.7	83.3	11	120.25	86.34	0.341337	0.718004	-0.477936
FALSE	High	Master Protein	P0DJI8	Serum amyloid A-1 protein OS=Homo sapiens OX=9606 GN=SAA1 PE=1 SV=1	0.001	5.054	13	2	3	2	1	122	13.5	6.79	42	2	cellular component movement;cellular homeostasis;defense response;metabolic process;regulation of biological process;response to stimulus;transport	extracellular;organelle lumen	protein binding	Pf00277	6288		SAA1	11		Folate Metabolism; Vitamin B12 Metabolism; Selenium Micronutrient Network	0	48.9	19.3	18.8	149.2	173.1	31.1	25.1	77	554.9	28.1	158.4	11	73.4	168.7	0.342524	2.29837	1.20061
FALSE	High	Master Protein	Q15365	Poly(rC)-binding protein 1 OS=Homo sapiens OX=9606 GN=PCBP1 PE=1 SV=2	0	47.263	43	11	30	7	1	356	37.5	7.09	707	11	metabolic process;regulation of biological process	cytoplasm;cytosol;membrane;nucleus	DNA binding;protein binding;RNA binding	Pf00013, Pf13014	5093	ENSG00000169564.6	PCBP1	2	Spliceosome		5	102.6	106.7	109.3	116.2	99.2	91.2	98.1	70	111.7	85.7	113.7	11	104.2	95.84	0.343903	0.91977	-0.120655
FALSE	High	Master Protein	O95757	Heat shock 70 kDa protein 4L OS=Homo sapiens OX=9606 GN=HSPA4L PE=1 SV=3	0	11.373	5	4	7	2	1	839	94.5	5.88	222	4	metabolic process;response to stimulus	cytoplasm;cytosol;nucleus	nucleotide binding	Pf00012	22824	ENSG00000164070.11	HSPA4L	4	Protein processing in endoplasmic reticulum		0	111.8	112.3	105.5	98.1	80.1	124.9	99.8	38.3	112.1	114.8	90.9	11	105.45	91.18	0.344815	0.864675	-0.20977
FALSE	High	Master Protein	O00330	Pyruvate dehydrogenase protein X component, mitochondrial OS=Homo sapiens OX=9606 GN=PDHX PE=1 SV=3	0	77.005	39	17	68	17	1	501	54.1	8.66	1503	17	metabolic process;regulation of biological process	mitochondrion;organelle lumen	catalytic activity;protein binding	Pf00198, Pf00364, Pf02817	8050	ENSG00000110435.11	PDHX	11	Metabolic pathways	Glycolysis and Gluconeogenesis; Amino Acid metabolism	0	98.7	94.9	106.6	100.2	105	118.7	110.1	125.4	80.3	61.3	89.1	11	104.017	93.24	0.345185	0.896395	-0.157794
FALSE	High	Master Protein	Q06830	Peroxiredoxin-1 OS=Homo sapiens OX=9606 GN=PRDX1 PE=1 SV=1	0	63.702	79	16	67	12	1	199	22.1	8.13	1094	16	cell proliferation;cellular homeostasis;defense response;metabolic process;regulation of biological process;response to stimulus	cytoplasm;cytosol;mitochondrion;nucleus	antioxidant activity;catalytic activity;protein binding;RNA binding	Pf00578, Pf08534, Pf10417	5052	ENSG00000117450.13	PRDX1	1	Peroxisome	NRF2 pathway; Selenium Micronutrient Network; Androgen receptor signaling pathway	3	97.5	87.2	85.9	84.7	55.1	72.4	81.4	53.1	105.1	122.9	103.1	11	80.4667	93.12	0.345207	1.15725	0.2107
FALSE	High	Master Protein	O75369	Filamin-B OS=Homo sapiens OX=9606 GN=FLNB PE=1 SV=2	0	112.056	18	35	68	26	1	2602	278	5.73	1123	35	cell differentiation;cell organization and biogenesis;development;regulation of biological process;response to stimulus	cytoplasm;cytoskeleton;cytosol;membrane;nucleus	protein binding;RNA binding	Pf00307, Pf00630	2317	ENSG00000136068.14	FLNB	3	MAPK signaling pathway; Focal adhesion; Proteoglycans in cancer; Salmonella infection	VEGFA-VEGFR2 Signaling Pathway	0	100	82	112.9	71.9	79.1	76.6	91.9	253.2	84.5	96.9	66.1	11	87.0833	118.52	0.345561	1.361	0.444662
FALSE	High	Master Protein	O00487	26S proteasome non-ATPase regulatory subunit 14 OS=Homo sapiens OX=9606 GN=PSMD14 PE=1 SV=1	0	12.928	19	5	7	5	1	310	34.6	6.52	91	5	metabolic process;regulation of biological process;response to stimulus;transport	cytoplasm;cytosol;extracellular;nucleus;organelle lumen;proteasome	catalytic activity;enzyme regulator activity;metal ion binding;nucleotide binding;protein binding	Pf01398, Pf13012, Pf14464	10213	ENSG00000115233.11	PSMD14	2	Epstein-Barr virus infection; Proteasome	Parkin-Ubiquitin Proteasomal System pathway	0	115.2	90.7	105.3	93.5	126.4	107.1	118.7	27.3	95.9	96.6	113.8	11	106.367	90.46	0.346377	0.850454	-0.233694
FALSE	High	Master Protein	O00186	Syntaxin-binding protein 3 OS=Homo sapiens OX=9606 GN=STXBP3 PE=1 SV=2	0	8.002	6	3	4	3	1	592	67.7	7.8	32	3	cell organization and biogenesis;regulation of biological process;response to stimulus;transport	cytoplasm;cytosol;membrane	protein binding	Pf00995	6814	ENSG00000116266.10	STXBP3	1		Insulin Signaling	0	95.8	75.8	99.5	84.7	34.1	78.6	86.7	110	80.7	84.5	86.1	11	78.0833	89.6	0.346432	1.14749	0.198484
FALSE	High	Master Protein	P23588	Eukaryotic translation initiation factor 4B OS=Homo sapiens OX=9606 GN=EIF4B PE=1 SV=2	0	21.986	12	5	16	5	1	611	69.1	5.73	318	5	cell organization and biogenesis;metabolic process;regulation of biological process	cytosol	catalytic activity;protein binding;RNA binding	Pf00076, Pf14259	1975	ENSG00000063046.17	EIF4B	12	Proteoglycans in cancer; mTOR signaling pathway; RNA transport; PI3K-Akt signaling pathway	Focal Adhesion-PI3K-Akt-mTOR-signaling pathway; Translation Factors; Interferon type I signaling pathways	0	82.1	83.1	85.4	81.9	11.4	84.9	102.5	25.4	113.7	122	95.3	11	71.4667	91.78	0.346559	1.28424	0.360909
FALSE	High	Master Protein	P50995	Annexin A11 OS=Homo sapiens OX=9606 GN=ANXA11 PE=1 SV=1	0	93.526	39	22	74	22	1	505	54.4	7.65	1492	22	cell division;response to stimulus;transport	cytoplasm;cytoskeleton;cytosol;membrane;nucleus;vacuole	metal ion binding;protein binding;RNA binding	Pf00191	311	ENSG00000122359.17	ANXA11	10			0	100.1	98.6	105	117	164	125.7	102.9	141.9	95.3	82.2	98.4	11	118.4	104.14	0.346612	0.879561	-0.185145
FALSE	High	Master Protein	P10809	60 kDa heat shock protein, mitochondrial OS=Homo sapiens OX=9606 GN=HSPD1 PE=1 SV=2	0	265.313	80	51	279	51	1	573	61	5.87	6524	51	cell organization and biogenesis;cell proliferation;metabolic process;regulation of biological process;response to stimulus;transport	cell surface;cytoplasm;cytosol;endosome;membrane;mitochondrion;organelle lumen	catalytic activity;DNA binding;nucleotide binding;protein binding;RNA binding	Pf00118	3329	ENSG00000144381.16	HSPD1	2	Type I diabetes mellitus; Tuberculosis; RNA degradation; Legionellosis	Apoptosis-related network due to altered Notch3 in ovarian cancer; Sudden Infant Death Syndrome (SIDS) Susceptibility Pathways	0	117.7	118.5	95.9	109.3	40.8	90.9	96.3	62.7	88.9	82.4	77.4	11	95.5167	81.54	0.347023	0.853673	-0.228245
FALSE	High	Master Protein	P35241	Radixin OS=Homo sapiens OX=9606 GN=RDX PE=1 SV=1	0	41.106	23	14	37	4	1	583	68.5	6.37	410	14	cell organization and biogenesis;regulation of biological process;response to stimulus	cytoplasm;cytoskeleton;membrane	protein binding;RNA binding	Pf00373, Pf00769, Pf09379, Pf09380	5962	ENSG00000137710.14	RDX	11	MicroRNAs in cancer; Proteoglycans in cancer; Regulation of actin cytoskeleton	Regulation of Actin Cytoskeleton	0	100.7	86	98	87.3	146.3	72.8	82.9	33.2	106.5	91.8	97.2	11	98.5167	82.32	0.347042	0.835595	-0.259125
FALSE	High	Master Protein	O75208	Ubiquinone biosynthesis protein COQ9, mitochondrial OS=Homo sapiens OX=9606 GN=COQ9 PE=1 SV=1	0	67.593	44	11	88	11	1	318	35.5	5.94	1452	11	metabolic process	membrane;mitochondrion	protein binding	Pf08511	57017	ENSG00000088682.13	COQ9	16			0	120.1	96.4	84.7	92.3	75.8	84.2	106.4	107.6	101	91.9	92	11	92.25	99.78	0.347126	1.08163	0.113202
FALSE	High	Master Protein	Q9Y6I3	Epsin-1 OS=Homo sapiens OX=9606 GN=EPN1 PE=1 SV=2	0	11.142	8	3	6	3	1	576	60.3	4.83	140	3	cell organization and biogenesis;regulation of biological process;response to stimulus;transport	cytoplasm;cytosol;membrane;nucleus	protein binding	Pf01417	29924	ENSG00000063245.14	EPN1	19	Endocytosis	VEGFA-VEGFR2 Signaling Pathway; EGF/EGFR Signaling Pathway	0	106.5	104.9	113.8	107.7	54.3	126.2	96.7	36.9	100.2	90.8	107.4	11	102.233	86.4	0.347669	0.845126	-0.242762
FALSE	High	Master Protein	Q9Y2R9	28S ribosomal protein S7, mitochondrial OS=Homo sapiens OX=9606 GN=MRPS7 PE=1 SV=2	0	5.308	10	2	3	2	1	242	28.1	9.99	36	2	cell organization and biogenesis;metabolic process	membrane;mitochondrion;ribosome	RNA binding;structural molecule activity	Pf00177	51081	ENSG00000125445.10	MRPS7	17	Ribosome		0	73.7	50.9	94.2	90.9	34.7	91.1	79.7	90.9	88.7	69.9	91.9	11	72.5833	84.22	0.348726	1.16032	0.214525
FALSE	High	Master Protein	P28072	Proteasome subunit beta type-6 OS=Homo sapiens OX=9606 GN=PSMB6 PE=1 SV=4	0	17.306	33	5	15	5	1	239	25.3	4.92	408	5	metabolic process;regulation of biological process;response to stimulus;transport	cytoplasm;cytosol;nucleus;proteasome	catalytic activity;protein binding	Pf00227	5694	ENSG00000142507.9	PSMB6	17	Proteasome	Proteasome Degradation	0	121.2	120.6	87.8	76.9	66.5	72.5	91.5	99.3	91.9	125.9	106.9	11	90.9167	103.1	0.34995	1.13401	0.181428
FALSE	High	Master Protein	P29401	Transketolase OS=Homo sapiens OX=9606 GN=TKT PE=1 SV=3	0	45.822	23	13	27	13	1	623	67.8	7.66	489	13	metabolic process;regulation of biological process	cytosol	catalytic activity;metal ion binding;protein binding	Pf00456, Pf00676, Pf02775, Pf02779, Pf02780, Pf09364	7086	ENSG00000163931.15	TKT	3	Carbon metabolism; Pentose phosphate pathway; Biosynthesis of amino acids; Metabolic pathways	Pentose Phosphate Pathway	0	116.9	98.5	90.6	64.7	68.5	72.1	99.9	66.5	105.4	133.5	87.5	11	85.2167	98.56	0.350206	1.15658	0.209867
FALSE	High	Master Protein	Q07065	Cytoskeleton-associated protein 4 OS=Homo sapiens OX=9606 GN=CKAP4 PE=1 SV=2	0	77.495	43	22	40	22	1	602	66	5.92	839	22	metabolic process;transport	cytoplasm;cytoskeleton;cytosol;endoplasmic reticulum;membrane;organelle lumen	RNA binding	Pf13166	10970	ENSG00000136026.13	CKAP4	12	Protein processing in endoplasmic reticulum		0	74.3	109.8	127.3	95.6	151.2	176.3	158.3	85.1	95.2	68.3	98.1	11	122.417	101	0.350221	0.825051	-0.277445
FALSE	High	Master Protein	Q9Y3I0	tRNA-splicing ligase RtcB homolog OS=Homo sapiens OX=9606 GN=RTCB PE=1 SV=1	0	15.391	12	5	9	5	1	505	55.2	7.23	131	5	metabolic process	cytoplasm;cytosol;membrane;nucleus	catalytic activity;metal ion binding;nucleotide binding;protein binding;RNA binding	Pf01139	51493	ENSG00000100220.11	C22orf28; RTCB	22			0	111.7	92	109.4	86.7	72.9	108.1	121	24.7	90.2	76.8	92.9	11	96.8	81.12	0.350296	0.838017	-0.254949
FALSE	High	Master Protein	P30044	Peroxiredoxin-5, mitochondrial OS=Homo sapiens OX=9606 GN=PRDX5 PE=1 SV=4	0	45.915	46	10	39	10	1	214	22.1	8.7	670	10	cell death;cellular homeostasis;defense response;metabolic process;regulation of biological process;response to stimulus	cytoplasm;cytosol;mitochondrion;nucleus;organelle lumen	antioxidant activity;catalytic activity;DNA binding;enzyme regulator activity;protein binding	Pf00578, Pf08534	25824	ENSG00000126432.13	PRDX5	11	Peroxisome	Selenium Micronutrient Network	0	92.7	91.5	91.4	94.4	36.9	73.6	89.9	91.5	94.8	95.1	80.4	11	80.0833	90.34	0.351296	1.12807	0.173863
FALSE	High	Master Protein	Q13948	Protein CASP OS=Homo sapiens OX=9606 GN=CUX1 PE=1 SV=2	0	5.368	3	2	4	2	1	678	77.4	5.44	64	2	cell organization and biogenesis;development;metabolic process;regulation of biological process;transport	cytosol;Golgi;membrane;nucleus	catalytic activity;DNA binding;motor activity;protein binding	Pf01576, Pf02463, Pf05557, Pf05622, Pf08172, Pf09726, Pf09787, Pf12128, Pf13166, Pf15066	1523	ENSG00000257923.9	CUX1	7			0	84.1	99.4	129	86.4	154.2	101.9	121.1	557.3	77.3	92.3	108.8	11	109.167	191.36	0.352087	1.75292	0.809757
FALSE	High	Master Protein	Q9NWV4	UPF0587 protein C1orf123 OS=Homo sapiens OX=9606 GN=C1orf123 PE=1 SV=1	0	8.608	34	4	6	4	1	160	18	5.01	48	4				Pf05907	54987	ENSG00000162384.13	C1orf123	1			0	120.2	107.8	108.5	91	195.8	60.4	90.9	103	90.2	100.2	84.6	11	113.95	93.78	0.353449	0.822993	-0.281049
FALSE	High	Master Protein	Q9UKU7	Isobutyryl-CoA dehydrogenase, mitochondrial OS=Homo sapiens OX=9606 GN=ACAD8 PE=1 SV=1	0	38.907	31	11	23	11	1	415	45	7.85	479	11	metabolic process;regulation of biological process	mitochondrion;organelle lumen	catalytic activity;nucleotide binding	Pf00441, Pf02770, Pf02771, Pf08028	27034	ENSG00000151498.11	ACAD8	11	Metabolic pathways; Valine, leucine and isoleucine degradation		0	73.6	104.4	98.8	70	144	85.6	101.7	150.9	100.7	112.4	90	11	96.0667	111.14	0.356174	1.1569	0.21027
FALSE	High	Master Protein	P00966	Argininosuccinate synthase OS=Homo sapiens OX=9606 GN=ASS1 PE=1 SV=2	0	17.037	14	7	10	7	1	412	46.5	8.02	82	7	metabolic process;regulation of biological process;response to stimulus	cytoplasm;cytosol;mitochondrion	catalytic activity;nucleotide binding;protein binding;RNA binding	Pf00764, Pf03054, Pf06508	445	ENSG00000130707.17	ASS1	9	Arginine biosynthesis; Alanine, aspartate and glutamate metabolism; Biosynthesis of amino acids; Metabolic pathways	Amino Acid metabolism; Alanine and aspartate metabolism; Urea cycle and metabolism of amino groups	0	124.3	102.6	77.1	106.9	73	81.6	90.9	177.8	111.9	81.1	97.2	11	94.25	111.78	0.356541	1.18599	0.246098
FALSE	High	Master Protein	P51858	Hepatoma-derived growth factor OS=Homo sapiens OX=9606 GN=HDGF PE=1 SV=1	0	20.859	30	6	16	5	1	240	26.8	4.73	370	6	cell proliferation;metabolic process;regulation of biological process;response to stimulus	cytoplasm;extracellular;nucleus	DNA binding;nucleotide binding;protein binding;RNA binding	Pf00855	3068	ENSG00000143321.18	HDGF	1			0	95	97.9	100.6	98.5	45.4	58.1	76.6	47.1	162	103.1	125.9	11	82.5833	102.94	0.35666	1.2465	0.317881
FALSE	High	Master Protein	O43617	Trafficking protein particle complex subunit 3 OS=Homo sapiens OX=9606 GN=TRAPPC3 PE=1 SV=1	0	9	17	3	5	3	1	180	20.3	4.96	74	3	cell organization and biogenesis;transport	cytosol;endoplasmic reticulum;Golgi;membrane	protein binding	Pf04051	27095	ENSG00000054116.11	TRAPPC3	1			0	106	102.6	112.3	79	273	104.7	123.5	116.1	88.7	68.6	89	11	129.6	97.18	0.356692	0.749846	-0.415334
FALSE	High	Master Protein	P55822	SH3 domain-binding glutamic acid-rich protein OS=Homo sapiens OX=9606 GN=SH3BGR PE=2 SV=3	0	19.069	21	5	12	5	1	239	26.1	4.15	238	5	cell organization and biogenesis;regulation of biological process	cytosol	protein binding	Pf04908	6450	ENSG00000185437.13	SH3BGR	21			0	90.4	95.6	104.3	79.5	73.1	78.4	71.4	30.1	111.2	77.6	81.4	11	86.8833	74.34	0.356758	0.85563	-0.224941
FALSE	High	Master Protein	Q5VWP3	Muscular LMNA-interacting protein OS=Homo sapiens OX=9606 GN=MLIP PE=1 SV=3	0	43.58	33	13	30	13	1	458	50.4	6.38	320	13	regulation of biological process	membrane;nucleus;organelle lumen		Pf15274	90523	ENSG00000146147.14	MLIP	6			0	74.1	80.7	88.3	100.6	73.5	75.9	68.2	54.8	123.3	118.5	112.1	11	82.1833	95.38	0.357138	1.16058	0.214841
FALSE	High	Master Protein	Q14515	SPARC-like protein 1 OS=Homo sapiens OX=9606 GN=SPARCL1 PE=1 SV=2	0	15.021	10	4	10	4	1	664	75.2	4.81	146	4	metabolic process;regulation of biological process;response to stimulus	extracellular;organelle lumen	metal ion binding;protein binding	Pf00050, Pf07648, Pf09289, Pf10591	8404	ENSG00000152583.12	SPARCL1	4			0	72.8	108.7	137.7	101.3	60.3	108.3	134.7	43.2	130.7	196	109.9	11	98.1833	122.9	0.357268	1.25174	0.323935
FALSE	High	Master Protein	P07195	L-lactate dehydrogenase B chain OS=Homo sapiens OX=9606 GN=LDHB PE=1 SV=2	0	125.808	57	21	174	20	1	334	36.6	6.05	2805	21	metabolic process	cytoplasm;cytosol;membrane;mitochondrion	catalytic activity;nucleotide binding;protein binding	Pf00056, Pf02866	3945	ENSG00000111716.12	LDHB	12	Propanoate metabolism; Pyruvate metabolism; Glucagon signaling pathway; Glycolysis / Gluconeogenesis; Metabolic pathways; Cysteine and methionine metabolism	Glycolysis and Gluconeogenesis	1	122.2	84	73.6	100.3	65.3	94.3	94.5	47.3	115.8	166.6	121.5	11	89.95	109.14	0.357557	1.21334	0.278985
FALSE	High	Master Protein	P24844	Myosin regulatory light polypeptide 9 OS=Homo sapiens OX=9606 GN=MYL9 PE=1 SV=4	0	53.222	67	11	57	5	1	172	19.8	4.92	1214	11	regulation of biological process	cytosol	metal ion binding;structural molecule activity	Pf00036, Pf13202, Pf13405, Pf13833	10398	ENSG00000101335.9	MYL9	20	Tight junction; Vascular smooth muscle contraction; cGMP-PKG signaling pathway; Oxytocin signaling pathway; Focal adhesion; Regulation of actin cytoskeleton; Leukocyte transendothelial migration; cAMP signaling pathway	Striated Muscle Contraction	9	87.1	107.8	86.9	97.2	130.9	115.1	118	66.6	86.7	99.3	97.5	11	104.167	93.62	0.35765	0.898752	-0.154005
FALSE	High	Master Protein	P37802	Transgelin-2 OS=Homo sapiens OX=9606 GN=TAGLN2 PE=1 SV=3	0	39.644	51	10	28	10	1	199	22.4	8.25	804	10	cell differentiation;transport	cytosol;extracellular	protein binding	Pf00307, Pf00402	8407	ENSG00000158710.14	TAGLN2	1			0	102.2	100.5	91.7	80.6	78.6	61.3	79.1	115.2	93.1	105.5	81.5	11	85.8167	94.88	0.358772	1.10561	0.144846
FALSE	High	Master Protein	P11171	Protein 4.1 OS=Homo sapiens OX=9606 GN=EPB41 PE=1 SV=4	0	22.993	12	7	12	6	1	864	97	5.58	188	7	cell division;cell organization and biogenesis;regulation of biological process;transport	cytoplasm;cytoskeleton;cytosol;membrane;nucleus	protein binding;structural molecule activity	Pf00373, Pf04382, Pf05902, Pf08736, Pf09379, Pf09380	2035	ENSG00000159023.19	EPB41	1	Tight junction		2	95.9	70.7	80.8	99.6	146.3	126.9	89.1	153.2	185.7	97.8	95.2	11	103.367	124.2	0.359685	1.20155	0.264894
FALSE	High	Master Protein	P98095	Fibulin-2 OS=Homo sapiens OX=9606 GN=FBLN2 PE=1 SV=2	0	56.861	17	16	28	16	1	1184	126.5	4.82	496	16	cell organization and biogenesis;regulation of biological process	extracellular	metal ion binding;structural molecule activity	Pf01821, Pf07645, Pf12662, Pf14670	2199	ENSG00000163520.13	FBLN2	3			0	77	152.8	132.1	63.9	129	111.1	164.1	88.5	55	74.5	58.7	11	110.983	88.16	0.361116	0.794354	-0.332147
FALSE	High	Master Protein	P62195	26S proteasome regulatory subunit 8 OS=Homo sapiens OX=9606 GN=PSMC5 PE=1 SV=1	0	42.639	36	11	27	10	1	406	45.6	7.55	593	11	metabolic process;regulation of biological process;response to stimulus;transport	cytoplasm;cytosol;membrane;nucleus;proteasome	catalytic activity;nucleotide binding;protein binding;RNA binding	Pf00004, Pf00910, Pf01057, Pf01078, Pf05496, Pf06068, Pf06414, Pf07724, Pf07726, Pf07728, Pf13191, Pf13207, Pf13401	5705	ENSG00000087191.12	PSMC5	17	Epstein-Barr virus infection; Proteasome	Parkin-Ubiquitin Proteasomal System pathway; Proteasome Degradation	0	104.5	93.1	111.8	84.6	48.3	100.6	122	165.2	76	85.2	90.3	11	90.4833	107.74	0.361194	1.19072	0.25183
FALSE	High	Master Protein	P19338	Nucleolin OS=Homo sapiens OX=9606 GN=NCL PE=1 SV=3	0	70.277	30	23	46	23	1	710	76.6	4.7	810	23	regulation of biological process;response to stimulus	cytoplasm;membrane;nucleus	DNA binding;protein binding;RNA binding	Pf00076, Pf13893, Pf14259	4691	ENSG00000115053.15	NCL	2	Pathogenic Escherichia coli infection	Pathogenic Escherichia coli infection; VEGFA-VEGFR2 Signaling Pathway	0	111.4	109.6	102.1	102.5	47.7	79.8	98.3	55.8	110.2	179.6	118.6	11	92.1833	112.5	0.361666	1.22039	0.287347
FALSE	High	Master Protein	P50213	Isocitrate dehydrogenase [NAD] subunit alpha, mitochondrial OS=Homo sapiens OX=9606 GN=IDH3A PE=1 SV=1	0	95.558	53	23	103	23	1	366	39.6	6.92	1631	23	metabolic process	mitochondrion;nucleus;organelle lumen	catalytic activity;metal ion binding;nucleotide binding	Pf00180	3419	ENSG00000166411.13	IDH3A	15	Citrate cycle (TCA cycle); Carbon metabolism; Biosynthesis of amino acids; 2-Oxocarboxylic acid metabolism; Metabolic pathways	TCA Cycle and Deficiency of Pyruvate Dehydrogenase complex (PDHc); TCA Cycle	0	129.1	111.9	102.2	111.9	171.1	115.5	100.5	163.7	92	60.3	110.9	11	123.617	105.48	0.361866	0.853283	-0.228904
FALSE	High	Master Protein	P60660	Myosin light polypeptide 6 OS=Homo sapiens OX=9606 GN=MYL6 PE=1 SV=2	0	50.425	67	11	95	7	1	151	16.9	4.65	1998	11	cellular component movement	cytosol;membrane	catalytic activity;metal ion binding;motor activity;protein binding;structural molecule activity	Pf00036, Pf13405, Pf13499	4637	ENSG00000092841.18	MYL6	12	Vascular smooth muscle contraction; Oxytocin signaling pathway	Focal Adhesion	2	67.1	86.4	88.4	63.4	105.1	91.8	94.1	26.3	68.2	101	62.2	11	83.7	70.36	0.362903	0.840621	-0.250472
FALSE	High	Master Protein	Q8NCW5	NAD(P)H-hydrate epimerase OS=Homo sapiens OX=9606 GN=NAXE PE=1 SV=2	0	42.383	53	12	36	12	1	288	31.7	7.66	522	12	cell organization and biogenesis;metabolic process	cytosol;extracellular;mitochondrion;nucleus;organelle lumen	catalytic activity;metal ion binding;nucleotide binding;protein binding	Pf03853	128240	ENSG00000163382.11	APOA1BP; NAXE	1			0	110.7	100.8	82.5	99.8	59.7	80.5	87.8	74.8	122	102.2	112.2	11	89	99.8	0.363206	1.12135	0.165234
FALSE	High	Master Protein	P07099	Epoxide hydrolase 1 OS=Homo sapiens OX=9606 GN=EPHX1 PE=1 SV=1	0	32.954	25	10	20	10	1	455	52.9	7.25	323	10	metabolic process;response to stimulus	endoplasmic reticulum;membrane	catalytic activity;protein binding	Pf00561, Pf06441, Pf12697	2052	ENSG00000143819.12	EPHX1	1	Bile secretion; Metabolism of xenobiotics by cytochrome P450; Chemical carcinogenesis	Aflatoxin B1 metabolism; Benzene metabolism; Metapathway biotransformation; Benzo(a)pyrene metabolism; Photodynamic therapy-induced NFE2L2 (NRF2) survival signaling	0	86.7	93.4	110.3	89.7	373.1	91.2	111.8	99	75.6	87	82.1	11	140.733	91.1	0.363374	0.647324	-0.627441
FALSE	High	Master Protein	P26639	Threonine--tRNA ligase, cytoplasmic OS=Homo sapiens OX=9606 GN=TARS PE=1 SV=3	0	5.759	3	2	6	2	1	723	83.4	6.67	147	2	metabolic process	cytoplasm;cytoskeleton;cytosol	catalytic activity;nucleotide binding;protein binding;RNA binding	Pf00587, Pf02824, Pf03129, Pf07973	6897	ENSG00000113407.13	TARS	5	Aminoacyl-tRNA biosynthesis		0	103.7	103.8	103.4	108.9	220.7	91.3	87.9	103.2	90	98.6	121.7	11	121.967	100.28	0.363426	0.822192	-0.282453
FALSE	High	Master Protein	Q12849	G-rich sequence factor 1 OS=Homo sapiens OX=9606 GN=GRSF1 PE=1 SV=3	0	22.295	14	6	14	6	1	480	53.1	6.19	344	6	metabolic process	cytoplasm;mitochondrion	RNA binding	Pf00076, Pf14259	2926	ENSG00000132463.13	GRSF1	4			0	109.2	96.5	86.6	100.4	142.3	78.6	95.6	221.4	89.6	123.1	98.4	11	102.267	125.62	0.363507	1.22836	0.29673
FALSE	High	Master Protein	Q12931	Heat shock protein 75 kDa, mitochondrial OS=Homo sapiens OX=9606 GN=TRAP1 PE=1 SV=3	0	89.54	39	24	56	23	1	704	80.1	8.21	1230	24	metabolic process;regulation of biological process;response to stimulus	membrane;mitochondrion;organelle lumen	nucleotide binding;protein binding;RNA binding	Pf00183, Pf02518, Pf13589	10131	ENSG00000126602.10	TRAP1	16		TNF alpha Signaling Pathway; TGF-beta Signaling Pathway	0	83.9	76.2	99.9	116.5	69.7	80	94.3	170.8	88.8	81.9	84.3	11	87.7	104.02	0.364652	1.18609	0.246212
FALSE	High	Master Protein	P69905	Hemoglobin subunit alpha OS=Homo sapiens OX=9606 GN=HBA1 PE=1 SV=2	0	69.502	95	10	82	10	1	142	15.2	8.68	1333	10	cell organization and biogenesis;metabolic process;regulation of biological process;response to stimulus;transport	cytosol;extracellular;membrane;organelle lumen	antioxidant activity;catalytic activity;metal ion binding;protein binding;transporter activity	Pf00042	3040; 3039	ENSG00000206172.8; ENSG00000188536.12	HBA2; HBA1	16	Malaria; African trypanosomiasis	Effects of Nitric Oxide; Folate Metabolism; Vitamin B12 Metabolism; Selenium Micronutrient Network	0	100.6	66.1	71.7	146.2	89.8	198.5	136.8	41.8	374.6	104.7	169.4	11	112.15	165.46	0.364761	1.47535	0.561053
FALSE	High	Master Protein	Q9UBQ5	Eukaryotic translation initiation factor 3 subunit K OS=Homo sapiens OX=9606 GN=EIF3K PE=1 SV=1	0	19.437	28	5	13	5	1	218	25	4.93	283	5	metabolic process;regulation of biological process	cytoplasm;cytosol;membrane;nucleus	protein binding;RNA binding	Pf03399, Pf10075	27335	ENSG00000282986.1; ENSG00000178982.9	EIF3K	19; CHR_HG26_PATCH			0	107.9	106.2	108.2	109	872.3	90.9	103.3	109.7	91.3	78.6	104.1	11	232.417	97.4	0.36526	0.419075	-1.25472
FALSE	High	Master Protein	Q9BQE5	Apolipoprotein L2 OS=Homo sapiens OX=9606 GN=APOL2 PE=1 SV=1	0	23.649	20	8	20	8	1	337	37.1	6.74	373	8	defense response;development;metabolic process;response to stimulus;transport	cytoplasm;extracellular;membrane	protein binding	Pf05461	23780		APOL2	22			0	102.9	101	123.8	87	179.6	110.4	77	157.4	90.9	59.1	102.5	11	117.45	97.38	0.366052	0.829119	-0.270349
FALSE	High	Master Protein	P50991	T-complex protein 1 subunit delta OS=Homo sapiens OX=9606 GN=CCT4 PE=1 SV=4	0	53.934	37	15	24	14	1	539	57.9	7.83	530	15	metabolic process;regulation of biological process;transport	cytoplasm;cytoskeleton;cytosol	nucleotide binding;protein binding;RNA binding	Pf00118	10575	ENSG00000115484.14	CCT4	2			0	108	101	111.8	135.1	172.9	132.8	106	72.1	123.3	109.7	146.6	11	126.933	111.54	0.36645	0.878729	-0.18651
FALSE	High	Master Protein	P38117	Electron transfer flavoprotein subunit beta OS=Homo sapiens OX=9606 GN=ETFB PE=1 SV=3	0	78.958	68	20	119	20	1	255	27.8	8.1	2384	20	metabolic process;transport	cytosol;mitochondrion;organelle lumen	protein binding	Pf01012	2109	ENSG00000105379.9	ETFB	19			0	128.1	117.3	90.2	115.9	80	80.4	94.5	95.9	99.8	83.9	89.3	11	101.983	92.68	0.366654	0.908776	-0.138003
FALSE	High	Master Protein	Q92599	Septin-8 OS=Homo sapiens OX=9606 GN=SEPT8 PE=1 SV=4	0	19.693	13	6	11	3	1	483	55.7	6.28	289	6		cytoplasm;cytoskeleton	nucleotide binding;protein binding	Pf00735	23176	ENSG00000164402.13	SEPT8	5	Bacterial invasion of epithelial cells		0	77.1	87.2	116	79.2	285.7	90	110.6	73.1	79.7	87.9	85.7	11	122.533	87.4	0.367937	0.713275	-0.487469
FALSE	High	Master Protein	Q9Y676	28S ribosomal protein S18b, mitochondrial OS=Homo sapiens OX=9606 GN=MRPS18B PE=1 SV=1	0	5.646	8	2	4	2	1	258	29.4	9.38	65	2	cell organization and biogenesis;metabolic process	membrane;mitochondrion;ribosome	protein binding;structural molecule activity	Pf01084	28973	ENSG00000227420.8; ENSG00000229861.8; ENSG00000233813.8; ENSG00000223775.8; ENSG00000226111.8; ENSG00000204568.11; ENSG00000203624.10	MRPS18B	6; CHR_HSCHR6_MHC_COX_CTG1; CHR_HSCHR6_MHC_MCF_CTG1; CHR_HSCHR6_MHC_DBB_CTG1; CHR_HSCHR6_MHC_SSTO_CTG1; CHR_HSCHR6_MHC_MANN_CTG1; CHR_HSCHR6_MHC_QBL_CTG1	Viral carcinogenesis		0	92.3	102.7	129.8	102.8	157.9	87	121.1	448.4	90.9	87.3	114.6	11	112.083	172.46	0.368068	1.53868	0.62169
FALSE	High	Master Protein	P61221	ATP-binding cassette sub-family E member 1 OS=Homo sapiens OX=9606 GN=ABCE1 PE=1 SV=1	0	7.591	5	2	4	2	1	599	67.3	8.34	37	2	cell organization and biogenesis;metabolic process;regulation of biological process;transport	cytoplasm;cytosol;membrane;mitochondrion;organelle lumen	catalytic activity;enzyme regulator activity;metal ion binding;nucleotide binding;protein binding	Pf00005, Pf04068, Pf13304, Pf13671	6059	ENSG00000164163.10	ABCE1	4			0	87.8	101	100.9	98.5	63.1	94.6	103.3	145.8	102.9	64	102.4	11	90.9833	103.68	0.368095	1.13955	0.188463
FALSE	High	Master Protein	Q9H987	Synaptopodin 2-like protein OS=Homo sapiens OX=9606 GN=SYNPO2L PE=2 SV=3	0	80.545	28	19	59	18	1	977	102.4	9.74	1394	19	regulation of biological process	cytoplasm;cytoskeleton;cytosol;nucleus	protein binding	Pf00595	79933	ENSG00000166317.11	SYNPO2L	10			0	82.3	94.8	116.6	101.1	150.3	120.4	112	663.8	89.2	69.9	109.4	11	110.917	208.86	0.368514	1.88304	0.91306
FALSE	High	Master Protein	P52179	Myomesin-1 OS=Homo sapiens OX=9606 GN=MYOM1 PE=1 SV=2	0	339.971	57	87	249	87	1	1685	187.5	6.93	4972	87	cell organization and biogenesis;regulation of biological process;response to stimulus	cytoplasm	protein binding;structural molecule activity	Pf00041, Pf00047, Pf07679, Pf13895, Pf13927	8736	ENSG00000101605.12	MYOM1	18		Striated Muscle Contraction	0	107.9	85.9	100.2	110.6	58.2	95.4	97.7	72.9	120.3	102.6	130.9	11	93.0333	104.88	0.368604	1.12734	0.17292
FALSE	High	Master Protein	Q06828	Fibromodulin OS=Homo sapiens OX=9606 GN=FMOD PE=1 SV=2	0	5.995	7	2	5	2	1	376	43.2	6.04	80	2	cell organization and biogenesis;metabolic process	extracellular;organelle lumen	protein binding	Pf01462, Pf12799, Pf13855, Pf14580	2331	ENSG00000122176.10	FMOD	1			0	19.8	144.4	96.5	68.7	4760.4	150.3	115.5	108.1	29.5	23.7	26.1	11	873.35	60.58	0.369269	0.0693651	-3.84965
FALSE	High	Master Protein	Q4G0N4	NAD kinase 2, mitochondrial OS=Homo sapiens OX=9606 GN=NADK2 PE=1 SV=2	0	14.323	10	4	6	4	1	442	49.4	8.18	90	4	metabolic process	mitochondrion;organelle lumen	catalytic activity;nucleotide binding;protein binding	Pf00781, Pf01513	133686	ENSG00000152620.12	NADK2; NADKD1	5	Nicotinate and nicotinamide metabolism; Metabolic pathways		0	87.5	92.5	73.4	93.1	174.5	93.6	90.6	99.6	75.1	78.5	89.1	11	102.433	86.58	0.369486	0.845233	-0.24258
FALSE	High	Master Protein	P55290	Cadherin-13 OS=Homo sapiens OX=9606 GN=CDH13 PE=1 SV=1	0	82.26	27	17	86	17	1	713	78.2	4.98	1440	17	cell organization and biogenesis;cell proliferation;cellular component movement;regulation of biological process;response to stimulus	cytoplasm;extracellular;membrane	metal ion binding;protein binding	Pf00028, Pf08758	1012	ENSG00000140945.16	CDH13	16			0	113.4	110.7	111.3	35.5	81	72	87.9	162.9	101.3	119.5	62.2	11	87.3167	106.76	0.370566	1.22268	0.290042
FALSE	High	Master Protein	Q86X76	Deaminated glutathione amidase OS=Homo sapiens OX=9606 GN=NIT1 PE=1 SV=2	0	23.6	33	9	16	9	1	327	35.9	7.74	191	9	metabolic process	cytoplasm;mitochondrion;nucleus	catalytic activity	Pf00795	4817	ENSG00000158793.13	NIT1	1			0	97.4	83.5	76.1	99.4	224.6	109.9	122.6	334.3	110	106.5	121.9	11	115.15	159.06	0.372293	1.38133	0.466057
FALSE	High	Master Protein	P00492	Hypoxanthine-guanine phosphoribosyltransferase OS=Homo sapiens OX=9606 GN=HPRT1 PE=1 SV=2	0	15.929	30	5	13	5	1	218	24.6	6.68	281	5	cell differentiation;cell organization and biogenesis;cell proliferation;metabolic process;regulation of biological process;response to stimulus	cytoplasm;cytosol	catalytic activity;metal ion binding;nucleotide binding;protein binding	Pf00156, Pf15610	3251	ENSG00000165704.14	HPRT1	X	Purine metabolism; Metabolic pathways; Drug metabolism - other enzymes	Mesodermal Commitment Pathway; Nucleotide Metabolism	0	86.7	103.8	98.9	127.3	102.3	89.5	66.6	137.4	127.9	131.3	106.6	11	101.417	113.96	0.372401	1.12368	0.168233
FALSE	High	Master Protein	Q15118	[Pyruvate dehydrogenase (acetyl-transferring)] kinase isozyme 1, mitochondrial OS=Homo sapiens OX=9606 GN=PDK1 PE=1 SV=1	0.005	3.394	6	2	2	2	1	436	49.2	8.81	39	2	cell proliferation;metabolic process;regulation of biological process;response to stimulus	mitochondrion;nucleus;organelle lumen	catalytic activity;nucleotide binding;protein binding	Pf02518, Pf10436	5163	ENSG00000152256.13	PDK1	2	HIF-1 signaling pathway; Central carbon metabolism in cancer; Axon guidance	T-Cell antigen Receptor (TCR) pathway during Staphylococcus aureus infection; PI3K-AKT-mTOR signaling pathway and therapeutic opportunities; ErbB Signaling Pathway; TGF-beta Signaling Pathway; Factors and pathways affecting insulin-like growth factor (IGF1)-Akt signaling; DNA Damage Response (only ATM dependent); T-Cell Receptor and Co-stimulatory Signaling; EPO Receptor Signaling	0	106.1	97.4	126.9	69.5	102	64.2	100.4	335.6	97.2	75.9	79.1	11	94.35	137.64	0.37256	1.45882	0.544805
FALSE	High	Master Protein	P17987	T-complex protein 1 subunit alpha OS=Homo sapiens OX=9606 GN=TCP1 PE=1 SV=1	0	38.862	29	13	24	13	1	556	60.3	6.11	323	13	cell organization and biogenesis;metabolic process;regulation of biological process;response to stimulus;transport	cytoplasm;cytoskeleton;cytosol;Golgi	nucleotide binding;protein binding;RNA binding	Pf00118	6950	ENSG00000120438.11	TCP1	6			0	101.6	96.6	112.4	118.6	95.3	125.9	122.1	49.9	105.2	89.9	114.6	11	108.4	96.34	0.372705	0.888745	-0.170158
FALSE	High	Master Protein	Q14624	Inter-alpha-trypsin inhibitor heavy chain H4 OS=Homo sapiens OX=9606 GN=ITIH4 PE=1 SV=4	0	25.449	13	8	12	8	1	930	103.3	6.98	147	8	defense response;metabolic process;regulation of biological process;response to stimulus;transport	cytoplasm;extracellular;membrane;organelle lumen	enzyme regulator activity;protein binding	Pf00092, Pf06668, Pf08487, Pf10138, Pf13444, Pf13519, Pf13768	3700	ENSG00000055955.15	ITIH4	3			0	70.5	116	97.6	81.7	299.7	90.9	88.5	40.6	115.3	114	80.3	11	126.067	87.74	0.373292	0.695981	-0.52288
FALSE	High	Master Protein	P23141	Liver carboxylesterase 1 OS=Homo sapiens OX=9606 GN=CES1 PE=1 SV=2	0	44.51	38	16	29	16	1	567	62.5	6.6	320	16	cell differentiation;metabolic process;response to stimulus	cytosol;endoplasmic reticulum;organelle lumen	catalytic activity	Pf00135, Pf00756, Pf07859, Pf12695	1066	ENSG00000198848.12	CES1	16	Metabolic pathways; Drug metabolism - other enzymes	NRF2 pathway; Photodynamic therapy-induced NFE2L2 (NRF2) survival signaling; Irinotecan Pathway; Phase I biotransformations, non P450; Fluoropyrimidine Activity	0	125.8	136.7	101.5	90.2	101.2	110.3	91.6	87.1	66.3	140.4	105.8	11	110.95	98.24	0.373503	0.885444	-0.175527
FALSE	High	Master Protein	O15061	Synemin OS=Homo sapiens OX=9606 GN=SYNM PE=1 SV=2	0	216.927	38	59	171	59	1	1565	172.7	5.16	3646	59	cell organization and biogenesis	cytoplasm;cytoskeleton;membrane	protein binding;structural molecule activity	Pf00038	23336		SYNM	15			0	76	99.5	99	98.4	218.3	144.4	97.7	111.7	89	74.8	124.2	11	122.6	99.48	0.373525	0.811419	-0.301481
FALSE	High	Master Protein	P52597	Heterogeneous nuclear ribonucleoprotein F OS=Homo sapiens OX=9606 GN=HNRNPF PE=1 SV=3	0	8.856	13	4	9	2	1	415	45.6	5.58	114	4	metabolic process;regulation of biological process;response to stimulus	cytosol;membrane;nucleus;spliceosomal complex	protein binding;RNA binding	Pf00076, Pf08080, Pf14259	3185	ENSG00000169813.16	HNRNPF	10		Mecp2 and Associated Rett Syndrome	0	99	80.5	98.9	96.3	39.6	74.7	89.9	64	100.3	123.1	93.1	11	81.5	94.08	0.373766	1.15436	0.207088
FALSE	High	Master Protein	O95197	Reticulon-3 OS=Homo sapiens OX=9606 GN=RTN3 PE=1 SV=2	0	9.211	2	3	5	3	1	1032	112.5	4.96	122	3	cell death;cell organization and biogenesis;regulation of biological process;transport	endoplasmic reticulum;Golgi;membrane	protein binding	Pf02453, Pf04093	10313	ENSG00000133318.13	RTN3	11	Alzheimer's disease		0	73.6	111.6	126.6	98.9	278.7	150.3	110	177.7	84.6	63.6	89.8	11	139.95	105.14	0.374716	0.751268	-0.4126
FALSE	High	Master Protein	Q06481	Amyloid-like protein 2 OS=Homo sapiens OX=9606 GN=APLP2 PE=1 SV=2	0	5.893	3	2	3	2	1	763	86.9	4.79	57	2	metabolic process;regulation of biological process;response to stimulus;transport	membrane;nucleus;organelle lumen	DNA binding;enzyme regulator activity;metal ion binding;protein binding	Pf00014, Pf02177, Pf03938, Pf10515, Pf12924, Pf12925	334	ENSG00000084234.16	APLP2	11			0	101	117.2	97.5	64.5	1440.3	84.2	83.9	65.8	78	112.6	87	11	317.45	85.46	0.374891	0.269208	-1.89321
FALSE	High	Master Protein	Q9UBW8	COP9 signalosome complex subunit 7a OS=Homo sapiens OX=9606 GN=COPS7A PE=1 SV=1	0	5.635	11	3	4	3	1	275	30.3	8.22	32	3	cell organization and biogenesis;metabolic process;response to stimulus	cytoplasm;cytosol;nucleus	protein binding	Pf01399	50813	ENSG00000111652.9	COPS7A	12			0	109.7	86.5	96.2	86.3	93.5	83.6	98.6	40	91.5	78.9	102.4	11	92.6333	82.28	0.374927	0.888233	-0.17099
FALSE	High	Master Protein	Q99766	ATP synthase subunit s, mitochondrial OS=Homo sapiens OX=9606 GN=ATP5S PE=1 SV=3	0	7.951	13	3	6	3	1	215	24.9	7.56	105	3	cell organization and biogenesis;metabolic process;transport	membrane;mitochondrion	metal ion binding;transporter activity		27109	ENSG00000125375.14	ATP5S	14		Oxidative phosphorylation; Electron Transport Chain	0	112.1	67	128.8	112	47.3	120.7	100.8	48.5	98.3	67.4	93.6	11	97.9833	81.72	0.37581	0.834019	-0.261847
FALSE	High	Master Protein	Q9UBG0	C-type mannose receptor 2 OS=Homo sapiens OX=9606 GN=MRC2 PE=1 SV=2	0	20.847	5	6	12	6	1	1479	166.6	5.83	283	6	cell differentiation;metabolic process;regulation of biological process;response to stimulus;transport	membrane	protein binding;receptor activity;signal transducer activity	Pf00040, Pf00059	9902	ENSG00000011028.13	MRC2	17	Tuberculosis; Phagosome		0	53.2	117	126.9	69.3	290.4	102.9	120	105.7	40.5	112.1	64.7	11	126.617	88.6	0.375832	0.69975	-0.515089
FALSE	High	Master Protein	P40222	Alpha-taxilin OS=Homo sapiens OX=9606 GN=TXLNA PE=1 SV=3	0	7.497	9	2	4	2	1	546	61.9	6.52	105	2	cell proliferation;regulation of biological process;transport	cytoplasm;cytosol;extracellular;membrane	protein binding	Pf09728	200081	ENSG00000084652.15	TXLNA	1			0	72	88.1	74.5	77.4	49.6	65.2	65.1	148.2	70.6	72.9	70.4	11	71.1333	85.44	0.376075	1.20112	0.264386
FALSE	High	Master Protein	P53618	Coatomer subunit beta OS=Homo sapiens OX=9606 GN=COPB1 PE=1 SV=3	0	18.503	11	6	8	6	1	953	107.1	6.05	45	6	transport	cytoplasm;cytosol;Golgi;membrane	protein binding;structural molecule activity	Pf01602, Pf07718, Pf14806	1315	ENSG00000129083.12	COPB1	11			0	83.4	87.3	120.4	102.1	25.3	103.6	118.2	99.7	94.1	84.3	112.6	11	87.0167	101.78	0.376978	1.16966	0.22609
FALSE	High	Master Protein	P00338	L-lactate dehydrogenase A chain OS=Homo sapiens OX=9606 GN=LDHA PE=1 SV=2	0	62.237	42	15	67	14	1	332	36.7	8.27	1451	15	metabolic process;regulation of biological process;response to stimulus	cytoplasm;cytosol;membrane;nucleus	catalytic activity;nucleotide binding;protein binding	Pf00056, Pf02866	3939	ENSG00000134333.13	LDHA	11	Propanoate metabolism; HIF-1 signaling pathway; Central carbon metabolism in cancer; Pyruvate metabolism; Glucagon signaling pathway; Glycolysis / Gluconeogenesis; Metabolic pathways; Cysteine and methionine metabolism	Photodynamic therapy-induced HIF-1 survival signaling; Amino Acid metabolism; Glycolysis and Gluconeogenesis; Cori Cycle	0	99.3	102.5	98.8	82.1	78	52.9	65.8	53.1	120	187.8	108.6	11	85.6	107.06	0.376991	1.2507	0.322737
FALSE	High	Master Protein	Q03154	Aminoacylase-1 OS=Homo sapiens OX=9606 GN=ACY1 PE=1 SV=1	0	7.49	9	3	4	3	1	408	45.9	6.18	44	3	metabolic process	cytoplasm;cytosol	catalytic activity;metal ion binding;protein binding	Pf01546, Pf07687	95	ENSG00000243989.8	ACY1	3	Arginine biosynthesis; Biosynthesis of amino acids; 2-Oxocarboxylic acid metabolism; Metabolic pathways	Urea cycle and metabolism of amino groups	0	137	108.1	94.6	76.5	129.6	105	107	149.1	106.2	163.8	91.1	11	108.467	123.44	0.377539	1.13805	0.186558
FALSE	High	Master Protein	P05106	Integrin beta-3 OS=Homo sapiens OX=9606 GN=ITGB3 PE=1 SV=2	0	17.657	8	5	9	5	1	788	87	5.24	201	5	cell differentiation;cell growth;cell organization and biogenesis;cellular component movement;coagulation;regulation of biological process;response to stimulus;transport	cell surface;membrane;nucleus	catalytic activity;protein binding;receptor activity;signal transducer activity	Pf00362, Pf07965, Pf08725	3690	ENSG00000259207.7	ITGB3	17	Arrhythmogenic right ventricular cardiomyopathy (ARVC); Osteoclast differentiation; Dilated cardiomyopathy; Hematopoietic cell lineage; MicroRNAs in cancer; Rap1 signaling pathway; Thyroid hormone signaling pathway; Phagosome; Focal adhesion; Proteoglycans in cancer; Regulation of actin cytoskeleton; ECM-receptor interaction; PI3K-Akt signaling pathway; Hypertrophic cardiomyopathy (HCM); Platelet…	Osteoblast Signaling; Integrin-mediated Cell Adhesion; Focal Adhesion-PI3K-Akt-mTOR-signaling pathway; Primary Focal Segmental Glomerulosclerosis FSGS; Arrhythmogenic Right Ventricular Cardiomyopathy; Osteopontin Signaling; TGF-beta Signaling Pathway; Focal Adhesion; Osteoclast Signaling; MFAP5-mediated ovarian cancer cell motility and invasiveness; VEGFA-VEGFR2 Signaling Pathway; Serotonin Trans…	0	91.4	35	40	88.9	752	100.6	34	29.7	177.3	63.6	21.2	11	184.65	65.16	0.377581	0.352884	-1.50273
FALSE	High	Master Protein	P12270	Nucleoprotein TPR OS=Homo sapiens OX=9606 GN=TPR PE=1 SV=3	0	17.751	3	6	11	6	1	2363	267.1	5.02	131	6	cell division;cell organization and biogenesis;metabolic process;regulation of biological process;response to stimulus;transport	chromosome;cytoplasm;cytoskeleton;membrane;nucleus	catalytic activity;motor activity;protein binding;RNA binding;structural molecule activity;transporter activity	Pf00038, Pf01496, Pf01576, Pf02463, Pf03961, Pf04111, Pf05911, Pf07888, Pf07926, Pf09726, Pf12128, Pf13166, Pf13514	7175	ENSG00000047410.13	TPR	1	Pathways in cancer; RNA transport; Thyroid cancer		0	82.5	94.7	119.7	78.7	48.6	100	106	107.9	102.9	79.5	95	11	87.3667	98.26	0.378648	1.12469	0.169521
FALSE	High	Master Protein	P16219	Short-chain specific acyl-CoA dehydrogenase, mitochondrial OS=Homo sapiens OX=9606 GN=ACADS PE=1 SV=1	0	76.814	52	16	57	16	1	412	44.3	7.99	1423	16	metabolic process	mitochondrion;nucleus;organelle lumen	catalytic activity;nucleotide binding	Pf00441, Pf02770, Pf02771, Pf08028	35	ENSG00000122971.8	ACADS	12	Butanoate metabolism; Fatty acid degradation; Carbon metabolism; Metabolic pathways; Valine, leucine and isoleucine degradation; Fatty acid metabolism	Mitochondrial LC-Fatty Acid Beta-Oxidation; Fatty Acid Beta Oxidation	0	148.2	135.7	25.5	98.3	76	83.8	51.8	234	122.4	130.7	90.9	11	94.5833	125.96	0.379161	1.33174	0.413308
FALSE	High	Master Protein	Q15233	Non-POU domain-containing octamer-binding protein OS=Homo sapiens OX=9606 GN=NONO PE=1 SV=4	0	10.863	8	4	6	4	1	471	54.2	8.95	121	4	defense response;metabolic process;regulation of biological process;response to stimulus	membrane;nucleus	DNA binding;protein binding;RNA binding	Pf00076, Pf08075, Pf13893, Pf14259	4841	ENSG00000147140.15	NONO	X		mRNA Processing	0	107.4	83.2	115.9	89.7	66.4	77.9	106.4	25.8	82.3	74.3	92.6	11	90.0833	76.28	0.379906	0.846772	-0.239955
FALSE	High	Master Protein	P05109	Protein S100-A8 OS=Homo sapiens OX=9606 GN=S100A8 PE=1 SV=1	0	6.848	32	3	4	3	1	93	10.8	7.03	47	3	cell death;cellular component movement;defense response;metabolic process;regulation of biological process;response to stimulus;transport	cytoplasm;cytoskeleton;cytosol;extracellular;membrane;nucleus;organelle lumen	metal ion binding;protein binding	Pf01023, Pf13499	6279	ENSG00000143546.9	S100A8	1			0	74.3	54.9	129.7	203.1	1864.5	73.8	46	44.5	162.8	91	153.5	11	400.05	99.56	0.380046	0.248869	-2.00654
[truncated: 979 more rows]
