# Supplementary material for: Cellular and extracellular proteomic profiling of paradoxical low-flow low-gradient aortic stenosis myocardium
Source: Front Cardiovasc Med. 2024 Sep 16;11:1398114. doi: 10.3389/fcvm.2024.1398114 (PMC11443424; doi:10.3389/fcvm.2024.1398114)
Supplement: Supplementary file 2 [file Table2.xlsx]

## Sheet: GuHCl-extracts
					GuHcl												Sample ID	AS_33	AS_105	AS_93	AS_64	AS_34	AS_75	AS_53	AS_39	AS_146	AS_10
																		NEF-HG AS	NEF-HG AS	NEF-HG AS	NEF-HG AS	NEF-HG AS	PLF-LG AS	PLF-LG AS	PLF-LG AS	PLF-LG AS	PLF-LG AS
																	TMT tag	130C	127N	127C	128C	130N	128N	129N	129C	126	131
Checked	Protein FDR Confidence: Combined	Master	Accession	Description	Exp. q-value: Combined	Sum PEP Score	Coverage [%]	# Peptides	# PSMs	# Unique Peptides	# Protein Groups	# AAs	MW [kDa]	calc. pI	Score Mascot: Mascot	# Peptides (by Search Engine): Mascot	# Razor Peptides	Abundances (Normalized): F1: 130C, Sample	Abundances (Normalized): F1: 127N, Sample	Abundances (Normalized): F1: 127C, Sample	Abundances (Normalized): F1: 128C, Sample	Abundances (Normalized): F1: 130N, Sample	Abundances (Normalized): F1: 128N, Sample	Abundances (Normalized): F1: 129N, Sample	Abundances (Normalized): F1: 129C, Sample	Abundances (Normalized): F1: 126, Sample	Abundances (Normalized): F1: 131, Sample	Found in Sample: [S1] F1: 126, Sample	Found in Sample: [S3] F1: 127N, Sample	Found in Sample: [S4] F1: 127C, Sample	Found in Sample: [S5] F1: 128N, Sample	Found in Sample: [S6] F1: 128C, Sample	Found in Sample: [S7] F1: 129N, Sample	Found in Sample: [S8] F1: 129C, Sample	Found in Sample: [S9] F1: 130N, Sample	Found in Sample: [S10] F1: 130C, Sample	Found in Sample: [S11] F1: 131, Sample	Modifications	count	p value	NEF-HG AS	PLF-LG AS	fold change	log 2
FALSE	High	Master Protein	Q9H7C9	Mth938 domain-containing protein OS=Homo sapiens OX=9606 GN=AAMDC PE=1 SV=1	0	9.418	30	3	3	3	1	122	13.3	8.46	73	3	0	12.9	10.2	8.8	6.5	3.2	23.4	20.6	20	14.8	19.5	High	High	High	High	High	High	High	High	High	High		10	0.000762995	8.32	19.66	2.36298	1.24061
FALSE	High	Master Protein	Q01469	Fatty acid-binding protein 5 OS=Homo sapiens OX=9606 GN=FABP5 PE=1 SV=3	0	28.529	64	6	8	6	1	135	15.2	7.01	174	6	0	93	64.9	98.9	104.1	66.6	150.6	125.2	114.9	167.2	131	High	High	High	High	High	High	High	High	High	High		10	0.00305813	85.5	137.78	1.61146	0.68837
FALSE	High	Master Protein	P84103	Serine/arginine-rich splicing factor 3 OS=Homo sapiens OX=9606 GN=SRSF3 PE=1 SV=1	0.001	4.538	12	2	3	2	1	164	19.3	11.65	36	2	0	131.9	106.3	110.6	105.1	144.9	71.9	110.9	66.8	64.3	77.7	High	High	High	High	High	High	High	High	High	High		10	0.00727173	119.76	78.32	0.653975	-0.612693
FALSE	High	Master Protein	P17661	Desmin OS=Homo sapiens OX=9606 GN=DES PE=1 SV=3	0	427.118	92	77	790	70	1	470	53.5	5.27	12730	77	7	24324.3	32346.2	28063	29078.4	36084.1	12563.2	27054.5	21411.4	15521.6	16324	High	High	High	High	High	High	High	High	High	High	Oxidation [P268; P419]	10	0.00783442	29979.2	18574.9	0.619594	-0.690604
FALSE	High	Master Protein	O75368	SH3 domain-binding glutamic acid-rich-like protein OS=Homo sapiens OX=9606 GN=SH3BGRL PE=1 SV=1	0	17.587	38	5	7	5	1	114	12.8	5.25	152	5	0	155.4	114.2	85.3	88	66.7	164.9	207.9	137.8	204.4	143.5	High	High	High	High	High	High	High	High	High	High		10	0.0113085	101.92	171.7	1.68465	0.752453
FALSE	High	Master Protein	Q9UM22	Mammalian ependymin-related protein 1 OS=Homo sapiens OX=9606 GN=EPDR1 PE=1 SV=2	0	14.435	15	3	8	3	1	224	25.4	6.6	159	3	0	158.2	143.8	159.3	188.1	138.6	331.3	147.9	288.3	330.8	418.6	High	High	High	High	High	High	High	High	High	High		10	0.0120236	157.6	303.38	1.925	0.944858
FALSE	High	Master Protein	P10599	Thioredoxin OS=Homo sapiens OX=9606 GN=TXN PE=1 SV=3	0	9.432	19	3	4	3	1	105	11.7	4.92	79	3	0	150.4	130.8	140.2	118.6	132.3	183.7	151	141.9	194.3	181.9	High	High	High	High	High	High	High	High	High	High		10	0.0135823	134.46	170.56	1.26848	0.343102
FALSE	High	Master Protein	Q9NRX4	14 kDa phosphohistidine phosphatase OS=Homo sapiens OX=9606 GN=PHPT1 PE=1 SV=1	0	6.81	17	2	3	2	1	125	13.8	6.07	106	2	0	121.3	135.1	167.2	124.7	132.9	218.5	137.6	202	186.9	248.5	High	High	High	High	High	High	High	High	High	High		10	0.0145119	136.24	198.7	1.45846	0.544442
FALSE	High	Master Protein	Q9H223	EH domain-containing protein 4 OS=Homo sapiens OX=9606 GN=EHD4 PE=1 SV=1	0.001	5.925	4	2	3	2	1	541	61.1	6.76	66	2	0	78.2	72.3	60	75.8	76.1	128.7	78.6	90.5	94.8	108.4	High	High	High	High	High	High	High	High	High	High		10	0.0164899	72.48	100.2	1.38245	0.467228
FALSE	High	Master Protein	P61758	Prefoldin subunit 3 OS=Homo sapiens OX=9606 GN=VBP1 PE=1 SV=3	0	9.256	17	4	5	4	1	197	22.6	7.11	49	4	0	213.5	187.6	171.7	210.5	200.2	293.7	194.3	293.6	286.5	234.5	High	High	High	High	High	High	High	High	High	High		10	0.0173916	196.7	260.52	1.32445	0.405397
FALSE	High	Master Protein	P30086	Phosphatidylethanolamine-binding protein 1 OS=Homo sapiens OX=9606 GN=PEBP1 PE=1 SV=3	0	28.058	66	8	10	8	1	187	21	7.53	171	8	0	511.7	410.9	682.3	464.4	400.8	715.8	596	663.8	676.5	956.3	High	High	High	High	High	High	High	High	High	High		10	0.0218072	494.02	721.68	1.46083	0.54679
FALSE	High	Master Protein	O95359	Transforming acidic coiled-coil-containing protein 2 OS=Homo sapiens OX=9606 GN=TACC2 PE=1 SV=3	0	9.411	2	4	5	4	1	2948	309.2	4.79	53	4	0	74	50.8	67.5	88.9	77.1	93.9	79.3	92.3	102.6	121.4	High	High	High	High	High	High	High	High	High	High		10	0.0230816	71.66	97.9	1.36617	0.450141
FALSE	High	Master Protein	P60174	Triosephosphate isomerase OS=Homo sapiens OX=9606 GN=TPI1 PE=1 SV=3	0	28.483	48	10	14	10	1	286	30.8	5.92	237	10	0	283.4	358.8	425.1	282.6	192	513.6	346.8	430.9	449.4	462	High	High	High	High	High	High	High	High	High	High		10	0.0245578	308.38	440.54	1.42856	0.514564
FALSE	High	Master Protein	Q9UBY9	Heat shock protein beta-7 OS=Homo sapiens OX=9606 GN=HSPB7 PE=1 SV=1	0	41.64	67	9	25	9	1	170	18.6	6.52	617	9	0	842	879.3	1256.5	918.4	1233.9	644.1	709.3	838.5	803.7	813.4	High	High	High	High	High	High	High	High	High	High		10	0.0266875	1026.02	761.8	0.742481	-0.429575
FALSE	High	Master Protein	Q9UHP9	Small muscular protein OS=Homo sapiens OX=9606 GN=SMPX PE=2 SV=3	0	11.214	43	2	7	2	1	88	9.6	9.16	132	2	0	45.6	28.1	44.4	40.3	38.6	33.3	25.2	30.8	33.1	27.9	High	High	High	High	High	High	High	High	High	High		10	0.0275061	39.4	30.06	0.762944	-0.390351
FALSE	High	Master Protein	Q6ZP82	Coiled-coil domain-containing protein 141 OS=Homo sapiens OX=9606 GN=CCDC141 PE=1 SV=2	0	7.389	2	2	2	2	1	1450	166.2	5.58	58	2	0	43	27.7	32.7	47.5	46.7	57.8	38.5	66.9	55.1	71.5	High	High	High	High	High	High	High	High	High	High		10	0.0289648	39.52	57.96	1.4666	0.552475
FALSE	High	Master Protein	Q15773	Myeloid leukemia factor 2 OS=Homo sapiens OX=9606 GN=MLF2 PE=1 SV=1	0.001	4.55	8	2	3	2	1	248	28.1	6.9	95	2	0	40.5	61.7	48.4	51.2	58.6	29.2	36.5	51.2	40.1	32.3	High	High	High	High	High	High	High	High	High	High		10	0.0290798	52.08	37.86	0.726959	-0.460055
FALSE	High	Master Protein	P62937	Peptidyl-prolyl cis-trans isomerase A OS=Homo sapiens OX=9606 GN=PPIA PE=1 SV=2	0	39.62	43	9	19	8	1	165	18	7.81	426	9	1	1700.6	1376.5	1429.4	1682.5	1239.2	2445.4	1447.6	2269	1811.9	2048.2	High	High	High	High	High	High	High	High	High	High		10	0.0298679	1485.64	2004.42	1.3492	0.4321
FALSE	High	Master Protein	Q06830	Peroxiredoxin-1 OS=Homo sapiens OX=9606 GN=PRDX1 PE=1 SV=1	0	51.42	51	13	24	13	1	199	22.1	8.13	445	13	0	1237.9	906.7	1040.3	926.4	862	1287.4	1004.7	1213.5	1438.5	1330.7	High	High	High	High	High	High	High	High	High	High		10	0.0302266	994.66	1254.96	1.2617	0.335366
FALSE	High	Master Protein	Q14247	Src substrate cortactin OS=Homo sapiens OX=9606 GN=CTTN PE=1 SV=2	0	34.071	24	12	12	12	1	550	61.5	5.4	188	12	0	413	673.2	605.6	618.4	717.8	460.4	569.4	387	423.3	361.4	High	High	High	High	High	High	High	High	High	High		10	0.0316199	605.6	440.3	0.727048	-0.459878
FALSE	High	Master Protein	P63241	Eukaryotic translation initiation factor 5A-1 OS=Homo sapiens OX=9606 GN=EIF5A PE=1 SV=2	0	7.46	18	3	3	3	1	154	16.8	5.24	54	3	0	107	82.8	78.7	137.8	111.7	163.9	112.6	195.1	118.4	192.7	High	High	High	High	High	High	High	High	High	High		10	0.0334938	103.6	156.54	1.511	0.595507
FALSE	High	Master Protein	P35749	Myosin-11 OS=Homo sapiens OX=9606 GN=MYH11 PE=1 SV=3	0	37.305	5	13	14	5	1	1972	227.2	5.5	170	13	0	97.1	84.1	56.1	91.2	79.1	216.2	126.7	133.6	80.4	144.2	High	High	High	High	High	High	High	High	High	High		10	0.0341166	81.52	140.22	1.72007	0.782466
FALSE	High	Master Protein	Q12904	Aminoacyl tRNA synthase complex-interacting multifunctional protein 1 OS=Homo sapiens OX=9606 GN=AIMP1 PE=1 SV=2	0	16.785	27	6	8	6	1	312	34.3	8.43	77	6	0	175.3	131	150.3	184.6	152.6	187.3	192.4	194.9	174.1	176.6	High	High	High	High	High	High	High	High	High	High		10	0.0354998	158.76	185.06	1.16566	0.221146
FALSE	High	Master Protein	Q9NZ45	CDGSH iron-sulfur domain-containing protein 1 OS=Homo sapiens OX=9606 GN=CISD1 PE=1 SV=1	0	25.164	50	6	17	6	1	108	12.2	9.09	268	6	0	1295	1459.2	1409.8	1204	1437.3	895.8	1245.3	1216.5	1259.4	776.5	High	High	High	High	High	High	High	High	High	High		10	0.0357898	1361.06	1078.7	0.792544	-0.335437
FALSE	High	Master Protein	Q99470	Stromal cell-derived factor 2 OS=Homo sapiens OX=9606 GN=SDF2 PE=1 SV=2	0	9.21	18	2	2	2	1	211	23	7.33	88	2	0	30.2	50.9	34.9	32.7	35.9	22.5	32.7	21.5	29.2	26.9	High	High	High	High	High	High	High	High	High	High		10	0.0384039	36.92	26.56	0.719393	-0.475147
FALSE	High	Master Protein	P0DOX8	Immunoglobulin lambda-1 light chain OS=Homo sapiens OX=9606 PE=1 SV=1	0	17.46	34	6	8	4	1	216	22.8	6.76	94	6	2	343.4	578.6	547.9	334.5	409.2	513.2	824.3	679.7	700.4	488.3	High	High	High	High	High	High	High	High	High	High		10	0.0395114	442.72	641.18	1.44827	0.534335
FALSE	High	Master Protein	Q9Y3D2	Methionine-R-sulfoxide reductase B2, mitochondrial OS=Homo sapiens OX=9606 GN=MSRB2 PE=1 SV=2	0	13.676	27	4	6	4	1	182	19.5	8.63	78	4	0	56.3	73.7	78.1	69.9	65.7	69.1	93.5	77.1	94.6	83.5	High	High	High	High	High	High	High	High	High	High		10	0.0417453	68.74	83.56	1.21559	0.281663
FALSE	High	Master Protein	P00568	Adenylate kinase isoenzyme 1 OS=Homo sapiens OX=9606 GN=AK1 PE=1 SV=3	0	24.571	40	8	12	8	1	194	21.6	8.63	169	8	0	392.9	381.6	340.7	356.9	398.8	426.9	371.2	558.4	428.6	506.4	High	High	High	High	High	High	High	High	High	High		10	0.0420255	374.18	458.3	1.22481	0.29256
FALSE	High	Master Protein	Q9Y3E1	Hepatoma-derived growth factor-related protein 3 OS=Homo sapiens OX=9606 GN=HDGFL3 PE=1 SV=1	0	7.578	16	3	4	2	1	203	22.6	7.99	61	3	0	31.7	42.9	39.7	49	37.6	49.8	52.9	43.9	65.6	87.6	High	High	High	High	High	High	High	High	High	High		10	0.0439076	40.18	59.96	1.49228	0.577523
FALSE	High	Master Protein	Q9H299	SH3 domain-binding glutamic acid-rich-like protein 3 OS=Homo sapiens OX=9606 GN=SH3BGRL3 PE=1 SV=1	0	11.675	40	4	5	4	1	93	10.4	4.93	76	4	0	164.7	140.9	158.5	165.8	114.8	205.8	171	234.9	144.1	211.8	High	High	High	High	High	High	High	High	High	High		10	0.0443557	148.94	193.52	1.29932	0.377751
FALSE	High	Master Protein	Q96Q06	Perilipin-4 OS=Homo sapiens OX=9606 GN=PLIN4 PE=1 SV=2	0	203.457	62	50	76	50	1	1357	134.3	8.73	1952	50	0	2182.7	2351.3	2093.4	2226.9	1940.4	2601	2107.1	3000.2	2319	2933.3	High	High	High	High	High	High	High	High	High	High		10	0.0476313	2158.94	2592.12	1.20064	0.263809
FALSE	High	Master Protein	P55290	Cadherin-13 OS=Homo sapiens OX=9606 GN=CDH13 PE=1 SV=1	0	25.733	13	9	15	9	1	713	78.2	4.98	194	9	0	516	404.3	500.4	202	373.4	908.1	526.8	396.8	615.9	887.6	High	High	High	High	High	High	High	High	High	High		10	0.0485892	399.22	667.04	1.67086	0.740589
FALSE	High	Master Protein	P17096	High mobility group protein HMG-I/HMG-Y OS=Homo sapiens OX=9606 GN=HMGA1 PE=1 SV=3	0	11.821	40	4	6	4	1	107	11.7	10.32	138	4	0	91.9	68.6	118.7	93.3	89.6	171.3	77.6	157.2	118.3	154.3	High	High	High	High	High	High	High	High	High	High		10	0.049527	92.42	135.74	1.46873	0.554569
FALSE	High	Master Protein	P42167	Lamina-associated polypeptide 2, isoforms beta/gamma OS=Homo sapiens OX=9606 GN=TMPO PE=1 SV=2	0.002	2.824	5	2	3	2	1	454	50.6	9.38	14	2	0	131.9	88.2	135.2	123.9	118.4	143.8	147.1	118.8	181.1	156.4	High	High	High	High	High	High	High	High	High	High		10	0.0516207	119.52	149.44	1.25033	0.322314
FALSE	High	Master Protein	O75339	Cartilage intermediate layer protein 1 OS=Homo sapiens OX=9606 GN=CILP PE=1 SV=4	0	21.21	7	6	6	6	1	1184	132.5	8.41	111	6	0	82.4	208.9	167.5	243.7	218.2	49.3	193	102.9	74.1	70.4	High	High	High	High	High	High	High	High	High	High		10	0.0524433	184.14	97.94	0.531878	-0.910833
FALSE	High	Master Protein	Q9NRV9	Heme-binding protein 1 OS=Homo sapiens OX=9606 GN=HEBP1 PE=1 SV=1	0	11.223	23	4	5	4	1	189	21.1	5.8	88	4	0	131.6	156.2	138.5	151.2	149.9	142.8	191.7	152.7	235.6	203	High	High	High	High	High	High	High	High	High	High		10	0.0536681	145.48	185.16	1.27275	0.347952
FALSE	High	Master Protein	P53990	IST1 homolog OS=Homo sapiens OX=9606 GN=IST1 PE=1 SV=1	0.001	4.546	5	2	2	2	1	364	39.7	5.35	51	2	0	25.3	23.4	24.8	16	15.3	19.2	16.9	14.5	10.2	13.9	High	High	High	High	High	High	High	High	High	High		10	0.0537199	20.96	14.94	0.712786	-0.488459
FALSE	High	Master Protein	P11142	Heat shock cognate 71 kDa protein OS=Homo sapiens OX=9606 GN=HSPA8 PE=1 SV=1	0	140.212	56	32	75	19	1	646	70.9	5.52	1306	32	10	4398.9	4841.4	3865	4878.4	4695.9	2598.9	4466.4	4296.4	3646.6	3453	High	High	High	High	High	High	High	High	High	High		10	0.058409	4535.92	3692.26	0.814005	-0.296891
FALSE	High	Master Protein	P25398	40S ribosomal protein S12 OS=Homo sapiens OX=9606 GN=RPS12 PE=1 SV=3	0	9.764	33	4	4	4	1	132	14.5	7.21	49	4	0	137.7	109.7	158.6	152.8	149.2	155.2	176.7	238.9	151.5	180.9	High	High	High	High	High	High	High	High	High	High		10	0.060815	141.6	180.64	1.27571	0.351296
FALSE	High	Master Protein	O60237	Protein phosphatase 1 regulatory subunit 12B OS=Homo sapiens OX=9606 GN=PPP1R12B PE=1 SV=2	0	76.386	20	20	29	20	1	982	110.3	5.67	463	20	0	850.6	587.6	713.5	712.6	701.8	950.4	668.8	785.2	1071.4	1086.7	High	High	High	High	High	High	High	High	High	High		10	0.0610386	713.22	912.5	1.27941	0.355477
FALSE	High	Master Protein	O15061	Synemin OS=Homo sapiens OX=9606 GN=SYNM PE=1 SV=2	0	256.124	43	73	124	73	1	1565	172.7	5.16	2643	73	0	4471.9	4942.2	4430.8	4860.5	5797.5	3222.3	4203.6	5261.3	2859.5	3688.4	High	High	High	High	High	High	High	High	High	High		10	0.062169	4900.58	3847.02	0.785013	-0.349211
FALSE	High	Master Protein	P07339	Cathepsin D OS=Homo sapiens OX=9606 GN=CTSD PE=1 SV=1	0	88.113	44	15	39	15	1	412	44.5	6.54	944	15	0	1055.9	937.4	835	1082.3	752.8	1246	761.4	1270.2	1493.6	1424.4	High	High	High	High	High	High	High	High	High	High		10	0.0641725	932.68	1239.12	1.32856	0.409862
FALSE	High	Master Protein	O95202	Mitochondrial proton/calcium exchanger protein OS=Homo sapiens OX=9606 GN=LETM1 PE=1 SV=1	0.001	6.132	4	3	3	3	1	739	83.3	6.7	35	3	0	91.2	72.1	80.8	117.4	84.4	131.5	95.7	87.8	131.8	147.7	High	High	High	High	High	High	High	High	High	High		10	0.0644368	89.18	118.9	1.33326	0.414957
FALSE	High	Master Protein	P08590	Myosin light chain 3 OS=Homo sapiens OX=9606 GN=MYL3 PE=1 SV=3	0	128.222	85	22	162	19	1	195	21.9	5.1	3022	22	3	5554.7	4678.3	4198.9	5501	3649	7830.1	5314.2	5992.1	5123.9	5800.1	High	High	High	High	High	High	High	High	High	High	Oxidation [P87; P116]	10	0.0650939	4716.38	6012.08	1.27472	0.350184
FALSE	High	Master Protein	P00738	Haptoglobin OS=Homo sapiens OX=9606 GN=HP PE=1 SV=1	0	29.992	29	10	12	10	1	406	45.2	6.58	206	10	0	292.9	62.8	434.6	442.7	100.4	938.9	605.4	293.1	307.9	849.4	High	High	High	High	High	High	High	High	High	High		10	0.065571	266.68	598.94	2.24591	1.1673
FALSE	High	Master Protein	P08648	Integrin alpha-5 OS=Homo sapiens OX=9606 GN=ITGA5 PE=1 SV=2	0	8.642	4	3	3	3	1	1049	114.5	5.77	60	3	0	21.1	17.8	16.9	16.9	17	22.2	15.9	22.6	22.4	26.3	High	High	High	High	High	High	High	High	High	High		10	0.067081	17.94	21.88	1.21962	0.286433
FALSE	High	Master Protein	Q92629	Delta-sarcoglycan OS=Homo sapiens OX=9606 GN=SGCD PE=1 SV=2	0	9.445	18	4	4	4	1	289	32.1	9.11	42	4	0	28.8	41.9	50.9	37.8	39.8	38.9	52.9	48.9	54.5	51.7	High	High	High	High	High	High	High	High	High	High		10	0.0672772	39.84	49.38	1.23946	0.309709
FALSE	High	Master Protein	P31948	Stress-induced-phosphoprotein 1 OS=Homo sapiens OX=9606 GN=STIP1 PE=1 SV=1	0	11.92	9	5	5	5	1	543	62.6	6.8	62	5	0	142.2	122.1	114.6	158	159.7	149.4	153.9	178.3	155	199.1	High	High	High	High	High	High	High	High	High	High		10	0.0674492	139.32	167.14	1.19968	0.262655
FALSE	High	Master Protein	Q86V81	THO complex subunit 4 OS=Homo sapiens OX=9606 GN=ALYREF PE=1 SV=3	0	9.756	12	3	3	3	1	257	26.9	11.15	72	3	0	93.6	83.3	119.1	91.8	67	98.4	103.6	107.9	125.6	138.2	High	High	High	High	High	High	High	High	High	High		10	0.0677927	90.96	114.74	1.26143	0.335064
FALSE	High	Master Protein	P02144	Myoglobin OS=Homo sapiens OX=9606 GN=MB PE=1 SV=2	0	38.06	52	9	25	9	1	154	17.2	7.68	334	9	0	2489.2	1876.5	1754.1	2173.6	1370.1	2486.6	2028.7	3813.6	2615.3	2442.8	High	High	High	High	High	High	High	High	High	High		10	0.069442	1932.7	2677.4	1.38532	0.470215
FALSE	High	Master Protein	P51858	Hepatoma-derived growth factor OS=Homo sapiens OX=9606 GN=HDGF PE=1 SV=1	0	21.977	32	8	10	7	1	240	26.8	4.73	110	8	1	275.1	227.6	392.3	310.8	291.2	425.2	285.3	351.5	581.1	705.7	High	High	High	High	High	High	High	High	High	High		10	0.0698042	299.4	469.76	1.569	0.64985
FALSE	High	Master Protein	P06748	Nucleophosmin OS=Homo sapiens OX=9606 GN=NPM1 PE=1 SV=2	0	26.934	29	8	12	8	1	294	32.6	4.78	205	8	0	275.5	268.9	256.8	342.9	321.1	586.5	243.9	416.9	404.5	403.6	High	High	High	High	High	High	High	High	High	High		10	0.070973	293.04	411.08	1.40281	0.488322
FALSE	High	Master Protein	P05026	Sodium/potassium-transporting ATPase subunit beta-1 OS=Homo sapiens OX=9606 GN=ATP1B1 PE=1 SV=1	0	23.997	28	9	9	9	1	303	35	8.53	102	9	0	551.5	394.6	405.8	343.4	371	631.9	406.9	448.2	559.6	615.2	High	High	High	High	High	High	High	High	High	High		10	0.0727694	413.26	532.36	1.2882	0.365352
FALSE	High	Master Protein	P29692	Elongation factor 1-delta OS=Homo sapiens OX=9606 GN=EEF1D PE=1 SV=5	0	34.555	47	8	16	7	1	281	31.1	5.01	372	8	0	248	262.6	197.9	298.7	240.3	324.7	274.5	345.3	250.4	295.3	High	High	High	High	High	High	High	High	High	High		10	0.073495	249.5	298.04	1.19455	0.256466
FALSE	High	Master Protein	P62316	Small nuclear ribonucleoprotein Sm D2 OS=Homo sapiens OX=9606 GN=SNRPD2 PE=1 SV=1	0	12.675	47	5	7	5	1	118	13.5	9.91	114	5	0	210.2	258.2	315.2	230.5	240	321	299.6	298.3	285.3	260.1	High	High	High	High	High	High	High	High	High	High		10	0.0740213	250.82	292.86	1.16761	0.223559
FALSE	High	Master Protein	P01034	Cystatin-C OS=Homo sapiens OX=9606 GN=CST3 PE=1 SV=1	0	7.652	31	3	4	3	1	146	15.8	8.75	94	3	0	83.1	98.3	101.1	126.8	90.5	105.2	145.6	115.8	110.6	129.1	High	High	High	High	High	High	High	High	High	High		10	0.0741963	99.96	121.26	1.21309	0.278681
FALSE	High	Master Protein	P22105	Tenascin-X OS=Homo sapiens OX=9606 GN=TNXB PE=1 SV=5	0	211.417	24	62	81	62	1	4244	458.1	5.17	1647	62	0	1812.2	3944.3	3339.3	2411.1	2624.4	2135.9	2903.1	1579.7	1065.4	1471.7	High	High	High	High	High	High	High	High	High	High		10	0.0760902	2826.26	1831.16	0.647909	-0.626136
FALSE	High	Master Protein	Q14192	Four and a half LIM domains protein 2 OS=Homo sapiens OX=9606 GN=FHL2 PE=1 SV=3	0	75.727	62	22	41	22	1	279	32.2	7.55	477	22	0	2370.4	1487.2	3050.1	2998	3309.8	3736.9	3649.7	3015.8	7542.5	4064.5	High	High	High	High	High	High	High	High	High	High		10	0.0771821	2643.1	4401.88	1.66542	0.735889
FALSE	High	Master Protein	Q07157	Tight junction protein ZO-1 OS=Homo sapiens OX=9606 GN=TJP1 PE=1 SV=3	0	25.497	6	7	8	7	1	1748	195.3	6.7	170	7	0	68.9	46.2	60	82.7	80.6	84.5	84.3	85	70.7	89.5	High	High	High	High	High	High	High	High	High	High		10	0.0775261	67.68	82.8	1.2234	0.290901
FALSE	High	Master Protein	Q9UJW0	Dynactin subunit 4 OS=Homo sapiens OX=9606 GN=DCTN4 PE=1 SV=1	0	7.655	6	2	2	2	1	460	52.3	7.34	55	2	0	49.1	47.6	56.6	40.9	60.5	41.2	44	40.7	50.4	36.1	High	High	High	High	High	High	High	High	High	High		10	0.0775405	50.94	42.48	0.833922	-0.262015
FALSE	High	Master Protein	P30049	ATP synthase subunit delta, mitochondrial OS=Homo sapiens OX=9606 GN=ATP5F1D PE=1 SV=2	0	19.442	41	5	38	5	1	168	17.5	5.49	690	5	0	163.9	187.7	171.7	141.9	181.9	152.5	225	196.5	269.7	212	High	High	High	High	High	High	High	High	High	High		10	0.0784413	169.42	211.14	1.24625	0.317596
FALSE	High	Master Protein	Q9UHD8	Septin-9 OS=Homo sapiens OX=9606 GN=SEPT9 PE=1 SV=2	0	21.21	17	7	8	7	1	586	65.4	8.97	135	7	0	352.4	277.2	232	362.6	177.4	375.6	306.4	370.5	479.6	331.4	High	High	High	High	High	High	High	High	High	High		10	0.0798571	280.32	372.7	1.32955	0.41094
FALSE	High	Master Protein	Q5VST9	Obscurin OS=Homo sapiens OX=9606 GN=OBSCN PE=1 SV=3	0	34.987	2	12	14	12	1	7968	867.9	5.99	161	12	0	139.1	150.6	184.4	179.8	218.7	133.9	140.8	161.9	105	158.1	High	High	High	High	High	High	High	High	High	High		10	0.0804177	174.52	139.94	0.801857	-0.318584
FALSE	High	Master Protein	Q86UP2	Kinectin OS=Homo sapiens OX=9606 GN=KTN1 PE=1 SV=1	0	20.198	5	7	8	7	1	1357	156.2	5.64	128	7	0	103.4	91.6	136.2	95.7	140.6	92.9	102.4	88	85.9	91.4	High	High	High	High	High	High	High	High	High	High		10	0.0818864	113.5	92.12	0.81163	-0.301106
FALSE	High	Master Protein	Q969G5	Caveolae-associated protein 3 OS=Homo sapiens OX=9606 GN=CAVIN3 PE=1 SV=3	0	18.566	22	5	8	5	1	261	27.7	6.43	197	5	0	213.8	216.4	265.1	145.6	151.8	370.3	216.9	264	489.3	218.5	High	High	High	High	High	High	High	High	High	High		10	0.0819834	198.54	311.8	1.57046	0.651191
FALSE	High	Master Protein	Q53GG5	PDZ and LIM domain protein 3 OS=Homo sapiens OX=9606 GN=PDLIM3 PE=1 SV=1	0	34.206	29	8	13	8	1	364	39.2	6.89	194	8	0	383.6	392.6	392	655.3	478.7	319.7	334.1	417.6	339.7	352.9	High	High	High	High	High	High	High	High	High	High		10	0.0834844	460.44	352.8	0.766224	-0.384163
FALSE	High	Master Protein	P24821	Tenascin OS=Homo sapiens OX=9606 GN=TNC PE=1 SV=3	0	13.233	3	5	6	5	1	2201	240.7	4.89	71	5	0	13.1	101.1	55.5	164.2	53.6	23	42.4	29.8	12.4	20.9	High	High	High	High	High	High	High	High	High	High		10	0.0838921	77.5	25.7	0.331613	-1.59243
FALSE	High	Master Protein	P28827	Receptor-type tyrosine-protein phosphatase mu OS=Homo sapiens OX=9606 GN=PTPRM PE=1 SV=2	0	14.858	5	5	5	5	1	1452	163.6	6.65	128	5	0	38.8	31.4	66.7	41.7	44.1	49.7	62.1	59.5	52.1	64.1	High	High	High	High	High	High	High	High	High	High		10	0.0840573	44.54	57.5	1.29097	0.36846
FALSE	High	Master Protein	P21333	Filamin-A OS=Homo sapiens OX=9606 GN=FLNA PE=1 SV=4	0	179.729	27	52	73	48	1	2647	280.6	6.06	1258	52	0	2434.1	1973.9	2239.8	2692.3	2590.3	4080.4	3396.5	2152.9	2449.5	4630.3	High	High	High	High	High	High	High	High	High	High		10	0.0854125	2386.08	3341.92	1.40059	0.486035
FALSE	High	Master Protein	O75369	Filamin-B OS=Homo sapiens OX=9606 GN=FLNB PE=1 SV=2	0	62.143	10	21	23	16	1	2602	278	5.73	310	21	0	327.2	174.2	173.4	246.9	188.2	557	272.2	237.3	267.7	445.2	High	High	High	High	High	High	High	High	High	High		10	0.0876045	221.98	355.88	1.60321	0.680961
FALSE	High	Master Protein	Q9HAT2	Sialate O-acetylesterase OS=Homo sapiens OX=9606 GN=SIAE PE=1 SV=1	0	13.652	8	4	5	4	1	523	58.3	7.33	66	4	0	130.8	165.5	142.9	237.7	152.4	191.7	137.1	251.1	396	401.4	High	High	High	High	High	High	High	High	High	High		10	0.0891934	165.86	275.46	1.6608	0.731877
FALSE	High	Master Protein	P19823	Inter-alpha-trypsin inhibitor heavy chain H2 OS=Homo sapiens OX=9606 GN=ITIH2 PE=1 SV=2	0	14.712	6	5	5	5	1	946	106.4	6.86	101	5	0	82.1	195.9	206.3	162.9	280.1	110.4	166.8	121.6	75.9	115.1	High	High	High	High	High	High	High	High	High	High		10	0.0922394	185.46	117.96	0.63604	-0.65281
FALSE	High	Master Protein	Q14767	Latent-transforming growth factor beta-binding protein 2 OS=Homo sapiens OX=9606 GN=LTBP2 PE=1 SV=3	0	43.523	7	12	16	12	1	1821	194.9	5.19	314	12	0	30.9	100.9	112.6	77.2	131.5	31.3	89.6	45.9	50.4	47.4	High	High	High	High	High	High	High	High	High	High		10	0.0945146	90.62	52.92	0.583977	-0.776016
FALSE	High	Master Protein	P01009	Alpha-1-antitrypsin OS=Homo sapiens OX=9606 GN=SERPINA1 PE=1 SV=3	0	27.453	19	9	14	9	1	418	46.7	5.59	194	9	0	327.2	400.9	355.1	516.6	374.1	417.2	690	384.4	604.5	501.1	High	High	High	High	High	High	High	High	High	High		10	0.0950902	394.78	519.44	1.31577	0.395908
FALSE	High	Master Protein	P31942	Heterogeneous nuclear ribonucleoprotein H3 OS=Homo sapiens OX=9606 GN=HNRNPH3 PE=1 SV=2	0	23.015	20	6	7	5	1	346	36.9	6.87	209	6	0	144.2	184.8	171.3	156.4	192.2	96.6	157.7	174.2	138.4	132.6	High	High	High	High	High	High	High	High	High	High		10	0.0951168	169.78	139.9	0.824008	-0.279271
FALSE	High	Master Protein	O75521	Enoyl-CoA delta isomerase 2, mitochondrial OS=Homo sapiens OX=9606 GN=ECI2 PE=1 SV=4	0	7.226	12	3	4	3	1	394	43.6	9	73	3	0	30	37.5	42.9	37.4	66.2	22.4	45	22.5	28.7	24.7	High	High	High	High	High	High	High	High	High	High		10	0.0965439	42.8	28.66	0.669626	-0.578572
FALSE	High	Master Protein	Q99733	Nucleosome assembly protein 1-like 4 OS=Homo sapiens OX=9606 GN=NAP1L4 PE=1 SV=1	0	14.87	12	6	7	4	1	375	42.8	4.69	84	6	2	273.9	282.4	256.3	298.9	239.9	357	295.5	391.9	244.8	316.4	High	High	High	High	High	High	High	High	High	High		10	0.0995088	270.28	321.12	1.1881	0.248658
FALSE	High	Master Protein	P55268	Laminin subunit beta-2 OS=Homo sapiens OX=9606 GN=LAMB2 PE=1 SV=2	0	109.308	20	31	39	31	1	1798	195.9	6.52	994	31	0	827.4	607	546.3	698.9	520.7	1055.4	722.6	956.6	672.8	688.9	High	High	High	High	High	High	High	High	High	High		10	0.0995132	640.06	819.26	1.27997	0.356114
FALSE	High	Master Protein	Q9HCN8	Stromal cell-derived factor 2-like protein 1 OS=Homo sapiens OX=9606 GN=SDF2L1 PE=1 SV=2	0.001	5.531	16	2	2	2	1	221	23.6	7.03	51	2	0	18.9	34.4	38	38.6	52	28.4	25.9	25.2	22	29.7	High	High	High	High	High	High	High	High	High	High		10	0.100511	36.38	26.24	0.721275	-0.471378
FALSE	High	Master Protein	P11277	Spectrin beta chain, erythrocytic OS=Homo sapiens OX=9606 GN=SPTB PE=1 SV=5	0	11.018	2	5	5	4	1	2137	246.3	5.27	60	5	0	5.7	6.1	6.4	15	12.4	12.7	22	7.6	14.2	31.1	High	High	High	High	High	High	High	High	High	High		10	0.100906	9.12	17.52	1.92105	0.941897
FALSE	High	Master Protein	Q08431	Lactadherin OS=Homo sapiens OX=9606 GN=MFGE8 PE=1 SV=3	0	36.957	32	10	14	10	1	387	43.1	8.15	342	10	0	348.6	792.5	450.9	498.2	340.8	212.1	476.2	294.9	337.8	232.6	High	High	High	High	High	High	High	High	High	High		10	0.101104	486.2	310.72	0.639079	-0.645935
FALSE	High	Master Protein	Q8IUX7	Adipocyte enhancer-binding protein 1 OS=Homo sapiens OX=9606 GN=AEBP1 PE=1 SV=1	0	8.796	3	3	3	3	1	1158	130.8	5.11	59	3	0	34.7	265.2	82	95.5	225.9	28.6	124.6	50.3	27.4	30.7	High	High	High	High	High	High	High	High	High	High		10	0.103873	140.66	52.32	0.371961	-1.42678
FALSE	High	Master Protein	P22061	Protein-L-isoaspartate(D-aspartate) O-methyltransferase OS=Homo sapiens OX=9606 GN=PCMT1 PE=1 SV=4	0	20.373	28	6	8	6	1	227	24.6	7.21	192	6	0	342	374.6	284.2	429.6	400.9	394.6	405.1	437.2	412.8	420.1	High	High	High	High	High	High	High	High	High	High		10	0.105155	366.26	413.96	1.13024	0.176623
FALSE	High	Master Protein	Q9HB71	Calcyclin-binding protein OS=Homo sapiens OX=9606 GN=CACYBP PE=1 SV=2	0.001	4.191	13	2	2	2	1	228	26.2	8.25	42	2	0	21.9	24.3	22.5	25.9	18.3	31.2	18.6	29.4	27.7	29.6	High	High	High	High	High	High	High	High	High	High		10	0.105165	22.58	27.3	1.20903	0.273855
FALSE	High	Master Protein	Q08380	Galectin-3-binding protein OS=Homo sapiens OX=9606 GN=LGALS3BP PE=1 SV=1	0	66.958	42	18	30	18	1	585	65.3	5.27	666	18	0	715.5	681.2	684	1080.1	402.5	778	730.7	1149.3	1186.6	1013.3	High	High	High	High	High	High	High	High	High	High		10	0.10746	712.66	971.58	1.36331	0.447119
FALSE	High	Master Protein	P84243	Histone H3.3 OS=Homo sapiens OX=9606 GN=H3F3A PE=1 SV=2	0	14.493	34	7	19	2	1	136	15.3	11.27	120	7	5	1184.6	1309.5	1184.9	1226	1063.1	1744.5	1142.1	1619.3	1496.7	1140.4	High	High	High	High	High	High	High	High	High	High		10	0.108124	1193.62	1428.6	1.19686	0.259258
FALSE	High	Master Protein	P23246	Splicing factor, proline- and glutamine-rich OS=Homo sapiens OX=9606 GN=SFPQ PE=1 SV=2	0	22.639	12	8	10	8	1	707	76.1	9.44	141	8	0	112.2	84.4	122.6	129.4	122.8	171.1	116.7	162	105.3	153.5	High	High	High	High	High	High	High	High	High	High		10	0.109078	114.28	141.72	1.24011	0.31047
FALSE	High	Master Protein	P43121	Cell surface glycoprotein MUC18 OS=Homo sapiens OX=9606 GN=MCAM PE=1 SV=2	0	8.642	5	3	4	3	1	646	71.6	5.76	68	3	0	75.9	70.1	70	73.2	73.3	128.2	82.2	79.7	70.9	92	High	High	High	High	High	High	High	High	High	High		10	0.109225	72.5	90.6	1.24966	0.32153
FALSE	High	Master Protein	P54652	Heat shock-related 70 kDa protein 2 OS=Homo sapiens OX=9606 GN=HSPA2 PE=1 SV=1	0	83.747	43	27	47	15	1	639	70	5.74	626	27	0	1118.3	1645.6	1771.8	1346.9	2822.7	700.4	1825.9	1312.9	922	667.5	High	High	High	High	High	High	High	High	High	High		10	0.110801	1741.06	1085.74	0.623609	-0.681287
FALSE	High	Master Protein	P98160	Basement membrane-specific heparan sulfate proteoglycan core protein OS=Homo sapiens OX=9606 GN=HSPG2 PE=1 SV=4	0	480.566	38	118	226	118	1	4391	468.5	6.51	4964	118	0	6399.2	5809.6	4430.3	5778.9	4704.8	9291.5	5683.4	7431.5	5806.5	5920.6	High	High	High	High	High	High	High	High	High	High	Oxidation [P654]	10	0.112089	5424.56	6826.7	1.25848	0.331682
FALSE	High	Master Protein	Q00688	Peptidyl-prolyl cis-trans isomerase FKBP3 OS=Homo sapiens OX=9606 GN=FKBP3 PE=1 SV=1	0.001	4.915	10	3	4	3	1	224	25.2	9.28	33	3	0	166.6	136.3	125	197.7	177	177.4	159.1	227.9	181.1	246.2	High	High	High	High	High	High	High	High	High	High		10	0.112104	160.52	198.34	1.23561	0.305223
FALSE	High	Master Protein	Q9UDY4	DnaJ homolog subfamily B member 4 OS=Homo sapiens OX=9606 GN=DNAJB4 PE=1 SV=1	0	13.399	20	4	5	3	1	337	37.8	8.5	98	4	0	66.7	65.5	74.9	111	98.2	57.6	68.7	83.2	52.3	60.9	High	High	High	High	High	High	High	High	High	High		10	0.114121	83.26	64.54	0.775162	-0.36743
FALSE	High	Master Protein	Q01844	RNA-binding protein EWS OS=Homo sapiens OX=9606 GN=EWSR1 PE=1 SV=1	0	9.3	5	3	4	3	1	656	68.4	9.33	93	3	0	42.9	45.7	31.6	63.8	37.4	53.4	52.8	46.5	84.5	60.1	High	High	High	High	High	High	High	High	High	High		10	0.114525	44.28	59.46	1.34282	0.425264
FALSE	High	Master Protein	P23229	Integrin alpha-6 OS=Homo sapiens OX=9606 GN=ITGA6 PE=1 SV=5	0	8.925	5	5	5	5	1	1130	126.5	6.61	37	5	0	54.5	56.9	59.6	56.4	65.3	72.3	58.2	53.7	98.1	113.7	High	High	High	High	High	High	High	High	High	High		10	0.116493	58.54	79.2	1.35292	0.436078
FALSE	High	Master Protein	Q12906	Interleukin enhancer-binding factor 3 OS=Homo sapiens OX=9606 GN=ILF3 PE=1 SV=3	0.002	3.032	2	2	2	2	1	894	95.3	8.76	0	2	0	16.5	18.4	10.2	20.9	18.9	28.9	28.3	21.1	15.6	19	High	High	High	High	High	High	High	High	High	High		10	0.117353	16.98	22.58	1.3298	0.411209
FALSE	High	Master Protein	P01834	Immunoglobulin kappa constant OS=Homo sapiens OX=9606 GN=IGKC PE=1 SV=2	0	42.665	80	7	17	2	1	107	11.8	6.52	565	7	0	119.9	106.9	137.4	126.8	82.4	114.6	167.9	148.5	116.9	147.3	High	High	High	High	High	High	High	High	High	High		10	0.118056	114.68	139.04	1.21242	0.277886
FALSE	High	Master Protein	Q9UI09	NADH dehydrogenase [ubiquinone] 1 alpha subcomplex subunit 12 OS=Homo sapiens OX=9606 GN=NDUFA12 PE=1 SV=1	0	50.662	72	11	26	11	1	145	17.1	9.63	407	11	0	1135.7	816.2	712.9	854.5	677.8	910.8	951.3	998.5	1287	968.8	High	High	High	High	High	High	High	High	High	High		10	0.118857	839.42	1023.28	1.21903	0.285736
FALSE	High	Master Protein	Q92743	Serine protease HTRA1 OS=Homo sapiens OX=9606 GN=HTRA1 PE=1 SV=1	0	7.873	7	3	3	3	1	480	51.3	7.83	71	3	0	10.1	33.4	23.4	18.2	20.2	7.3	20.5	21	3.9	6.6	High	High	High	High	High	High	High	High	High	High		10	0.119386	21.06	11.86	0.563153	-0.828401
FALSE	High	Master Protein	P37840	Alpha-synuclein OS=Homo sapiens OX=9606 GN=SNCA PE=1 SV=1	0	21.769	51	6	8	6	1	140	14.5	4.7	226	6	0	243.3	509.6	518.7	256.3	523.8	221.8	379.7	226.4	264.4	332.5	High	High	High	High	High	High	High	High	High	High		10	0.122073	410.34	284.96	0.694449	-0.52606
FALSE	High	Master Protein	O75955	Flotillin-1 OS=Homo sapiens OX=9606 GN=FLOT1 PE=1 SV=3	0	22.432	18	6	8	6	1	427	47.3	7.49	171	6	0	101.6	76.4	85.7	106.6	76	166.3	84.3	113.5	84.4	163.7	High	High	High	High	High	High	High	High	High	High		10	0.123136	89.26	122.44	1.37172	0.455989
FALSE	High	Master Protein	O43837	Isocitrate dehydrogenase [NAD] subunit beta, mitochondrial OS=Homo sapiens OX=9606 GN=IDH3B PE=1 SV=2	0	23.408	28	7	8	7	1	385	42.2	8.46	160	7	0	211.9	228.7	202.1	204.4	207.4	71.8	168.2	231.1	210.4	118.7	High	High	High	High	High	High	High	High	High	High		10	0.124759	210.9	160.04	0.758843	-0.398127
FALSE	High	Master Protein	P19404	NADH dehydrogenase [ubiquinone] flavoprotein 2, mitochondrial OS=Homo sapiens OX=9606 GN=NDUFV2 PE=1 SV=2	0	65.974	61	14	41	14	1	249	27.4	8.06	557	14	0	1810.4	1350.3	1216.1	1572.5	1059.9	2100.5	1374.5	1692.8	1756.9	1598.4	High	High	High	High	High	High	High	High	High	High	Oxidation [P45; P108; P109]	10	0.1264	1401.84	1704.62	1.21599	0.282128
FALSE	High	Master Protein	P00441	Superoxide dismutase [Cu-Zn] OS=Homo sapiens OX=9606 GN=SOD1 PE=1 SV=2	0	16.31	27	5	7	5	1	154	15.9	6.13	97	5	0	251.3	317.6	555.2	266.1	285.7	497.2	341.4	360.1	545.4	539.2	High	High	High	High	High	High	High	High	High	High		10	0.12721	335.18	456.66	1.36243	0.446184
FALSE	High	Master Protein	Q9BTZ2	Dehydrogenase/reductase SDR family member 4 OS=Homo sapiens OX=9606 GN=DHRS4 PE=1 SV=3	0	8.352	13	4	4	4	1	278	29.5	8.56	73	4	0	164.6	148.2	116.2	95.9	148.5	134.6	163.7	215.9	168	148.7	High	High	High	High	High	High	High	High	High	High		10	0.128317	134.68	166.18	1.23389	0.303211
FALSE	High	Master Protein	A0A087WW87	Immunoglobulin kappa variable 2-40 OS=Homo sapiens OX=9606 GN=IGKV2-40 PE=3 SV=2	0	10.209	17	2	3	2	1	121	13.3	4.61	143	2	0	44.3	39.3	27.8	37.3	21.3	34.8	50.6	47.1	40.6	39.3	High	High	High	High	High	High	High	High	High	High		10	0.129875	34	42.48	1.24941	0.321249
FALSE	High	Master Protein	P13611	Versican core protein OS=Homo sapiens OX=9606 GN=VCAN PE=1 SV=3	0	79.205	8	23	37	23	1	3396	372.6	4.51	859	23	0	451.1	3218.7	2585.2	484.8	2120.6	216.1	1960.3	505.2	396.3	334	High	High	High	High	High	High	High	High	High	High		10	0.130438	1772.08	682.38	0.385073	-1.3768
FALSE	High	Master Protein	P51608	Methyl-CpG-binding protein 2 OS=Homo sapiens OX=9606 GN=MECP2 PE=1 SV=1	0	30.341	21	9	12	9	1	486	52.4	9.95	185	9	0	341.6	361.6	573.5	474.5	589.4	511	471.2	578.2	630.2	720.2	High	High	High	High	High	High	High	High	High	High		10	0.131118	468.12	582.16	1.24361	0.314537
FALSE	High	Master Protein	Q93062	RNA-binding protein with multiple splicing OS=Homo sapiens OX=9606 GN=RBPMS PE=1 SV=1	0	7.528	20	3	3	2	1	196	21.8	8.07	59	3	1	57.6	44.1	67.9	57.7	66.4	43.5	56.4	61.3	44.1	27.7	High	High	High	High	High	High	High	High	High	High		10	0.13149	58.74	46.6	0.793327	-0.334013
FALSE	High	Master Protein	P24534	Elongation factor 1-beta OS=Homo sapiens OX=9606 GN=EEF1B2 PE=1 SV=3	0	12.65	23	5	6	4	1	225	24.7	4.67	65	5	0	86.2	79.1	74.6	80.2	66.6	110.1	79.1	88	80.1	84.3	High	High	High	High	High	High	High	High	High	High		10	0.131767	77.34	88.32	1.14197	0.191525
FALSE	High	Master Protein	Q14103	Heterogeneous nuclear ribonucleoprotein D0 OS=Homo sapiens OX=9606 GN=HNRNPD PE=1 SV=1	0	12.513	11	3	7	2	1	355	38.4	7.81	141	3	1	121.9	138	156.6	209	167	212.5	158	212.5	165.9	200.9	High	High	High	High	High	High	High	High	High	High		10	0.134045	158.5	189.96	1.19849	0.261213
FALSE	High	Master Protein	Q9Y512	Sorting and assembly machinery component 50 homolog OS=Homo sapiens OX=9606 GN=SAMM50 PE=1 SV=3	0.001	4.044	3	2	2	2	1	469	51.9	6.9	40	2	0	28	22.7	18.1	24	9.3	21.9	27	21.2	33.9	32.5	High	High	High	High	High	High	High	High	High	High		10	0.134517	20.42	27.3	1.33692	0.418918
FALSE	High	Master Protein	Q15772	Striated muscle preferentially expressed protein kinase OS=Homo sapiens OX=9606 GN=SPEG PE=1 SV=4	0	7.903	1	3	3	3	1	3267	354.1	8.51	53	3	0	22.5	15.3	37.3	25.9	42.8	48.9	30	47.5	25.1	66.7	High	High	High	High	High	High	High	High	High	High		10	0.135041	28.76	43.64	1.51739	0.601587
FALSE	High	Master Protein	Q92734	Protein TFG OS=Homo sapiens OX=9606 GN=TFG PE=1 SV=2	0	8.17	11	3	3	3	1	400	43.4	5.1	46	3	0	25.4	24	14	25.4	24.2	23.2	14.9	14.6	19.4	18.6	High	High	High	High	High	High	High	High	High	High		10	0.135753	22.6	18.14	0.802655	-0.317148
FALSE	High	Master Protein	P54727	UV excision repair protein RAD23 homolog B OS=Homo sapiens OX=9606 GN=RAD23B PE=1 SV=1	0	14.942	16	6	7	6	1	409	43.1	4.84	71	6	0	88.7	128.4	103.8	103.5	106.8	157.2	124.2	103	142.8	105.6	High	High	High	High	High	High	High	High	High	High		10	0.136522	106.24	126.56	1.19127	0.252494
FALSE	High	Master Protein	O43504	Ragulator complex protein LAMTOR5 OS=Homo sapiens OX=9606 GN=LAMTOR5 PE=1 SV=1	0	7.899	33	2	3	2	1	91	9.6	4.87	66	2	0	84.9	84.9	83.8	91.6	55.9	147.9	80.5	107	83.1	95.9	High	High	High	High	High	High	High	High	High	High		10	0.137103	80.22	102.88	1.28247	0.358929
FALSE	High	Master Protein	P01876	Immunoglobulin heavy constant alpha 1 OS=Homo sapiens OX=9606 GN=IGHA1 PE=1 SV=2	0	39.301	39	12	16	12	1	353	37.6	6.51	299	12	0	488.4	857	630.2	721	340	960.7	1105	642.6	1031.9	506.1	High	High	High	High	High	High	High	High	High	High		10	0.138751	607.32	849.26	1.39837	0.483749
FALSE	High	Master Protein	P31937	3-hydroxyisobutyrate dehydrogenase, mitochondrial OS=Homo sapiens OX=9606 GN=HIBADH PE=1 SV=2	0	41.201	27	7	10	7	1	336	35.3	8.13	329	7	0	347.3	315.2	223.4	185.5	189.6	352.6	324.4	264.3	284.5	341.3	High	High	High	High	High	High	High	High	High	High		10	0.139776	252.2	313.42	1.24274	0.313529
FALSE	High	Master Protein	P07942	Laminin subunit beta-1 OS=Homo sapiens OX=9606 GN=LAMB1 PE=1 SV=2	0	101.405	21	35	44	35	1	1786	197.9	4.94	544	35	0	2507.2	1805.5	1623.2	2400.3	1893.4	3897.9	1806.1	2726.7	2489.2	2441.5	High	High	High	High	High	High	High	High	High	High		10	0.140985	2045.92	2672.28	1.30615	0.385321
FALSE	High	Master Protein	O75323	Protein NipSnap homolog 2 OS=Homo sapiens OX=9606 GN=NIPSNAP2 PE=1 SV=1	0	12.951	19	5	8	4	1	286	33.7	9.36	65	5	1	831.6	671.4	616.3	724.2	700.9	379.3	699.5	660.1	722.4	418	High	High	High	High	High	High	High	High	High	High		10	0.141165	708.88	575.86	0.812352	-0.299823
FALSE	High	Master Protein	P51659	Peroxisomal multifunctional enzyme type 2 OS=Homo sapiens OX=9606 GN=HSD17B4 PE=1 SV=3	0.001	4.269	3	2	2	2	1	736	79.6	8.84	48	2	0	49.9	43.5	39	58.1	44.7	43	50.2	55.1	64.8	69.3	High	High	High	High	High	High	High	High	High	High		10	0.141483	47.04	56.48	1.20068	0.263852
FALSE	High	Master Protein	P05997	Collagen alpha-2(V) chain OS=Homo sapiens OX=9606 GN=COL5A2 PE=1 SV=3	0	83.521	23	21	42	20	1	1499	144.8	6.46	722	21	0	149.4	858.4	983.2	294.3	1159	236.2	670	155.5	389.8	228.1	High	High	High	High	High	High	High	High	High	High	Oxidation [P131; P133; P136; P137; P212; P239; P242; P353; P397; P400; P412; P416; P419; P428; P442; P443; P448; P449; P509; P515; P560; P563; P566; P569; P578; P593; P599; P601; P602; P644; P659; P773; P827; P905; P911; P998; P1007; P1010; P1012; P1016; P1121; P1178; P1190; P1198; P1199]	10	0.144341	688.86	335.92	0.487646	-1.03609
FALSE	High	Master Protein	P02774	Vitamin D-binding protein OS=Homo sapiens OX=9606 GN=GC PE=1 SV=2	0.001	3.473	5	2	2	2	1	474	52.9	5.45	27	2	0	64.5	81.9	98.4	48.1	45.6	74.4	103.5	77.9	73.6	137.6	High	High	High	High	High	High	High	High	High	High		10	0.145362	67.7	93.4	1.37962	0.464267
FALSE	High	Master Protein	P05413	Fatty acid-binding protein, heart OS=Homo sapiens OX=9606 GN=FABP3 PE=1 SV=4	0	32.504	60	10	23	10	1	133	14.8	6.8	370	10	0	1203.7	1274	1059.9	1268.5	731.5	1114.1	1182.3	1405	1810.4	1304.8	High	High	High	High	High	High	High	High	High	High	Oxidation [P39]	10	0.146618	1107.52	1363.32	1.23097	0.299791
FALSE	High	Master Protein	Q14112	Nidogen-2 OS=Homo sapiens OX=9606 GN=NID2 PE=1 SV=3	0	153.563	38	47	83	46	1	1375	151.2	5.29	1400	47	1	3306.9	3052.9	2641.4	2904	2493.6	3350.7	3235	2900.8	4026.6	2901.1	High	High	High	High	High	High	High	High	High	High	Oxidation [P822]	10	0.148459	2879.76	3282.84	1.13997	0.188996
FALSE	High	Master Protein	Q9NYF8	Bcl-2-associated transcription factor 1 OS=Homo sapiens OX=9606 GN=BCLAF1 PE=1 SV=2	0	8.193	3	3	3	3	1	920	106.1	9.98	36	3	0	35	36.2	48.8	36.6	57.2	40.7	50.9	56.8	53.2	53.6	High	High	High	High	High	High	High	High	High	High		10	0.148899	42.76	51.04	1.19364	0.255366
FALSE	High	Master Protein	P69905	Hemoglobin subunit alpha OS=Homo sapiens OX=9606 GN=HBA1 PE=1 SV=2	0	23.986	43	5	7	5	1	142	15.2	8.68	189	5	0	510	383.9	306.1	491.6	375.5	348	513.4	661.4	457.9	873.8	High	High	High	High	High	High	High	High	High	High		10	0.149377	413.42	570.9	1.38092	0.46563
FALSE	High	Master Protein	O94811	Tubulin polymerization-promoting protein OS=Homo sapiens OX=9606 GN=TPPP PE=1 SV=1	0.001	3.882	8	2	2	2	1	219	23.7	9.44	40	2	0	20	23.9	18.3	18.1	16.6	22.2	17	20.7	35.3	30	High	High	High	High	High	High	High	High	High	High		10	0.150022	19.38	25.04	1.29205	0.369666
FALSE	High	Master Protein	Q9NZN4	EH domain-containing protein 2 OS=Homo sapiens OX=9606 GN=EHD2 PE=1 SV=2	0	8.249	6	4	4	3	1	543	61.1	6.46	65	4	1	139.3	91	103.4	103.8	89.1	188.3	107.8	128.7	150.9	97.8	High	High	High	High	High	High	High	High	High	High		10	0.151979	105.32	134.7	1.27896	0.35497
FALSE	High	Master Protein	P15088	Mast cell carboxypeptidase A OS=Homo sapiens OX=9606 GN=CPA3 PE=1 SV=2	0	18.808	20	9	10	9	1	417	48.6	9	118	9	0	284.1	453.6	444.1	688.3	321	743.1	1124.6	269.6	1028.6	441	High	High	High	High	High	High	High	High	High	High		10	0.15223	438.22	721.38	1.64616	0.719104
FALSE	High	Master Protein	P02751	Fibronectin OS=Homo sapiens OX=9606 GN=FN1 PE=1 SV=4	0	208.938	31	55	88	55	1	2386	262.5	5.71	1659	55	0	2063.3	4183.7	4431.4	3142.9	3532.7	2674.7	3634.3	1966.4	1646.2	3066.4	High	High	High	High	High	High	High	High	High	High		10	0.153315	3470.8	2597.6	0.748415	-0.418089
FALSE	High	Master Protein	P11047	Laminin subunit gamma-1 OS=Homo sapiens OX=9606 GN=LAMC1 PE=1 SV=3	0	179.034	35	49	67	49	1	1609	177.5	5.12	1233	49	0	1637	1303.3	1148.4	1628.6	1276.7	2314.7	1359.9	1815.4	1500	1541.4	High	High	High	High	High	High	High	High	High	High		10	0.15528	1398.8	1706.28	1.21982	0.286665
FALSE	High	Master Protein	O75781	Paralemmin-1 OS=Homo sapiens OX=9606 GN=PALM PE=1 SV=2	0.001	4.424	4	2	2	2	1	387	42.1	5	39	2	0	31.4	32.4	33.6	39.4	27.7	43.1	29.6	29.8	56.4	50.5	High	High	High	High	High	High	High	High	High	High		10	0.155421	32.9	41.88	1.27295	0.348174
FALSE	High	Master Protein	P20908	Collagen alpha-1(V) chain OS=Homo sapiens OX=9606 GN=COL5A1 PE=1 SV=3	0	55.309	8	11	39	11	1	1838	183.4	5.06	639	11	0	397	1751.3	1911	641.6	2997.5	447	1477.8	370.2	896.4	538.2	High	High	High	High	High	High	High	High	High	High	Oxidation [P501; P504; P507; P513; P515; P599; P600; P602; P606; P965; P966; P969; P975; P978; P992; P993; P995; P996; P1017; P1019; P1020; P1022; P1023; P1029; P1395; P1431; P1434; P1436]	10	0.159987	1539.68	745.92	0.484464	-1.04554
FALSE	High	Master Protein	P02461	Collagen alpha-1(III) chain OS=Homo sapiens OX=9606 GN=COL3A1 PE=1 SV=4	0	205.287	40	39	115	38	1	1466	138.5	6.61	2193	39	0	1150	4640.6	9073.1	1287.8	6525.1	3864.1	3302.1	929.3	1047.6	621.6	High	High	High	High	High	High	High	High	High	High	Oxidation [P245; P248; P311; P314; P332; P334; P337; P338; P344; P347; P400; P404; P407; P434; P455; P458; P524; P530; P533; P539; P542; P545; P551; P553; P554; P568; P571; P575; P581; P583; P590; P599; P602; P608; P668; P671; P680; P685; P686; P692; P700; P701; P712; P713; P715; P716; P722; P728; P737; P739; P746; P749; P755; P769; P770; P772; P776; P785; P788; P797; P805; P808; P812; P815; P821…	10	0.160289	4535.32	1952.94	0.430607	-1.21556
FALSE	High	Master Protein	P61224	Ras-related protein Rap-1b OS=Homo sapiens OX=9606 GN=RAP1B PE=1 SV=1	0	7.697	13	2	2	2	1	184	20.8	5.78	72	2	0	22.5	24.3	16.5	31.3	11.3	28.7	26.9	19.3	27.9	38.9	High	High	High	High	High	High	High	High	High	High		10	0.160714	21.18	28.34	1.33805	0.420137
FALSE	High	Master Protein	P09972	Fructose-bisphosphate aldolase C OS=Homo sapiens OX=9606 GN=ALDOC PE=1 SV=2	0	85.944	55	23	48	18	1	364	39.4	6.87	968	23	0	1217.3	828.8	643.2	833.5	1015.8	1236.3	812.4	1783.9	929.3	1275.3	High	High	High	High	High	High	High	High	High	High		10	0.162815	907.72	1207.44	1.33019	0.411632
FALSE	High	Master Protein	P49189	4-trimethylaminobutyraldehyde dehydrogenase OS=Homo sapiens OX=9606 GN=ALDH9A1 PE=1 SV=3	0	15.919	15	6	6	6	1	494	53.8	5.87	106	6	0	179.7	293.9	181.6	106.7	108.1	155.5	82	139	109.9	102.7	High	High	High	High	High	High	High	High	High	High		10	0.163268	174	117.82	0.677126	-0.562503
FALSE	High	Master Protein	P23946	Chymase OS=Homo sapiens OX=9606 GN=CMA1 PE=1 SV=1	0	31.882	34	7	14	7	1	247	27.3	9.29	375	7	0	172	351.2	354	538.5	348.1	372.1	1022.1	177.1	1001.1	550	High	High	High	High	High	High	High	High	High	High		10	0.166238	352.76	624.48	1.77027	0.823968
FALSE	High	Master Protein	Q13561	Dynactin subunit 2 OS=Homo sapiens OX=9606 GN=DCTN2 PE=1 SV=4	0	19.248	21	6	6	6	1	401	44.2	5.21	89	6	0	108	82.3	80.3	142.3	92.3	117	124.4	138.8	102.5	119.9	High	High	High	High	High	High	High	High	High	High		10	0.167591	101.04	120.52	1.19279	0.254346
FALSE	High	Master Protein	P06753	Tropomyosin alpha-3 chain OS=Homo sapiens OX=9606 GN=TPM3 PE=1 SV=2	0	263.625	88	58	399	22	1	285	32.9	4.72	4179	58	2	3679.6	2614.4	5947.6	3385.1	7035.9	1553.8	4793.7	3085.2	3576.3	1949	High	High	High	High	High	High	High	High	High	High		10	0.168737	4532.52	2991.6	0.66003	-0.599396
FALSE	High	Master Protein	P12109	Collagen alpha-1(VI) chain OS=Homo sapiens OX=9606 GN=COL6A1 PE=1 SV=3	0	66.706	23	22	36	22	1	1028	108.5	5.43	474	22	0	1835.4	3174.1	1357.2	1913.2	1839.1	1526	1873.9	1873.6	1210.9	979.7	High	High	High	High	High	High	High	High	High	High	Oxidation [P445]	10	0.17028	2023.8	1492.82	0.737632	-0.439027
FALSE	High	Master Protein	Q14974	Importin subunit beta-1 OS=Homo sapiens OX=9606 GN=KPNB1 PE=1 SV=2	0	8.967	3	3	3	3	1	876	97.1	4.78	93	3	0	8.5	15.5	7.1	12.3	7.2	10.8	24.1	8.9	33.5	11.2	High	High	High	High	High	High	High	High	High	High		10	0.172429	10.12	17.7	1.74901	0.80654
FALSE	High	Master Protein	P56381	ATP synthase subunit epsilon, mitochondrial OS=Homo sapiens OX=9606 GN=ATP5F1E PE=1 SV=2	0	9.729	53	4	19	2	1	51	5.8	9.92	220	4	0	125.8	156.3	121.6	123.8	157	122.7	165.4	155.3	214.1	153.3	High	High	High	High	High	High	High	High	High	High		10	0.172957	136.9	162.16	1.18451	0.244296
FALSE	High	Master Protein	P22352	Glutathione peroxidase 3 OS=Homo sapiens OX=9606 GN=GPX3 PE=1 SV=2	0	22.181	32	6	9	6	1	226	25.5	8.13	134	6	0	208.5	268.2	194.4	115.2	188.4	134.7	205.9	136.1	135.4	153.3	High	High	High	High	High	High	High	High	High	High		10	0.173289	194.94	153.08	0.785267	-0.348744
FALSE	High	Master Protein	P0C0S5	Histone H2A.Z OS=Homo sapiens OX=9606 GN=H2AFZ PE=1 SV=2	0	8.011	26	3	8	2	1	128	13.5	10.58	100	3	0	359.8	355.3	462.3	460.4	298.8	554	511.7	673.7	453.6	281.2	High	High	High	High	High	High	High	High	High	High		10	0.173736	387.32	494.84	1.2776	0.353436
FALSE	High	Master Protein	P02649	Apolipoprotein E OS=Homo sapiens OX=9606 GN=APOE PE=1 SV=1	0	16.082	23	6	7	6	1	317	36.1	5.73	167	6	0	107.9	228.2	204.5	68.9	111.9	85.6	109.9	150.9	43.9	64.1	High	High	High	High	High	High	High	High	High	High		10	0.174189	144.28	90.88	0.629886	-0.666837
FALSE	High	Master Protein	P24043	Laminin subunit alpha-2 OS=Homo sapiens OX=9606 GN=LAMA2 PE=1 SV=4	0	153.081	20	50	58	50	1	3122	343.7	6.4	937	50	0	1982.5	1220.9	927	1609	1108.3	3524.3	1343.9	2404.6	1613.9	1360.1	High	High	High	High	High	High	High	High	High	High		10	0.175469	1369.54	2049.36	1.49639	0.581482
FALSE	High	Master Protein	Q07065	Cytoskeleton-associated protein 4 OS=Homo sapiens OX=9606 GN=CKAP4 PE=1 SV=2	0	26.776	17	8	11	7	1	602	66	5.92	189	8	0	55.9	42.1	25.1	63.2	30.5	63.9	65.3	57.6	40.6	52.7	High	High	High	High	High	High	High	High	High	High		10	0.175472	43.36	56.02	1.29197	0.369577
FALSE	High	Master Protein	P12814	Alpha-actinin-1 OS=Homo sapiens OX=9606 GN=ACTN1 PE=1 SV=2	0	98.315	30	26	47	10	1	892	103	5.41	762	26	3	1137	1771.8	1162.8	1155.2	955.1	906.6	1262.3	1080.2	820.9	926.7	High	High	High	High	High	High	High	High	High	High		10	0.175651	1236.38	999.34	0.808279	-0.307075
FALSE	High	Master Protein	P13667	Protein disulfide-isomerase A4 OS=Homo sapiens OX=9606 GN=PDIA4 PE=1 SV=2	0	6.484	4	3	3	3	1	645	72.9	5.07	33	3	0	73.6	91.4	91.6	67.8	79.3	70	77.1	62.9	84.4	62	High	High	High	High	High	High	High	High	High	High		10	0.17689	80.74	71.28	0.882834	-0.179786
FALSE	High	Master Protein	P02652	Apolipoprotein A-II OS=Homo sapiens OX=9606 GN=APOA2 PE=1 SV=1	0	8.023	21	3	4	3	1	100	11.2	6.62	59	3	0	191	305.3	285	135.7	226.6	141.6	232.6	198.3	116.1	180.2	High	High	High	High	High	High	High	High	High	High		10	0.177116	228.72	173.76	0.759706	-0.396487
FALSE	High	Master Protein	Q9H8L6	Multimerin-2 OS=Homo sapiens OX=9606 GN=MMRN2 PE=1 SV=2	0.001	4.782	4	2	2	2	1	949	104.3	5.86	63	2	0	13.6	23.9	25.5	15.7	12.2	38	22.1	24.8	18.6	20.1	High	High	High	High	High	High	High	High	High	High		10	0.177476	18.18	24.72	1.35974	0.443327
FALSE	High	Master Protein	P50895	Basal cell adhesion molecule OS=Homo sapiens OX=9606 GN=BCAM PE=1 SV=2	0	25.819	15	7	8	7	1	628	67.4	5.81	174	7	0	54.6	46.9	47.3	45.3	61.8	91.1	59.6	47.1	56	61.6	High	High	High	High	High	High	High	High	High	High		10	0.177786	51.18	63.08	1.23251	0.301603
FALSE	High	Master Protein	Q7Z7G0	Target of Nesh-SH3 OS=Homo sapiens OX=9606 GN=ABI3BP PE=1 SV=1	0	53.555	19	15	24	15	1	1075	118.6	9.44	378	15	0	171.3	1271.3	823.8	217.6	729.6	75	851.3	141.8	169	122.2	High	High	High	High	High	High	High	High	High	High		10	0.178213	642.72	271.86	0.422984	-1.24133
FALSE	High	Master Protein	Q15582	Transforming growth factor-beta-induced protein ig-h3 OS=Homo sapiens OX=9606 GN=TGFBI PE=1 SV=1	0	32.58	22	12	15	12	1	683	74.6	7.71	184	12	0	593.8	914.8	945.7	501	436	626.3	599.7	414.6	528.3	345.9	High	High	High	High	High	High	High	High	High	High		10	0.178388	678.26	502.96	0.741545	-0.431395
FALSE	High	Master Protein	Q7Z7B0	Filamin-A-interacting protein 1 OS=Homo sapiens OX=9606 GN=FILIP1 PE=1 SV=1	0	10.932	3	2	2	2	1	1213	138	8.32	116	2	0	32.4	25.2	44.2	49	55.8	46.7	37.6	41.5	80.9	87.5	High	High	High	High	High	High	High	High	High	High		10	0.178576	41.32	58.84	1.42401	0.509957
FALSE	High	Master Protein	P04792	Heat shock protein beta-1 OS=Homo sapiens OX=9606 GN=HSPB1 PE=1 SV=2	0	88.985	91	19	105	19	1	205	22.8	6.4	1761	19	0	6051.6	6418.8	6209.8	6257	7636.7	3575.4	6154.3	5872.6	6436.5	6145.7	High	High	High	High	High	High	High	High	High	High	Oxidation [P24; P39]	10	0.179226	6514.78	5636.9	0.865248	-0.208814
FALSE	High	Master Protein	P07585	Decorin OS=Homo sapiens OX=9606 GN=DCN PE=1 SV=1	0	84.826	70	23	85	22	1	359	39.7	8.54	1440	23	1	4456.3	15930.6	8162.7	4600.7	7648.9	4221.4	10092.5	2739.7	3505.6	1292.7	High	High	High	High	High	High	High	High	High	High		10	0.179419	8159.84	4370.38	0.535596	-0.900782
FALSE	High	Master Protein	P19827	Inter-alpha-trypsin inhibitor heavy chain H1 OS=Homo sapiens OX=9606 GN=ITIH1 PE=1 SV=3	0	17.284	5	3	4	3	1	911	101.3	6.79	231	3	0	33	96.4	110.2	33.7	48.5	22.9	70.3	36	20.4	35.7	High	High	High	High	High	High	High	High	High	High		10	0.179504	64.36	37.06	0.575823	-0.796301
FALSE	High	Master Protein	Q8N4T8	Carbonyl reductase family member 4 OS=Homo sapiens OX=9606 GN=CBR4 PE=1 SV=3	0.001	6.17	11	2	2	2	1	237	25.3	9.33	60	2	0	16	37.6	25.8	26.5	27	29.7	37.2	40	28.1	28.8	High	High	High	High	High	High	High	High	High	High		10	0.179528	26.58	32.76	1.23251	0.301594
FALSE	High	Master Protein	Q99807	5-demethoxyubiquinone hydroxylase, mitochondrial OS=Homo sapiens OX=9606 GN=COQ7 PE=1 SV=3	0.001	4.871	9	2	2	2	1	217	24.3	8.59	62	2	0	10.8	21	25.6	20.1	16.7	17.7	16.5	15.6	11.6	13	High	High	High	High	High	High	High	High	High	High		10	0.181653	18.84	14.88	0.789809	-0.340424
FALSE	High	Master Protein	Q9P0L0	Vesicle-associated membrane protein-associated protein A OS=Homo sapiens OX=9606 GN=VAPA PE=1 SV=3	0	10.777	14	3	3	3	1	249	27.9	8.62	84	3	0	116.6	77.5	80.4	130.2	97.6	159.9	102.4	122.2	87.4	165.9	High	High	High	High	High	High	High	High	High	High		10	0.181918	100.46	127.56	1.26976	0.344555
FALSE	High	Master Protein	P19022	Cadherin-2 OS=Homo sapiens OX=9606 GN=CDH2 PE=1 SV=4	0	33.33	18	11	16	11	1	906	99.7	4.81	368	11	0	551.2	603	345.6	634.6	351.2	1036.4	427.9	499.1	611.3	860.4	High	High	High	High	High	High	High	High	High	High		10	0.181982	497.12	687.02	1.382	0.466758
FALSE	High	Master Protein	Q9Y235	C->U-editing enzyme APOBEC-2 OS=Homo sapiens OX=9606 GN=APOBEC2 PE=1 SV=1	0.002	2.573	8	2	2	2	1	224	25.7	4.84	0	2	0	49.5	37.2	34.9	32.3	20.4	35.5	44	39.1	48.4	44.9	High	High	High	High	High	High	High	High	High	High		10	0.185405	34.86	42.38	1.21572	0.281811
FALSE	High	Master Protein	Q05639	Elongation factor 1-alpha 2 OS=Homo sapiens OX=9606 GN=EEF1A2 PE=1 SV=1	0	35.081	23	11	18	7	1	463	50.4	9.03	245	11	4	1405.5	1179.4	1021.5	1888.1	1268.1	1998.1	1526.6	2096.2	925	2272.4	High	High	High	High	High	High	High	High	High	High		10	0.1866	1352.52	1763.66	1.30398	0.382923
FALSE	High	Master Protein	Q14766	Latent-transforming growth factor beta-binding protein 1 OS=Homo sapiens OX=9606 GN=LTBP1 PE=1 SV=4	0	14.715	3	5	5	5	1	1721	186.7	5.96	75	5	0	80.5	147.8	179.3	144	225.3	103.1	141.4	118.7	131.8	101.9	High	High	High	High	High	High	High	High	High	High		10	0.187277	155.38	119.38	0.76831	-0.38024
FALSE	High	Master Protein	O43181	NADH dehydrogenase [ubiquinone] iron-sulfur protein 4, mitochondrial OS=Homo sapiens OX=9606 GN=NDUFS4 PE=1 SV=1	0	46.059	30	8	29	8	1	175	20.1	10.3	536	8	0	1222.2	1050.4	1593.2	962.6	1206	1586.8	1295.6	1010	2078.1	1552.1	High	High	High	High	High	High	High	High	High	High		10	0.189076	1206.88	1504.52	1.24662	0.318021
FALSE	High	Master Protein	P07737	Profilin-1 OS=Homo sapiens OX=9606 GN=PFN1 PE=1 SV=2	0	24.991	50	7	9	7	1	140	15	8.27	167	7	0	678.1	669.9	757.3	777.7	782.8	1113	810.5	866.7	705.4	724.8	High	High	High	High	High	High	High	High	High	High		10	0.189182	733.16	844.08	1.15129	0.203252
FALSE	High	Master Protein	P24752	Acetyl-CoA acetyltransferase, mitochondrial OS=Homo sapiens OX=9606 GN=ACAT1 PE=1 SV=1	0	73.155	39	18	40	18	1	427	45.2	8.85	580	18	0	1849.4	1803.3	1278.5	2353.8	1282.2	2108.1	1839.9	2715.7	1829.5	1936.6	High	High	High	High	High	High	High	High	High	High		10	0.190618	1713.44	2085.96	1.21741	0.283816
FALSE	High	Master Protein	Q9HBL0	Tensin-1 OS=Homo sapiens OX=9606 GN=TNS1 PE=1 SV=2	0	47.434	12	14	18	14	1	1735	185.6	7.75	499	14	0	205.7	165.3	236.1	258	275.7	402.6	198.9	326.3	198.4	333.1	High	High	High	High	High	High	High	High	High	High		10	0.193129	228.16	291.86	1.27919	0.355231
FALSE	High	Master Protein	P51991	Heterogeneous nuclear ribonucleoprotein A3 OS=Homo sapiens OX=9606 GN=HNRNPA3 PE=1 SV=2	0	12.144	17	4	5	4	1	378	39.6	9.01	124	4	0	27.3	30.7	34.4	45.2	36.7	52.1	39.8	43.5	39.6	31.4	High	High	High	High	High	High	High	High	High	High		10	0.193767	34.86	41.28	1.18417	0.24387
FALSE	High	Master Protein	P12110	Collagen alpha-2(VI) chain OS=Homo sapiens OX=9606 GN=COL6A2 PE=1 SV=4	0	86.347	29	27	35	27	1	1019	108.5	6.21	566	27	0	1086.4	2452.5	1195.9	1294.8	1447.1	922.4	1446.2	1376.7	1034.1	696.2	High	High	High	High	High	High	High	High	High	High	Oxidation [P321; P357; P363; P483; P575; P581; P584; P587]	10	0.196148	1495.34	1095.12	0.732355	-0.449385
FALSE	High	Master Protein	O00233	26S proteasome non-ATPase regulatory subunit 9 OS=Homo sapiens OX=9606 GN=PSMD9 PE=1 SV=3	0.001	6.07	9	2	2	2	1	223	24.7	6.95	50	2	0	47.3	38.2	56.5	50.8	64	64.5	44.1	68.2	55	71.6	High	High	High	High	High	High	High	High	High	High		10	0.196189	51.36	60.68	1.18146	0.240576
FALSE	High	Master Protein	O75947	ATP synthase subunit d, mitochondrial OS=Homo sapiens OX=9606 GN=ATP5PD PE=1 SV=3	0	46.992	71	13	39	13	1	161	18.5	5.3	404	13	0	3487	2710.6	2680.9	2462.1	3033.2	2237.9	2721.9	2801.8	2806.8	2239.8	High	High	High	High	High	High	High	High	High	High		10	0.196274	2874.76	2561.64	0.89108	-0.166374
FALSE	High	Master Protein	P16671	Platelet glycoprotein 4 OS=Homo sapiens OX=9606 GN=CD36 PE=1 SV=2	0	14.984	10	4	5	4	1	472	53	7.96	133	4	0	69.6	36	24.8	100.3	29.5	125.3	47.6	47.9	68	188	High	High	High	High	High	High	High	High	High	High		10	0.196497	52.04	95.36	1.83244	0.873763
FALSE	High	Master Protein	Q16891	MICOS complex subunit MIC60 OS=Homo sapiens OX=9606 GN=IMMT PE=1 SV=1	0	119.974	42	36	54	36	1	758	83.6	6.48	833	36	0	2358.5	1582.1	1799.3	2319.5	1983.7	2292.5	2065.1	2216.9	3054.6	2077.8	High	High	High	High	High	High	High	High	High	High		10	0.19691	2008.62	2341.38	1.16567	0.221154
FALSE	High	Master Protein	P42766	60S ribosomal protein L35 OS=Homo sapiens OX=9606 GN=RPL35 PE=1 SV=2	0	10.143	30	4	5	4	1	123	14.5	11.05	79	4	0	268.7	258.7	547.9	260.1	519	162.6	405.3	382.9	173.8	84.9	High	High	High	High	High	High	High	High	High	High		10	0.200237	370.88	241.9	0.652233	-0.616542
FALSE	High	Master Protein	P15954	Cytochrome c oxidase subunit 7C, mitochondrial OS=Homo sapiens OX=9606 GN=COX7C PE=1 SV=1	0	6.744	29	2	7	2	1	63	7.2	10.27	79	2	0	486.8	422.4	314.7	372.4	371.5	455.1	412.8	422.4	654.9	406.5	High	High	High	High	High	High	High	High	High	High		10	0.200764	393.56	470.34	1.19509	0.25712
FALSE	High	Master Protein	P31943	Heterogeneous nuclear ribonucleoprotein H OS=Homo sapiens OX=9606 GN=HNRNPH1 PE=1 SV=4	0	20.663	20	7	8	5	1	449	49.2	6.3	167	7	2	343.2	306	250.4	306.5	288	193.8	299.4	300.2	284.6	237.6	High	High	High	High	High	High	High	High	High	High		10	0.201335	298.82	263.12	0.88053	-0.183556
FALSE	High	Master Protein	P07919	Cytochrome b-c1 complex subunit 6, mitochondrial OS=Homo sapiens OX=9606 GN=UQCRH PE=1 SV=2	0	21.493	82	6	24	6	1	91	10.7	4.44	357	6	0	451.8	348.8	336	667.4	394.6	721.7	406.5	529.1	519	572.5	High	High	High	High	High	High	High	High	High	High		10	0.20146	439.72	549.76	1.25025	0.322217
FALSE	High	Master Protein	Q96RQ3	Methylcrotonoyl-CoA carboxylase subunit alpha, mitochondrial OS=Homo sapiens OX=9606 GN=MCCC1 PE=1 SV=3	0	13.332	12	6	6	6	1	725	80.4	7.78	71	6	0	71.3	75.1	81.9	65.2	82.8	55	78.6	78.4	57.5	65.2	High	High	High	High	High	High	High	High	High	High		10	0.202914	75.26	66.94	0.88945	-0.169015
FALSE	High	Master Protein	P21980	Protein-glutamine gamma-glutamyltransferase 2 OS=Homo sapiens OX=9606 GN=TGM2 PE=1 SV=2	0	94.278	36	22	47	22	1	687	77.3	5.22	979	22	0	2317.6	4692.2	2731.1	2180.1	2427.3	2110.5	3608.8	1892.2	1222.3	975.3	High	High	High	High	High	High	High	High	High	High		10	0.203053	2869.66	1961.82	0.683642	-0.548687
FALSE	High	Master Protein	Q8TCS8	Polyribonucleotide nucleotidyltransferase 1, mitochondrial OS=Homo sapiens OX=9606 GN=PNPT1 PE=1 SV=2	0	11.417	7	5	6	5	1	783	85.9	7.77	76	5	0	109.2	70.9	50.9	101.3	70.9	100.1	80.1	86.2	118.1	107.2	High	High	High	High	High	High	High	High	High	High		10	0.203597	80.64	98.34	1.21949	0.286283
FALSE	High	Master Protein	O60814	Histone H2B type 1-K OS=Homo sapiens OX=9606 GN=HIST1H2BK PE=1 SV=3	0	46.691	67	10	57	2	1	126	13.9	10.32	996	10	9	5100.7	5985.4	6736.4	5368.5	5263.4	7920.2	6254.9	7099.1	7254.3	4498.4	High	High	High	High	High	High	High	High	High	High		10	0.204637	5690.88	6605.38	1.1607	0.21499
FALSE	High	Master Protein	P07858	Cathepsin B OS=Homo sapiens OX=9606 GN=CTSB PE=1 SV=3	0	13.524	11	3	4	3	1	339	37.8	6.3	109	3	0	142.3	243.3	218.4	238.2	267.4	252.1	202.5	303.3	259.8	279.4	High	High	High	High	High	High	High	High	High	High		10	0.204814	221.92	259.42	1.16898	0.22525
FALSE	High	Master Protein	O75190	DnaJ homolog subfamily B member 6 OS=Homo sapiens OX=9606 GN=DNAJB6 PE=1 SV=2	0	20.354	23	6	7	5	1	326	36.1	9.16	141	6	0	163	178.8	141.3	145.5	225.5	125.6	141.6	124.4	177.4	159.5	High	High	High	High	High	High	High	High	High	High		10	0.207078	170.82	145.7	0.852945	-0.229476
FALSE	High	Master Protein	P20231	Tryptase beta-2 OS=Homo sapiens OX=9606 GN=TPSB2 PE=1 SV=2	0	14.62	15	4	6	4	1	275	30.5	7.11	141	4	0	187.8	420.5	257.8	380	303.7	291.8	740.3	112.2	555.8	780.6	High	High	High	High	High	High	High	High	High	High		10	0.207176	309.96	496.14	1.60066	0.678665
FALSE	High	Master Protein	P53597	Succinate--CoA ligase [ADP/GDP-forming] subunit alpha, mitochondrial OS=Homo sapiens OX=9606 GN=SUCLG1 PE=1 SV=4	0	39.252	36	11	26	11	1	346	36.2	8.79	371	11	0	2236.4	2663.8	2431.5	2520.5	3276.8	1480.2	2753.2	2382.2	2399.8	2227.8	High	High	High	High	High	High	High	High	High	High		10	0.207375	2625.8	2248.64	0.856364	-0.223704
FALSE	High	Master Protein	P02452	Collagen alpha-1(I) chain OS=Homo sapiens OX=9606 GN=COL1A1 PE=1 SV=5	0	419.828	56	72	231	71	1	1464	138.9	5.8	4157	72	1	2729.8	15371.5	17808.6	4022.9	22682	5594.7	14187.2	2720.5	6539.7	3360.4	High	High	High	High	High	High	High	High	High	High	Oxidation [P178; P238; P241; P249; P282; P285; P289; P292; P298; P333; P343; P346; P357; P360; P366; P373; P375; P388; P394; P403; P409; P412; P423; P426; P427; P429; P436; P439; P451; P453; P460; P496; P514; P516; P519; P523; P529; P535; P544; P547; P555; P556; P558; P565; P567; P568; P570; P571; P583; P585; P592; P601; P603; P604; P622; P627; P690; P691; P693; P703; P715; P718; P724; P730; P739…	10	0.209168	12523	6480.5	0.517489	-0.950399
FALSE	High	Master Protein	Q12955	Ankyrin-3 OS=Homo sapiens OX=9606 GN=ANK3 PE=1 SV=3	0	7.456	1	3	3	3	1	4377	480.1	6.49	42	3	0	99.6	79.7	91.3	158.6	122.4	181.1	97.3	143.6	100.3	199.4	High	High	High	High	High	High	High	High	High	High		10	0.209463	110.32	144.34	1.30838	0.387777
FALSE	High	Master Protein	O60664	Perilipin-3 OS=Homo sapiens OX=9606 GN=PLIN3 PE=1 SV=3	0	15.554	11	4	4	4	1	434	47	5.44	146	4	0	87.9	117.4	115.5	70.2	77.5	85	117.5	108.4	205.4	108	High	High	High	High	High	High	High	High	High	High		10	0.212309	93.7	124.86	1.33255	0.41419
FALSE	High	Master Protein	P62258	14-3-3 protein epsilon OS=Homo sapiens OX=9606 GN=YWHAE PE=1 SV=1	0	11.05	24	5	7	4	1	255	29.2	4.74	55	5	0	85.6	143.6	89.3	67.3	54.7	70	83.7	66.6	59.7	51.1	High	High	High	High	High	High	High	High	High	High		10	0.212925	88.1	66.22	0.751646	-0.411875
FALSE	High	Master Protein	Q53H12	Acylglycerol kinase, mitochondrial OS=Homo sapiens OX=9606 GN=AGK PE=1 SV=2	0	32.793	23	11	16	11	1	422	47.1	8.09	211	11	0	439.5	432.2	421.6	423.9	367.9	239.5	349.3	358.8	506	328.8	High	High	High	High	High	High	High	High	High	High		10	0.213245	417.02	356.48	0.854827	-0.226295
FALSE	High	Master Protein	P08123	Collagen alpha-2(I) chain OS=Homo sapiens OX=9606 GN=COL1A2 PE=1 SV=7	0	268.718	54	54	132	54	1	1366	129.2	8.95	2932	54	0	1144.9	5938.7	6114.3	1742.5	8772	2287.5	5289.8	1401.6	2541.5	1340.5	High	High	High	High	High	High	High	High	High	High	Oxidation [P92; P134; P138; P168; P171; P174; P228; P255; P258; P261; P315; P321; P324; P330; P348; P350; P363; P372; P374; P392; P393; P396; P420; P441; P444; P453; P456; P467; P471; P477; P479; P489; P495; P497; P504; P551; P552; P558; P560; P582; P593; P594; P611; P614; P615; P617; P624; P635; P642; P651; P660; P669; P678; P684; P686; P701; P704; P707; P711; P728; P735; P782; P783; P789; P797;…	10	0.214598	4742.48	2572.18	0.54237	-0.88265
FALSE	High	Master Protein	P31930	Cytochrome b-c1 complex subunit 1, mitochondrial OS=Homo sapiens OX=9606 GN=UQCRC1 PE=1 SV=3	0	68.158	46	15	29	15	1	480	52.6	6.37	735	15	0	1192.3	1151.5	1097.2	1022.5	653	1597.2	1021.6	1143.9	1461.5	955.7	High	High	High	High	High	High	High	High	High	High		10	0.216269	1023.3	1235.98	1.20784	0.272426
FALSE	High	Master Protein	O75380	NADH dehydrogenase [ubiquinone] iron-sulfur protein 6, mitochondrial OS=Homo sapiens OX=9606 GN=NDUFS6 PE=1 SV=1	0	31.716	61	7	21	7	1	124	13.7	8.28	589	7	0	1513	1058.8	1295.5	1275.3	1296.1	2006.8	1122.3	1205.5	1861.3	1503.6	High	High	High	High	High	High	High	High	High	High		10	0.218242	1287.74	1539.9	1.19582	0.257995
FALSE	High	Master Protein	P14174	Macrophage migration inhibitory factor OS=Homo sapiens OX=9606 GN=MIF PE=1 SV=4	0.001	4.862	17	2	2	2	1	115	12.5	7.88	53	2	0	24.1	29.9	26.7	34	19.9	33.8	23.3	34.6	33.5	30.6	High	High	High	High	High	High	High	High	High	High		10	0.219564	26.92	31.16	1.1575	0.211017
FALSE	High	Master Protein	P67870	Casein kinase II subunit beta OS=Homo sapiens OX=9606 GN=CSNK2B PE=1 SV=1	0	8.348	13	3	3	3	1	215	24.9	5.55	74	3	0	23.4	14.9	23.2	33.6	18.5	54.2	17.9	36.2	13.4	51	High	High	High	High	High	High	High	High	High	High		10	0.220499	22.72	34.54	1.52025	0.604305
FALSE	High	Master Protein	O15511	Actin-related protein 2/3 complex subunit 5 OS=Homo sapiens OX=9606 GN=ARPC5 PE=1 SV=3	0	8.173	26	3	4	3	1	151	16.3	5.67	66	3	0	51.9	70.3	49.9	55.7	26.5	65.9	48.7	61.1	64.9	65.1	High	High	High	High	High	High	High	High	High	High		10	0.221782	50.86	61.14	1.20212	0.265585
FALSE	High	Master Protein	O00592	Podocalyxin OS=Homo sapiens OX=9606 GN=PODXL PE=1 SV=2	0	7.628	4	2	2	2	1	558	58.6	5.49	53	2	0	28.5	69.6	39.9	39	36.8	21.8	56.4	15.6	29.8	24.2	High	High	High	High	High	High	High	High	High	High		10	0.22186	42.76	29.56	0.6913	-0.532616
FALSE	High	Master Protein	Q8N257	Histone H2B type 3-B OS=Homo sapiens OX=9606 GN=HIST3H2BB PE=1 SV=3	0	41.327	48	7	45	3	1	126	13.9	10.32	865	7	0	641.5	490.6	623	534.6	478.9	883.8	554	707.3	663.6	473.6	High	High	High	High	High	High	High	High	High	High		10	0.222566	553.72	656.46	1.18555	0.24555
FALSE	High	Master Protein	O75083	WD repeat-containing protein 1 OS=Homo sapiens OX=9606 GN=WDR1 PE=1 SV=4	0	13.693	8	6	7	6	1	606	66.2	6.65	93	6	0	83.5	103.8	85	109.3	82.6	157.8	114.9	102.8	67.1	126.3	High	High	High	High	High	High	High	High	High	High		10	0.223639	92.84	113.78	1.22555	0.293429
FALSE	High	Master Protein	Q01082	Spectrin beta chain, non-erythrocytic 1 OS=Homo sapiens OX=9606 GN=SPTBN1 PE=1 SV=2	0	214.363	28	60	81	59	1	2364	274.4	5.57	1391	60	0	3075.6	2129.2	1906.1	3293.5	1955.8	3680.4	2665.5	3063	1939.8	4419.6	High	High	High	High	High	High	High	High	High	High		10	0.223767	2472.04	3153.66	1.27573	0.351325
FALSE	High	Master Protein	Q9P2E9	Ribosome-binding protein 1 OS=Homo sapiens OX=9606 GN=RRBP1 PE=1 SV=5	0	96.141	27	26	46	26	1	1410	152.4	8.6	533	26	0	2040.7	3045.6	5403.5	1967.3	5479.6	1748.6	3440.3	1992	2936.6	2314.2	High	High	High	High	High	High	High	High	High	High	Oxidation [P584]	10	0.226451	3587.34	2486.34	0.693087	-0.528891
FALSE	High	Master Protein	P04080	Cystatin-B OS=Homo sapiens OX=9606 GN=CSTB PE=1 SV=2	0	10.107	46	3	7	3	1	98	11.1	7.56	103	3	0	310.6	224.8	205.4	303.5	230.7	380.7	242.7	387.9	209	330.4	High	High	High	High	High	High	High	High	High	High		10	0.227662	255	310.14	1.21624	0.282422
FALSE	High	Master Protein	P48681	Nestin OS=Homo sapiens OX=9606 GN=NES PE=1 SV=2	0	182.29	41	57	80	57	1	1621	177.3	4.36	1247	57	0	1499.6	2912.8	2265.9	3134.6	2879	1242.5	3340.4	2090.8	1280.7	1531.8	High	High	High	High	High	High	High	High	High	High		10	0.228181	2538.38	1897.24	0.747422	-0.420006
FALSE	High	Master Protein	P06702	Protein S100-A9 OS=Homo sapiens OX=9606 GN=S100A9 PE=1 SV=1	0.001	3.975	19	2	3	2	1	114	13.2	6.13	37	2	0	76.2	42.6	81	45.8	101.3	68.4	39.5	57.1	35	62.8	High	High	High	High	High	High	High	High	High	High		10	0.228586	69.38	52.56	0.757567	-0.400555
FALSE	High	Master Protein	P27816	Microtubule-associated protein 4 OS=Homo sapiens OX=9606 GN=MAP4 PE=1 SV=3	0	94.904	29	32	50	32	1	1152	120.9	5.43	614	32	0	2389.8	2707.5	3853.4	3910	3698	2351.5	2861.7	3097.9	3171	2807.8	High	High	High	High	High	High	High	High	High	High		10	0.229239	3311.74	2857.98	0.862984	-0.212594
FALSE	High	Master Protein	Q5VWP3	Muscular LMNA-interacting protein OS=Homo sapiens OX=9606 GN=MLIP PE=1 SV=3	0	56.68	33	14	16	14	1	458	50.4	6.38	313	14	0	175	182.6	303.2	218.1	229.7	185	151	249.9	145.2	186.9	High	High	High	High	High	High	High	High	High	High		10	0.231991	221.72	183.6	0.828071	-0.272173
FALSE	High	Master Protein	P45379	Troponin T, cardiac muscle OS=Homo sapiens OX=9606 GN=TNNT2 PE=1 SV=3	0	135.204	55	31	135	31	1	298	35.9	4.97	1096	31	0	8919.4	5276.2	5551.9	7645.2	6215.5	7999.7	5288	6767.2	14954.7	10326.5	High	High	High	High	High	High	High	High	High	High		10	0.233843	6721.64	9067.22	1.34896	0.431847
FALSE	High	Master Protein	P61978	Heterogeneous nuclear ribonucleoprotein K OS=Homo sapiens OX=9606 GN=HNRNPK PE=1 SV=1	0	21.598	16	7	8	7	1	463	50.9	5.54	163	7	0	222.3	206.8	271.9	256.5	228.5	221.9	244.3	203.5	219.8	207.6	High	High	High	High	High	High	High	High	High	High		10	0.234069	237.2	219.42	0.925042	-0.112409
FALSE	High	Master Protein	P78406	mRNA export factor OS=Homo sapiens OX=9606 GN=RAE1 PE=1 SV=1	0	23.624	27	8	8	8	1	368	40.9	7.83	123	8	0	164.4	146.3	187.3	169.3	218.1	191	177.7	190.5	196.4	219.6	High	High	High	High	High	High	High	High	High	High		10	0.234281	177.08	195.04	1.10142	0.139369
FALSE	High	Master Protein	Q9NQ79	Cartilage acidic protein 1 OS=Homo sapiens OX=9606 GN=CRTAC1 PE=1 SV=2	0.001	5.155	3	2	2	2	1	661	71.4	5.12	40	2	0	22.8	168.9	65.5	25.1	123.4	28.9	94	32.1	32.4	15.6	High	High	High	High	High	High	High	High	High	High		10	0.236062	81.14	40.6	0.50037	-0.998934
FALSE	High	Master Protein	P35754	Glutaredoxin-1 OS=Homo sapiens OX=9606 GN=GLRX PE=1 SV=2	0	7.622	31	2	2	2	1	106	11.8	8.09	81	2	0	174.8	148.7	119.5	193.3	86.9	114.6	207	241.1	181.3	161.6	High	High	High	High	High	High	High	High	High	High		10	0.237572	144.64	181.12	1.25221	0.324479
FALSE	High	Master Protein	Q86VM9	Zinc finger CCCH domain-containing protein 18 OS=Homo sapiens OX=9606 GN=ZC3H18 PE=1 SV=2	0	7.162	3	3	3	3	1	953	106.3	8.32	51	3	0	7.4	13.8	11.3	18.7	19.2	15.3	18.6	17.2	20.3	14.7	High	High	High	High	High	High	High	High	High	High		10	0.23829	14.08	17.22	1.22301	0.290438
FALSE	High	Master Protein	P02656	Apolipoprotein C-III OS=Homo sapiens OX=9606 GN=APOC3 PE=1 SV=1	0	7.829	27	2	2	2	1	99	10.8	5.41	67	2	0	72	63.5	74.9	49.1	66.2	59.9	40	76.2	18.5	61.6	High	High	High	High	High	High	High	High	High	High		10	0.240777	65.14	51.24	0.786613	-0.346273
FALSE	High	Master Protein	P46783	40S ribosomal protein S10 OS=Homo sapiens OX=9606 GN=RPS10 PE=1 SV=1	0	14.997	24	6	10	5	1	165	18.9	10.15	111	6	0	354.5	208.1	323.7	205.1	271.4	174.8	246.2	322	204	141.3	High	High	High	High	High	High	High	High	High	High		10	0.241032	272.56	217.66	0.798576	-0.324498
FALSE	High	Master Protein	Q9Y490	Talin-1 OS=Homo sapiens OX=9606 GN=TLN1 PE=1 SV=3	0	45.438	6	16	17	11	1	2541	269.6	6.07	238	16	3	286.9	279.5	272.3	348.8	297.6	472.4	327.9	307.4	282.3	323.4	High	High	High	High	High	High	High	High	High	High		10	0.241085	297.02	342.68	1.15373	0.206302
FALSE	High	Master Protein	Q9Y4W6	AFG3-like protein 2 OS=Homo sapiens OX=9606 GN=AFG3L2 PE=1 SV=2	0	15.883	6	5	5	4	1	797	88.5	8.66	136	5	1	108.8	60	67.2	142.5	92.5	135.4	91.8	133.4	100.7	118.8	High	High	High	High	High	High	High	High	High	High		10	0.241608	94.2	116.02	1.23163	0.300575
FALSE	High	Master Protein	P27824	Calnexin OS=Homo sapiens OX=9606 GN=CANX PE=1 SV=2	0	14.037	12	6	7	6	1	592	67.5	4.6	55	6	0	187.4	175.8	145.1	236.2	196	205.7	188.3	214.5	193.9	266.8	High	High	High	High	High	High	High	High	High	High		10	0.241928	188.1	213.84	1.13684	0.185032
FALSE	High	Master Protein	Q14978	Nucleolar and coiled-body phosphoprotein 1 OS=Homo sapiens OX=9606 GN=NOLC1 PE=1 SV=2	0.001	3.402	3	2	2	2	1	699	73.6	9.47	17	2	0	20.6	19.9	16.8	23.4	29.8	40.6	23.3	20.5	46.5	18.3	High	High	High	High	High	High	High	High	High	High		10	0.242602	22.1	29.84	1.35023	0.433201
FALSE	High	Master Protein	P08779	Keratin, type I cytoskeletal 16 OS=Homo sapiens OX=9606 GN=KRT16 PE=1 SV=4	0	68.67	44	19	29	8	1	473	51.2	5.05	578	19	0	38.2	89.5	19.9	55.4	38.2	157	114.9	52	30.1	53.2	High	High	High	High	High	High	High	High	High	High		10	0.243207	48.24	81.44	1.68823	0.755508
FALSE	High	Master Protein	Q16890	Tumor protein D53 OS=Homo sapiens OX=9606 GN=TPD52L1 PE=1 SV=1	0	7.005	10	2	2	2	1	204	22.4	5.62	99	2	0	113.4	202.4	160.2	126.5	189.7	50.5	156.9	97.2	204.8	74.9	High	High	High	High	High	High	High	High	High	High		10	0.243863	158.44	116.86	0.737566	-0.439155
FALSE	High	Master Protein	Q15063	Periostin OS=Homo sapiens OX=9606 GN=POSTN PE=1 SV=2	0	72.384	35	26	36	26	1	836	93.3	7.53	410	26	0	927.8	6037.5	1695.3	793.2	1549.6	783.8	2557.6	566.2	230.5	173.3	High	High	High	High	High	High	High	High	High	High		10	0.245819	2200.68	862.28	0.391824	-1.35172
FALSE	High	Master Protein	P39023	60S ribosomal protein L3 OS=Homo sapiens OX=9606 GN=RPL3 PE=1 SV=2	0	6.784	5	3	3	2	1	403	46.1	10.18	54	3	0	34.6	58.4	59.3	53.2	76.7	31.7	61.6	52.9	40.7	42	High	High	High	High	High	High	High	High	High	High		10	0.245842	56.44	45.78	0.811127	-0.302001
FALSE	High	Master Protein	Q9H444	Charged multivesicular body protein 4b OS=Homo sapiens OX=9606 GN=CHMP4B PE=1 SV=1	0	23.391	27	7	8	7	1	224	24.9	4.82	163	7	0	297.2	239.6	436.6	184.4	449.7	193.9	388.5	249.9	230.5	107.7	High	High	High	High	High	High	High	High	High	High		10	0.245953	321.5	234.1	0.728149	-0.457694
FALSE	High	Master Protein	P68871	Hemoglobin subunit beta OS=Homo sapiens OX=9606 GN=HBB PE=1 SV=2	0	47.203	82	11	19	6	1	147	16	7.28	404	11	5	659	464.4	366.5	683.7	418.9	526.5	642.8	861.2	364	1097.2	High	High	High	High	High	High	High	High	High	High		10	0.246107	518.5	698.34	1.34685	0.429586
FALSE	High	Master Protein	P27144	Adenylate kinase 4, mitochondrial OS=Homo sapiens OX=9606 GN=AK4 PE=1 SV=1	0	17.287	24	5	10	5	1	223	25.3	8.4	209	5	0	514	503	735.9	503	378.8	264.4	639.3	484.1	397.9	289.2	High	High	High	High	High	High	High	High	High	High		10	0.24711	526.94	414.98	0.787528	-0.344597
FALSE	High	Master Protein	P10916	Myosin regulatory light chain 2, ventricular/cardiac muscle isoform OS=Homo sapiens OX=9606 GN=MYL2 PE=1 SV=3	0	86.441	75	16	73	16	1	166	18.8	5	1041	16	0	4463	3830.4	4121.9	3045	3049.8	3422.2	3190.9	4514	2066.9	1714.5	High	High	High	High	High	High	High	High	High	High		10	0.247145	3702.02	2981.7	0.805425	-0.312178
FALSE	High	Master Protein	P39060	Collagen alpha-1(XVIII) chain OS=Homo sapiens OX=9606 GN=COL18A1 PE=1 SV=5	0	51.352	13	14	21	14	1	1754	178.1	6.01	450	14	0	133.4	237.2	223.9	173	257.4	164.3	236.7	185.1	127.2	116.2	High	High	High	High	High	High	High	High	High	High	Oxidation [P905; P907; P908; P910; P911; P914; P917; P920; P937; P940; P946; P949; P952; P954; P955; P1382; P1384; P1385; P1390; P1391; P1402; P1404; P1405; P1407; P1408; P1410; P1411; P1424; P1426; P1427; P1429; P1430; P1432; P1433; P1435; P1436]	10	0.247657	204.98	165.9	0.809347	-0.305169
FALSE	High	Master Protein	Q969T9	WW domain-binding protein 2 OS=Homo sapiens OX=9606 GN=WBP2 PE=1 SV=1	0	14.31	17	4	5	4	1	261	28.1	5.91	130	4	0	138.9	132.7	118.7	158.6	157.6	147.2	138.4	170.3	139.8	185.8	High	High	High	High	High	High	High	High	High	High		10	0.247915	141.3	156.3	1.10616	0.145556
FALSE	High	Master Protein	P07910	Heterogeneous nuclear ribonucleoproteins C1/C2 OS=Homo sapiens OX=9606 GN=HNRNPC PE=1 SV=4	0	43.217	32	12	17	7	1	306	33.7	5.08	343	12	3	802.1	792.8	984.5	991	1142.5	1169.8	970.8	963	1037.8	1039.6	High	High	High	High	High	High	High	High	High	High		10	0.2496	942.58	1036.2	1.09932	0.136616
FALSE	High	Master Protein	P23396	40S ribosomal protein S3 OS=Homo sapiens OX=9606 GN=RPS3 PE=1 SV=2	0	13.47	21	5	5	5	1	243	26.7	9.66	102	5	0	79.8	74.4	50.6	73.7	52.3	77.8	83.3	94.3	81.2	51.9	High	High	High	High	High	High	High	High	High	High		10	0.249814	66.16	77.7	1.17443	0.231955
FALSE	High	Master Protein	P06756	Integrin alpha-V OS=Homo sapiens OX=9606 GN=ITGAV PE=1 SV=2	0	11.614	4	5	5	5	1	1048	116	5.68	84	5	0	105.5	183.3	134.8	183.4	154.8	121.7	150.1	119.3	127.9	143.2	High	High	High	High	High	High	High	High	High	High		10	0.250357	152.36	132.44	0.869257	-0.202145
FALSE	High	Master Protein	Q8WZ42	Titin OS=Homo sapiens OX=9606 GN=TTN PE=1 SV=4	0	2490.75	26	784	1086	784	1	34350	3813.7	6.35	15783	784	0	36738.2	15045.7	13476.8	59356.3	26545.3	75347.6	22930.6	55052.6	14388.8	82684	High	High	High	High	High	High	High	High	High	High		10	0.251314	30232.5	50080.7	1.65652	0.728157
FALSE	High	Master Protein	Q16836	Hydroxyacyl-coenzyme A dehydrogenase, mitochondrial OS=Homo sapiens OX=9606 GN=HADH PE=1 SV=3	0	44.026	43	13	26	13	1	314	34.3	8.85	270	13	0	2092.5	2066.6	1220.8	1447.7	1373.6	945.9	1658.1	1708.6	1353	1063.6	High	High	High	High	High	High	High	High	High	High		10	0.252383	1640.24	1345.84	0.820514	-0.2854
FALSE	High	Master Protein	Q13424	Alpha-1-syntrophin OS=Homo sapiens OX=9606 GN=SNTA1 PE=1 SV=1	0	13.479	9	5	6	5	1	505	53.9	6.8	102	5	0	123.9	99.5	135.9	119.2	99.6	223	116.8	136.5	108	128.6	High	High	High	High	High	High	High	High	High	High		10	0.252745	115.62	142.58	1.23318	0.302381
FALSE	High	Master Protein	Q9H7Z7	Prostaglandin E synthase 2 OS=Homo sapiens OX=9606 GN=PTGES2 PE=1 SV=1	0	6.452	7	3	4	3	1	377	41.9	9.16	45	3	0	86.4	43.2	35.6	100.3	34.5	101.3	64.7	106.1	45.3	93.6	High	High	High	High	High	High	High	High	High	High		10	0.255892	60	82.2	1.37	0.454176
FALSE	High	Master Protein	Q86TX2	Acyl-coenzyme A thioesterase 1 OS=Homo sapiens OX=9606 GN=ACOT1 PE=1 SV=1	0	12.712	15	5	5	5	1	421	46.2	7.34	51	5	0	126.8	258.2	161.1	145.8	145.1	126.1	164	139.3	147.7	105	High	High	High	High	High	High	High	High	High	High		10	0.257035	167.4	136.42	0.814934	-0.295244
FALSE	High	Master Protein	Q15365	Poly(rC)-binding protein 1 OS=Homo sapiens OX=9606 GN=PCBP1 PE=1 SV=2	0	18.633	20	6	8	3	1	356	37.5	7.09	166	6	2	84.4	65	78.1	92.8	59.4	140.3	71.6	103.1	66.7	87.2	High	High	High	High	High	High	High	High	High	High		10	0.257037	75.94	93.78	1.23492	0.30442
FALSE	High	Master Protein	P68133	Actin, alpha skeletal muscle OS=Homo sapiens OX=9606 GN=ACTA1 PE=1 SV=1	0	272.277	73	27	457	2	1	377	42	5.39	7939	27	0	572	366.9	413.3	316.8	209.5	318.7	306	359.3	305.2	186.3	High	High	High	High	High	High	High	High	High	High	Oxidation [P111; P114; P166; P245; P309; P324; P369]	10	0.258608	375.7	295.1	0.785467	-0.348377
FALSE	High	Master Protein	P09496	Clathrin light chain A OS=Homo sapiens OX=9606 GN=CLTA PE=1 SV=1	0	6.225	11	3	3	3	1	248	27.1	4.51	36	3	0	206.2	186.9	189.5	196.9	151	331.8	194.8	190.3	187.6	203.2	High	High	High	High	High	High	High	High	High	High		10	0.2601	186.1	221.54	1.19044	0.251489
FALSE	High	Master Protein	Q86TD4	Sarcalumenin OS=Homo sapiens OX=9606 GN=SRL PE=2 SV=2	0	11.131	6	5	8	5	1	932	100.7	4.4	71	5	0	425	339	326.9	370.2	146.2	539.9	346.5	504.2	404.2	243.3	High	High	High	High	High	High	High	High	High	High		10	0.261499	321.46	407.62	1.26803	0.342586
FALSE	High	Master Protein	P11940	Polyadenylate-binding protein 1 OS=Homo sapiens OX=9606 GN=PABPC1 PE=1 SV=2	0	18.845	9	6	6	4	1	636	70.6	9.5	175	6	0	52.6	59.1	55.8	61.6	66.8	91.6	65	75.7	46.2	64.7	High	High	High	High	High	High	High	High	High	High		10	0.261802	59.18	68.64	1.15985	0.21394
FALSE	High	Master Protein	P18206	Vinculin OS=Homo sapiens OX=9606 GN=VCL PE=1 SV=4	0	213.099	50	56	87	56	1	1134	123.7	5.66	1645	56	0	3315.7	2932.2	2573.7	4864.1	2873	4918.8	2857.6	4478.9	3173	4630	High	High	High	High	High	High	High	High	High	High		10	0.262708	3311.74	4011.66	1.21135	0.27661
FALSE	High	Master Protein	Q9UIJ7	GTP:AMP phosphotransferase AK3, mitochondrial OS=Homo sapiens OX=9606 GN=AK3 PE=1 SV=4	0	60.19	60	15	23	15	1	227	25.6	9.16	336	15	0	1314.3	1250.6	1006.3	1334.1	741.7	617.1	1426.1	938.5	956.6	552.2	High	High	High	High	High	High	High	High	High	High		10	0.263171	1129.4	898.1	0.795201	-0.330609
FALSE	High	Master Protein	P28066	Proteasome subunit alpha type-5 OS=Homo sapiens OX=9606 GN=PSMA5 PE=1 SV=3	0	26.961	38	7	8	7	1	241	26.4	4.79	157	7	0	331.3	277.8	184.9	190.6	174	156.9	218.9	243.7	181.8	137.8	High	High	High	High	High	High	High	High	High	High		10	0.265044	231.72	187.82	0.810547	-0.303032
FALSE	High	Master Protein	O75306	NADH dehydrogenase [ubiquinone] iron-sulfur protein 2, mitochondrial OS=Homo sapiens OX=9606 GN=NDUFS2 PE=1 SV=2	0	25.927	17	8	9	8	1	463	52.5	7.55	120	8	0	409.2	293	261.9	375.8	173	552	298.8	359.6	434	265.1	High	High	High	High	High	High	High	High	High	High		10	0.265916	302.58	381.9	1.26215	0.335878
FALSE	High	Master Protein	P30740	Leukocyte elastase inhibitor OS=Homo sapiens OX=9606 GN=SERPINB1 PE=1 SV=1	0	25.373	24	9	9	9	1	379	42.7	6.28	101	9	0	247.3	221.4	152	334.6	169.8	324.8	302.1	186.4	261.6	289.2	High	High	High	High	High	High	High	High	High	High		10	0.268508	225.02	272.82	1.21243	0.277896
FALSE	High	Master Protein	P11177	Pyruvate dehydrogenase E1 component subunit beta, mitochondrial OS=Homo sapiens OX=9606 GN=PDHB PE=1 SV=3	0	44.684	35	10	21	10	1	359	39.2	6.65	406	10	0	1007.8	759.5	705.8	796.2	805.7	593.1	811.9	921.5	684.5	557.6	High	High	High	High	High	High	High	High	High	High		10	0.268668	815	713.72	0.87573	-0.191442
FALSE	High	Master Protein	P01011	Alpha-1-antichymotrypsin OS=Homo sapiens OX=9606 GN=SERPINA3 PE=1 SV=2	0	22.11	21	8	12	8	1	423	47.6	5.52	135	8	0	244.9	345.3	217.2	522.8	349.6	370.8	447.7	247.5	460	678.4	High	High	High	High	High	High	High	High	High	High		10	0.269919	335.96	440.88	1.3123	0.392097
FALSE	High	Master Protein	P22695	Cytochrome b-c1 complex subunit 2, mitochondrial OS=Homo sapiens OX=9606 GN=UQCRC2 PE=1 SV=3	0	69.754	43	15	36	15	1	453	48.4	8.63	700	15	0	1568	1156.4	1030.2	1298.6	754.6	1811	1084.6	1668.1	1671.2	909	High	High	High	High	High	High	High	High	High	High		10	0.270156	1161.56	1428.78	1.23005	0.29872
FALSE	High	Master Protein	P50502	Hsc70-interacting protein OS=Homo sapiens OX=9606 GN=ST13 PE=1 SV=2	0.001	4.231	4	2	3	2	1	369	41.3	5.27	31	2	0	46	51.3	54.2	64.3	64.9	58	52.7	60.6	68.3	70.3	High	High	High	High	High	High	High	High	High	High		10	0.270298	56.14	61.98	1.10403	0.142774
FALSE	High	Master Protein	Q86TC9	Myopalladin OS=Homo sapiens OX=9606 GN=MYPN PE=1 SV=2	0	16.063	7	5	5	4	1	1320	145.2	6.77	69	5	0	32.4	24.7	34.4	42.5	55.4	33.8	30.9	38.5	26.7	25.6	High	High	High	High	High	High	High	High	High	High		10	0.270405	37.88	31.1	0.821014	-0.284522
FALSE	High	Master Protein	P25940	Collagen alpha-3(V) chain OS=Homo sapiens OX=9606 GN=COL5A3 PE=1 SV=3	0	26.849	6	8	13	8	1	1745	172	6.87	233	8	0	108.7	501.9	563.2	187.6	844.1	207.8	356.6	170.1	432.8	191	High	High	High	High	High	High	High	High	High	High	Oxidation [P522; P523; P826; P835; P913; P1024; P1048; P1111; P1113; P1114]	10	0.27053	441.1	271.66	0.615869	-0.699304
FALSE	High	Master Protein	Q15404	Ras suppressor protein 1 OS=Homo sapiens OX=9606 GN=RSU1 PE=1 SV=3	0.001	3.339	9	2	2	2	1	277	31.5	8.65	40	2	0	183.6	125.8	149.3	103.4	90.2	114	122.2	140.9	91.2	47.3	High	High	High	High	High	High	High	High	High	High		10	0.271583	130.46	103.12	0.790434	-0.339283
FALSE	High	Master Protein	Q9NRP2	COX assembly mitochondrial protein 2 homolog OS=Homo sapiens OX=9606 GN=CMC2 PE=1 SV=1	0.001	4.904	14	2	2	2	1	79	9.5	7.87	51	2	0	64.1	47.2	79.3	54.3	68.6	44.7	68.1	73.1	41	24.3	High	High	High	High	High	High	High	High	High	High		10	0.274238	62.7	50.24	0.801276	-0.319629
FALSE	High	Master Protein	Q13428	Treacle protein OS=Homo sapiens OX=9606 GN=TCOF1 PE=1 SV=3	0	6.539	2	3	3	3	1	1488	152	9.04	41	3	0	30.7	29.8	50.1	40	42.1	57.9	42.4	36.4	40.3	46.6	High	High	High	High	High	High	High	High	High	High		10	0.275546	38.54	44.72	1.16035	0.214564
FALSE	High	Master Protein	P21810	Biglycan OS=Homo sapiens OX=9606 GN=BGN PE=1 SV=2	0	82.86	55	18	61	17	1	368	41.6	7.52	982	18	0	1271.8	7857.8	1378.2	2117.9	2098.1	1798.4	2953	1256.4	682.5	279.9	High	High	High	High	High	High	High	High	High	High	Oxidation [P322]	10	0.275788	2944.76	1394.04	0.473397	-1.07888
FALSE	High	Master Protein	P07711	Cathepsin L1 OS=Homo sapiens OX=9606 GN=CTSL PE=1 SV=2	0	19.152	16	6	8	6	1	333	37.5	5.45	148	6	0	142	183.6	148.7	159	164.1	185	170.5	112.1	240.9	229.7	High	High	High	High	High	High	High	High	High	High		10	0.276671	159.48	187.64	1.17657	0.234592
FALSE	High	Master Protein	P23327	Sarcoplasmic reticulum histidine-rich calcium-binding protein OS=Homo sapiens OX=9606 GN=HRC PE=1 SV=1	0	37.782	19	9	19	9	1	699	80.2	4.72	363	9	0	308.1	363.6	361.4	294.3	439.6	341.2	409.4	354.5	522.8	379.5	High	High	High	High	High	High	High	High	High	High		10	0.278776	353.4	401.48	1.13605	0.184026
FALSE	High	Master Protein	Q9Y6M9	NADH dehydrogenase [ubiquinone] 1 beta subcomplex subunit 9 OS=Homo sapiens OX=9606 GN=NDUFB9 PE=1 SV=3	0	31.234	45	7	17	7	1	179	21.8	8.38	384	7	0	799.1	471.4	552	579.4	522	562.5	631.9	535.3	414.4	317.4	High	High	High	High	High	High	High	High	High	High		10	0.278859	584.78	492.3	0.841855	-0.248356
FALSE	High	Master Protein	Q9NP97	Dynein light chain roadblock-type 1 OS=Homo sapiens OX=9606 GN=DYNLRB1 PE=1 SV=3	0	8.16	34	2	2	2	1	96	10.9	7.25	57	2	0	18.4	24.1	17.4	24.3	20.6	15.7	27.9	17.9	13.5	11	High	High	High	High	High	High	High	High	High	High		10	0.279071	20.96	17.2	0.820611	-0.28523
FALSE	High	Master Protein	Q9NXA8	NAD-dependent protein deacylase sirtuin-5, mitochondrial OS=Homo sapiens OX=9606 GN=SIRT5 PE=1 SV=2	0	10.839	15	4	4	4	1	310	33.9	8.47	89	4	0	84.9	64.7	51.9	63.2	87.7	52.7	62.3	57.3	74.9	60	High	High	High	High	High	High	High	High	High	High		10	0.279302	70.48	61.44	0.871737	-0.198036
FALSE	High	Master Protein	P62195	26S proteasome regulatory subunit 8 OS=Homo sapiens OX=9606 GN=PSMC5 PE=1 SV=1	0	17.358	19	7	8	5	1	406	45.6	7.55	123	7	0	97.5	99.9	71.1	83.6	82.2	67.1	81.4	105.4	62.6	60.6	High	High	High	High	High	High	High	High	High	High		10	0.280242	86.86	75.42	0.868294	-0.203745
FALSE	High	Master Protein	P0DOY2	Immunoglobulin lambda constant 2 OS=Homo sapiens OX=9606 GN=IGLC2 PE=1 SV=1	0	19.039	62	5	13	3	1	106	11.3	7.24	227	5	0	320.8	544	449.9	364.5	506.8	412.7	637.5	649.8	565.2	347.9	High	High	High	High	High	High	High	High	High	High		10	0.280704	437.2	522.62	1.19538	0.257469
FALSE	High	Master Protein	Q16555	Dihydropyrimidinase-related protein 2 OS=Homo sapiens OX=9606 GN=DPYSL2 PE=1 SV=1	0	84.119	44	19	36	16	1	572	62.3	6.38	799	19	3	1364.3	1862.1	1544	1393.3	1296.2	1183.1	1438	1245.4	1551.1	1344.6	High	High	High	High	High	High	High	High	High	High		10	0.280753	1491.98	1352.44	0.906473	-0.141664
FALSE	High	Master Protein	P04075	Fructose-bisphosphate aldolase A OS=Homo sapiens OX=9606 GN=ALDOA PE=1 SV=2	0	129.245	72	28	91	23	1	364	39.4	8.09	1771	28	5	5340.7	3590.3	2844	5734.9	4527.5	5838.8	3756.1	5418.4	5718.5	5088.3	High	High	High	High	High	High	High	High	High	High		10	0.281271	4407.48	5164.02	1.17165	0.228541
FALSE	High	Master Protein	P35579	Myosin-9 OS=Homo sapiens OX=9606 GN=MYH9 PE=1 SV=4	0	46.71	7	17	18	10	1	1960	226.4	5.6	198	17	3	148.2	156.4	162.5	219.9	172.2	219.4	226.4	162.3	142.4	242.8	High	High	High	High	High	High	High	High	High	High		10	0.282361	171.84	198.66	1.15608	0.209236
FALSE	High	Master Protein	P02768	Serum albumin OS=Homo sapiens OX=9606 GN=ALB PE=1 SV=2	0	114.432	58	34	64	34	1	609	69.3	6.28	1017	34	0	1618.5	2495.7	3176.4	1296.3	1709	2171.6	5545.5	1676	2427	2857.9	High	High	High	High	High	High	High	High	High	High		10	0.282743	2059.18	2935.6	1.42562	0.511585
FALSE	High	Master Protein	P30626	Sorcin OS=Homo sapiens OX=9606 GN=SRI PE=1 SV=1	0	11.051	20	4	4	4	1	198	21.7	5.59	86	4	0	34.1	25.3	33.9	27.8	16.9	37.6	30	35.7	25.3	31.5	High	High	High	High	High	High	High	High	High	High		10	0.283737	27.6	32.02	1.16014	0.214305
FALSE	High	Master Protein	P61981	14-3-3 protein gamma OS=Homo sapiens OX=9606 GN=YWHAG PE=1 SV=2	0	28.617	36	8	12	6	1	247	28.3	4.89	209	8	2	628.9	868.3	825.6	649.1	561.3	538.9	718	697.8	654.1	506.7	High	High	High	High	High	High	High	High	High	High		10	0.286321	706.64	623.1	0.881779	-0.181512
FALSE	High	Master Protein	O75821	Eukaryotic translation initiation factor 3 subunit G OS=Homo sapiens OX=9606 GN=EIF3G PE=1 SV=2	0.001	3.546	7	2	3	2	1	320	35.6	6.13	0	2	0	103.7	118.6	127	118.6	157.3	109.1	124.2	113.2	110.1	115.6	High	High	High	High	High	High	High	High	High	High		10	0.287166	125.04	114.44	0.915227	-0.127798
FALSE	High	Master Protein	Q13683	Integrin alpha-7 OS=Homo sapiens OX=9606 GN=ITGA7 PE=1 SV=3	0	39.015	12	12	15	12	1	1181	128.9	5.73	240	12	0	624.7	650.1	552	551	504	568.9	533.3	747.8	650.5	640.5	High	High	High	High	High	High	High	High	High	High		10	0.289234	576.36	628.2	1.08994	0.124254
FALSE	High	Master Protein	Q14195	Dihydropyrimidinase-related protein 3 OS=Homo sapiens OX=9606 GN=DPYSL3 PE=1 SV=1	0	38.397	21	11	15	8	1	570	61.9	6.49	352	11	0	255.3	507	586.3	171.3	284.5	193.4	379.6	210.4	337.2	177.8	High	High	High	High	High	High	High	High	High	High		10	0.289238	360.88	259.68	0.719574	-0.474784
FALSE	High	Master Protein	Q92522	Histone H1x OS=Homo sapiens OX=9606 GN=H1FX PE=1 SV=1	0	34.852	41	9	15	9	1	213	22.5	10.76	367	9	0	490.7	482.9	983.4	647.3	831.7	483.8	835.3	650.1	1765.3	1087.8	High	High	High	High	High	High	High	High	High	High		10	0.289269	687.2	964.46	1.40346	0.488991
FALSE	High	Master Protein	Q9BRQ6	MICOS complex subunit MIC25 OS=Homo sapiens OX=9606 GN=CHCHD6 PE=1 SV=1	0	22.503	30	4	5	4	1	235	26.4	8.85	168	4	0	122.8	168.5	209.2	119	154.8	97.8	174.5	114.6	159.3	97.9	High	High	High	High	High	High	High	High	High	High		10	0.290541	154.86	128.82	0.831848	-0.265608
FALSE	High	Master Protein	O60884	DnaJ homolog subfamily A member 2 OS=Homo sapiens OX=9606 GN=DNAJA2 PE=1 SV=1	0	7.935	9	4	4	4	1	412	45.7	6.48	46	4	0	175.2	249.6	200.5	205.2	260.4	158.9	235.4	207	190.3	183.9	High	High	High	High	High	High	High	High	High	High		10	0.290657	218.18	195.1	0.894216	-0.161305
FALSE	High	Master Protein	P51553	Isocitrate dehydrogenase [NAD] subunit gamma, mitochondrial OS=Homo sapiens OX=9606 GN=IDH3G PE=1 SV=1	0	10.642	17	4	4	4	1	393	42.8	8.5	96	4	0	198.5	230.9	228.1	199	269.1	92.9	251.3	223	235.5	131	High	High	High	High	High	High	High	High	High	High		10	0.291883	225.12	186.74	0.829513	-0.269663
FALSE	High	Master Protein	P52907	F-actin-capping protein subunit alpha-1 OS=Homo sapiens OX=9606 GN=CAPZA1 PE=1 SV=3	0	36.006	47	8	12	7	1	286	32.9	5.69	393	8	1	242.1	267.7	205.5	160.3	198.1	173.4	197.2	156.8	250	151.6	High	High	High	High	High	High	High	High	High	High		10	0.294229	214.74	185.8	0.865232	-0.20884
FALSE	High	Master Protein	Q9Y2W2	WW domain-binding protein 11 OS=Homo sapiens OX=9606 GN=WBP11 PE=1 SV=1	0.001	4.223	3	2	2	2	1	641	70	8.38	41	2	0	13.1	19.2	44.2	28.3	32.1	33.1	22.2	44.8	32.9	41.1	High	High	High	High	High	High	High	High	High	High		10	0.295022	27.38	34.82	1.27173	0.346794
FALSE	High	Master Protein	O95168	NADH dehydrogenase [ubiquinone] 1 beta subcomplex subunit 4 OS=Homo sapiens OX=9606 GN=NDUFB4 PE=1 SV=3	0	9.518	32	3	4	3	1	129	15.2	9.85	115	3	0	93.8	65.4	68.7	84.2	77.4	68	130.9	90.2	110.1	65.7	High	High	High	High	High	High	High	High	High	High		10	0.296128	77.9	92.98	1.19358	0.255297
FALSE	High	Master Protein	P50897	Palmitoyl-protein thioesterase 1 OS=Homo sapiens OX=9606 GN=PPT1 PE=1 SV=1	0	16.414	14	4	4	4	1	306	34.2	6.52	120	4	0	33.7	24.9	32.6	46.1	26.6	52	27.4	43.2	32.5	40.4	High	High	High	High	High	High	High	High	High	High		10	0.297708	32.78	39.1	1.1928	0.254353
FALSE	High	Master Protein	P00505	Aspartate aminotransferase, mitochondrial OS=Homo sapiens OX=9606 GN=GOT2 PE=1 SV=3	0	70.418	44	21	41	21	1	430	47.5	9.01	722	21	0	1944.1	2434.9	1795.6	1258.5	860.1	1546.6	1559	1337.8	1391.5	699.5	High	High	High	High	High	High	High	High	High	High		10	0.298138	1658.64	1306.88	0.787923	-0.343874
FALSE	High	Master Protein	P62750	60S ribosomal protein L23a OS=Homo sapiens OX=9606 GN=RPL23A PE=1 SV=1	0	29.473	31	9	15	9	1	156	17.7	10.45	155	9	0	1442	1261.7	2423.2	1783.2	2791	1448.4	1994.9	1919.3	1357.3	1109.5	High	High	High	High	High	High	High	High	High	High		10	0.29828	1940.22	1565.88	0.807063	-0.309247
FALSE	High	Master Protein	Q15599	Na(+)/H(+) exchange regulatory cofactor NHE-RF2 OS=Homo sapiens OX=9606 GN=SLC9A3R2 PE=1 SV=2	0.001	5.756	7	2	2	2	1	337	37.4	7.93	46	2	0	101.3	61.5	55	158.2	87.3	85.5	86.1	114	151.5	161.7	High	High	High	High	High	High	High	High	High	High		10	0.298738	92.66	119.76	1.29247	0.370128
FALSE	High	Master Protein	Q9NVA2	Septin-11 OS=Homo sapiens OX=9606 GN=SEPT11 PE=1 SV=3	0	27.403	17	7	7	6	1	429	49.4	6.81	222	7	0	214.1	321	227.9	178	179.4	158	275.5	169.9	187.2	130.7	High	High	High	High	High	High	High	High	High	High		10	0.299128	224.08	184.26	0.822296	-0.282271
FALSE	High	Master Protein	P00558	Phosphoglycerate kinase 1 OS=Homo sapiens OX=9606 GN=PGK1 PE=1 SV=3	0	38.809	40	13	15	13	1	417	44.6	8.1	253	13	0	663	686.6	626.7	607.4	357.9	961.7	475.2	822	696.4	569	High	High	High	High	High	High	High	High	High	High		10	0.299926	588.32	704.86	1.19809	0.260736
FALSE	High	Master Protein	P02647	Apolipoprotein A-I OS=Homo sapiens OX=9606 GN=APOA1 PE=1 SV=1	0	6.891	12	3	4	3	1	267	30.8	5.76	47	3	0	269.8	503.3	429.3	248.7	328.6	232.5	496.8	314.4	148	132.3	High	High	High	High	High	High	High	High	High	High		10	0.300007	355.94	264.8	0.743946	-0.426731
FALSE	High	Master Protein	P09429	High mobility group protein B1 OS=Homo sapiens OX=9606 GN=HMGB1 PE=1 SV=3	0.001	4.152	16	2	2	2	1	215	24.9	5.74	41	2	0	71.6	74.3	116.1	100.4	111.2	100.8	72.8	94.2	164.1	150.2	High	High	High	High	High	High	High	High	High	High		10	0.302865	94.72	116.42	1.2291	0.297598
FALSE	High	Master Protein	P17174	Aspartate aminotransferase, cytoplasmic OS=Homo sapiens OX=9606 GN=GOT1 PE=1 SV=3	0	24.289	18	9	9	9	1	413	46.2	7.01	154	9	0	249.5	269.3	226.8	179.7	141	272.1	203.7	261.3	267.4	213.4	High	High	High	High	High	High	High	High	High	High		10	0.303118	213.26	243.58	1.14217	0.191782
FALSE	High	Master Protein	Q14847	LIM and SH3 domain protein 1 OS=Homo sapiens OX=9606 GN=LASP1 PE=1 SV=2	0	22.812	28	8	8	8	1	261	29.7	7.05	101	8	0	276.2	311.1	352.2	338.3	400.1	254.1	311.6	274.5	396.6	256	High	High	High	High	High	High	High	High	High	High		10	0.304004	335.58	298.56	0.889684	-0.168636
FALSE	High	Master Protein	P25786	Proteasome subunit alpha type-1 OS=Homo sapiens OX=9606 GN=PSMA1 PE=1 SV=1	0	48.867	56	15	22	15	1	263	29.5	6.61	343	15	0	731.4	792.2	517.2	512.7	553.8	543.2	747.7	706.8	913.4	658.1	High	High	High	High	High	High	High	High	High	High		10	0.304448	621.46	713.84	1.14865	0.199939
FALSE	High	Master Protein	O43399	Tumor protein D54 OS=Homo sapiens OX=9606 GN=TPD52L2 PE=1 SV=2	0	32.695	58	10	13	10	1	206	22.2	5.36	250	10	0	271.2	292.5	245.7	285.4	254.1	262.5	309.7	255	665.6	286.8	High	High	High	High	High	High	High	High	High	High		10	0.304556	269.78	355.92	1.3193	0.39977
FALSE	High	Master Protein	P02042	Hemoglobin subunit delta OS=Homo sapiens OX=9606 GN=HBD PE=1 SV=2	0	27.429	61	8	11	3	1	147	16	8.05	229	8	0	111.6	74	81.1	122.1	72.3	87.2	123.4	132.4	64.5	166.2	High	High	High	High	High	High	High	High	High	High		10	0.304823	92.22	114.74	1.2442	0.315217
FALSE	High	Master Protein	P04179	Superoxide dismutase [Mn], mitochondrial OS=Homo sapiens OX=9606 GN=SOD2 PE=1 SV=3	0	22.73	40	9	14	9	1	222	24.7	8.25	151	9	0	954.7	1487.6	1049.7	737.3	535.1	1413.6	1015.1	1197	1038.6	1061.8	High	High	High	High	High	High	High	High	High	High		10	0.308732	952.88	1145.22	1.20185	0.265258
FALSE	High	Master Protein	Q14444	Caprin-1 OS=Homo sapiens OX=9606 GN=CAPRIN1 PE=1 SV=2	0.001	4.403	3	2	2	2	1	709	78.3	5.25	31	2	0	52.3	42.5	45.2	60.3	66.1	45.5	50.9	50.5	48.5	46.1	High	High	High	High	High	High	High	High	High	High		10	0.309033	53.28	48.3	0.906532	-0.141571
FALSE	High	Master Protein	Q13642	Four and a half LIM domains protein 1 OS=Homo sapiens OX=9606 GN=FHL1 PE=1 SV=4	0	39.978	48	13	19	13	1	323	36.2	8.97	246	13	0	863	1360.8	1781.2	2251	3720.4	1074.4	1771.2	1804.4	1342.5	1219.6	High	High	High	High	High	High	High	High	High	High		10	0.310111	1995.28	1442.42	0.722916	-0.4681
FALSE	High	Master Protein	Q93052	Lipoma-preferred partner OS=Homo sapiens OX=9606 GN=LPP PE=1 SV=1	0	7.881	5	3	4	3	1	612	65.7	7.37	69	3	0	121.3	142.6	211.4	191.5	241.4	255.6	170.8	258.8	163.3	221.4	High	High	High	High	High	High	High	High	High	High		10	0.31181	181.64	213.98	1.17804	0.236394
FALSE	High	Master Protein	P19429	Troponin I, cardiac muscle OS=Homo sapiens OX=9606 GN=TNNI3 PE=1 SV=3	0	51.815	43	13	49	13	1	210	24	9.86	692	13	0	3544.7	2884.9	3837.6	3149.4	3655	2193.3	3422.7	3353.2	3796.8	2362.2	High	High	High	High	High	High	High	High	High	High		10	0.312211	3414.32	3025.64	0.886162	-0.174358
FALSE	High	Master Protein	P28838	Cytosol aminopeptidase OS=Homo sapiens OX=9606 GN=LAP3 PE=1 SV=3	0	23.576	18	7	8	7	1	519	56.1	7.93	168	7	0	54.7	43.2	38.5	62.8	41.9	72.3	49.2	59.4	50.4	45.5	High	High	High	High	High	High	High	High	High	High		10	0.312425	48.22	55.36	1.14807	0.199212
FALSE	High	Master Protein	P30084	Enoyl-CoA hydratase, mitochondrial OS=Homo sapiens OX=9606 GN=ECHS1 PE=1 SV=4	0	42.341	45	14	17	14	1	290	31.4	8.07	220	14	0	908.2	1194.2	1028.2	756.4	840.9	795.4	917.5	974.9	814.5	760.6	High	High	High	High	High	High	High	High	High	High		10	0.312896	945.58	852.58	0.901648	-0.149364
FALSE	High	Master Protein	P04406	Glyceraldehyde-3-phosphate dehydrogenase OS=Homo sapiens OX=9606 GN=GAPDH PE=1 SV=3	0	96.261	64	20	81	20	1	335	36	8.46	1138	20	0	5303.6	6560.6	3568.4	4215.1	4639.5	3365.9	5122	5053.1	3815.5	3502.2	High	High	High	High	High	High	High	High	High	High	Oxidation [P129]	10	0.313406	4857.44	4171.74	0.858835	-0.219547
FALSE	High	Master Protein	P35637	RNA-binding protein FUS OS=Homo sapiens OX=9606 GN=FUS PE=1 SV=1	0	12.351	12	4	7	3	1	526	53.4	9.36	53	4	0	50.3	52.5	56.5	64.1	54.9	56.8	66.1	52.2	81.1	53.6	High	High	High	High	High	High	High	High	High	High		10	0.313587	55.66	61.96	1.11319	0.154696
FALSE	High	Master Protein	P35555	Fibrillin-1 OS=Homo sapiens OX=9606 GN=FBN1 PE=1 SV=3	0	73.319	11	27	36	27	1	2871	312	4.93	503	27	0	204	702.4	1211	284.8	616.8	680.9	520.4	142.2	315.7	271.3	High	High	High	High	High	High	High	High	High	High		10	0.314422	603.8	386.1	0.63945	-0.645096
FALSE	High	Master Protein	Q9BXR6	Complement factor H-related protein 5 OS=Homo sapiens OX=9606 GN=CFHR5 PE=1 SV=1	0	12.099	9	4	6	3	1	569	64.4	7.06	125	4	0		7.9	331.5	3.5	18.9	9.7	12.9	15.8	5.1	28.1	High	High	High	High	High	High	High	High	High	High		9	0.317693	90.45	14.32	0.15832	-2.65909
FALSE	High	Master Protein	P37108	Signal recognition particle 14 kDa protein OS=Homo sapiens OX=9606 GN=SRP14 PE=1 SV=2	0	8.089	23	3	3	3	1	136	14.6	10.04	59	3	0	61.8	49.7	71.7	76.4	70.1	88.6	84.9	91.2	50.6	63.4	High	High	High	High	High	High	High	High	High	High		10	0.320608	65.94	75.74	1.14862	0.199902
FALSE	High	Master Protein	P02760	Protein AMBP OS=Homo sapiens OX=9606 GN=AMBP PE=1 SV=1	0	20.923	12	5	6	5	1	352	39	6.25	144	5	0	211	539.3	484.3	233.8	423.1	299.3	434.8	258.7	154	319.2	High	High	High	High	High	High	High	High	High	High		10	0.320899	378.3	293.2	0.775046	-0.367646
FALSE	High	Master Protein	P0DOX5	Immunoglobulin gamma-1 heavy chain OS=Homo sapiens OX=9606 PE=1 SV=2	0	52.71	41	15	31	11	1	449	49.3	8.72	518	15	2	497.6	638.3	527.3	509.7	485.9	379.1	745.7	876.7	464.6	698.5	High	High	High	High	High	High	High	High	High	High		10	0.322796	531.76	632.92	1.19024	0.251248
FALSE	High	Master Protein	Q14896	Myosin-binding protein C, cardiac-type OS=Homo sapiens OX=9606 GN=MYBPC3 PE=1 SV=4	0	216.732	48	56	96	56	1	1274	140.7	6.65	1947	56	0	3563.3	2934.1	2042.7	4625.8	2721.7	6403.7	4430.3	4528.7	1592.3	3630.5	High	High	High	High	High	High	High	High	High	High		10	0.32289	3177.52	4117.1	1.2957	0.373727
FALSE	High	Master Protein	P08670	Vimentin OS=Homo sapiens OX=9606 GN=VIM PE=1 SV=4	0	274.219	92	63	279	56	1	466	53.6	5.12	4407	63	1	5251.9	9399.9	8390	4246.8	5422.3	5933.4	7359.7	5113.9	4448.9	3641.6	High	High	High	High	High	High	High	High	High	High		10	0.323652	6542.18	5299.5	0.810051	-0.303915
FALSE	High	Master Protein	O95182	NADH dehydrogenase [ubiquinone] 1 alpha subcomplex subunit 7 OS=Homo sapiens OX=9606 GN=NDUFA7 PE=1 SV=3	0	50.596	83	15	44	15	1	113	12.5	10.18	523	15	0	2068.5	1794.7	2224.4	1967.9	2347	2028.7	2081	1933.5	3315.5	2475.1	High	High	High	High	High	High	High	High	High	High		10	0.323666	2080.5	2366.76	1.13759	0.185983
FALSE	High	Master Protein	Q9BXN1	Asporin OS=Homo sapiens OX=9606 GN=ASPN PE=1 SV=2	0	53.701	41	14	25	14	1	380	43.4	7.08	529	14	0	1161.6	4348.5	1608.5	1573	1375.5	870	3220.6	862.8	777.8	191.4	High	High	High	High	High	High	High	High	High	High		10	0.324014	2013.42	1184.52	0.588312	-0.765346
FALSE	High	Master Protein	Q92499	ATP-dependent RNA helicase DDX1 OS=Homo sapiens OX=9606 GN=DDX1 PE=1 SV=2	0	10.453	5	4	5	4	1	740	82.4	7.23	74	4	0	73.2	74.9	97	100.1	73.9	128.3	100.5	93.1	67.2	90.4	High	High	High	High	High	High	High	High	High	High		10	0.325684	83.82	95.9	1.14412	0.194236
FALSE	High	Master Protein	P32969	60S ribosomal protein L9 OS=Homo sapiens OX=9606 GN=RPL9 PE=1 SV=1	0	12.77	18	3	5	3	1	192	21.9	9.95	71	3	0	65.7	63.3	57.9	73.2	78.1	62.1	63.3	80.8	48.2	46.1	High	High	High	High	High	High	High	High	High	High	Oxidation [P130]	10	0.325895	67.64	60.1	0.888527	-0.170512
FALSE	High	Master Protein	Q14956	Transmembrane glycoprotein NMB OS=Homo sapiens OX=9606 GN=GPNMB PE=1 SV=2	0	6.502	4	2	4	2	1	572	63.9	6.64	118	2	0	156.1	293.1	329.2	343.6	265.4	283.8	243.8	390.6	415.8	296.7	High	High	High	High	High	High	High	High	High	High		10	0.328851	277.48	326.14	1.17536	0.233108
FALSE	High	Master Protein	Q13011	Delta(3,5)-Delta(2,4)-dienoyl-CoA isomerase, mitochondrial OS=Homo sapiens OX=9606 GN=ECH1 PE=1 SV=2	0	76.958	56	16	38	16	1	328	35.8	8	775	16	0	1756.3	1708.6	1254.6	1508.4	910.4	1026.7	934.3	1374.4	1693.1	1006.4	High	High	High	High	High	High	High	High	High	High		10	0.329221	1427.66	1206.98	0.845425	-0.242251
FALSE	High	Master Protein	Q7LBR1	Charged multivesicular body protein 1b OS=Homo sapiens OX=9606 GN=CHMP1B PE=1 SV=1	0	6.349	12	3	3	3	1	199	22.1	8.1	49	3	0	90.9	85.5	81.4	57.1	76.8	70.5	83.5	77.6	62.5	59.7	High	High	High	High	High	High	High	High	High	High		10	0.330702	78.34	70.76	0.903242	-0.146815
FALSE	High	Master Protein	Q07507	Dermatopontin OS=Homo sapiens OX=9606 GN=DPT PE=1 SV=2	0	37.861	52	8	18	8	1	201	24	4.82	596	8	0	188.9	715.3	674.9	319.7	624.4	244.6	663.2	269.5	443.9	203.3	High	High	High	High	High	High	High	High	High	High		10	0.332144	504.64	364.9	0.72309	-0.467753
FALSE	High	Master Protein	P00390	Glutathione reductase, mitochondrial OS=Homo sapiens OX=9606 GN=GSR PE=1 SV=2	0	34.049	21	9	13	9	1	522	56.2	8.5	256	9	0	262	332.1	240.5	208.6	155.3	339.7	226.2	279.3	272.6	259.3	High	High	High	High	High	High	High	High	High	High		10	0.33229	239.7	275.42	1.14902	0.200403
FALSE	High	Master Protein	P21246	Pleiotrophin OS=Homo sapiens OX=9606 GN=PTN PE=1 SV=1	0.001	3.387	11	2	2	2	1	168	18.9	9.6	0	2	0	5.2	17.7	980	16.6	52.7	16.3	18.2	19.1	17.6	14.5	High	High	High	High	High	High	High	High	High	High		10	0.333151	214.44	17.14	0.0799291	-3.64514
FALSE	High	Master Protein	P06727	Apolipoprotein A-IV OS=Homo sapiens OX=9606 GN=APOA4 PE=1 SV=3	0	13.212	13	5	5	5	1	396	45.4	5.38	74	5	0	29.8	74.3	406.2	30.4	53.2	33.9	71.1	43.2	39	33.5	High	High	High	High	High	High	High	High	High	High		10	0.334359	118.78	44.14	0.371611	-1.42813
FALSE	High	Master Protein	Q00577	Transcriptional activator protein Pur-alpha OS=Homo sapiens OX=9606 GN=PURA PE=1 SV=2	0	23.443	27	8	9	7	1	322	34.9	6.44	174	8	1	364.8	356.8	350.3	437.6	420.7	565.6	385.2	442.2	361.9	384.9	High	High	High	High	High	High	High	High	High	High		10	0.33661	386.04	427.96	1.10859	0.148726
FALSE	High	Master Protein	Q9Y2Q9	28S ribosomal protein S28, mitochondrial OS=Homo sapiens OX=9606 GN=MRPS28 PE=1 SV=1	0.002	2.677	9	2	2	2	1	187	20.8	9.1	19	2	0	103.9	84.1	103.8	100.9	98.1	81	118.4	101.4	174.3	99.3	High	High	High	High	High	High	High	High	High	High		10	0.338059	98.16	114.88	1.17033	0.226921
FALSE	High	Master Protein	P46821	Microtubule-associated protein 1B OS=Homo sapiens OX=9606 GN=MAP1B PE=1 SV=2	0	56.061	8	20	24	19	1	2468	270.5	4.81	306	20	1	639.3	1325.7	1109.8	1084.9	1315.1	573.6	1546.9	710.3	650.6	898.2	High	High	High	High	High	High	High	High	High	High		10	0.339459	1094.96	875.92	0.799956	-0.322007
FALSE	High	Master Protein	Q16718	NADH dehydrogenase [ubiquinone] 1 alpha subcomplex subunit 5 OS=Homo sapiens OX=9606 GN=NDUFA5 PE=1 SV=3	0	20.474	23	4	10	4	1	116	13.5	5.99	184	4	0	1285.1	767.3	664.6	919.1	627.6	1178.1	872.7	975.7	1034.1	874.3	High	High	High	High	High	High	High	High	High	High		10	0.339504	852.74	986.98	1.15742	0.210915
FALSE	High	Master Protein	Q86U28	Iron-sulfur cluster assembly 2 homolog, mitochondrial OS=Homo sapiens OX=9606 GN=ISCA2 PE=1 SV=2	0	15.176	46	5	6	5	1	154	16.5	5.25	104	5	0	13.7	22.6	27.4	9.6	14	17.3	13.7	13.3	12.7	13.2	High	High	High	High	High	High	High	High	High	High		10	0.339655	17.46	14.04	0.804124	-0.314511
FALSE	High	Master Protein	P36542	ATP synthase subunit gamma, mitochondrial OS=Homo sapiens OX=9606 GN=ATP5F1C PE=1 SV=1	0	58.244	34	14	40	13	1	298	33	9.22	721	14	0	3894.9	3324.2	2491.8	2771.5	3433.9	1092.4	3001.5	3000.6	3902.9	2218.1	High	High	High	High	High	High	High	High	High	High		10	0.339864	3183.26	2643.1	0.830312	-0.268274
FALSE	High	Master Protein	P10915	Hyaluronan and proteoglycan link protein 1 OS=Homo sapiens OX=9606 GN=HAPLN1 PE=2 SV=2	0	22.641	28	7	7	7	1	354	40.1	7.42	168	7	0	95.2	208.4	205.1	36.6	159.3	30.4	224.9	47.8	83.4	75.5	High	High	High	High	High	High	High	High	High	High		10	0.340001	140.92	92.4	0.655691	-0.608912
FALSE	High	Master Protein	O00422	Histone deacetylase complex subunit SAP18 OS=Homo sapiens OX=9606 GN=SAP18 PE=1 SV=1	0	6.947	13	2	3	2	1	153	17.6	9.35	63	2	0	50.6	57.7	67.7	69.6	87.2	71.5	63.2	72.4	85.3	76.8	High	High	High	High	High	High	High	High	High	High		10	0.340204	66.56	73.84	1.10938	0.149747
FALSE	High	Master Protein	P16403	Histone H1.2 OS=Homo sapiens OX=9606 GN=HIST1H1C PE=1 SV=2	0	83.083	55	21	61	8	1	213	21.4	10.93	894	21	0	541.5	642.8	1228.7	752.3	1109.9	643.1	1006.8	809.4	1698.2	1278.2	High	High	High	High	High	High	High	High	High	High		10	0.340544	855.04	1087.14	1.27145	0.346474
FALSE	High	Master Protein	P55083	Microfibril-associated glycoprotein 4 OS=Homo sapiens OX=9606 GN=MFAP4 PE=1 SV=2	0	20.472	21	5	7	5	1	255	28.6	5.63	156	5	0	69.3	130.2	104	44	71.4	45.7	153.1	26.4	32.3	12.2	High	High	High	High	High	High	High	High	High	High		10	0.341032	83.78	53.94	0.643829	-0.63525
FALSE	High	Master Protein	P04439	HLA class I histocompatibility antigen, A-3 alpha chain OS=Homo sapiens OX=9606 GN=HLA-A PE=1 SV=2	0	10.425	20	5	5	5	1	365	40.8	6	30	5	0	24.2	22.2	35.6	52.6	47.3	29.2	38	45.5	53	55.4	High	High	High	High	High	High	High	High	High	High		10	0.341172	36.38	44.22	1.2155	0.281553
FALSE	High	Master Protein	Q9NWT8	Aurora kinase A-interacting protein OS=Homo sapiens OX=9606 GN=AURKAIP1 PE=1 SV=1	0.001	5.998	7	2	3	2	1	199	22.3	10.76	51	2	0	44.1	24.7	71.8	17.9	39	17.8	54.4	32.3	19.6	12.9	High	High	High	High	High	High	High	High	High	High		10	0.341751	39.5	27.4	0.693671	-0.527677
FALSE	High	Master Protein	P63316	Troponin C, slow skeletal and cardiac muscles OS=Homo sapiens OX=9606 GN=TNNC1 PE=1 SV=1	0	29.256	37	6	16	6	1	161	18.4	4.18	314	6	0	363.5	263	382.6	306.9	207.3	425.6	385.1	351.8	305.6	269.6	High	High	High	High	High	High	High	High	High	High		10	0.342461	304.66	347.54	1.14075	0.189979
FALSE	High	Master Protein	Q32MZ4	Leucine-rich repeat flightless-interacting protein 1 OS=Homo sapiens OX=9606 GN=LRRFIP1 PE=1 SV=2	0	11.968	5	5	5	3	1	808	89.2	4.65	40	5	0	22.8	31.2	29.9	40.5	39.3	47.6	42	35.2	21.5	46.7	High	High	High	High	High	High	High	High	High	High		10	0.342528	32.74	38.6	1.17899	0.237547
FALSE	High	Master Protein	P84090	Enhancer of rudimentary homolog OS=Homo sapiens OX=9606 GN=ERH PE=1 SV=1	0	6.626	21	3	3	3	1	104	12.3	5.92	35	3	0	46.1	55.9	32.1	60.5	34.5	51.7	51.1	57	54.1	45.2	High	High	High	High	High	High	High	High	High	High		10	0.343396	45.82	51.82	1.13095	0.177532
FALSE	High	Master Protein	A4UGR9	Xin actin-binding repeat-containing protein 2 OS=Homo sapiens OX=9606 GN=XIRP2 PE=1 SV=2	0	82.475	9	28	30	28	1	3374	382.1	6.38	367	28	0	339.5	289.5	285.2	544.2	344.3	371.4	268.6	389.3	188	283.6	High	High	High	High	High	High	High	High	High	High		10	0.34397	360.54	300.18	0.832584	-0.264331
FALSE	High	Master Protein	P19237	Troponin I, slow skeletal muscle OS=Homo sapiens OX=9606 GN=TNNI1 PE=1 SV=3	0	6.904	12	2	4	2	1	187	21.7	9.58	98	2	0	46.6	52.3	41.3	27.3	37.2	59.3	42.3	64.7	55.3	24.8	High	High	High	High	High	High	High	High	High	High		10	0.345371	40.94	49.28	1.20371	0.267491
FALSE	High	Master Protein	P08311	Cathepsin G OS=Homo sapiens OX=9606 GN=CTSG PE=1 SV=2	0	13.933	23	4	4	4	1	255	28.8	11.19	97	4	0	59.8	72.2	90.4	96.8	94.3	97.5	99.5	54.2	88.8	209.4	High	High	High	High	High	High	High	High	High	High		10	0.34601	82.7	109.88	1.32866	0.40997
FALSE	High	Master Protein	O00622	Protein CYR61 OS=Homo sapiens OX=9606 GN=CYR61 PE=1 SV=1	0.001	3.953	6	2	3	2	1	381	42	8.21	29	2	0	58.3	75.5	199.6	40.3	184.7	46.8	111.9	92.5	56.6	73.2	High	High	High	High	High	High	High	High	High	High		10	0.346018	111.68	76.2	0.682307	-0.551508
FALSE	High	Master Protein	Q9UDY2	Tight junction protein ZO-2 OS=Homo sapiens OX=9606 GN=TJP2 PE=1 SV=2	0	20.749	6	6	7	6	1	1190	133.9	7.4	124	6	0	56.9	149.1	170.5	91.2	291.4	109.1	146.3	115.9	95.3	84	High	High	High	High	High	High	High	High	High	High		10	0.346535	151.82	110.12	0.725333	-0.463285
FALSE	High	Master Protein	Q08495	Dematin OS=Homo sapiens OX=9606 GN=DMTN PE=1 SV=3	0	15.149	15	6	7	5	1	405	45.5	8.88	111	6	0	18.5	15.6	30.4	23	29.7	20.5	27.1	24.8	25.6	45.1	High	High	High	High	High	High	High	High	High	High		10	0.346844	23.44	28.62	1.22099	0.288051
FALSE	High	Master Protein	P02766	Transthyretin OS=Homo sapiens OX=9606 GN=TTR PE=1 SV=1	0	18.123	33	3	4	3	1	147	15.9	5.76	111	3	0	36.9	62.5	1500.9	19.1	53.8	45.5	57.4	34.5	26.8	52.1	High	High	High	High	High	High	High	High	High	High		10	0.347115	334.64	43.26	0.129273	-2.9515
FALSE	High	Master Protein	Q07020	60S ribosomal protein L18 OS=Homo sapiens OX=9606 GN=RPL18 PE=1 SV=2	0	8.939	18	3	3	3	1	188	21.6	11.72	81	3	0	13.7	24.6	17.2	25	37.9	13.4	46.4	29.6	32	30.4	High	High	High	High	High	High	High	High	High	High		10	0.347137	23.68	30.36	1.28209	0.358503
FALSE	High	Master Protein	P06576	ATP synthase subunit beta, mitochondrial OS=Homo sapiens OX=9606 GN=ATP5F1B PE=1 SV=3	0	176.502	64	23	91	23	1	529	56.5	5.4	2427	23	0	4404.1	3117.1	2180.3	2505.6	1900.4	1516.7	2399	3100.7	2714.4	1717.8	High	High	High	High	High	High	High	High	High	High		10	0.349401	2821.5	2289.72	0.811526	-0.301291
FALSE	High	Master Protein	Q13526	Peptidyl-prolyl cis-trans isomerase NIMA-interacting 1 OS=Homo sapiens OX=9606 GN=PIN1 PE=1 SV=1	0.001	4.411	15	2	2	2	1	163	18.2	8.82	26	2	0	39.1	35.4	50.7	30.9	41.7	54	35.9	46.5	33.7	55.4	High	High	High	High	High	High	High	High	High	High		10	0.349987	39.56	45.1	1.14004	0.189085
FALSE	High	Master Protein	Q08397	Lysyl oxidase homolog 1 OS=Homo sapiens OX=9606 GN=LOXL1 PE=1 SV=2	0	21.263	12	5	10	5	1	574	63.1	7.52	265	5	0	12.8	1285.2	12.1	15.3	29.4	5.1	19.6	22.8	30.5	25.4	High	High	High	High	High	High	High	High	High	High		10	0.35262	270.96	20.68	0.0763212	-3.71177
FALSE	High	Master Protein	P18669	Phosphoglycerate mutase 1 OS=Homo sapiens OX=9606 GN=PGAM1 PE=1 SV=2	0	16.134	18	4	6	2	1	254	28.8	7.18	86	4	0	76.6	107.4	122.8	81.1	77.6	51	98.3	88.2	86.7	80.6	High	High	High	High	High	High	High	High	High	High		10	0.352633	93.1	80.96	0.869603	-0.201572
FALSE	High	Master Protein	P12277	Creatine kinase B-type OS=Homo sapiens OX=9606 GN=CKB PE=1 SV=1	0	33.365	36	8	14	7	1	381	42.6	5.59	279	8	0	454.6	416.3	233.7	177.8	92.6	377.3	292.8	335.2	408.9	317.7	High	High	High	High	High	High	High	High	High	High		10	0.35412	275	346.38	1.25956	0.332924
FALSE	High	Master Protein	O75367	Core histone macro-H2A.1 OS=Homo sapiens OX=9606 GN=H2AFY PE=1 SV=4	0	39.185	33	11	16	9	1	372	39.6	9.79	336	11	1	370	425.3	576.9	440.8	403.1	651.5	374.7	449	556.1	475.9	High	High	High	High	High	High	High	High	High	High		10	0.354342	443.22	501.44	1.13136	0.178054
FALSE	High	Master Protein	Q5VTU8	ATP synthase subunit epsilon-like protein, mitochondrial OS=Homo sapiens OX=9606 GN=ATP5EP2 PE=3 SV=1	0	9.188	45	4	17	2	1	51	5.8	10.14	211	4	2	245.4	209.4	163.8	168.1	192.3	205.2	181.9	199.4	292.1	219.4	High	High	High	High	High	High	High	High	High	High		10	0.35474	195.8	219.6	1.12155	0.165497
FALSE	High	Master Protein	Q01995	Transgelin OS=Homo sapiens OX=9606 GN=TAGLN PE=1 SV=4	0	15.869	23	4	5	4	1	201	22.6	8.84	131	4	0	208.1	166.9	139.1	142.4	133	119.3	152.6	165.2	158.3	105.1	High	High	High	High	High	High	High	High	High	High		10	0.355506	157.9	140.1	0.88727	-0.172554
FALSE	High	Master Protein	P22626	Heterogeneous nuclear ribonucleoproteins A2/B1 OS=Homo sapiens OX=9606 GN=HNRNPA2B1 PE=1 SV=2	0	41.521	35	11	18	11	1	353	37.4	8.95	424	11	0	673.6	619.1	656.5	812.6	776.8	1117.3	644.4	838.3	651.1	749.6	High	High	High	High	High	High	High	High	High	High		10	0.356567	707.72	800.14	1.13059	0.177074
FALSE	High	Master Protein	Q15149	Plectin OS=Homo sapiens OX=9606 GN=PLEC PE=1 SV=3	0	108.506	9	39	51	37	1	4684	531.5	5.96	623	39	1	575.5	399.8	648.7	537.3	727	758.4	606.4	607.7	404.2	1306.4	High	High	High	High	High	High	High	High	High	High		10	0.357348	577.66	736.62	1.27518	0.3507
FALSE	High	Master Protein	P35222	Catenin beta-1 OS=Homo sapiens OX=9606 GN=CTNNB1 PE=1 SV=1	0	20.95	9	6	7	6	1	781	85.4	5.86	166	6	0	190.8	154.5	125.2	278	85.2	431.3	147	303.7	118.1	163.2	High	High	High	High	High	High	High	High	High	High		10	0.357742	166.74	232.66	1.39535	0.480623
FALSE	High	Master Protein	P35908	Keratin, type II cytoskeletal 2 epidermal OS=Homo sapiens OX=9606 GN=KRT2 PE=1 SV=2	0	190.116	72	45	79	38	1	639	65.4	8	1869	45	6	5140.3	2710.4	6189.5	2147.1	3662	4054.3	2573	4042.3	2700.5	2396.5	High	High	High	High	High	High	High	High	High	High		10	0.357946	3969.86	3153.32	0.794315	-0.332217
FALSE	High	Master Protein	P49458	Signal recognition particle 9 kDa protein OS=Homo sapiens OX=9606 GN=SRP9 PE=1 SV=2	0	6.195	27	3	3	3	1	86	10.1	7.97	42	3	0	74.1	43.2	40.8	69.2	49.5	107.1	64.9	98.5	38.7	43.3	High	High	High	High	High	High	High	High	High	High		10	0.359078	55.36	70.5	1.27348	0.348779
FALSE	High	Master Protein	O43852	Calumenin OS=Homo sapiens OX=9606 GN=CALU PE=1 SV=2	0	12.512	11	4	6	4	1	315	37.1	4.64	89	4	0	259.6	317.3	453.8	256	391.7	210.7	263.7	414.4	234.7	300	High	High	High	High	High	High	High	High	High	High		10	0.359608	335.68	284.7	0.848129	-0.237644
FALSE	High	Master Protein	P51888	Prolargin OS=Homo sapiens OX=9606 GN=PRELP PE=1 SV=1	0	44.826	43	14	28	14	1	382	43.8	9.38	416	14	0	657.2	3374.5	1708.6	1224.8	1604.3	766.2	2642.3	665.7	1101.5	485.8	High	High	High	High	High	High	High	High	High	High		10	0.360031	1713.88	1132.3	0.660665	-0.59801
FALSE	High	Master Protein	O14818	Proteasome subunit alpha type-7 OS=Homo sapiens OX=9606 GN=PSMA7 PE=1 SV=1	0	18.062	26	5	5	5	1	248	27.9	8.46	169	5	0	103.1	93.3	93.1	84.3	69.7	54	77.3	88.3	104.9	69.2	High	High	High	High	High	High	High	High	High	High		10	0.360507	88.7	78.74	0.887711	-0.171837
FALSE	High	Master Protein	Q13442	28 kDa heat- and acid-stable phosphoprotein OS=Homo sapiens OX=9606 GN=PDAP1 PE=1 SV=1	0	28.016	41	7	8	7	1	181	20.6	8.87	97	7	0	129.5	90	154.9	131.1	154.1	112.3	122.9	153.8	178.3	180.7	High	High	High	High	High	High	High	High	High	High		10	0.362236	131.92	149.6	1.13402	0.181447
FALSE	High	Master Protein	Q13423	NAD(P) transhydrogenase, mitochondrial OS=Homo sapiens OX=9606 GN=NNT PE=1 SV=3	0	96.773	27	30	52	30	1	1086	113.8	8.09	788	30	0	2011.7	1120.7	1007.1	1705.5	1241.4	1862.8	1608.7	1593.9	1427.2	1573.3	High	High	High	High	High	High	High	High	High	High	Oxidation [P131; P135]	10	0.36231	1417.28	1613.18	1.13822	0.186783
FALSE	High	Master Protein	P56181	NADH dehydrogenase [ubiquinone] flavoprotein 3, mitochondrial OS=Homo sapiens OX=9606 GN=NDUFV3 PE=1 SV=2	0	19.177	38	6	8	6	1	108	11.9	9.7	136	6	0	859.4	433.9	694.6	479.7	721.5	799.9	493.1	717.5	240	270.6	High	High	High	High	High	High	High	High	High	High		10	0.362802	637.82	504.22	0.790537	-0.339096
FALSE	High	Master Protein	O00399	Dynactin subunit 6 OS=Homo sapiens OX=9606 GN=DCTN6 PE=1 SV=1	0	12.024	19	3	4	3	1	190	20.7	6.32	111	3	0	111.1	125.6	129.9	114.3	139.7	141.5	128	105.2	139.1	153.3	High	High	High	High	High	High	High	High	High	High		10	0.363446	124.12	133.42	1.07493	0.104239
FALSE	High	Master Protein	P14555	Phospholipase A2, membrane associated OS=Homo sapiens OX=9606 GN=PLA2G2A PE=1 SV=2	0	16.947	36	5	6	5	1	144	16.1	9.23	88	5	0	88.7	99.6	229.5	110.8	285.2	422	253.8	200.1	116.3	144.6	High	High	High	High	High	High	High	High	High	High		10	0.364077	162.76	227.36	1.3969	0.482232
FALSE	High	Master Protein	P16402	Histone H1.3 OS=Homo sapiens OX=9606 GN=HIST1H1D PE=1 SV=2	0	66.583	45	18	47	6	1	221	22.3	11.02	773	18	0	294.1	392.5	899.2	423.6	608.6	414	729.3	361.7	1693.6	680.4	High	High	High	High	High	High	High	High	High	High		10	0.365799	523.6	775.8	1.48167	0.56722
FALSE	High	Master Protein	P14678	Small nuclear ribonucleoprotein-associated proteins B and B' OS=Homo sapiens OX=9606 GN=SNRPB PE=1 SV=2	0	8.574	18	3	5	3	1	240	24.6	11.19	66	3	0	191.6	161.9	247.8	198.8	185.3	239.3	233.9	230	176.4	195.6	High	High	High	High	High	High	High	High	High	High		10	0.365844	197.08	215.04	1.09113	0.125824
FALSE	High	Master Protein	Q8WUF5	RelA-associated inhibitor OS=Homo sapiens OX=9606 GN=PPP1R13L PE=1 SV=4	0	19.3	11	6	7	6	1	828	89	6.81	140	6	0	85.6	76	106	100.4	94.7	75.3	102.2	90.5	126.5	119.5	High	High	High	High	High	High	High	High	High	High		10	0.368463	92.54	102.8	1.11087	0.151691
FALSE	High	Master Protein	P01859	Immunoglobulin heavy constant gamma 2 OS=Homo sapiens OX=9606 GN=IGHG2 PE=1 SV=2	0	35.664	34	10	23	4	1	326	35.9	7.59	306	10	4	453.1	320.6	753	319	474.5	732.2	919	649.8	506.5	199.5	High	High	High	High	High	High	High	High	High	High		10	0.368873	464.04	601.4	1.29601	0.374076
FALSE	High	Master Protein	Q99623	Prohibitin-2 OS=Homo sapiens OX=9606 GN=PHB2 PE=1 SV=2	0	51.694	51	16	24	16	1	299	33.3	9.83	479	16	0	1139.1	797.8	779.1	799.3	572.9	724.6	716.3	865.3	816.1	372.6	High	High	High	High	High	High	High	High	High	High		10	0.37158	817.64	698.98	0.854875	-0.226215
FALSE	High	Master Protein	P08559	Pyruvate dehydrogenase E1 component subunit alpha, somatic form, mitochondrial OS=Homo sapiens OX=9606 GN=PDHA1 PE=1 SV=3	0	71.37	58	24	38	24	1	390	43.3	8.06	536	24	0	1469.6	1357.9	1351.7	1375.3	1784.6	1011	1576.1	1661	1295.8	1065.7	High	High	High	High	High	High	High	High	High	High		10	0.372478	1467.82	1321.92	0.900601	-0.15104
FALSE	High	Master Protein	Q01130	Serine/arginine-rich splicing factor 2 OS=Homo sapiens OX=9606 GN=SRSF2 PE=1 SV=4	0	10.937	12	3	3	3	1	221	25.5	11.85	123	3	0	67.3	55.4	63	69.8	71.1	90.5	70.9	57.2	77.3	61.6	High	High	High	High	High	High	High	High	High	High		10	0.373206	65.32	71.5	1.09461	0.130418
FALSE	High	Master Protein	Q5SSJ5	Heterochromatin protein 1-binding protein 3 OS=Homo sapiens OX=9606 GN=HP1BP3 PE=1 SV=1	0	15.496	10	7	7	7	1	553	61.2	9.67	79	7	0	170.7	255.2	380.9	293.4	497.6	398.1	429.1	377.4	362.8	309.7	High	High	High	High	High	High	High	High	High	High		10	0.373754	319.56	375.42	1.1748	0.232419
FALSE	High	Master Protein	P35268	60S ribosomal protein L22 OS=Homo sapiens OX=9606 GN=RPL22 PE=1 SV=2	0	9.925	19	2	4	2	1	128	14.8	9.19	210	2	0	41.6	43.6	40.5	50.3	65.2	48.7	49.1	64.9	50.5	53.6	High	High	High	High	High	High	High	High	High	High		10	0.376757	48.24	53.36	1.10614	0.145529
FALSE	High	Master Protein	P61769	Beta-2-microglobulin OS=Homo sapiens OX=9606 GN=B2M PE=1 SV=1	0.001	5.782	17	2	5	2	1	119	13.7	6.52	64	2	0	298.6	309.9	467.9	343.3	422.1	424.6	457.3	435.4	476.5	275.3	High	High	High	High	High	High	High	High	High	High		10	0.377237	368.36	413.82	1.12341	0.167887
FALSE	High	Master Protein	P15259	Phosphoglycerate mutase 2 OS=Homo sapiens OX=9606 GN=PGAM2 PE=1 SV=3	0	17.342	15	4	7	2	1	253	28.7	8.88	123	4	2	731	622.2	576.2	470.2	352.5	500.3	553.7	761.7	699.9	610.8	High	High	High	High	High	High	High	High	High	High		10	0.378839	550.42	625.28	1.13601	0.183969
FALSE	High	Master Protein	P35237	Serpin B6 OS=Homo sapiens OX=9606 GN=SERPINB6 PE=1 SV=3	0	28.366	28	8	11	8	1	376	42.6	5.27	138	8	0	435.1	421.8	222.6	470.2	255.4	309.5	629.4	301.5	527.4	415	High	High	High	High	High	High	High	High	High	High		10	0.379157	361.02	436.56	1.20924	0.274101
FALSE	High	Master Protein	P53814	Smoothelin OS=Homo sapiens OX=9606 GN=SMTN PE=1 SV=7	0	9.688	3	3	3	3	1	917	99	9.07	83	3	0	52	26.1	19.3	33.1	38	45.5	39.5	38	40.6	32.5	High	High	High	High	High	High	High	High	High	High		10	0.380326	33.7	39.22	1.1638	0.218841
FALSE	High	Master Protein	O95817	BAG family molecular chaperone regulator 3 OS=Homo sapiens OX=9606 GN=BAG3 PE=1 SV=3	0	91.756	66	26	39	26	1	575	61.6	6.95	791	26	0	1261.1	1379	1667.6	1771.7	1966.2	899	1568.5	1161.3	1902.1	1513	High	High	High	High	High	High	High	High	High	High	Oxidation [P147]	10	0.380597	1609.12	1408.78	0.875497	-0.191826
FALSE	High	Master Protein	P23284	Peptidyl-prolyl cis-trans isomerase B OS=Homo sapiens OX=9606 GN=PPIB PE=1 SV=2	0	21.825	38	8	12	7	1	216	23.7	9.41	166	8	0	564.5	700	527.5	899.5	635	523.7	754.4	734	442.1	424.1	High	High	High	High	High	High	High	High	High	High		10	0.380601	665.3	575.66	0.865264	-0.208788
FALSE	High	Master Protein	O00483	Cytochrome c oxidase subunit NDUFA4 OS=Homo sapiens OX=9606 GN=NDUFA4 PE=1 SV=1	0	8.833	41	4	6	4	1	81	9.4	9.38	97	4	0	410.6	374.1	234.3	342.7	246.5	333.3	353.3	323.8	653.6	292	High	High	High	High	High	High	High	High	High	High		10	0.380633	321.64	391.2	1.21627	0.28246
FALSE	High	Master Protein	Q99714	3-hydroxyacyl-CoA dehydrogenase type-2 OS=Homo sapiens OX=9606 GN=HSD17B10 PE=1 SV=3	0	10.007	20	3	3	3	1	261	26.9	7.78	93	3	0	34.1	22.3	10.8	19.4	18.8	17.9	33.2	32	23.5	21.2	High	High	High	High	High	High	High	High	High	High		10	0.380733	21.08	25.56	1.21252	0.278013
FALSE	High	Master Protein	Q9BUP0	EF-hand domain-containing protein D1 OS=Homo sapiens OX=9606 GN=EFHD1 PE=1 SV=1	0	8.17	13	3	4	2	1	239	26.9	5.39	77	3	1	182.4	74.3	161.9	137.7	103.8	152.1	119.4	93.1	124.9	50.5	High	High	High	High	High	High	High	High	High	High		10	0.381912	132.02	108	0.818058	-0.289725
FALSE	High	Master Protein	P10636	Microtubule-associated protein tau OS=Homo sapiens OX=9606 GN=MAPT PE=1 SV=5	0	11.309	9	5	6	5	1	758	78.9	6.71	121	5	0	10.6	7.9	22.8	17.4	32.7	8.9	35	31.6	39.3	12	High	High	High	High	High	High	High	High	High	High		10	0.38198	18.28	25.36	1.38731	0.472289
FALSE	High	Master Protein	P61247	40S ribosomal protein S3a OS=Homo sapiens OX=9606 GN=RPS3A PE=1 SV=2	0	9.278	10	3	4	3	1	264	29.9	9.73	100	3	0	75.3	109	124.3	105.8	164.6	79.2	120.4	107.1	112.3	82.7	High	High	High	High	High	High	High	High	High	High		10	0.382125	115.8	100.34	0.866494	-0.206738
FALSE	High	Master Protein	Q15019	Septin-2 OS=Homo sapiens OX=9606 GN=SEPT2 PE=1 SV=1	0	35.308	43	11	12	11	1	361	41.5	6.6	187	11	0	519.3	718.4	490.5	390.4	338.3	363.5	550.4	447.9	452.8	268.6	High	High	High	High	High	High	High	High	High	High		10	0.382527	491.38	416.64	0.847898	-0.238038
FALSE	High	Master Protein	P67809	Nuclease-sensitive element-binding protein 1 OS=Homo sapiens OX=9606 GN=YBX1 PE=1 SV=3	0	35.914	34	7	11	5	1	324	35.9	9.88	270	7	0	14.9	20.6	32.8	25.3	45	10.8	26.5	12.8	31.7	26.1	High	High	High	High	High	High	High	High	High	High		10	0.383158	27.72	21.58	0.778499	-0.361232
FALSE	High	Master Protein	P60900	Proteasome subunit alpha type-6 OS=Homo sapiens OX=9606 GN=PSMA6 PE=1 SV=1	0	21.658	24	5	5	5	1	246	27.4	6.76	217	5	0	429.9	390.4	342.2	210.7	221.6	215.6	317.5	291.2	333	200.1	High	High	High	High	High	High	High	High	High	High		10	0.386127	318.96	271.48	0.851141	-0.23253
FALSE	High	Master Protein	P14314	Glucosidase 2 subunit beta OS=Homo sapiens OX=9606 GN=PRKCSH PE=1 SV=2	0	25.213	14	9	10	9	1	528	59.4	4.41	127	9	0	318.8	414.7	515.7	455.1	474.7	424.4	459.3	377.8	568.6	593.4	High	High	High	High	High	High	High	High	High	High		10	0.386327	435.8	484.7	1.11221	0.153426
FALSE	High	Master Protein	Q14764	Major vault protein OS=Homo sapiens OX=9606 GN=MVP PE=1 SV=4	0	45.519	20	14	15	14	1	893	99.3	5.48	295	14	0	330	416.1	422.9	261.2	236.2	254.6	374.6	281.1	324.8	216.1	High	High	High	High	High	High	High	High	High	High		10	0.389132	333.28	290.24	0.870859	-0.199488
FALSE	High	Master Protein	P12883	Myosin-7 OS=Homo sapiens OX=9606 GN=MYH7 PE=1 SV=5	0	834.463	63	178	563	56	1	1935	223	5.8	8929	178	123	21348.5	15811.2	12724.2	30693.3	21399.9	23185.3	17387.8	22459.8	21095.7	41495	High	High	High	High	High	High	High	High	High	High		10	0.390495	20395.4	25124.7	1.23188	0.300862
FALSE	High	Master Protein	Q6PCB0	von Willebrand factor A domain-containing protein 1 OS=Homo sapiens OX=9606 GN=VWA1 PE=1 SV=1	0	12.448	10	3	5	3	1	445	46.8	7.68	109	3	0	232.2	222.1	140.5	167.6	164.4	204.2	197.9	254.2	154.1	226.4	High	High	High	High	High	High	High	High	High	High		10	0.391611	185.36	207.36	1.11869	0.161808
FALSE	High	Master Protein	Q92506	Estradiol 17-beta-dehydrogenase 8 OS=Homo sapiens OX=9606 GN=HSD17B8 PE=1 SV=2	0	17.599	20	4	5	4	1	261	27	6.54	161	4	0	49.6	51.7	86.9	30.3	45.6	37.3	47.8	48.5	47.3	39.8	High	High	High	High	High	High	High	High	High	High		10	0.391972	52.82	44.14	0.835668	-0.258998
FALSE	High	Master Protein	Q8NB12	Histone-lysine N-methyltransferase SMYD1 OS=Homo sapiens OX=9606 GN=SMYD1 PE=1 SV=1	0.001	4.796	4	2	2	2	1	490	56.6	7.09	33	2	0	31.4	46.9	32.1	31.8	21.4	64.2	61.3	23.6	35.1	23.7	High	High	High	High	High	High	High	High	High	High		10	0.391998	32.72	41.58	1.27078	0.345717
FALSE	High	Master Protein	O94875	Sorbin and SH3 domain-containing protein 2 OS=Homo sapiens OX=9606 GN=SORBS2 PE=1 SV=3	0	124.679	29	34	85	33	1	1100	124	8.31	1342	34	1	2150	2323.8	2931.2	4274.9	5289.1	2148.4	2359.2	3529.6	2628.9	3329.7	High	High	High	High	High	High	High	High	High	High		10	0.394526	3393.8	2799.16	0.824786	-0.277908
FALSE	High	Master Protein	Q15459	Splicing factor 3A subunit 1 OS=Homo sapiens OX=9606 GN=SF3A1 PE=1 SV=1	0	10.37	4	3	3	3	1	793	88.8	5.22	77	3	0	73.6	79.8	115	80.7	126.3	89.2	93.4	86.4	75.9	80.6	High	High	High	High	High	High	High	High	High	High		10	0.394968	95.08	85.1	0.895036	-0.159983
FALSE	High	Master Protein	P27658	Collagen alpha-1(VIII) chain OS=Homo sapiens OX=9606 GN=COL8A1 PE=1 SV=2	0.001	4.582	3	2	2	2	1	744	73.3	9.61	45	2	0	72.8	58.4	89.7	52	71.5	99.6	48.4	60	33.2	43.9	High	High	High	High	High	High	High	High	High	High	Oxidation [P368; P455; P460]	10	0.395257	68.88	57.02	0.827816	-0.272617
FALSE	High	Master Protein	Q99497	Protein/nucleic acid deglycase DJ-1 OS=Homo sapiens OX=9606 GN=PARK7 PE=1 SV=2	0	22.385	38	5	9	5	1	189	19.9	6.79	226	5	0	182.2	229	294	225.8	209.7	204.9	310.6	226	346.8	207.3	High	High	High	High	High	High	High	High	High	High		10	0.395888	228.14	259.12	1.13579	0.183701
FALSE	High	Master Protein	P02794	Ferritin heavy chain OS=Homo sapiens OX=9606 GN=FTH1 PE=1 SV=2	0	8.886	17	3	4	3	1	183	21.2	5.55	111	3	0	225.7	187.4	169	139.9	78.7	145.4	252.3	86.4	326	206.5	High	High	High	High	High	High	High	High	High	High		10	0.397366	160.14	203.32	1.26964	0.344418
FALSE	High	Master Protein	Q8WWI1	LIM domain only protein 7 OS=Homo sapiens OX=9606 GN=LMO7 PE=1 SV=3	0	56.732	16	18	21	18	1	1683	192.6	8.09	340	18	0	457.9	545.7	759.4	893.9	1004.1	529.9	628.4	746.7	616.3	655	High	High	High	High	High	High	High	High	High	High		10	0.397415	732.2	635.26	0.867604	-0.204891
FALSE	High	Master Protein	P15924	Desmoplakin OS=Homo sapiens OX=9606 GN=DSP PE=1 SV=3	0	60.353	7	20	29	20	1	2871	331.6	6.81	516	20	0	848.2	500.2	438.3	778.1	684.4	890.5	562.9	849.8	486.1	1045.9	High	High	High	High	High	High	High	High	High	High		10	0.397984	649.84	767.04	1.18035	0.239217
FALSE	High	Master Protein	P62917	60S ribosomal protein L8 OS=Homo sapiens OX=9606 GN=RPL8 PE=1 SV=2	0	8.815	11	2	3	2	1	257	28	11.03	141	2	0	28.7	36	45.7	37	91.7	11.2	49.7	40.1	44.2	35.4	High	High	High	High	High	High	High	High	High	High		10	0.398328	47.82	36.12	0.755332	-0.404816
FALSE	High	Master Protein	P09497	Clathrin light chain B OS=Homo sapiens OX=9606 GN=CLTB PE=1 SV=1	0	20.162	24	6	10	6	1	229	25.2	4.64	95	6	0	297	302.4	359.7	391.3	362.4	572.3	331.2	402.9	341	297.9	High	High	High	High	High	High	High	High	High	High		10	0.398994	342.56	389.06	1.13574	0.183636
FALSE	High	Master Protein	Q15327	Ankyrin repeat domain-containing protein 1 OS=Homo sapiens OX=9606 GN=ANKRD1 PE=1 SV=2	0	12.425	13	4	5	4	1	319	36.2	7.5	84	4	0	291.9	282.2	269	395.2	299.2	173.1	369.4	348.6	245.5	199.9	High	High	High	High	High	High	High	High	High	High		10	0.4008	307.5	267.3	0.869268	-0.202127
FALSE	High	Master Protein	P06733	Alpha-enolase OS=Homo sapiens OX=9606 GN=ENO1 PE=1 SV=2	0	169.689	68	29	79	25	1	434	47.1	7.39	1536	29	2	3041.7	2686.5	1881	2284	1522.4	2597.1	2122.9	2678.3	2911	2443.7	High	High	High	High	High	High	High	High	High	High	Oxidation [P215]	10	0.401272	2283.12	2550.6	1.11716	0.15983
FALSE	High	Master Protein	Q6JBY9	CapZ-interacting protein OS=Homo sapiens OX=9606 GN=RCSD1 PE=1 SV=1	0	9.876	7	2	3	2	1	416	44.5	5.4	71	2	0	51.2	43.8	54.4	60.5	58.8	57.5	49.4	55.5	65.6	58.2	High	High	High	High	High	High	High	High	High	High		10	0.401652	53.74	57.24	1.06513	0.0910274
FALSE	High	Master Protein	P81605	Dermcidin OS=Homo sapiens OX=9606 GN=DCD PE=1 SV=2	0	9.559	20	3	3	3	1	110	11.3	6.54	66	3	0	63.8	56.5	178.4	108.4	395.1	139.8	83.5	98.6	97.2	103.2	High	High	High	High	High	High	High	High	High	High		10	0.401955	160.44	104.46	0.651085	-0.619083
FALSE	High	Master Protein	P50402	Emerin OS=Homo sapiens OX=9606 GN=EMD PE=1 SV=1	0	10.223	13	3	3	3	1	254	29	5.5	70	3	0	67.7	48	84.8	72.4	80.6	109	61.7	70.5	59	111.4	High	High	High	High	High	High	High	High	High	High		10	0.40471	70.7	82.32	1.16436	0.219533
FALSE	High	Master Protein	P23588	Eukaryotic translation initiation factor 4B OS=Homo sapiens OX=9606 GN=EIF4B PE=1 SV=2	0	24.126	18	8	11	8	1	611	69.1	5.73	186	8	0	314.7	269.8	399.6	314	401.9	300	343.5	333.3	462.4	439.3	High	High	High	High	High	High	High	High	High	High		10	0.410164	340	375.7	1.105	0.144046
FALSE	High	Master Protein	O95218	Zinc finger Ran-binding domain-containing protein 2 OS=Homo sapiens OX=9606 GN=ZRANB2 PE=1 SV=2	0.001	5.311	7	2	2	2	1	330	37.4	10.01	23	2	0	18	16.1	18.4	17.6	12.4	13.4	17.9	9.8	11.7	20.1	High	High	High	High	High	High	High	High	High	High		10	0.411157	16.5	14.58	0.883636	-0.178475
FALSE	High	Master Protein	Q9UBS4	DnaJ homolog subfamily B member 11 OS=Homo sapiens OX=9606 GN=DNAJB11 PE=1 SV=1	0	13.17	23	4	4	4	1	358	40.5	6.18	64	4	0	66.9	111.6	80.7	94.4	102.3	61.4	102.8	81.3	88.7	76.5	High	High	High	High	High	High	High	High	High	High		10	0.412068	91.18	82.14	0.900855	-0.150632
FALSE	High	Master Protein	P38159	RNA-binding motif protein, X chromosome OS=Homo sapiens OX=9606 GN=RBMX PE=1 SV=3	0	31.826	31	15	20	7	1	391	42.3	10.05	206	15	3	305.6	307.3	477.7	392.9	444.6	379.6	446.1	360.8	437.6	484.4	High	High	High	High	High	High	High	High	High	High		10	0.412303	385.62	421.7	1.09356	0.129037
FALSE	High	Master Protein	Q9Y6C2	EMILIN-1 OS=Homo sapiens OX=9606 GN=EMILIN1 PE=1 SV=3	0	7.502	4	4	4	4	1	1016	106.6	5.17	79	4	0	35.3	78	74.4	46.8	65.8	74.6	101.6	48.9	59	68.5	High	High	High	High	High	High	High	High	High	High	Oxidation [P621]	10	0.413108	60.06	70.52	1.17416	0.231628
FALSE	High	Master Protein	P08603	Complement factor H OS=Homo sapiens OX=9606 GN=CFH PE=1 SV=4	0	42.78	15	17	20	11	1	1231	139	6.61	215	17	5	191.8	364.2	3104.3	164.6	553.6	333.5	482	171	244.1	700	High	High	High	High	High	High	High	High	High	High		10	0.414843	875.7	386.12	0.440927	-1.18139
FALSE	High	Master Protein	P08237	ATP-dependent 6-phosphofructokinase, muscle type OS=Homo sapiens OX=9606 GN=PFKM PE=1 SV=2	0	40.758	20	13	17	13	1	780	85.1	7.99	266	13	0	359.4	303.5	294.4	232.2	179.9	429.5	330.9	316.7	216.7	276.5	High	High	High	High	High	High	High	High	High	High	Oxidation [P411]	10	0.414977	273.88	314.06	1.14671	0.197496
FALSE	High	Master Protein	O60493	Sorting nexin-3 OS=Homo sapiens OX=9606 GN=SNX3 PE=1 SV=3	0	8.69	22	4	4	4	1	162	18.8	8.66	64	4	0	397.4	314.3	378.7	369.5	344	282.2	366.9	403.6	312	329	High	High	High	High	High	High	High	High	High	High		10	0.415679	360.78	338.74	0.93891	-0.090941
FALSE	High	Master Protein	Q702N8	Xin actin-binding repeat-containing protein 1 OS=Homo sapiens OX=9606 GN=XIRP1 PE=1 SV=1	0	222.622	46	62	78	62	1	1843	198.4	6.15	1539	62	0	2002.7	2082.7	2744.2	5029.1	4794.6	2195.5	2499.7	3941.4	2280.4	2597.4	High	High	High	High	High	High	High	High	High	High		10	0.41602	3330.66	2702.88	0.811515	-0.301311
FALSE	High	Master Protein	P14543	Nidogen-1 OS=Homo sapiens OX=9606 GN=NID1 PE=1 SV=3	0	147.285	36	38	82	37	1	1247	136.3	5.29	1617	38	0	2382.5	2571.3	2174.7	1441.7	1895.5	1551.5	1849.9	2000.3	2450.4	1484.5	High	High	High	High	High	High	High	High	High	High	Oxidation [P731]	10	0.416066	2093.14	1867.32	0.892114	-0.1647
FALSE	High	Master Protein	Q9Y281	Cofilin-2 OS=Homo sapiens OX=9606 GN=CFL2 PE=1 SV=1	0	30.978	33	10	14	8	1	166	18.7	7.88	231	10	1	469.5	347.1	538.8	728.1	652.9	396.3	564.3	702.9	309.8	332.7	High	High	High	High	High	High	High	High	High	High		10	0.417439	547.28	461.2	0.842713	-0.246887
FALSE	High	Master Protein	O60313	Dynamin-like 120 kDa protein, mitochondrial OS=Homo sapiens OX=9606 GN=OPA1 PE=1 SV=3	0	27.683	10	9	9	9	1	960	111.6	7.87	158	9	0	77.8	66.5	51.2	90.8	89.9	50.1	91.1	78	93	124.7	High	High	High	High	High	High	High	High	High	High		10	0.417516	75.24	87.38	1.16135	0.215803
FALSE	High	Master Protein	Q03591	Complement factor H-related protein 1 OS=Homo sapiens OX=9606 GN=CFHR1 PE=1 SV=2	0	34.212	31	11	18	5	1	330	37.6	7.39	311	11	1	107.2	135.4	4496.1	55.4	252.5	220.1	233.6	26.9	143.8	668.2	High	High	High	High	High	High	High	High	High	High		10	0.417889	1009.32	258.52	0.256133	-1.96504
FALSE	High	Master Protein	Q9Y2Q3	Glutathione S-transferase kappa 1 OS=Homo sapiens OX=9606 GN=GSTK1 PE=1 SV=3	0	8.346	19	3	3	3	1	226	25.5	8.41	50	3	0	94.8	82.4	83.8	86.2	39.1	123.5	96.4	73.2	86.4	66.5	High	High	High	High	High	High	High	High	High	High		10	0.418562	77.26	89.2	1.15454	0.207322
FALSE	High	Master Protein	O15230	Laminin subunit alpha-5 OS=Homo sapiens OX=9606 GN=LAMA5 PE=1 SV=8	0	70.151	8	22	24	22	1	3695	399.5	7.02	592	22	0	558.8	617.4	564.4	403.4	429	623.3	508.2	523.9	686.7	474.6	High	High	High	High	High	High	High	High	High	High		10	0.420771	514.6	563.34	1.09471	0.130554
FALSE	High	Master Protein	Q16181	Septin-7 OS=Homo sapiens OX=9606 GN=SEPT7 PE=1 SV=2	0	23.151	19	10	14	9	1	437	50.6	8.63	97	10	1	624	880.1	739.1	586.7	527	573.3	840.7	550.4	574.7	427.5	High	High	High	High	High	High	High	High	High	High		10	0.421376	671.38	593.32	0.883732	-0.178319
FALSE	High	Master Protein	Q86SX6	Glutaredoxin-related protein 5, mitochondrial OS=Homo sapiens OX=9606 GN=GLRX5 PE=1 SV=2	0	9.598	28	3	3	3	1	157	16.6	6.79	99	3	0	35.1	33.8	37.8	39.4	45.2	31.9	293.7	38.7	27.3	22.6	High	High	High	High	High	High	High	High	High	High		10	0.423185	38.26	82.84	2.16519	1.11449
FALSE	High	Master Protein	Q02218	2-oxoglutarate dehydrogenase, mitochondrial OS=Homo sapiens OX=9606 GN=OGDH PE=1 SV=3	0	14.386	6	6	6	6	1	1023	115.9	6.86	71	6	0	66	119.8	72.4	73.2	64.6	61.4	99.5	56.8	71.6	50.1	High	High	High	High	High	High	High	High	High	High		10	0.424096	79.2	67.88	0.857071	-0.222514
FALSE	High	Master Protein	Q16082	Heat shock protein beta-2 OS=Homo sapiens OX=9606 GN=HSPB2 PE=1 SV=2	0	11.085	25	3	4	3	1	182	20.2	5.17	127	3	0	181.3	196	236.5	159.7	175.5	244.4	179.4	217.2	154.6	247.9	High	High	High	High	High	High	High	High	High	High		10	0.424105	189.8	208.7	1.09958	0.136951
FALSE	High	Master Protein	P12268	Inosine-5'-monophosphate dehydrogenase 2 OS=Homo sapiens OX=9606 GN=IMPDH2 PE=1 SV=2	0	7.653	6	2	2	2	1	514	55.8	6.9	78	2	0	34.1	31	41.5	27.9	20.8	28.5	31.8	37.4	38.6	35.3	High	High	High	High	High	High	High	High	High	High		10	0.426214	31.06	34.32	1.10496	0.143992
FALSE	High	Master Protein	P17568	NADH dehydrogenase [ubiquinone] 1 beta subcomplex subunit 7 OS=Homo sapiens OX=9606 GN=NDUFB7 PE=1 SV=4	0	26.495	46	8	11	8	1	137	16.4	8.92	213	8	0	667.3	507.6	315.1	517.3	153.4	425.7	351.9	479.9	267.6	207.3	High	High	High	High	High	High	High	High	High	High		10	0.426742	432.14	346.48	0.801777	-0.318727
FALSE	High	Master Protein	Q9Y371	Endophilin-B1 OS=Homo sapiens OX=9606 GN=SH3GLB1 PE=1 SV=1	0.001	4.964	6	2	2	2	1	365	40.8	6.04	42	2	0	43.3	42.5	51.6	73.3	35.1	58.6	63.4	62.5	49.7	43.5	High	High	High	High	High	High	High	High	High	High		10	0.427208	49.16	55.54	1.12978	0.176042
FALSE	High	Master Protein	P61513	60S ribosomal protein L37a OS=Homo sapiens OX=9606 GN=RPL37A PE=1 SV=2	0	6.991	32	3	4	3	1	92	10.3	10.43	30	3	0	71.1	93.3	151	106.7	167	55	113.9	103.2	139.2	82.1	High	High	High	High	High	High	High	High	High	High		10	0.427853	117.82	98.68	0.837549	-0.255755
FALSE	High	Master Protein	Q07955	Serine/arginine-rich splicing factor 1 OS=Homo sapiens OX=9606 GN=SRSF1 PE=1 SV=2	0	10.924	26	5	6	5	1	248	27.7	10.36	82	5	0	107.3	67.6	79.7	104.9	107.8	173.8	84.7	92.1	77.8	119.8	High	High	High	High	High	High	High	High	High	High		10	0.429118	93.46	109.64	1.17312	0.230353
FALSE	High	Master Protein	P47914	60S ribosomal protein L29 OS=Homo sapiens OX=9606 GN=RPL29 PE=1 SV=2	0	13.479	24	5	7	5	1	159	17.7	11.66	40	5	0	722.7	755.8	1216.4	947.5	1307.8	437.1	1120.6	768.7	1171.1	702.4	High	High	High	High	High	High	High	High	High	High		10	0.431058	990.04	839.98	0.84843	-0.237132
FALSE	High	Master Protein	P62879	Guanine nucleotide-binding protein G(I)/G(S)/G(T) subunit beta-2 OS=Homo sapiens OX=9606 GN=GNB2 PE=1 SV=3	0	29.112	31	9	13	3	1	340	37.3	6	347	9	4	908.7	879	581.1	740.2	575.2	671.9	587.1	733.4	785.5	565.6	High	High	High	High	High	High	High	High	High	High		10	0.431378	736.84	668.7	0.907524	-0.139992
FALSE	High	Master Protein	P26038	Moesin OS=Homo sapiens OX=9606 GN=MSN PE=1 SV=3	0	47.181	24	15	18	9	1	577	67.8	6.4	263	15	0	543.1	459.5	322.5	575.5	367.8	691	423.6	655.8	363.5	469.9	High	High	High	High	High	High	High	High	High	High		10	0.431948	453.68	520.76	1.14786	0.198944
FALSE	High	Master Protein	P22307	Non-specific lipid-transfer protein OS=Homo sapiens OX=9606 GN=SCP2 PE=1 SV=2	0	13.6	6	5	6	5	1	547	59	6.89	46	5	0	105.3	99.4	111.6	99.6	73.9	68.9	105.7	121.7	159.2	100.7	High	High	High	High	High	High	High	High	High	High		10	0.432655	97.96	111.24	1.13557	0.183411
FALSE	High	Master Protein	P07900	Heat shock protein HSP 90-alpha OS=Homo sapiens OX=9606 GN=HSP90AA1 PE=1 SV=5	0	28.425	14	8	12	4	1	732	84.6	5.02	235	8	0	71.4	92.1	69.5	61.6	45.7	126.4	91.3	91.1	53.5	45.7	High	High	High	High	High	High	High	High	High	High		10	0.433915	68.06	81.6	1.19894	0.261762
FALSE	High	Master Protein	P55072	Transitional endoplasmic reticulum ATPase OS=Homo sapiens OX=9606 GN=VCP PE=1 SV=4	0	89.376	32	27	38	27	1	806	89.3	5.26	620	27	0	1710.1	2010	1172.3	1297.8	1292.4	1952.3	1270.2	1858.6	1479.4	1750.5	High	High	High	High	High	High	High	High	High	High	Oxidation [P545]	10	0.435067	1496.52	1662.2	1.11071	0.151482
FALSE	High	Master Protein	Q96EL3	39S ribosomal protein L53, mitochondrial OS=Homo sapiens OX=9606 GN=MRPL53 PE=1 SV=1	0	11.767	41	4	5	4	1	112	12.1	8.76	97	4	0	111.1	88.3	100.7	63	117.2	98.1	91.5	61.9	107.2	68.5	High	High	High	High	High	High	High	High	High	High		10	0.436275	96.06	85.44	0.889444	-0.169024
FALSE	High	Master Protein	Q99541	Perilipin-2 OS=Homo sapiens OX=9606 GN=PLIN2 PE=1 SV=2	0	15.251	13	5	6	5	1	437	48	6.8	86	5	0	24.3	11.3	13.7	13.2	5.9	12.4	13.6	9.6	43.2	17.5	High	High	High	High	High	High	High	High	High	High		10	0.436372	13.68	19.26	1.40789	0.493539
FALSE	High	Master Protein	E7EW31	Proline-rich basic protein 1 OS=Homo sapiens OX=9606 GN=PROB1 PE=2 SV=2	0	6.82	3	2	3	2	1	1015	106.9	9.63	56	2	0	15.1	11.1	21.2	19.4	15.1	16.6	14.8	22.6	15.1	23.3	High	High	High	High	High	High	High	High	High	High		10	0.437712	16.38	18.48	1.12821	0.174029
FALSE	High	Master Protein	Q6UXV4	MICOS complex subunit MIC27 OS=Homo sapiens OX=9606 GN=APOOL PE=1 SV=1	0	43.094	50	12	18	12	1	268	29.1	9.52	363	12	0	593.3	487.8	249.8	500.4	415.1	430.8	443.9	444.2	988.7	443.2	High	High	High	High	High	High	High	High	High	High		10	0.438586	449.28	550.16	1.22454	0.292236
FALSE	High	Master Protein	P62633	Cellular nucleic acid-binding protein OS=Homo sapiens OX=9606 GN=CNBP PE=1 SV=1	0.001	4.535	13	2	4	2	1	177	19.5	7.71	32	2	0	12.9	11.2	17.2	17.8	24.1	18.1	17.9	13.1	31.7	18.1	High	High	High	High	High	High	High	High	High	High		10	0.438589	16.64	19.78	1.1887	0.249387
FALSE	High	Master Protein	P05114	Non-histone chromosomal protein HMG-14 OS=Homo sapiens OX=9606 GN=HMGN1 PE=1 SV=3	0	7.52	29	2	3	2	1	100	10.7	9.6	42	2	0	61.7	48.6	86.5	45.7	47.8	57	36.4	69.5	101.1	80.3	High	High	High	High	High	High	High	High	High	High		10	0.440068	58.06	68.86	1.18601	0.246122
FALSE	High	Master Protein	P12235	ADP/ATP translocase 1 OS=Homo sapiens OX=9606 GN=SLC25A4 PE=1 SV=4	0	30.23	28	9	13	9	1	298	33	9.76	176	9	0	747	639.7	446.8	897.9	678.4	831.3	723.1	449.8	634.8	268.1	High	High	High	High	High	High	High	High	High	High		10	0.441852	681.96	581.42	0.852572	-0.230106
FALSE	High	Master Protein	P35527	Keratin, type I cytoskeletal 9 OS=Homo sapiens OX=9606 GN=KRT9 PE=1 SV=3	0	127.964	53	24	54	23	1	623	62	5.24	2135	24	0	2175.1	1063.6	802	556	1963	1328.2	956.8	599.3	1287.2	990.3	High	High	High	High	High	High	High	High	High	High		10	0.443826	1311.94	1032.36	0.786896	-0.345756
FALSE	High	Master Protein	P13533	Myosin-6 OS=Homo sapiens OX=9606 GN=MYH6 PE=1 SV=5	0	546.297	42	120	403	3	1	1939	223.6	5.73	6217	120	0		6.3	7.3		3.5	180.8	6.5	3.4	9.2	16.5	High	High	High	High	High	High	High	High	High	High	Oxidation [P683]	8	0.444593	5.7	43.28	7.59298	2.92467
FALSE	High	Master Protein	Q9HCC0	Methylcrotonoyl-CoA carboxylase beta chain, mitochondrial OS=Homo sapiens OX=9606 GN=MCCC2 PE=1 SV=1	0	42.117	30	14	18	14	1	563	61.3	7.68	311	14	0	772	618.5	467.8	481.1	399.1	654.3	495	615.4	645.5	617.7	High	High	High	High	High	High	High	High	High	High		10	0.446756	547.7	605.58	1.10568	0.144932
FALSE	High	Master Protein	Q8TB37	Iron-sulfur protein NUBPL OS=Homo sapiens OX=9606 GN=NUBPL PE=1 SV=3	0	9.078	11	3	3	3	1	319	34.1	9.04	76	3	0	100.3	71.4	59	82.9	81.5	70.8	89.9	105	108.3	65.3	High	High	High	High	High	High	High	High	High	High		10	0.447403	79.02	87.86	1.11187	0.152989
FALSE	High	Master Protein	Q14126	Desmoglein-2 OS=Homo sapiens OX=9606 GN=DSG2 PE=1 SV=2	0	24.069	10	8	8	8	1	1118	122.2	5.24	146	8	0	254.3	166	129.6	179.4	156.4	251.3	183.3	183.5	114	311.3	High	High	High	High	High	High	High	High	High	High		10	0.448748	177.14	208.68	1.17805	0.236402
FALSE	High	Master Protein	P46779	60S ribosomal protein L28 OS=Homo sapiens OX=9606 GN=RPL28 PE=1 SV=3	0	22.804	40	7	10	7	1	137	15.7	12.02	148	7	0	363.3	461.1	549.3	571	655.3	242.1	529.5	416.6	642.1	440.7	High	High	High	High	High	High	High	High	High	High		10	0.450095	520	454.2	0.873462	-0.195184
FALSE	High	Master Protein	A0A0B4J2D5	Glutamine amidotransferase-like class 1 domain-containing protein 3B, mitochondrial OS=Homo sapiens OX=9606 GN=GATD3B PE=1 SV=1	0	18.938	24	7	7	7	1	268	28.1	8.27	108	7	0	412.7	396.3	428.6	266.2	213.3	439.9	505.1	249.5	414.4	351.6	High	High	High	High	High	High	High	High	High	High		10	0.450376	343.42	392.1	1.14175	0.191248
FALSE	High	Master Protein	P62328	Thymosin beta-4 OS=Homo sapiens OX=9606 GN=TMSB4X PE=1 SV=2	0.001	5.482	43	2	3	2	1	44	5.1	5.06	27	2	0	93.2	111.9	161.9	82.7	121.7	119.8	105.2	94	122.4	59.1	High	High	High	High	High	High	High	High	High	High		10	0.450814	114.28	100.1	0.875919	-0.191131
FALSE	High	Master Protein	O95793	Double-stranded RNA-binding protein Staufen homolog 1 OS=Homo sapiens OX=9606 GN=STAU1 PE=1 SV=2	0	13.359	12	5	5	4	1	577	63.1	9.44	58	5	1	36.9	33.8	40.8	58.3	63.9	34.1	41.8	46.5	37.1	48.1	High	High	High	High	High	High	High	High	High	High		10	0.45161	46.74	41.52	0.888318	-0.170851
FALSE	High	Master Protein	P09382	Galectin-1 OS=Homo sapiens OX=9606 GN=LGALS1 PE=1 SV=2	0	35.031	61	11	28	11	1	135	14.7	5.5	531	11	0	1393.3	1574.1	1981.2	2510.5	2011.8	1520.1	2066.7	1649.8	3562.4	2301.1	High	High	High	High	High	High	High	High	High	High		10	0.452261	1894.18	2220.02	1.17202	0.228999
FALSE	High	Master Protein	P61604	10 kDa heat shock protein, mitochondrial OS=Homo sapiens OX=9606 GN=HSPE1 PE=1 SV=2	0	35.131	77	10	28	10	1	102	10.9	8.92	438	10	0	1674.5	1800.9	2597.6	1238.4	2053	1236.2	2120.9	1239.4	2129.3	1441.2	High	High	High	High	High	High	High	High	High	High		10	0.452355	1872.88	1633.4	0.872133	-0.19738
FALSE	High	Master Protein	P01860	Immunoglobulin heavy constant gamma 3 OS=Homo sapiens OX=9606 GN=IGHG3 PE=1 SV=2	0	31.764	33	9	23	3	1	377	41.3	7.9	315	9	0	46.4	92.6	115.7	22.8	84.6	94.6	84.9	38.5	34.1	22.9	High	High	High	High	High	High	High	High	High	High		10	0.453311	72.42	55	0.759459	-0.396957
FALSE	High	Master Protein	Q15276	Rab GTPase-binding effector protein 1 OS=Homo sapiens OX=9606 GN=RABEP1 PE=1 SV=2	0	13.585	5	5	5	5	1	862	99.2	5.01	90	5	0	41.3	39.7	38.7	44.9	44.9	33.5	40.1	47.3	31.2	44.3	High	High	High	High	High	High	High	High	High	High		10	0.45462	41.9	39.28	0.93747	-0.0931553
FALSE	High	Master Protein	P62241	40S ribosomal protein S8 OS=Homo sapiens OX=9606 GN=RPS8 PE=1 SV=2	0	6.941	18	3	4	3	1	208	24.2	10.32	47	3	0	147.6	196.5	264.6	216	456.5	101.5	287.8	230.4	237.8	180.8	High	High	High	High	High	High	High	High	High	High		10	0.456224	256.24	207.66	0.810412	-0.303272
FALSE	High	Master Protein	Q9BR39	Junctophilin-2 OS=Homo sapiens OX=9606 GN=JPH2 PE=1 SV=2	0	21.609	12	7	8	7	1	696	74.2	8.72	138	7	0	516.5	460.1	528	650.3	604.5	796	497.7	598.7	469.9	662.3	High	High	High	High	High	High	High	High	High	High		10	0.457352	551.88	604.92	1.09611	0.13239
FALSE	High	Master Protein	Q03252	Lamin-B2 OS=Homo sapiens OX=9606 GN=LMNB2 PE=1 SV=4	0	141.643	58	41	70	39	1	620	69.9	5.59	1339	41	1	3103.5	3177.8	2951.9	3019	2629.3	3472.2	2793.4	3638.9	2605.7	3222.4	High	High	High	High	High	High	High	High	High	High		10	0.457516	2976.3	3146.52	1.05719	0.0802372
FALSE	High	Master Protein	P13647	Keratin, type II cytoskeletal 5 OS=Homo sapiens OX=9606 GN=KRT5 PE=1 SV=3	0	58.763	31	20	36	11	1	590	62.3	7.74	422	20	3	819.2	626.4	560.1	480.9	661.9	740.6	568.5	527.4	455.5	570.1	High	High	High	High	High	High	High	High	High	High		10	0.458024	629.7	572.42	0.909036	-0.137591
FALSE	High	Master Protein	Q13825	Methylglutaconyl-CoA hydratase, mitochondrial OS=Homo sapiens OX=9606 GN=AUH PE=1 SV=1	0	17.801	20	7	8	7	1	339	35.6	9.48	154	7	0	166.6	89.8	61.4	86.4	56.5	131.8	80.2	150.8	102.3	88.4	High	High	High	High	High	High	High	High	High	High		10	0.458328	92.14	110.7	1.20143	0.264756
FALSE	High	Master Protein	Q02543	60S ribosomal protein L18a OS=Homo sapiens OX=9606 GN=RPL18A PE=1 SV=2	0.001	5.458	19	3	3	3	1	176	20.7	10.71	0	3	0	53	53.4	75.5	59.9	60.6	41.2	67.4	65.9	64	30.7	High	High	High	High	High	High	High	High	High	High		10	0.4594	60.48	53.84	0.890212	-0.16778
FALSE	High	Master Protein	P04264	Keratin, type II cytoskeletal 1 OS=Homo sapiens OX=9606 GN=KRT1 PE=1 SV=6	0	184.187	53	44	82	39	1	644	66	8.12	1622	44	1	5565.4	3359.1	3508.7	2348.9	5287.7	4773.6	2909.2	2703.3	3929.2	2935.3	High	High	High	High	High	High	High	High	High	High		10	0.460554	4013.96	3450.12	0.85953	-0.21838
FALSE	High	Master Protein	P16070	CD44 antigen OS=Homo sapiens OX=9606 GN=CD44 PE=1 SV=3	0.001	6.153	4	3	3	3	1	742	81.5	5.33	33	3	0	42.2	68	83.8	70.1	75.5	94.5	62.2	52.2	58.7	141.5	High	High	High	High	High	High	High	High	High	High		10	0.46269	67.92	81.82	1.20465	0.268617
FALSE	High	Master Protein	P62280	40S ribosomal protein S11 OS=Homo sapiens OX=9606 GN=RPS11 PE=1 SV=3	0	19.444	39	6	7	6	1	158	18.4	10.3	99	6	0	175.7	194.7	196.6	209	347.5	119	230.6	215	244	165.4	High	High	High	High	High	High	High	High	High	High		10	0.463286	224.7	194.8	0.866934	-0.206006
FALSE	High	Master Protein	Q9BVV7	Mitochondrial import inner membrane translocase subunit Tim21 OS=Homo sapiens OX=9606 GN=TIMM21 PE=1 SV=1	0.001	4.788	8	2	2	2	1	248	28.2	9.7	53	2	0	26	19.9	29.4	20.1	19.8	27.3	20.3	14.3	25.3	15.5	High	High	High	High	High	High	High	High	High	High		10	0.463567	23.04	20.54	0.891493	-0.165705
FALSE	High	Master Protein	O95865	N(G),N(G)-dimethylarginine dimethylaminohydrolase 2 OS=Homo sapiens OX=9606 GN=DDAH2 PE=1 SV=1	0	7.769	7	2	2	2	1	285	29.6	6.01	88	2	0	17.3	32.5	34.8	17.4	18.7	17.7	17.1	27.1	17.5	24.4	High	High	High	High	High	High	High	High	High	High		10	0.467192	24.14	20.76	0.859983	-0.217619
FALSE	High	Master Protein	O00330	Pyruvate dehydrogenase protein X component, mitochondrial OS=Homo sapiens OX=9606 GN=PDHX PE=1 SV=3	0	48.59	31	13	29	13	1	501	54.1	8.66	670	13	0	1162.3	1100.8	790	1230.4	871.8	1530	1111.1	1284.5	818.1	981.8	High	High	High	High	High	High	High	High	High	High		10	0.467772	1031.06	1145.1	1.1106	0.151345
FALSE	High	Master Protein	P06732	Creatine kinase M-type OS=Homo sapiens OX=9606 GN=CKM PE=1 SV=2	0	131.706	69	30	124	29	1	381	43.1	7.25	1769	30	1	7991.6	6707.7	7014.6	5723.3	5049.5	5779.6	6216.3	6259.1	9962.4	7781	High	High	High	High	High	High	High	High	High	High	Oxidation [P123; P270]	10	0.469039	6497.34	7199.68	1.1081	0.148084
FALSE	High	Master Protein	P0C7P0	CDGSH iron-sulfur domain-containing protein 3, mitochondrial OS=Homo sapiens OX=9606 GN=CISD3 PE=1 SV=1	0	8.191	22	3	4	3	1	127	14.2	10.55	65	3	0	92.4	94.8	102.7	119.9	163.1	57.6	139.4	90	116.4	98	High	High	High	High	High	High	High	High	High	High		10	0.470532	114.58	100.28	0.875196	-0.192321
FALSE	High	Master Protein	Q5JTJ3	Cytochrome c oxidase assembly factor 6 homolog OS=Homo sapiens OX=9606 GN=COA6 PE=1 SV=1	0	7.585	22	2	2	2	1	125	14.1	8.25	52	2	0	174.4	137.5	213.4	102.7	161	177.1	176.2	172	84.9	59.8	High	High	High	High	High	High	High	High	High	High		10	0.471348	157.8	134	0.849176	-0.235864
FALSE	High	Master Protein	Q9UKS6	Protein kinase C and casein kinase substrate in neurons protein 3 OS=Homo sapiens OX=9606 GN=PACSIN3 PE=1 SV=2	0	30.279	32	11	11	11	1	424	48.5	6.18	211	11	0	216	176.3	191.3	369	160.2	408.9	163.3	363	172.4	241.3	High	High	High	High	High	High	High	High	High	High		10	0.471717	222.56	269.78	1.21217	0.277589
FALSE	High	Master Protein	P30050	60S ribosomal protein L12 OS=Homo sapiens OX=9606 GN=RPL12 PE=1 SV=1	0.001	5.798	13	2	2	2	1	165	17.8	9.42	67	2	0	109.4	113.1	107	130	134.5	81.5	125.1	135.7	113.1	96.1	High	High	High	High	High	High	High	High	High	High		10	0.471902	118.8	110.3	0.928451	-0.107102
FALSE	High	Master Protein	P43686	26S proteasome regulatory subunit 6B OS=Homo sapiens OX=9606 GN=PSMC4 PE=1 SV=2	0	19.555	17	8	10	7	1	418	47.3	5.21	157	8	1	314.2	324.1	193.9	222.1	229.7	196.2	276.9	302.8	185.7	185.7	High	High	High	High	High	High	High	High	High	High		10	0.472364	256.8	229.46	0.893536	-0.162403
FALSE	High	Master Protein	P67936	Tropomyosin alpha-4 chain OS=Homo sapiens OX=9606 GN=TPM4 PE=1 SV=3	0	145.99	70	40	268	13	1	248	28.5	4.69	2839	40	0	624.5	827.3	1466.9	697.2	824.2	918.5	1027.5	657.6	1571.3	1060.4	High	High	High	High	High	High	High	High	High	High		10	0.473056	888.02	1047.06	1.1791	0.23768
FALSE	High	Master Protein	P23528	Cofilin-1 OS=Homo sapiens OX=9606 GN=CFL1 PE=1 SV=3	0	16.222	31	7	8	5	1	166	18.5	8.09	123	7	0	313.1	537.7	399.1	364.3	399.9	327.2	511.4	425.9	295.1	215.6	High	High	High	High	High	High	High	High	High	High		10	0.474359	402.82	355.04	0.881386	-0.182154
FALSE	High	Master Protein	P10909	Clusterin OS=Homo sapiens OX=9606 GN=CLU PE=1 SV=1	0	46.752	31	14	18	14	1	449	52.5	6.27	322	14	0	407.6	713.1	699.5	405.9	722.9	566.9	684.4	537.2	432.3	387.7	High	High	High	High	High	High	High	High	High	High		10	0.477021	589.8	521.7	0.884537	-0.177005
FALSE	High	Master Protein	Q08257	Quinone oxidoreductase OS=Homo sapiens OX=9606 GN=CRYZ PE=1 SV=1	0	29.022	36	9	13	9	1	329	35.2	8.44	193	9	0	513.1	551.7	339.2	497.4	281.7	339.7	429	521.1	412.8	199.5	High	High	High	High	High	High	High	High	High	High		10	0.477687	436.62	380.42	0.871284	-0.198785
FALSE	High	Master Protein	P10644	cAMP-dependent protein kinase type I-alpha regulatory subunit OS=Homo sapiens OX=9606 GN=PRKAR1A PE=1 SV=1	0	27.119	25	10	12	10	1	381	43	5.35	189	10	0	468.1	551.2	515.1	658.1	626.3	408.8	685.3	447.1	570.1	482	High	High	High	High	High	High	High	High	High	High		10	0.477998	563.76	518.66	0.920001	-0.120292
FALSE	High	Master Protein	P12111	Collagen alpha-3(VI) chain OS=Homo sapiens OX=9606 GN=COL6A3 PE=1 SV=5	0	238.583	25	71	100	71	1	3177	343.5	6.68	1791	71	0	3543.8	5585.5	2554.5	4133.9	3125.9	4175.4	3185.4	3979.9	2521.5	2823.9	High	High	High	High	High	High	High	High	High	High	Oxidation [P2064; P2157; P2238; P2239; P2348; P2349]	10	0.480234	3788.72	3337.22	0.88083	-0.183064
FALSE	High	Master Protein	P84098	60S ribosomal protein L19 OS=Homo sapiens OX=9606 GN=RPL19 PE=1 SV=1	0.001	5.698	9	2	2	2	1	196	23.5	11.47	49	2	0	36.9	49.3	105.7	55.2	88.9	29.2	81.3	67.8	60.1	38.2	High	High	High	High	High	High	High	High	High	High		10	0.480857	67.2	55.32	0.823214	-0.28066
FALSE	High	Master Protein	Q6ZMP0	Thrombospondin type-1 domain-containing protein 4 OS=Homo sapiens OX=9606 GN=THSD4 PE=2 SV=2	0	24.515	11	9	9	9	1	1018	112.4	7.65	131	9	0	102.9	159.6	258.4	153.1	234.5	110.5	155.9	157.2	181.6	187	High	High	High	High	High	High	High	High	High	High		10	0.48136	181.7	158.44	0.871987	-0.197622
FALSE	High	Master Protein	Q14894	Ketimine reductase mu-crystallin OS=Homo sapiens OX=9606 GN=CRYM PE=1 SV=1	0	14.956	11	4	4	4	1	314	33.8	5.14	107	4	0	297.2	315.4	275.1	221.1	215	173	251.9	255.8	315.9	212.1	High	High	High	High	High	High	High	High	High	High		10	0.482154	264.76	241.74	0.913053	-0.131229
FALSE	High	Master Protein	Q9GZT3	SRA stem-loop-interacting RNA-binding protein, mitochondrial OS=Homo sapiens OX=9606 GN=SLIRP PE=1 SV=1	0	16.83	46	4	9	4	1	109	12.3	10.24	223	4	0	180.3	104.2	194.3	179.5	156.8	150	222.3	204.6	174.7	144.3	High	High	High	High	High	High	High	High	High	High		10	0.482728	163.02	179.18	1.09913	0.136361
FALSE	High	Master Protein	O00151	PDZ and LIM domain protein 1 OS=Homo sapiens OX=9606 GN=PDLIM1 PE=1 SV=4	0	61.787	55	15	34	15	1	329	36	7.02	574	15	0	1080.1	1094.5	1411	1569.4	2127.4	1064.4	1453.1	1487.7	1329.5	1183.8	High	High	High	High	High	High	High	High	High	High	Oxidation [P126]	10	0.483811	1456.48	1303.7	0.895103	-0.159874
FALSE	High	Master Protein	Q9NX40	OCIA domain-containing protein 1 OS=Homo sapiens OX=9606 GN=OCIAD1 PE=1 SV=1	0	9.923	8	3	3	3	1	245	27.6	7.49	75	3	0	187.7	110.8	151.3	130.9	118.1	129.9	166.2	122.7	199.8	151.5	High	High	High	High	High	High	High	High	High	High		10	0.486193	139.76	154.02	1.10203	0.140166
FALSE	High	Master Protein	P48735	Isocitrate dehydrogenase [NADP], mitochondrial OS=Homo sapiens OX=9606 GN=IDH2 PE=1 SV=2	0	44.12	41	17	23	17	1	452	50.9	8.69	251	17	0	734.1	817.9	656.1	575.1	349.8	565	793.5	712.9	976	507.8	High	High	High	High	High	High	High	High	High	High		10	0.48648	626.6	711.04	1.13476	0.182386
FALSE	High	Master Protein	P21589	5'-nucleotidase OS=Homo sapiens OX=9606 GN=NT5E PE=1 SV=1	0.001	4.718	4	2	2	2	1	574	63.3	7.03	32	2	0	20.8	24.6	10.3	30.3	12.5	31.9	22.6	16.5	11.1	39.4	High	High	High	High	High	High	High	High	High	High		10	0.488164	19.7	24.3	1.2335	0.302761
FALSE	High	Master Protein	Q8N3V7	Synaptopodin OS=Homo sapiens OX=9606 GN=SYNPO PE=1 SV=2	0	75.597	38	23	36	23	1	929	99.4	8.72	491	23	0	662.3	753.7	1122.4	1028.7	1285.5	635.3	876.6	849.4	1109.2	881.3	High	High	High	High	High	High	High	High	High	High		10	0.488478	970.52	870.36	0.896798	-0.157146
FALSE	High	Master Protein	P29144	Tripeptidyl-peptidase 2 OS=Homo sapiens OX=9606 GN=TPP2 PE=1 SV=4	0	6.502	2	3	3	3	1	1249	138.3	6.32	40	3	0	81.9	63.8	39.4	47.2	54.8	77.2	63.3	72.8	56.9	49.2	High	High	High	High	High	High	High	High	High	High		10	0.49039	57.42	63.88	1.1125	0.153811
FALSE	High	Master Protein	Q9Y3Y2	Chromatin target of PRMT1 protein OS=Homo sapiens OX=9606 GN=CHTOP PE=1 SV=2	0	11.985	10	2	4	2	1	248	26.4	12.23	134	2	0	68.8	45.2	106	57.1	84.4	81.1	82.2	82.8	34.7	17.1	High	High	High	High	High	High	High	High	High	High		10	0.490505	72.3	59.58	0.824066	-0.279168
FALSE	High	Master Protein	Q86Y39	NADH dehydrogenase [ubiquinone] 1 alpha subcomplex subunit 11 OS=Homo sapiens OX=9606 GN=NDUFA11 PE=1 SV=3	0	11.902	31	4	5	4	1	141	14.8	8.72	51	4	0	362.1	366.7	203.9	247.2	117.4	294.4	249.6	267.6	497.6	233.1	High	High	High	High	High	High	High	High	High	High		10	0.49113	259.46	308.46	1.18885	0.249571
FALSE	High	Master Protein	P62266	40S ribosomal protein S23 OS=Homo sapiens OX=9606 GN=RPS23 PE=1 SV=3	0	11.507	33	5	6	5	1	143	15.8	10.49	78	5	0	331.5	341.2	454.5	387.3	614.1	235.2	483.1	397.4	447.1	318.7	High	High	High	High	High	High	High	High	High	High		10	0.491302	425.72	376.3	0.883914	-0.178022
FALSE	High	Master Protein	Q9UJY1	Heat shock protein beta-8 OS=Homo sapiens OX=9606 GN=HSPB8 PE=1 SV=1	0	23.092	36	7	11	7	1	196	21.6	5.12	152	7	0	347.6	384.4	465	581.5	719.1	266.4	468.5	329.6	572.5	536.3	High	High	High	High	High	High	High	High	High	High		10	0.492002	499.52	434.66	0.870155	-0.200655
FALSE	High	Master Protein	O43390	Heterogeneous nuclear ribonucleoprotein R OS=Homo sapiens OX=9606 GN=HNRNPR PE=1 SV=1	0	13.081	9	6	6	3	1	633	70.9	8.13	86	6	0	24.2	19.8	21	13.9	16.2	16.2	16.6	23.3	11.7	18	High	High	High	High	High	High	High	High	High	High		10	0.494377	19.02	17.16	0.902208	-0.148468
FALSE	High	Master Protein	P20774	Mimecan OS=Homo sapiens OX=9606 GN=OGN PE=1 SV=1	0	32.765	38	11	20	11	1	298	33.9	5.63	358	11	0	667.9	2934.5	2120.5	1447.9	2086.9	1067.7	3706.1	540.6	1053.7	321.3	High	High	High	High	High	High	High	High	High	High		10	0.494408	1851.54	1337.88	0.722577	-0.468777
FALSE	High	Master Protein	P28289	Tropomodulin-1 OS=Homo sapiens OX=9606 GN=TMOD1 PE=1 SV=1	0	82.547	69	23	41	23	1	359	40.5	5.1	584	23	0	2609	1995.5	1496.7	2644.3	1702.5	2647.5	1827.5	2409.4	2261	2263.9	High	High	High	High	High	High	High	High	High	High		10	0.494764	2089.6	2281.86	1.09201	0.126983
FALSE	High	Master Protein	Q8WX93	Palladin OS=Homo sapiens OX=9606 GN=PALLD PE=1 SV=3	0	18.677	5	6	7	5	1	1383	150.5	7.09	113	6	0	98.1	19.3	27.2	34.6	41.8	23.1	103.6	92.2	22.1	58.4	High	High	High	High	High	High	High	High	High	High		10	0.495635	44.2	59.88	1.35475	0.438028
FALSE	High	Master Protein	O43678	NADH dehydrogenase [ubiquinone] 1 alpha subcomplex subunit 2 OS=Homo sapiens OX=9606 GN=NDUFA2 PE=1 SV=3	0	26.824	64	7	15	7	1	99	10.9	9.57	347	7	0	1085.8	453	412.3	904.9	402.1	1250.1	644.1	1068.9	482.7	555	High	High	High	High	High	High	High	High	High	High		10	0.496959	651.62	800.16	1.22795	0.296258
FALSE	High	Master Protein	Q00839	Heterogeneous nuclear ribonucleoprotein U OS=Homo sapiens OX=9606 GN=HNRNPU PE=1 SV=6	0	29.531	9	9	10	9	1	825	90.5	6	154	9	0	390.5	506.9	747.5	425.6	748.2	620.6	660.5	393.8	445.3	344.3	High	High	High	High	High	High	High	High	High	High		10	0.497439	563.74	492.9	0.874339	-0.193735
FALSE	High	Master Protein	O76041	Nebulette OS=Homo sapiens OX=9606 GN=NEBL PE=1 SV=1	0	207.791	51	61	96	61	1	1014	116.4	7.99	1448	61	0	3961.4	3668.5	4905	5565.7	12757.9	2543.8	5693	5272.2	5748.7	5269.2	High	High	High	High	High	High	High	High	High	High		10	0.498057	6171.7	4905.38	0.794818	-0.331303
FALSE	High	Master Protein	Q13409	Cytoplasmic dynein 1 intermediate chain 2 OS=Homo sapiens OX=9606 GN=DYNC1I2 PE=1 SV=3	0	11.781	6	2	2	2	1	638	71.4	5.2	98	2	0	60.6	62.5	95.2	69.3	90.6	81.3	88.9	69.2	39.4	59.4	High	High	High	High	High	High	High	High	High	High		10	0.498913	75.64	67.64	0.894236	-0.161273
FALSE	High	Master Protein	Q9NNW7	Thioredoxin reductase 2, mitochondrial OS=Homo sapiens OX=9606 GN=TXNRD2 PE=1 SV=3	0	30.197	18	8	12	8	1	524	56.5	7.5	273	8	0	689.3	972.4	356.6	506.6	436.1	543.1	581.6	449.8	375.1	598.3	High	High	High	High	High	High	High	High	High	High		10	0.502583	592.2	509.58	0.860486	-0.216776
FALSE	High	Master Protein	Q15084	Protein disulfide-isomerase A6 OS=Homo sapiens OX=9606 GN=PDIA6 PE=1 SV=1	0	17.111	13	5	5	5	1	440	48.1	5.08	139	5	0	272.3	273.3	390.9	302.7	328.1	258.5	305.7	333	245.3	326.1	High	High	High	High	High	High	High	High	High	High		10	0.504409	313.46	293.72	0.937025	-0.0938399
FALSE	High	Master Protein	Q03135	Caveolin-1 OS=Homo sapiens OX=9606 GN=CAV1 PE=1 SV=4	0.001	4.201	12	2	2	2	1	178	20.5	6.02	0	2	0	206.8	282.9	194.5	182.4	193.4	234.7	178	93.5	260.3	174.9	High	High	High	High	High	High	High	High	High	High		10	0.505807	212	188.28	0.888113	-0.171185
FALSE	High	Master Protein	Q14315	Filamin-C OS=Homo sapiens OX=9606 GN=FLNC PE=1 SV=3	0	345.674	37	88	169	81	1	2725	290.8	5.97	2964	88	5	6020.5	3131.6	3670.7	9866.9	7222	8408.5	4524.1	9308.1	3320.2	10979.1	High	High	High	High	High	High	High	High	High	High	Oxidation [P2285]	10	0.505809	5982.34	7308	1.2216	0.288767
FALSE	High	Master Protein	Q9Y4G6	Talin-2 OS=Homo sapiens OX=9606 GN=TLN2 PE=1 SV=4	0	19.789	3	7	9	2	1	2542	271.4	5.57	141	7	1	43.9	50.5	83.3	70	117.5	39.8	86.2	65.2	70.1	50.5	High	High	High	High	High	High	High	High	High	High		10	0.507237	73.04	62.36	0.853779	-0.228066
FALSE	High	Master Protein	Q86YZ3	Hornerin OS=Homo sapiens OX=9606 GN=HRNR PE=1 SV=2	0	17.02	4	4	5	4	1	2850	282.2	10.04	147	4	0	96.2	31	42.8	26.9	66.5	55.8	32.7	29.7	52.5	44.7	High	High	High	High	High	High	High	High	High	High		10	0.50895	52.68	43.08	0.817768	-0.290237
FALSE	High	Master Protein	P11532	Dystrophin OS=Homo sapiens OX=9606 GN=DMD PE=1 SV=3	0	16.774	2	6	6	6	1	3685	426.5	5.88	95	6	0	59.8	33.5	62.5	63.7	69.6	83.3	37.7	60.4	59.2	86.1	High	High	High	High	High	High	High	High	High	High		10	0.50925	57.82	65.34	1.13006	0.176398
FALSE	High	Master Protein	P13591	Neural cell adhesion molecule 1 OS=Homo sapiens OX=9606 GN=NCAM1 PE=1 SV=3	0	20.204	8	6	7	6	1	858	94.5	4.87	109	6	0	186	223.7	122.6	241.9	156.5	322.9	170.7	178.7	121.4	287.2	High	High	High	High	High	High	High	High	High	High		10	0.51196	186.14	216.18	1.16138	0.215845
FALSE	High	Master Protein	Q6P5Q4	Leiomodin-2 OS=Homo sapiens OX=9606 GN=LMOD2 PE=1 SV=2	0	35.173	23	12	13	12	1	547	61.6	5.78	163	12	0	502.6	438.1	498.6	603.6	674.1	258.5	547.8	637.3	588.6	407.6	High	High	High	High	High	High	High	High	High	High	Oxidation [P414; P417; P421; P422; P423]	10	0.51204	543.4	487.96	0.897976	-0.155252
FALSE	High	Master Protein	P29966	Myristoylated alanine-rich C-kinase substrate OS=Homo sapiens OX=9606 GN=MARCKS PE=1 SV=4	0	17.316	16	4	5	4	1	332	31.5	4.45	169	4	0	24.4	32.8	44.1	24.6	43.6	21.5	44.5	19.7	38.7	22.2	High	High	High	High	High	High	High	High	High	High		10	0.513795	33.9	29.32	0.864897	-0.2094
FALSE	High	Master Protein	Q9UBR2	Cathepsin Z OS=Homo sapiens OX=9606 GN=CTSZ PE=1 SV=1	0	8.451	11	3	4	3	1	303	33.8	7.11	72	3	0	107.8	144	167.8	396.3	206.6	211.6	98.5	136.5	170.9	217.4	High	High	High	High	High	High	High	High	High	High		10	0.517124	204.5	166.98	0.816528	-0.292426
FALSE	High	Master Protein	Q14197	Peptidyl-tRNA hydrolase ICT1, mitochondrial OS=Homo sapiens OX=9606 GN=MRPL58 PE=1 SV=1	0	11.031	18	3	3	3	1	206	23.6	10.07	116	3	0	27	24.8	29.8	27.5	37.3	23.4	29.5	31.5	44.6	31.2	High	High	High	High	High	High	High	High	High	High		10	0.517789	29.28	32.04	1.09426	0.129959
FALSE	High	Master Protein	Q9Y6H1	Coiled-coil-helix-coiled-coil-helix domain-containing protein 2 OS=Homo sapiens OX=9606 GN=CHCHD2 PE=1 SV=1	0	12.618	34	3	6	3	1	151	15.5	9.22	116	3	0	143.9	147.7	241.7	95.6	201.9	161.8	187.3	174.5	97	104.9	High	High	High	High	High	High	High	High	High	High		10	0.520611	166.16	145.1	0.873255	-0.195526
FALSE	High	Master Protein	P48047	ATP synthase subunit O, mitochondrial OS=Homo sapiens OX=9606 GN=ATP5PO PE=1 SV=1	0	55.175	56	10	36	10	1	213	23.3	9.96	702	10	0	809.3	670.6	538.8	644.1	761.6	357.1	724.6	776.1	742.6	509.7	High	High	High	High	High	High	High	High	High	High		10	0.521869	684.88	622.02	0.908217	-0.13889
FALSE	High	Master Protein	O75489	NADH dehydrogenase [ubiquinone] iron-sulfur protein 3, mitochondrial OS=Homo sapiens OX=9606 GN=NDUFS3 PE=1 SV=1	0	34.321	39	11	16	11	1	264	30.2	7.5	285	11	0	2033.8	1182.9	965.4	1062.9	407	2433.3	984.5	1304.1	1362.6	846.5	High	High	High	High	High	High	High	High	High	High		10	0.522766	1130.4	1386.2	1.22629	0.294302
FALSE	High	Master Protein	P10515	Dihydrolipoyllysine-residue acetyltransferase component of pyruvate dehydrogenase complex, mitochondrial OS=Homo sapiens OX=9606 GN=DLAT PE=1 SV=3	0	30.514	23	11	16	11	1	647	69	7.84	198	11	0	695.9	416.6	543.7	640.4	391	1094.2	559.8	664.5	376	457.5	High	High	High	High	High	High	High	High	High	High		10	0.523464	537.52	630.4	1.17279	0.229949
FALSE	High	Master Protein	P11021	Endoplasmic reticulum chaperone BiP OS=Homo sapiens OX=9606 GN=HSPA5 PE=1 SV=2	0	134.221	55	39	72	37	1	654	72.3	5.16	1075	39	2	3625.7	4055.6	3685.1	4451.3	3778.8	3046.8	4633.8	4927.4	4008.9	4163.4	High	High	High	High	High	High	High	High	High	High		10	0.524962	3919.3	4156.06	1.06041	0.0846205
FALSE	High	Master Protein	P62826	GTP-binding nuclear protein Ran OS=Homo sapiens OX=9606 GN=RAN PE=1 SV=3	0	16.947	17	5	6	5	1	216	24.4	7.49	79	5	0	73.6	40.5	49	45.1	62.2	49.2	62	48.9	48.1	38.5	High	High	High	High	High	High	High	High	High	High		10	0.525001	54.08	49.34	0.912352	-0.132337
FALSE	High	Master Protein	Q96DB5	Regulator of microtubule dynamics protein 1 OS=Homo sapiens OX=9606 GN=RMDN1 PE=1 SV=1	0.001	5.713	10	3	3	3	1	314	35.8	8.5	0	3	0	40.3	27.2	46.9	40.7	25	28.6	31.6	31.9	44.4	26.1	High	High	High	High	High	High	High	High	High	High		10	0.525756	36.02	32.52	0.902832	-0.147471
FALSE	High	Master Protein	P04040	Catalase OS=Homo sapiens OX=9606 GN=CAT PE=1 SV=3	0	18.355	16	6	7	6	1	527	59.7	7.39	103	6	0	39.3	41.7	70.7	61.6	39.6	43.3	46.9	53.2	76.4	62.4	High	High	High	High	High	High	High	High	High	High		10	0.525785	50.58	56.44	1.11586	0.158151
FALSE	High	Master Protein	Q86VF7	Nebulin-related-anchoring protein OS=Homo sapiens OX=9606 GN=NRAP PE=1 SV=2	0	25.166	6	10	10	10	1	1730	197	9.2	114	10	0	197.7	171	239.2	423.5	396.4	263.6	214.9	366.9	130.2	237.8	High	High	High	High	High	High	High	High	High	High		10	0.525877	285.56	242.68	0.849839	-0.234739
FALSE	High	Master Protein	Q13310	Polyadenylate-binding protein 4 OS=Homo sapiens OX=9606 GN=PABPC4 PE=1 SV=1	0	21.756	12	7	8	5	1	644	70.7	9.26	150	7	1	267.2	210.4	210.3	324.8	282.8	303.1	228.8	272.7	194.8	193.8	High	High	High	High	High	High	High	High	High	High		10	0.525916	259.1	238.64	0.921034	-0.118673
FALSE	High	Master Protein	Q07021	Complement component 1 Q subcomponent-binding protein, mitochondrial OS=Homo sapiens OX=9606 GN=C1QBP PE=1 SV=1	0	20.464	29	6	7	6	1	282	31.3	4.84	101	6	0	260.5	288.3	168.3	158.1	144.9	293.5	117.6	223.9	106.2	122.9	High	High	High	High	High	High	High	High	High	High		10	0.526126	204.02	172.82	0.847074	-0.23944
FALSE	High	Master Protein	P62424	60S ribosomal protein L7a OS=Homo sapiens OX=9606 GN=RPL7A PE=1 SV=2	0	32.965	33	10	11	10	1	266	30	10.61	176	10	0	340.1	339	575.9	404.9	710.9	233.2	559.2	491.3	454.1	324.1	High	High	High	High	High	High	High	High	High	High		10	0.529638	474.16	412.38	0.869706	-0.2014
FALSE	High	Master Protein	Q9NQC3	Reticulon-4 OS=Homo sapiens OX=9606 GN=RTN4 PE=1 SV=2	0	9.85	2	3	3	3	1	1192	129.9	4.5	64	3	0	16.8	15.6	9.2	14.3	27.7	5.8	24.5	6.5	14.3	17.3	High	High	High	High	High	High	High	High	High	High		10	0.529735	16.72	13.68	0.818182	-0.289507
FALSE	High	Master Protein	P38646	Stress-70 protein, mitochondrial OS=Homo sapiens OX=9606 GN=HSPA9 PE=1 SV=2	0	140.971	52	38	64	37	1	679	73.6	6.16	998	38	1	2325.2	2257	1708.5	2746.1	2109.7	2381	2247.1	2521.3	2386	2191.5	High	High	High	High	High	High	High	High	High	High		10	0.531368	2229.3	2345.38	1.05207	0.0732309
FALSE	High	Master Protein	Q13347	Eukaryotic translation initiation factor 3 subunit I OS=Homo sapiens OX=9606 GN=EIF3I PE=1 SV=1	0	19.318	28	6	7	6	1	325	36.5	5.64	158	6	0	208.3	261.9	185.4	158.1	159.5	180.4	188.9	213.3	169.6	149.4	High	High	High	High	High	High	High	High	High	High		10	0.531654	194.64	180.32	0.926428	-0.110249
FALSE	High	Master Protein	Q9GZV1	Ankyrin repeat domain-containing protein 2 OS=Homo sapiens OX=9606 GN=ANKRD2 PE=1 SV=3	0	6.852	8	3	3	3	1	360	39.8	6.09	52	3	0	72.6	16.3	29.2	76.6	21.1	29.1	38.4	133.2	28.2	64.1	High	High	High	High	High	High	High	High	High	High		10	0.532147	43.16	58.6	1.35774	0.441206
FALSE	High	Master Protein	P13645	Keratin, type I cytoskeletal 10 OS=Homo sapiens OX=9606 GN=KRT10 PE=1 SV=6	0	129.909	51	29	59	25	1	584	58.8	5.21	1557	29	6	2067.2	1370.1	2198.5	1030	1737.3	1960.4	1151.6	1928.3	1293.2	1139.2	High	High	High	High	High	High	High	High	High	High		10	0.53282	1680.62	1494.54	0.889279	-0.169292
FALSE	High	Master Protein	P01024	Complement C3 OS=Homo sapiens OX=9606 GN=C3 PE=1 SV=2	0	12.177	4	4	4	4	1	1663	187	6.4	64	4	0	18.2	33	49.6	23.9	30.8	30.6	67.3	23.8	33	31.2	High	High	High	High	High	High	High	High	High	High		10	0.533575	31.1	37.18	1.1955	0.257612
FALSE	High	Master Protein	Q9Y2D5	A-kinase anchor protein 2 OS=Homo sapiens OX=9606 GN=AKAP2 PE=1 SV=3	0	27.196	15	8	10	8	1	859	94.6	5.11	175	8	0	110.7	152.8	277.9	273.2	308.2	128.5	185.2	251.2	213	202.6	High	High	High	High	High	High	High	High	High	High		10	0.534069	224.56	196.1	0.873263	-0.195511
FALSE	High	Master Protein	O75531	Barrier-to-autointegration factor OS=Homo sapiens OX=9606 GN=BANF1 PE=1 SV=1	0	7.726	21	3	5	3	1	89	10.1	6.09	55	3	0	165.5	78.6	171.3	125.7	113.6	221.6	181.2	221.8	76.7	74.5	High	High	High	High	High	High	High	High	High	High		10	0.536173	130.94	155.16	1.18497	0.244851
FALSE	High	Master Protein	P62913	60S ribosomal protein L11 OS=Homo sapiens OX=9606 GN=RPL11 PE=1 SV=2	0.001	4.191	12	2	2	2	1	178	20.2	9.6	34	2	0	21.4	20	16.7	29.3	21	15.5	36.6	26.7	22.8	20.1	High	High	High	High	High	High	High	High	High	High		10	0.537242	21.68	24.34	1.12269	0.166964
FALSE	High	Master Protein	P02765	Alpha-2-HS-glycoprotein OS=Homo sapiens OX=9606 GN=AHSG PE=1 SV=2	0	7.196	12	4	4	4	1	367	39.3	5.72	41	4	0	82.8	104.8	136.2	49.5	74.6	82.4	103.4	60.6	77.6	71.6	High	High	High	High	High	High	High	High	High	High		10	0.537889	89.58	79.12	0.883233	-0.179134
FALSE	High	Master Protein	P82663	28S ribosomal protein S25, mitochondrial OS=Homo sapiens OX=9606 GN=MRPS25 PE=1 SV=1	0	12.292	26	4	5	4	1	173	20.1	8.82	63	4	0	50.8	44.8	36.7	59.4	50.1	43.1	45.9	43.4	98.3	47.5	High	High	High	High	High	High	High	High	High	High		10	0.53851	48.36	55.64	1.15054	0.202308
FALSE	High	Master Protein	Q13813	Spectrin alpha chain, non-erythrocytic 1 OS=Homo sapiens OX=9606 GN=SPTAN1 PE=1 SV=3	0	444.033	48	119	187	119	1	2472	284.4	5.35	3316	119	0	7048	6228.7	4759.7	8167.8	4934.6	7660.5	6372.8	6839.7	5300.8	7433.1	High	High	High	High	High	High	High	High	High	High		10	0.538538	6227.76	6721.38	1.07926	0.110044
FALSE	High	Master Protein	P07203	Glutathione peroxidase 1 OS=Homo sapiens OX=9606 GN=GPX1 PE=1 SV=4	0	8.968	27	3	4	3	1	203	22.1	6.55	45	3	0	23.1	12.2	17.2	28.3	20.1	16.7	22.2	24.7	33	17.2	High	High	High	High	High	High	High	High	High	High		10	0.539199	20.18	22.76	1.12785	0.173574
FALSE	High	Master Protein	Q14BN4	Sarcolemmal membrane-associated protein OS=Homo sapiens OX=9606 GN=SLMAP PE=1 SV=1	0	10.367	6	4	4	4	1	828	95.1	5.47	87	4	0	54.5	47	36.5	54.2	42.1	49.2	43.3	42.4	46.6	40.6	High	High	High	High	High	High	High	High	High	High		10	0.539436	46.86	44.42	0.94793	-0.0771476
FALSE	High	Master Protein	Q86WU2	Probable D-lactate dehydrogenase, mitochondrial OS=Homo sapiens OX=9606 GN=LDHD PE=1 SV=1	0	20.697	15	6	9	6	1	507	54.8	6.65	187	6	0	240.9	223.9	233.4	129	129.2	221.2	202.8	192.9	217.2	205.7	High	High	High	High	High	High	High	High	High	High		10	0.539586	191.28	207.96	1.0872	0.12062
FALSE	High	Master Protein	Q8NBS9	Thioredoxin domain-containing protein 5 OS=Homo sapiens OX=9606 GN=TXNDC5 PE=1 SV=2	0	11.315	12	4	6	4	1	432	47.6	5.97	101	4	0	131.7	231.4	244.6	171.4	183.9	189.2	194.8	179.8	180.9	148	High	High	High	High	High	High	High	High	High	High		10	0.542276	192.6	178.54	0.926999	-0.10936
FALSE	High	Master Protein	P62873	Guanine nucleotide-binding protein G(I)/G(S)/G(T) subunit beta-1 OS=Homo sapiens OX=9606 GN=GNB1 PE=1 SV=3	0	35.79	27	8	12	3	1	340	37.4	6	343	8	0	159.1	152.5	121.7	123.9	106.8	120.6	126.3	119.8	155.2	100.1	High	High	High	High	High	High	High	High	High	High		10	0.545212	132.8	124.4	0.936747	-0.0942687
FALSE	High	Master Protein	P36578	60S ribosomal protein L4 OS=Homo sapiens OX=9606 GN=RPL4 PE=1 SV=5	0	6.872	7	3	3	3	1	427	47.7	11.06	63	3	0	83.6	70.6	133.5	116.9	214.5	80.6	150.1	114.6	109.4	74	High	High	High	High	High	High	High	High	High	High		10	0.546758	123.82	105.74	0.853982	-0.227723
FALSE	High	Master Protein	P08574	Cytochrome c1, heme protein, mitochondrial OS=Homo sapiens OX=9606 GN=CYC1 PE=1 SV=3	0.001	4.598	7	2	3	2	1	325	35.4	9	58	2	0	166.1	84.4	95.8	139	83.8	178.3	89	108	154.5	112.3	High	High	High	High	High	High	High	High	High	High		10	0.548372	113.82	128.42	1.12827	0.174116
FALSE	High	Master Protein	P83731	60S ribosomal protein L24 OS=Homo sapiens OX=9606 GN=RPL24 PE=1 SV=1	0	29.913	42	10	12	10	1	157	17.8	11.25	174	10	0	280.9	274.2	523.7	302.5	551	191	415.1	310.4	472.6	295.6	High	High	High	High	High	High	High	High	High	High		10	0.548401	386.46	336.94	0.871863	-0.197827
FALSE	High	Master Protein	Q96DC8	Enoyl-CoA hydratase domain-containing protein 3, mitochondrial OS=Homo sapiens OX=9606 GN=ECHDC3 PE=1 SV=2	0	10.823	16	3	3	3	1	303	32.6	8.65	57	3	0	54.5	68.9	48.2	89.8	49.8	40.2	70.4	22.3	101.4	23.4	High	High	High	High	High	High	High	High	High	High		10	0.548409	62.24	51.54	0.828085	-0.27215
FALSE	High	Master Protein	Q02978	Mitochondrial 2-oxoglutarate/malate carrier protein OS=Homo sapiens OX=9606 GN=SLC25A11 PE=1 SV=3	0	12.76	19	5	7	5	1	314	34	9.91	109	5	0	115.7	74.7	47	107.5	47.5	109.3	83.4	64.4	157.9	51.7	High	High	High	High	High	High	High	High	High	High		10	0.549024	78.48	93.34	1.18935	0.25017
FALSE	High	Master Protein	P01619	Immunoglobulin kappa variable 3-20 OS=Homo sapiens OX=9606 GN=IGKV3-20 PE=1 SV=2	0	14.931	28	3	4	3	1	116	12.5	4.96	135	3	0	57.1	40.7	54.8	103	40.9	48.9	73.3	79.4	62.2	72.2	High	High	High	High	High	High	High	High	High	High		10	0.549064	59.3	67.2	1.13322	0.180429
FALSE	High	Master Protein	Q8NBN7	Retinol dehydrogenase 13 OS=Homo sapiens OX=9606 GN=RDH13 PE=1 SV=2	0	15.641	16	5	5	5	1	331	35.9	8.1	77	5	0	58.6	45.2	43.3	45.5	24.9	35.8	56.7	53.7	55.1	37.9	High	High	High	High	High	High	High	High	High	High		10	0.554513	43.5	47.84	1.09977	0.137202
FALSE	High	Master Protein	P35241	Radixin OS=Homo sapiens OX=9606 GN=RDX PE=1 SV=1	0	61.939	29	23	29	15	1	583	68.5	6.37	261	23	7	1380.8	1060.4	1006.5	1166.9	1038.4	1170.2	1123	1551.6	991.8	1172.8	High	High	High	High	High	High	High	High	High	High		10	0.554622	1130.6	1201.88	1.06305	0.0882043
FALSE	High	Master Protein	P63220	40S ribosomal protein S21 OS=Homo sapiens OX=9606 GN=RPS21 PE=1 SV=1	0	10.114	46	4	6	4	1	83	9.1	8.5	117	4	0	118.1	112.8	111.8	139.4	120.2	124.4	152.4	158.9	101	105.2	High	High	High	High	High	High	High	High	High	High		10	0.555197	120.46	128.38	1.06575	0.0918663
FALSE	High	Master Protein	P14866	Heterogeneous nuclear ribonucleoprotein L OS=Homo sapiens OX=9606 GN=HNRNPL PE=1 SV=2	0	8.032	5	2	3	2	1	589	64.1	8.22	96	2	0	86.2	63.2	48.8	107.6	52.7	138.3	90.5	86.4	45.1	58.3	High	High	High	High	High	High	High	High	High	High		10	0.555301	71.7	83.72	1.16764	0.223599
FALSE	High	Master Protein	P07305	Histone H1.0 OS=Homo sapiens OX=9606 GN=H1F0 PE=1 SV=3	0	20.629	31	6	24	6	1	194	20.9	10.84	290	6	0	771.4	740.7	1545.7	873.7	1418.3	927	1068.3	1016.3	1813.9	1240.6	High	High	High	High	High	High	High	High	High	High		10	0.555952	1069.96	1213.22	1.13389	0.181284
FALSE	High	Master Protein	Q9Y3D6	Mitochondrial fission 1 protein OS=Homo sapiens OX=9606 GN=FIS1 PE=1 SV=2	0	10.612	29	4	6	4	1	152	16.9	8.79	82	4	0	383.8	356	220.5	315	206.9	303.6	343.6	372	150.5	121.1	High	High	High	High	High	High	High	High	High	High		10	0.556937	296.44	258.16	0.870868	-0.199475
FALSE	High	Master Protein	P60660	Myosin light polypeptide 6 OS=Homo sapiens OX=9606 GN=MYL6 PE=1 SV=2	0	43.884	63	10	24	6	1	151	16.9	4.65	301	10	2	864.6	869.6	731.3	1022.2	578.1	1301	858.3	882.8	827.3	608.2	High	High	High	High	High	High	High	High	High	High		10	0.55882	813.16	895.52	1.10128	0.139186
FALSE	High	Master Protein	Q9HAV7	GrpE protein homolog 1, mitochondrial OS=Homo sapiens OX=9606 GN=GRPEL1 PE=1 SV=2	0	20.867	40	8	9	8	1	217	24.3	8.12	99	8	0	121.6	113.6	118.4	147.6	189.3	107.7	249.9	131.6	152.2	135.3	High	High	High	High	High	High	High	High	High	High		10	0.560976	138.1	155.34	1.12484	0.169716
FALSE	High	Master Protein	Q9UKM9	RNA-binding protein Raly OS=Homo sapiens OX=9606 GN=RALY PE=1 SV=1	0	34.071	29	11	13	11	1	306	32.4	9.17	223	11	0	354.5	376.8	489.4	395.8	491.6	384.6	461.5	493.2	470.7	405.2	High	High	High	High	High	High	High	High	High	High		10	0.562481	421.62	443.04	1.0508	0.0714937
FALSE	High	Master Protein	P10253	Lysosomal alpha-glucosidase OS=Homo sapiens OX=9606 GN=GAA PE=1 SV=4	0	14.344	6	5	5	5	1	952	105.3	6	95	5	0	15.9	22.7	19.1	18.2	8.7	19.2	21.4	21.2	22.1	10.3	High	High	High	High	High	High	High	High	High	High		10	0.56457	16.92	18.84	1.11348	0.155069
FALSE	High	Master Protein	P46778	60S ribosomal protein L21 OS=Homo sapiens OX=9606 GN=RPL21 PE=1 SV=2	0	12.58	22	5	5	5	1	160	18.6	10.49	41	5	0	170.5	184.3	292.4	194.3	373.5	102.8	281.6	220.9	284.9	167.9	High	High	High	High	High	High	High	High	High	High		10	0.564918	243	211.62	0.870864	-0.19948
FALSE	High	Master Protein	Q16795	NADH dehydrogenase [ubiquinone] 1 alpha subcomplex subunit 9, mitochondrial OS=Homo sapiens OX=9606 GN=NDUFA9 PE=1 SV=2	0	11.307	14	4	4	4	1	377	42.5	9.8	67	4	0	112.5	58.4	68.5	101.4	39.6	146.9	53.6	75.6	110.3	60.1	High	High	High	High	High	High	High	High	High	High		10	0.565747	76.08	89.3	1.17376	0.231143
FALSE	High	Master Protein	P30044	Peroxiredoxin-5, mitochondrial OS=Homo sapiens OX=9606 GN=PRDX5 PE=1 SV=4	0	32.387	46	9	16	9	1	214	22.1	8.7	251	9	0	684.6	713.8	606.1	803.2	645	559.3	822.4	778.8	792.3	674.2	High	High	High	High	High	High	High	High	High	High		10	0.57039	690.54	725.4	1.05048	0.0710518
FALSE	High	Master Protein	P09622	Dihydrolipoyl dehydrogenase, mitochondrial OS=Homo sapiens OX=9606 GN=DLD PE=1 SV=2	0	95.079	41	18	40	18	1	509	54.1	7.85	947	18	0	1659	2131.8	1256.3	1230.5	881.6	1869.8	1284.4	1284.3	945.4	976	High	High	High	High	High	High	High	High	High	High		10	0.571391	1431.84	1271.98	0.888353	-0.170794
FALSE	High	Master Protein	P01871	Immunoglobulin heavy constant mu OS=Homo sapiens OX=9606 GN=IGHM PE=1 SV=4	0	9.36	9	4	4	4	1	453	49.4	6.77	58	4	0	53.3	36.5	55.8	42.3	96.6	125.6	38.6	27.3	108	50.7	High	High	High	High	High	High	High	High	High	High		10	0.571789	56.9	70.04	1.23093	0.29975
FALSE	High	Master Protein	Q9UNF0	Protein kinase C and casein kinase substrate in neurons protein 2 OS=Homo sapiens OX=9606 GN=PACSIN2 PE=1 SV=2	0	8.066	7	3	3	3	1	486	55.7	5.2	39	3	0	40.1	26.8	8.1	57.6	16.3	54.7	23.6	46.3	14.9	43.3	High	High	High	High	High	High	High	High	High	High		10	0.571933	29.78	36.56	1.22767	0.295922
FALSE	High	Master Protein	P14621	Acylphosphatase-2 OS=Homo sapiens OX=9606 GN=ACYP2 PE=1 SV=2	0	10.72	49	4	6	4	1	99	11.1	9.5	58	4	0	103	83.5	90.7	93.5	105.9	81.9	93.1	105.2	73.7	101.6	High	High	High	High	High	High	High	High	High	High		10	0.57377	95.32	91.1	0.955728	-0.0653279
FALSE	High	Master Protein	P62277	40S ribosomal protein S13 OS=Homo sapiens OX=9606 GN=RPS13 PE=1 SV=2	0	8.812	34	5	6	5	1	151	17.2	10.54	80	5	0	173	191.9	202.6	195.9	219.3	103.6	281.6	242	164.1	73.8	High	High	High	High	High	High	High	High	High	High		10	0.57521	196.54	173.02	0.88033	-0.183884
FALSE	High	Master Protein	Q9Y5L4	Mitochondrial import inner membrane translocase subunit Tim13 OS=Homo sapiens OX=9606 GN=TIMM13 PE=1 SV=1	0	13.367	41	3	4	3	1	95	10.5	8.18	138	3	0	228.9	111.1	157.8	101.1	120.3	131.8	208.3	159.3	53.8	55.5	High	High	High	High	High	High	High	High	High	High		10	0.576937	143.84	121.74	0.846357	-0.240662
FALSE	High	Master Protein	O14950	Myosin regulatory light chain 12B OS=Homo sapiens OX=9606 GN=MYL12B PE=1 SV=2	0	12.478	18	4	6	4	1	172	19.8	4.84	95	4	0	114	93	74.1	105.8	79.6	100	82.5	113.1	109.2	89.2	High	High	High	High	High	High	High	High	High	High		10	0.579389	93.3	98.8	1.05895	0.082634
FALSE	High	Master Protein	P62979	Ubiquitin-40S ribosomal protein S27a OS=Homo sapiens OX=9606 GN=RPS27A PE=1 SV=2	0	27.405	46	6	15	6	1	156	18	9.64	256	6	0	896.3	773.7	976.1	768.3	873	1174	1037.4	852.9	925.1	598.6	High	High	High	High	High	High	High	High	High	High		10	0.579603	857.48	917.6	1.07011	0.0977624
FALSE	High	Master Protein	P13807	Glycogen [starch] synthase, muscle OS=Homo sapiens OX=9606 GN=GYS1 PE=1 SV=2	0	20.125	8	6	7	6	1	737	83.7	6.18	139	6	0	228.7	274.1	217.3	197	149.5	300.2	254	175.1	133.6	71.7	High	High	High	High	High	High	High	High	High	High		10	0.579845	213.32	186.92	0.876242	-0.190598
FALSE	High	Master Protein	P02545	Prelamin-A/C OS=Homo sapiens OX=9606 GN=LMNA PE=1 SV=1	0	302.263	72	66	217	65	1	664	74.1	7.02	4183	66	0	9972.5	12366.3	11488.6	10287.5	8794.9	15570.4	9743.9	12233.5	8476.3	10807.7	High	High	High	High	High	High	High	High	High	High		10	0.581897	10582	11366.4	1.07413	0.103163
FALSE	High	Master Protein	Q9BX66	Sorbin and SH3 domain-containing protein 1 OS=Homo sapiens OX=9606 GN=SORBS1 PE=1 SV=3	0	105.68	26	30	47	29	1	1292	142.4	6.84	761	30	0	919.8	831.5	1227.1	1566.3	1546.5	1215.7	998.3	1579.8	1213.6	1644.5	High	High	High	High	High	High	High	High	High	High		10	0.582276	1218.24	1330.38	1.09205	0.12704
FALSE	High	Master Protein	P41222	Prostaglandin-H2 D-isomerase OS=Homo sapiens OX=9606 GN=PTGDS PE=1 SV=1	0	15.071	23	4	4	4	1	190	21	7.8	107	4	0	153.8	195.6	352	161.2	213.2	207.7	220.6	121.6	214.7	196.1	High	High	High	High	High	High	High	High	High	High		10	0.582737	215.16	192.14	0.89301	-0.163252
FALSE	High	Master Protein	Q0ZGT2	Nexilin OS=Homo sapiens OX=9606 GN=NEXN PE=1 SV=1	0	60.595	23	20	30	20	1	675	80.6	5.33	390	20	0	1328.3	1475.4	1293.3	2664.2	1806.7	1268.5	1362.6	1918.2	1718.8	1496.8	High	High	High	High	High	High	High	High	High	High		10	0.582886	1713.58	1552.98	0.906278	-0.141974
FALSE	High	Master Protein	P51970	NADH dehydrogenase [ubiquinone] 1 alpha subcomplex subunit 8 OS=Homo sapiens OX=9606 GN=NDUFA8 PE=1 SV=3	0	15.622	27	4	10	4	1	172	20.1	7.65	143	4	0	473.4	351.1	490.9	367.3	468.8	487.9	481.7	429.9	580.5	319.3	High	High	High	High	High	High	High	High	High	High		10	0.584111	430.3	459.86	1.0687	0.0958519
FALSE	High	Master Protein	Q04837	Single-stranded DNA-binding protein, mitochondrial OS=Homo sapiens OX=9606 GN=SSBP1 PE=1 SV=1	0	27.709	51	8	15	8	1	148	17.2	9.6	221	8	0	429.2	431.9	428.4	344	382.9	448	376.1	314.8	451.5	330.6	High	High	High	High	High	High	High	High	High	High		10	0.584295	403.28	384.2	0.952688	-0.0699243
FALSE	High	Master Protein	P30041	Peroxiredoxin-6 OS=Homo sapiens OX=9606 GN=PRDX6 PE=1 SV=3	0.001	4.712	8	2	2	2	1	224	25	6.38	51	2	0	90.8	77.5	39.6	98.2	88.2	93.3	56.2	70.3	58.3	196.7	High	High	High	High	High	High	High	High	High	High		10	0.584313	78.86	94.96	1.20416	0.268026
FALSE	High	Master Protein	Q9Y2W1	Thyroid hormone receptor-associated protein 3 OS=Homo sapiens OX=9606 GN=THRAP3 PE=1 SV=2	0	7.499	3	3	3	3	1	955	108.6	10.15	56	3	0	108	134.1	167.4	147.2	238.4	96.4	185	150.2	163.4	124.2	High	High	High	High	High	High	High	High	High	High		10	0.588217	159.02	143.84	0.90454	-0.144743
FALSE	High	Master Protein	P40926	Malate dehydrogenase, mitochondrial OS=Homo sapiens OX=9606 GN=MDH2 PE=1 SV=3	0	106.734	63	20	56	20	1	338	35.5	8.68	1435	20	0	3069	2921.5	2464.5	2355.3	2053.6	2363.7	3215.3	2604.3	2897.6	2465.1	High	High	High	High	High	High	High	High	High	High		10	0.58944	2572.78	2709.2	1.05302	0.0745388
FALSE	High	Master Protein	Q16134	Electron transfer flavoprotein-ubiquinone oxidoreductase, mitochondrial OS=Homo sapiens OX=9606 GN=ETFDH PE=1 SV=2	0	56.954	28	17	27	17	1	617	68.5	7.55	378	17	0	1590.8	1367.6	1184	1412.9	579.3	1027.1	1095.7	1012.5	3773.9	861.1	High	High	High	High	High	High	High	High	High	High		10	0.590054	1226.92	1554.06	1.26664	0.341001
FALSE	High	Master Protein	P16284	Platelet endothelial cell adhesion molecule OS=Homo sapiens OX=9606 GN=PECAM1 PE=1 SV=2	0.001	4.509	3	2	2	2	1	738	82.5	6.99	43	2	0	27.1	29.6	33.6	29.9	24.7	34.1	28.8	10.3	48.7	41.6	High	High	High	High	High	High	High	High	High	High		10	0.594077	28.98	32.7	1.12836	0.174233
FALSE	High	Master Protein	P55084	Trifunctional enzyme subunit beta, mitochondrial OS=Homo sapiens OX=9606 GN=HADHB PE=1 SV=3	0	142.299	65	31	87	31	1	474	51.3	9.41	1641	31	0	3322.3	3542.5	2964.8	4880.6	2991.9	2975.2	3017.9	3544.2	5909.5	4040.3	High	High	High	High	High	High	High	High	High	High		10	0.594469	3540.42	3897.42	1.10084	0.138599
FALSE	High	Master Protein	Q5BKX8	Caveolae-associated protein 4 OS=Homo sapiens OX=9606 GN=CAVIN4 PE=1 SV=2	0	33.289	20	9	14	9	1	364	41.9	8.28	280	9	0	382.1	486.1	569	870.1	589	295.9	380.3	444.9	731.2	711.7	High	High	High	High	High	High	High	High	High	High		10	0.595338	579.26	512.8	0.885267	-0.175815
FALSE	High	Master Protein	P82673	28S ribosomal protein S35, mitochondrial OS=Homo sapiens OX=9606 GN=MRPS35 PE=1 SV=1	0.001	5.13	8	2	2	2	1	323	36.8	8.24	45	2	0	30.1	17.2	29.6	24.9	25.3	24	22.8	29.6	36.3	23.9	High	High	High	High	High	High	High	High	High	High		10	0.595467	25.42	27.32	1.07474	0.103993
FALSE	High	Master Protein	P07951	Tropomyosin beta chain OS=Homo sapiens OX=9606 GN=TPM2 PE=1 SV=1	0	259.264	82	63	442	27	1	284	32.8	4.7	4531	63	11	6897.9	6326.8	8891.8	4023.6	5457.4	5723.9	6651.6	5015.7	10187.4	7332.2	High	High	High	High	High	High	High	High	High	High		10	0.596644	6319.5	6982.16	1.10486	0.143863
FALSE	High	Master Protein	P18077	60S ribosomal protein L35a OS=Homo sapiens OX=9606 GN=RPL35A PE=1 SV=2	0	9.213	27	4	5	4	1	110	12.5	11.06	47	4	0	177.8	224.1	235.6	185.7	294.8	121.9	253.3	224.8	265.6	156.1	High	High	High	High	High	High	High	High	High	High		10	0.596705	223.6	204.34	0.913864	-0.129949
FALSE	High	Master Protein	O14974	Protein phosphatase 1 regulatory subunit 12A OS=Homo sapiens OX=9606 GN=PPP1R12A PE=1 SV=1	0	45.174	17	15	20	15	1	1030	115.2	5.4	301	15	0	599.9	720.2	803.8	646.4	938.5	673.3	725.6	665	744.4	729.2	High	High	High	High	High	High	High	High	High	High		10	0.596804	741.76	707.5	0.953813	-0.0682223
FALSE	High	Master Protein	P62851	40S ribosomal protein S25 OS=Homo sapiens OX=9606 GN=RPS25 PE=1 SV=1	0.001	5.164	13	2	2	2	1	125	13.7	10.11	68	2	0	50.9	60.6	59	55.7	75.7	40.8	63.8	81.1	85	56.2	High	High	High	High	High	High	High	High	High	High		10	0.59934	60.38	65.38	1.08281	0.114779
FALSE	High	Master Protein	P62888	60S ribosomal protein L30 OS=Homo sapiens OX=9606 GN=RPL30 PE=1 SV=2	0.001	5.818	15	2	4	2	1	115	12.8	9.63	75	2	0	37.6	35.6	38.9	40.5	57	33.4	56.5	62.4	40.2	36.1	High	High	High	High	High	High	High	High	High	High		10	0.599517	41.92	45.72	1.09065	0.125187
FALSE	High	Master Protein	Q14203	Dynactin subunit 1 OS=Homo sapiens OX=9606 GN=DCTN1 PE=1 SV=3	0	7.04	2	2	2	2	1	1278	141.6	5.81	56	2	0	31	21.6	28.2	31.1	30.2	35.2	26.4	40.6	17.9	33.8	High	High	High	High	High	High	High	High	High	High		10	0.599996	28.42	30.78	1.08304	0.115087
FALSE	High	Master Protein	P09211	Glutathione S-transferase P OS=Homo sapiens OX=9606 GN=GSTP1 PE=1 SV=2	0.001	4.447	12	2	2	2	1	210	23.3	5.64	45	2	0	12	18.5	19.6	9.4	11.7	20.8	12.9	21.7	10.9	13.1	High	High	High	High	High	High	High	High	High	High		10	0.600768	14.24	15.88	1.11517	0.157262
FALSE	High	Master Protein	P55809	Succinyl-CoA:3-ketoacid coenzyme A transferase 1, mitochondrial OS=Homo sapiens OX=9606 GN=OXCT1 PE=1 SV=1	0	60.398	36	17	27	17	1	520	56.1	7.46	472	17	0	1345.5	2494.3	1819.4	1019	1249.4	1615.3	1329.2	1931	808.2	1372.9	High	High	High	High	High	High	High	High	High	High		10	0.601699	1585.52	1411.32	0.890131	-0.167911
FALSE	High	Master Protein	P00367	Glutamate dehydrogenase 1, mitochondrial OS=Homo sapiens OX=9606 GN=GLUD1 PE=1 SV=2	0	39.605	26	12	18	12	1	558	61.4	7.8	348	12	0	500	474.9	244	419.1	182.4	506.2	259.4	398.3	189.9	231	High	High	High	High	High	High	High	High	High	High		10	0.601782	364.08	316.96	0.870578	-0.199955
FALSE	High	Master Protein	P20930	Filaggrin OS=Homo sapiens OX=9606 GN=FLG PE=1 SV=3	0	7.362	1	2	3	2	1	4061	434.9	9.25	79	2	0	98.9	111.3	313.2	123	283.4	174.8	104.8	269.9	117.7	111.4	High	High	High	High	High	High	High	High	High	High		10	0.602434	185.96	155.72	0.837384	-0.256038
FALSE	High	Master Protein	P00747	Plasminogen OS=Homo sapiens OX=9606 GN=PLG PE=1 SV=2	0	23.417	12	8	10	8	1	810	90.5	7.24	134	8	0	416.3	271.6	247.8	242.2	449.1	435.9	276.6	276.6	128.7	878.3	High	High	High	High	High	High	High	High	High	High		10	0.603785	325.4	399.22	1.22686	0.29497
FALSE	High	Master Protein	P46777	60S ribosomal protein L5 OS=Homo sapiens OX=9606 GN=RPL5 PE=1 SV=3	0.001	4.383	6	2	2	2	1	297	34.3	9.72	29	2	0	21	14.1	24	11.7	19.5	19.1	17.5	14.4	14.7	18	High	High	High	High	High	High	High	High	High	High		10	0.603896	18.06	16.74	0.92691	-0.109498
FALSE	High	Master Protein	O43920	NADH dehydrogenase [ubiquinone] iron-sulfur protein 5 OS=Homo sapiens OX=9606 GN=NDUFS5 PE=1 SV=3	0	18.513	57	7	11	7	1	106	12.5	9.14	85	7	0	1770.5	1119.8	1905.9	1211.4	1709.7	1616.3	1859.2	1627.1	1247.6	660.2	High	High	High	High	High	High	High	High	High	High		10	0.605073	1543.46	1402.08	0.908401	-0.138599
FALSE	High	Master Protein	P22392	Nucleoside diphosphate kinase B OS=Homo sapiens OX=9606 GN=NME2 PE=1 SV=1	0	25.77	61	8	16	8	1	152	17.3	8.41	131	8	0	1218.3	1116	834.1	1225.3	685.1	1136.3	843.3	1073.1	969.3	695.3	High	High	High	High	High	High	High	High	High	High		10	0.606388	1015.76	943.46	0.928822	-0.106526
FALSE	High	Master Protein	P49411	Elongation factor Tu, mitochondrial OS=Homo sapiens OX=9606 GN=TUFM PE=1 SV=2	0	28.883	28	11	13	11	1	452	49.5	7.61	161	11	0	486.1	423.2	487.6	496.6	594.5	432.8	543.6	449.7	555.7	393.8	High	High	High	High	High	High	High	High	High	High		10	0.607593	497.6	475.12	0.954823	-0.0666945
FALSE	High	Master Protein	P05204	Non-histone chromosomal protein HMG-17 OS=Homo sapiens OX=9606 GN=HMGN2 PE=1 SV=3	0	8.278	53	4	5	3	1	90	9.4	9.99	25	4	0	68.3	94.4	180.6	64.7	137.1	76.5	102	69.9	133.2	97.6	High	High	High	High	High	High	High	High	High	High		10	0.608555	109.02	95.84	0.879105	-0.185893
FALSE	High	Master Protein	P21796	Voltage-dependent anion-selective channel protein 1 OS=Homo sapiens OX=9606 GN=VDAC1 PE=1 SV=2	0	195.549	81	24	236	23	1	283	30.8	8.54	5959	24	1	5628.7	6138.6	4596.8	4107.6	3857.4	2605.2	5050.2	4155	6440.4	4043.3	High	High	High	High	High	High	High	High	High	High	Oxidation [P105]	10	0.611232	4865.82	4458.82	0.916355	-0.126021
FALSE	High	Master Protein	O14949	Cytochrome b-c1 complex subunit 8 OS=Homo sapiens OX=9606 GN=UQCRQ PE=1 SV=4	0.001	5.604	23	2	3	2	1	82	9.9	10.08	43	2	0	246.4	121.6	144.4	230.9	116.5	254.1	141.3	125.5	167.5	281.8	High	High	High	High	High	High	High	High	High	High		10	0.611346	171.96	194.04	1.1284	0.174281
FALSE	High	Master Protein	P20674	Cytochrome c oxidase subunit 5A, mitochondrial OS=Homo sapiens OX=9606 GN=COX5A PE=1 SV=2	0	32.014	27	7	23	7	1	150	16.8	6.79	362	7	0	2038.4	1316.9	1089.8	1431.3	1220.6	2203.6	1226	1604	1495.3	1213.2	High	High	High	High	High	High	High	High	High	High		10	0.61172	1419.4	1548.42	1.0909	0.125516
FALSE	High	Master Protein	Q16698	2,4-dienoyl-CoA reductase, mitochondrial OS=Homo sapiens OX=9606 GN=DECR1 PE=1 SV=1	0	56.927	50	14	29	14	1	335	36	9.28	588	14	0	1676.9	1892.6	1413.3	1026.9	1107.9	1363.1	1538.4	1243.6	1428.9	1057.8	High	High	High	High	High	High	High	High	High	High		10	0.611784	1423.52	1326.36	0.931747	-0.10199
FALSE	High	Master Protein	P50995	Annexin A11 OS=Homo sapiens OX=9606 GN=ANXA11 PE=1 SV=1	0	11.675	7	3	5	3	1	505	54.4	7.65	135	3	0	53.3	80.3	41.7	75.7	67.9	54.5	98.6	39.5	56	35.4	High	High	High	High	High	High	High	High	High	High		10	0.614038	63.78	56.8	0.890561	-0.167213
FALSE	High	Master Protein	P46776	60S ribosomal protein L27a OS=Homo sapiens OX=9606 GN=RPL27A PE=1 SV=2	0	8.258	21	3	3	3	1	148	16.6	11	45	3	0	105.5	125.2	146.9	160	259.6	58.7	178.5	143.1	189.7	134.7	High	High	High	High	High	High	High	High	High	High		10	0.614044	159.44	140.94	0.883969	-0.177932
FALSE	High	Master Protein	P15880	40S ribosomal protein S2 OS=Homo sapiens OX=9606 GN=RPS2 PE=1 SV=2	0	7.381	6	2	2	2	1	293	31.3	10.24	72	2	0	9.4	13.3	22.7	18.8	18	17	17	16.3	12.4	12.9	High	High	High	High	High	High	High	High	High	High		10	0.615144	16.44	15.12	0.919708	-0.120752
FALSE	High	Master Protein	O43325	LYR motif-containing protein 1 OS=Homo sapiens OX=9606 GN=LYRM1 PE=2 SV=1	0.001	4.054	20	2	2	2	1	122	14.3	9.94	38	2	0	30	27	24.3	22.1	21.5	17.6	41.9	21.1	10.4	19.5	High	High	High	High	High	High	High	High	High	High		10	0.615322	24.98	22.1	0.884708	-0.176727
FALSE	High	Master Protein	Q9Y3I0	tRNA-splicing ligase RtcB homolog OS=Homo sapiens OX=9606 GN=RTCB PE=1 SV=1	0	26.17	16	7	9	7	1	505	55.2	7.23	226	7	0	281.5	238.9	164.9	287.9	213.9	320.1	211.5	315.7	154	289.4	High	High	High	High	High	High	High	High	High	High		10	0.615503	237.42	258.14	1.08727	0.120712
FALSE	High	Master Protein	P62263	40S ribosomal protein S14 OS=Homo sapiens OX=9606 GN=RPS14 PE=1 SV=3	0	15.743	39	6	6	6	1	151	16.3	10.05	136	6	0	45.6	44.4	47.3	47.7	68.7	34.9	55.7	45.3	54.2	48.3	High	High	High	High	High	High	High	High	High	High		10	0.615605	50.74	47.68	0.939693	-0.0897393
FALSE	High	Master Protein	P14854	Cytochrome c oxidase subunit 6B1 OS=Homo sapiens OX=9606 GN=COX6B1 PE=1 SV=2	0	32.694	76	8	21	8	1	86	10.2	7.05	418	8	0	509.4	186.3	270.7	316.7	190.5	486.1	333.1	449.1	243.5	178.6	High	High	High	High	High	High	High	High	High	High		10	0.616323	294.72	338.08	1.14712	0.19802
FALSE	High	Master Protein	Q5SV97	PGC-1 and ERR-induced regulator in muscle protein 1 OS=Homo sapiens OX=9606 GN=PERM1 PE=2 SV=4	0	22.463	15	6	6	6	1	790	81.3	5.58	181	6	0	28.8	35.4	27.8	24.9	32.7	26.2	33.6	12.5	68.6	33.2	High	High	High	High	High	High	High	High	High	High		10	0.618163	29.92	34.82	1.16377	0.218806
FALSE	High	Master Protein	Q13557	Calcium/calmodulin-dependent protein kinase type II subunit delta OS=Homo sapiens OX=9606 GN=CAMK2D PE=1 SV=3	0	12.719	7	3	4	2	1	499	56.3	7.25	94	3	1	106.5	106.5	130	172.1	159.1	133.2	145	176.1	122.9	138.6	High	High	High	High	High	High	High	High	High	High		10	0.620661	134.84	143.16	1.0617	0.0863799
FALSE	High	Master Protein	P46976	Glycogenin-1 OS=Homo sapiens OX=9606 GN=GYG1 PE=1 SV=4	0	62.131	25	11	22	11	1	350	39.4	5.53	390	11	0	563.4	694.4	468.6	460.4	478.7	813	416.9	390.7	330.2	467.5	High	High	High	High	High	High	High	High	High	High		10	0.620845	533.1	483.66	0.907259	-0.140413
FALSE	High	Master Protein	P16104	Histone H2AX OS=Homo sapiens OX=9606 GN=H2AFX PE=1 SV=2	0	17.973	29	6	17	3	1	143	15.1	10.74	153	6	0	369.6	296.6	420.1	250.1	246.9	377.2	323.1	314.5	286.8	150.9	High	High	High	High	High	High	High	High	High	High		10	0.621321	316.66	290.5	0.917388	-0.124396
FALSE	High	Master Protein	P05387	60S acidic ribosomal protein P2 OS=Homo sapiens OX=9606 GN=RPLP2 PE=1 SV=1	0	22.553	70	6	9	5	1	115	11.7	4.54	214	6	1	224	175	200.3	301	159.6	351	297.8	316.6	116.2	122.1	High	High	High	High	High	High	High	High	High	High		10	0.622386	211.98	240.74	1.13567	0.183548
FALSE	High	Master Protein	P52179	Myomesin-1 OS=Homo sapiens OX=9606 GN=MYOM1 PE=1 SV=2	0	249.731	47	72	118	72	1	1685	187.5	6.93	1956	72	0	6616.6	3132.2	2456.1	5785.4	3090.5	6083.2	3628	5810.4	2722.5	5546.6	High	High	High	High	High	High	High	High	High	High		10	0.62445	4216.16	4758.14	1.12855	0.174468
FALSE	High	Master Protein	P05556	Integrin beta-1 OS=Homo sapiens OX=9606 GN=ITGB1 PE=1 SV=2	0	25.994	13	9	10	9	1	798	88.4	5.39	205	9	0	205	214.2	158	170.6	152	252.6	177.2	133.5	225.8	172.6	High	High	High	High	High	High	High	High	High	High		10	0.626655	179.96	192.34	1.06879	0.0959826
FALSE	High	Master Protein	P78559	Microtubule-associated protein 1A OS=Homo sapiens OX=9606 GN=MAP1A PE=1 SV=6	0	8.193	1	4	4	3	1	2803	305.3	4.92	50	4	0	14.5	22.5	13.4	12.3	22.1	12.5	24.4	19.8	14.4	21.6	High	High	High	High	High	High	High	High	High	High		10	0.627767	16.96	18.54	1.09316	0.128505
FALSE	High	Master Protein	P49821	NADH dehydrogenase [ubiquinone] flavoprotein 1, mitochondrial OS=Homo sapiens OX=9606 GN=NDUFV1 PE=1 SV=4	0	66.18	45	17	25	17	1	464	50.8	8.21	559	17	0	1125.3	745.1	598.3	682.5	369.7	1306	575.8	826.8	735.2	540.8	High	High	High	High	High	High	High	High	High	High		10	0.62878	704.18	796.92	1.1317	0.178491
FALSE	High	Master Protein	Q16629	Serine/arginine-rich splicing factor 7 OS=Homo sapiens OX=9606 GN=SRSF7 PE=1 SV=1	0	11.262	20	4	5	4	1	238	27.4	11.82	135	4	0	43.5	62.9	56.2	67.4	71.7	72.2	60.8	65.8	59.9	57	High	High	High	High	High	High	High	High	High	High		10	0.631019	60.34	63.14	1.0464	0.0654396
FALSE	High	Master Protein	P25705	ATP synthase subunit alpha, mitochondrial OS=Homo sapiens OX=9606 GN=ATP5F1A PE=1 SV=1	0	151.938	61	39	116	38	1	553	59.7	9.13	2161	39	0	7386.6	5161.4	3940	5600.9	4986.4	2590.4	5166.8	6588.4	6393.4	3992.5	High	High	High	High	High	High	High	High	High	High	Oxidation [P111]	10	0.631164	5415.06	4946.3	0.913434	-0.130628
FALSE	High	Master Protein	P45880	Voltage-dependent anion-selective channel protein 2 OS=Homo sapiens OX=9606 GN=VDAC2 PE=1 SV=2	0	89.747	63	15	48	15	1	294	31.5	7.56	1050	15	0	1703.4	2309.4	1743	1681.9	2140.8	763.5	1946.9	1662.9	2757.3	1587	High	High	High	High	High	High	High	High	High	High		10	0.632235	1915.7	1743.52	0.910122	-0.135869
FALSE	High	Master Protein	P51884	Lumican OS=Homo sapiens OX=9606 GN=LUM PE=1 SV=2	0	38.106	46	12	27	12	1	338	38.4	6.61	324	12	0	800.2	2746.6	1077.5	1268.3	1052.8	1150.3	2394.5	681.7	1098.2	420.3	High	High	High	High	High	High	High	High	High	High		10	0.634366	1389.08	1149	0.827166	-0.273751
FALSE	High	Master Protein	Q9P0M6	Core histone macro-H2A.2 OS=Homo sapiens OX=9606 GN=H2AFY2 PE=1 SV=3	0	14.685	17	6	9	4	1	372	40	9.69	147	6	0	152	189.7	207.9	163	154.6	241.8	141.1	191.6	187.9	155.5	High	High	High	High	High	High	High	High	High	High		10	0.63487	173.44	183.58	1.05846	0.0819722
FALSE	High	Master Protein	Q9UJZ1	Stomatin-like protein 2, mitochondrial OS=Homo sapiens OX=9606 GN=STOML2 PE=1 SV=1	0	28.619	22	7	7	7	1	356	38.5	7.39	201	7	0	328.3	260.1	160.2	228.2	185.6	216.5	261.7	259.4	200.7	130.5	High	High	High	High	High	High	High	High	High	High		10	0.635487	232.48	213.76	0.919477	-0.121115
FALSE	High	Master Protein	Q13361	Microfibrillar-associated protein 5 OS=Homo sapiens OX=9606 GN=MFAP5 PE=1 SV=1	0	18.857	34	8	13	8	1	173	19.6	5.94	84	8	0	693.9	1013.7	1201.4	508.1	1120.8	551.9	1382.3	539.5	785	783.7	High	High	High	High	High	High	High	High	High	High		10	0.637056	907.58	808.48	0.890809	-0.166813
FALSE	High	Master Protein	P62269	40S ribosomal protein S18 OS=Homo sapiens OX=9606 GN=RPS18 PE=1 SV=3	0	10.279	25	5	5	5	1	152	17.7	10.99	69	5	0	125.8	133.1	149.7	159.3	171	81.2	196.8	164.7	146.8	92.7	High	High	High	High	High	High	High	High	High	High		10	0.639988	147.78	136.44	0.923264	-0.115184
FALSE	High	Master Protein	P18621	60S ribosomal protein L17 OS=Homo sapiens OX=9606 GN=RPL17 PE=1 SV=3	0	15.025	30	5	6	4	1	184	21.4	10.17	83	5	0	81.6	92.1	126	90.3	170.5	50	139.7	95.7	126.6	93.5	High	High	High	High	High	High	High	High	High	High		10	0.640029	112.1	101.1	0.901873	-0.149003
FALSE	High	Master Protein	Q9BYN8	28S ribosomal protein S26, mitochondrial OS=Homo sapiens OX=9606 GN=MRPS26 PE=1 SV=1	0	13.672	24	5	5	5	1	205	24.2	10.39	100	5	0	82.7	80.8	82.4	75.2	69.1	72.3	73.9	79.4	125.2	66	High	High	High	High	High	High	High	High	High	High		10	0.641317	78.04	83.36	1.06817	0.0951415
FALSE	High	Master Protein	Q9H1E3	Nuclear ubiquitous casein and cyclin-dependent kinase substrate 1 OS=Homo sapiens OX=9606 GN=NUCKS1 PE=1 SV=1	0	24.66	33	8	11	8	1	243	27.3	5.08	141	8	0	129.2	124.6	356.2	133.8	223.7	167.2	158.6	164.1	310.2	305.2	High	High	High	High	High	High	High	High	High	High		10	0.641491	193.5	221.06	1.14243	0.192104
FALSE	High	Master Protein	O95298	NADH dehydrogenase [ubiquinone] 1 subunit C2 OS=Homo sapiens OX=9606 GN=NDUFC2 PE=1 SV=1	0	7.915	24	3	3	3	1	119	14.2	8.98	56	3	0	365.3	284	242.9	286.6	182.7	396.3	227.3	227.1	509.5	170.6	High	High	High	High	High	High	High	High	High	High		10	0.641888	272.3	306.16	1.12435	0.169089
FALSE	High	Master Protein	Q9Y266	Nuclear migration protein nudC OS=Homo sapiens OX=9606 GN=NUDC PE=1 SV=1	0	7.869	11	3	5	3	1	331	38.2	5.38	72	3	0	134.3	108	118.8	130	110.5	150.9	98.7	130	92.9	99.3	High	High	High	High	High	High	High	High	High	High		10	0.642399	120.32	114.36	0.950465	-0.0732939
FALSE	High	Master Protein	Q96E39	RNA binding motif protein, X-linked-like-1 OS=Homo sapiens OX=9606 GN=RBMXL1 PE=1 SV=1	0	19.72	23	10	12	2	1	390	42.1	9.89	144	10	0	59.3	68.7	72.2	50.5	96.9	79.4	64.9	78.6	73.4	71.2	High	High	High	High	High	High	High	High	High	High		10	0.642735	69.52	73.5	1.05725	0.0803162
FALSE	High	Master Protein	Q9NPJ3	Acyl-coenzyme A thioesterase 13 OS=Homo sapiens OX=9606 GN=ACOT13 PE=1 SV=1	0	13.21	25	3	6	3	1	140	15	9.14	134	3	0	668.6	827.9	311.2	520.7	290.1	397.3	621.9	610.2	349.1	350.2	High	High	High	High	High	High	High	High	High	High		10	0.643261	523.7	465.74	0.889326	-0.169216
FALSE	High	Master Protein	Q9NWB6	Arginine and glutamate-rich protein 1 OS=Homo sapiens OX=9606 GN=ARGLU1 PE=1 SV=1	0	10.373	14	5	6	5	1	273	33.2	10.35	52	5	0	113	91.4	227.4	120.9	191.9	147.5	156.2	113.6	183.5	219.3	High	High	High	High	High	High	High	High	High	High		10	0.643326	148.92	164.02	1.1014	0.139334
FALSE	High	Master Protein	Q16851	UTP--glucose-1-phosphate uridylyltransferase OS=Homo sapiens OX=9606 GN=UGP2 PE=1 SV=5	0	16.295	12	7	8	7	1	508	56.9	8.15	96	7	0	775.6	745.7	542.3	510	544	429.6	712	940.5	356.8	372	High	High	High	High	High	High	High	High	High	High		10	0.643449	623.52	562.18	0.901623	-0.149404
FALSE	High	Master Protein	Q99584	Protein S100-A13 OS=Homo sapiens OX=9606 GN=S100A13 PE=1 SV=1	0.001	4.916	20	2	2	2	1	98	11.5	6.16	34	2	0	74.2	47.8	49.9	75.2	33.9	67.1	52.5	73.8	30.4	27.6	High	High	High	High	High	High	High	High	High	High		10	0.644127	56.2	50.28	0.894662	-0.160585
FALSE	High	Master Protein	Q9Y3D9	28S ribosomal protein S23, mitochondrial OS=Homo sapiens OX=9606 GN=MRPS23 PE=1 SV=2	0	8.639	13	3	3	3	1	190	21.8	8.9	56	3	0	145.1	86.9	135.3	107	154.8	124.7	129.1	123.8	170.7	118.6	High	High	High	High	High	High	High	High	High	High		10	0.644268	125.82	133.38	1.06009	0.0841811
FALSE	High	Master Protein	P0DOX7	Immunoglobulin kappa light chain OS=Homo sapiens OX=9606 PE=1 SV=1	0	48.087	45	7	15	2	1	214	23.4	7.17	535	7	4	224	356.8	413.2	325.2	448.9	323.6	520.3	334.1	336.6	381.5	High	High	High	High	High	High	High	High	High	High		10	0.644687	353.62	379.22	1.07239	0.100835
FALSE	High	Master Protein	Q9NUJ1	Mycophenolic acid acyl-glucuronide esterase, mitochondrial OS=Homo sapiens OX=9606 GN=ABHD10 PE=1 SV=1	0.001	3.391	6	2	2	2	1	306	33.9	8.57	30	2	0	17	22.6	14.4	15.4	11.3	15.4	19.8	27	12.9	13.3	High	High	High	High	High	High	High	High	High	High		10	0.645803	16.14	17.68	1.09542	0.131478
FALSE	High	Master Protein	O95299	NADH dehydrogenase [ubiquinone] 1 alpha subcomplex subunit 10, mitochondrial OS=Homo sapiens OX=9606 GN=NDUFA10 PE=1 SV=1	0	8.932	9	3	3	3	1	355	40.7	8.48	55	3	0	50.1	41.7	55.2	43.3	33.4	31.5	59	39	81.5	36.5	High	High	High	High	High	High	High	High	High	High		10	0.64644	44.74	49.5	1.10639	0.145863
FALSE	High	Master Protein	O75880	Protein SCO1 homolog, mitochondrial OS=Homo sapiens OX=9606 GN=SCO1 PE=1 SV=1	0.001	5.746	8	2	2	2	1	301	33.8	8.88	55	2	0	31.3	38.3	29.2	38.9	31	23.5	36.9	38.3	48	32.6	High	High	High	High	High	High	High	High	High	High		10	0.647853	33.74	35.86	1.06283	0.0879155
FALSE	High	Master Protein	O14558	Heat shock protein beta-6 OS=Homo sapiens OX=9606 GN=HSPB6 PE=1 SV=2	0	32.094	71	9	21	9	1	160	17.1	6.4	480	9	0	753.7	923.1	911	1064.9	1386.6	537.2	981.3	1417.7	924.5	752.9	High	High	High	High	High	High	High	High	High	High		10	0.650278	1007.86	922.72	0.915524	-0.12733
FALSE	High	Master Protein	P10412	Histone H1.4 OS=Homo sapiens OX=9606 GN=HIST1H1E PE=1 SV=2	0	93.525	56	23	72	9	1	219	21.9	11.03	901	23	13	2671.9	2777.6	6647.3	2853.7	4910.4	2847.6	4579.7	2946.2	7728.2	4539.6	High	High	High	High	High	High	High	High	High	High		10	0.650776	3972.18	4528.26	1.13999	0.189026
FALSE	High	Master Protein	P62081	40S ribosomal protein S7 OS=Homo sapiens OX=9606 GN=RPS7 PE=1 SV=1	0	18.412	29	6	9	6	1	194	22.1	10.1	105	6	0	587.1	595.5	699.4	697.4	741.2	478.4	672.1	738	678.1	629.4	High	High	High	High	High	High	High	High	High	High		10	0.653779	664.12	639.2	0.962477	-0.0551765
FALSE	High	Master Protein	P42765	3-ketoacyl-CoA thiolase, mitochondrial OS=Homo sapiens OX=9606 GN=ACAA2 PE=1 SV=2	0	90.955	59	23	35	23	1	397	41.9	8.09	667	23	0	906.6	1182.9	761.3	1047	671	829.4	880.2	927.6	1281.4	935.3	High	High	High	High	High	High	High	High	High	High	Oxidation [P225]	10	0.654054	913.76	970.78	1.0624	0.0873291
FALSE	High	Master Protein	O14561	Acyl carrier protein, mitochondrial OS=Homo sapiens OX=9606 GN=NDUFAB1 PE=1 SV=3	0	10.13	21	5	6	5	1	156	17.4	4.93	35	5	0	478.6	320.5	209.6	429.5	178.4	698.9	318.4	434.1	154.2	266.6	High	High	High	High	High	High	High	High	High	High		10	0.654142	323.32	374.44	1.15811	0.211772
FALSE	High	Master Protein	Q9H987	Synaptopodin 2-like protein OS=Homo sapiens OX=9606 GN=SYNPO2L PE=2 SV=3	0	101.581	41	25	43	25	1	977	102.4	9.74	1008	25	0	1084.8	1059.7	1644.6	1342.5	2037.1	745.9	1618.2	1428.7	1560.2	1253.9	High	High	High	High	High	High	High	High	High	High		10	0.654754	1433.74	1321.38	0.921632	-0.117738
FALSE	High	Master Protein	O96000	NADH dehydrogenase [ubiquinone] 1 beta subcomplex subunit 10 OS=Homo sapiens OX=9606 GN=NDUFB10 PE=1 SV=3	0	66.039	73	15	43	15	1	172	20.8	8.48	607	15	0	2392.3	1560.2	1589.4	1736.8	1279.1	2345.5	1658.5	1758.6	1736.1	1591.7	High	High	High	High	High	High	High	High	High	High		10	0.655013	1711.56	1818.08	1.06224	0.0871038
FALSE	High	Master Protein	Q6ZMM2	ADAMTS-like protein 5 OS=Homo sapiens OX=9606 GN=ADAMTSL5 PE=1 SV=3	0	13.205	13	4	4	4	1	481	53.2	8.19	69	4	0	41.5	43.6	49.3	29	18.4	33.4	44	42.7	22.7	22.1	High	High	High	High	High	High	High	High	High	High		10	0.655295	36.36	32.98	0.907041	-0.140761
FALSE	High	Master Protein	Q9BYD2	39S ribosomal protein L9, mitochondrial OS=Homo sapiens OX=9606 GN=MRPL9 PE=1 SV=2	0.001	5.289	6	2	3	2	1	267	30.2	10.08	45	2	0	39.5	33.7	38.1	29.3	53.8	29.6	40.7	31.3	44.7	36.5	High	High	High	High	High	High	High	High	High	High		10	0.655559	38.88	36.56	0.940329	-0.0887621
FALSE	High	Master Protein	P19338	Nucleolin OS=Homo sapiens OX=9606 GN=NCL PE=1 SV=3	0	56.418	25	22	32	22	1	710	76.6	4.7	311	22	0	1196.2	1557.2	1626.2	1329.1	1663.1	1473.5	1555.7	1219.9	2011.7	1475.6	High	High	High	High	High	High	High	High	High	High		10	0.656159	1474.36	1547.28	1.04946	0.0696455
FALSE	High	Master Protein	P51116	Fragile X mental retardation syndrome-related protein 2 OS=Homo sapiens OX=9606 GN=FXR2 PE=1 SV=2	0	12.686	11	5	6	5	1	673	74.2	6.23	49	5	0	127.4	109.4	189.4	166.7	182	173.6	138	167.1	140	201.3	High	High	High	High	High	High	High	High	High	High		10	0.656632	154.98	164	1.0582	0.0816138
FALSE	High	Master Protein	P15848	Arylsulfatase B OS=Homo sapiens OX=9606 GN=ARSB PE=1 SV=1	0	7.353	5	3	3	3	1	533	59.6	8.21	62	3	0	21.2	18.3	32.7	35.7	30.2	42.8	13.5	38	26.7	31	High	High	High	High	High	High	High	High	High	High		10	0.659166	27.62	30.4	1.10065	0.138358
FALSE	High	Master Protein	P56556	NADH dehydrogenase [ubiquinone] 1 alpha subcomplex subunit 6 OS=Homo sapiens OX=9606 GN=NDUFA6 PE=1 SV=4	0	18.104	48	6	11	6	1	128	15.1	9.98	145	6	0	590.5	405.8	490.2	408.6	294.8	466.1	507.2	495.7	325.8	226.6	High	High	High	High	High	High	High	High	High	High		10	0.660016	437.98	404.28	0.923056	-0.11551
FALSE	High	Master Protein	P14927	Cytochrome b-c1 complex subunit 7 OS=Homo sapiens OX=9606 GN=UQCRB PE=1 SV=2	0	39.384	62	9	29	9	1	111	13.5	8.78	448	9	0	1477.4	863.2	1239.2	1101.4	892.9	1470	1201.1	1441.7	481.9	384.7	High	High	High	High	High	High	High	High	High	High		10	0.660787	1114.82	995.88	0.89331	-0.162767
FALSE	High	Master Protein	O95816	BAG family molecular chaperone regulator 2 OS=Homo sapiens OX=9606 GN=BAG2 PE=1 SV=1	0	19.841	35	7	9	7	1	211	23.8	6.7	121	7	0	157.5	166.7	92.9	206.6	120	168	155	161.9	85.6	115.9	High	High	High	High	High	High	High	High	High	High		10	0.661146	148.74	137.28	0.922953	-0.115671
FALSE	High	Master Protein	P16401	Histone H1.5 OS=Homo sapiens OX=9606 GN=HIST1H1B PE=1 SV=3	0	47.911	35	13	32	9	1	226	22.6	10.92	371	13	0	385.6	481.3	1841.3	397.1	714.4	362	633	330.1	1134.5	652	High	High	High	High	High	High	High	High	High	High		10	0.661176	763.94	622.32	0.814619	-0.295803
FALSE	High	Master Protein	Q15233	Non-POU domain-containing octamer-binding protein OS=Homo sapiens OX=9606 GN=NONO PE=1 SV=4	0	8.084	8	4	4	3	1	471	54.2	8.95	72	4	1	117.7	120.3	124.8	118.7	111.2	156.9	112.1	158.8	86.6	110.8	High	High	High	High	High	High	High	High	High	High		10	0.661889	118.54	125.04	1.05483	0.0770157
FALSE	High	Master Protein	Q02252	Methylmalonate-semialdehyde dehydrogenase [acylating], mitochondrial OS=Homo sapiens OX=9606 GN=ALDH6A1 PE=1 SV=2	0	35.535	26	13	16	13	1	535	57.8	8.5	214	13	0	471	602.8	459.6	354.4	453.2	585.6	473.3	440.9	234.6	450	High	High	High	High	High	High	High	High	High	High		10	0.663104	468.2	436.88	0.933106	-0.0998879
FALSE	High	Master Protein	Q9UII2	ATPase inhibitor, mitochondrial OS=Homo sapiens OX=9606 GN=ATP5IF1 PE=1 SV=1	0	13.825	25	5	18	5	1	106	12.2	9.35	99	5	0	1173.4	915.2	1429.5	1001.1	1193.3	985.5	1091.9	937.6	1358.8	1078.9	High	High	High	High	High	High	High	High	High	High		10	0.66315	1142.5	1090.54	0.954521	-0.0671515
FALSE	High	Master Protein	P07602	Prosaposin OS=Homo sapiens OX=9606 GN=PSAP PE=1 SV=2	0	10.39	7	4	7	4	1	524	58.1	5.17	102	4	0	519.3	354.8	564.6	384.2	504.8	509	581.2	505.7	308.9	252.2	High	High	High	High	High	High	High	High	High	High		10	0.663445	465.54	431.4	0.926666	-0.109879
FALSE	High	Master Protein	P61254	60S ribosomal protein L26 OS=Homo sapiens OX=9606 GN=RPL26 PE=1 SV=1	0	13.1	24	6	7	6	1	145	17.2	10.55	95	6	0	386.4	362.5	677.6	481.9	794.1	259.5	560.9	491.7	663.7	485.3	High	High	High	High	High	High	High	High	High	High		10	0.664712	540.5	492.22	0.910675	-0.134991
FALSE	High	Master Protein	Q9UJC5	SH3 domain-binding glutamic acid-rich-like protein 2 OS=Homo sapiens OX=9606 GN=SH3BGRL2 PE=1 SV=2	0.001	3.86	20	2	2	2	1	107	12.3	6.71	26	2	0	785.1	623.1	364.7	474.3	352.6	619.6	445.4	339.1	536.9	445.6	High	High	High	High	High	High	High	High	High	High		10	0.665076	519.96	477.32	0.917994	-0.123444
FALSE	High	Master Protein	P50461	Cysteine and glycine-rich protein 3 OS=Homo sapiens OX=9606 GN=CSRP3 PE=1 SV=1	0	58.991	75	13	36	13	1	194	21	8.54	787	13	0	1196.3	1426.9	1933.6	2245.6	3251.6	1221.5	1903.4	2535.2	1746.1	1719	High	High	High	High	High	High	High	High	High	High		10	0.668649	2010.8	1825.04	0.907619	-0.139842
FALSE	High	Master Protein	Q9Y3U8	60S ribosomal protein L36 OS=Homo sapiens OX=9606 GN=RPL36 PE=1 SV=3	0	13.336	36	4	5	4	1	105	12.2	11.59	108	4	0	172.8	182.5	216.9	185.3	303.6	81.6	246.7	203.9	296.8	131.1	High	High	High	High	High	High	High	High	High	High		10	0.669367	212.22	192.02	0.904816	-0.144304
FALSE	High	Master Protein	Q8N183	NADH dehydrogenase [ubiquinone] 1 alpha subcomplex assembly factor 2 OS=Homo sapiens OX=9606 GN=NDUFAF2 PE=1 SV=1	0	32.076	52	9	12	9	1	169	19.8	8.97	141	9	0	732.6	618.8	682	564.1	674.1	625.8	754.5	640.4	664.2	464.5	High	High	High	High	High	High	High	High	High	High		10	0.669499	654.32	629.88	0.962648	-0.0549194
FALSE	High	Master Protein	O00468	Agrin OS=Homo sapiens OX=9606 GN=AGRN PE=1 SV=6	0	94.447	21	30	37	30	1	2068	217.2	6.39	700	30	0	714.4	1087.4	895.1	470.5	722	771.2	760	664	835.7	615	High	High	High	High	High	High	High	High	High	High		10	0.670022	777.88	729.18	0.937394	-0.0932726
FALSE	High	Master Protein	P06744	Glucose-6-phosphate isomerase OS=Homo sapiens OX=9606 GN=GPI PE=1 SV=4	0	16.957	13	6	6	6	1	558	63.1	8.32	78	6	0	152.9	177.9	136.6	124.4	57.6	176.7	121.1	185.4	138.2	87.7	High	High	High	High	High	High	High	High	High	High		10	0.670488	129.88	141.82	1.09193	0.126882
FALSE	High	Master Protein	O75251	NADH dehydrogenase [ubiquinone] iron-sulfur protein 7, mitochondrial OS=Homo sapiens OX=9606 GN=NDUFS7 PE=1 SV=3	0	7.333	8	3	3	3	1	213	23.5	9.99	89	3	0	389.8	223.2	216	249.6	172.4	280.6	219.9	240.2	382.5	232	High	High	High	High	High	High	High	High	High	High		10	0.67219	250.2	271.04	1.08329	0.115424
FALSE	High	Master Protein	P04217	Alpha-1B-glycoprotein OS=Homo sapiens OX=9606 GN=A1BG PE=1 SV=4	0	21.468	13	5	7	5	1	495	54.2	5.86	147	5	0	93.5	142.9	173.1	122.2	184.1	185.9	179.7	135.6	109.5	152.8	High	High	High	High	High	High	High	High	High	High		10	0.672647	143.16	152.7	1.06664	0.0930716
FALSE	High	Master Protein	P83881	60S ribosomal protein L36a OS=Homo sapiens OX=9606 GN=RPL36A PE=1 SV=2	0.001	4.87	18	2	3	2	1	106	12.4	10.58	39	2	0	210.6	246.9	367.8	278.8	504	171.1	335.8	272.7	389.7	299.4	High	High	High	High	High	High	High	High	High	High		10	0.674085	321.62	293.74	0.913314	-0.130817
FALSE	High	Master Protein	O95810	Caveolae-associated protein 2 OS=Homo sapiens OX=9606 GN=CAVIN2 PE=1 SV=3	0	40.21	28	12	21	12	1	425	47.1	5.21	391	12	0	645.8	722.7	701.9	594.7	829.6	383.4	794.8	589.2	1402.4	707.6	High	High	High	High	High	High	High	High	High	High		10	0.67471	698.94	775.48	1.10951	0.149921
FALSE	High	Master Protein	P13861	cAMP-dependent protein kinase type II-alpha regulatory subunit OS=Homo sapiens OX=9606 GN=PRKAR2A PE=1 SV=2	0	30.659	31	9	10	8	1	404	45.5	5.07	218	9	1	458.8	345.9	266.7	247.1	197.5	275.1	268.2	286.8	340.3	240.5	High	High	High	High	High	High	High	High	High	High		10	0.676248	303.2	282.18	0.930673	-0.103654
FALSE	High	Master Protein	P56199	Integrin alpha-1 OS=Homo sapiens OX=9606 GN=ITGA1 PE=1 SV=2	0	14.389	5	5	5	5	1	1179	130.8	6.29	75	5	0	16.4	9.4	18.8	12.5	20.9	18.1	15.5	15.6	13.5	9.9	High	High	High	High	High	High	High	High	High	High		10	0.676361	15.6	14.52	0.930769	-0.103505
FALSE	High	Master Protein	P60866	40S ribosomal protein S20 OS=Homo sapiens OX=9606 GN=RPS20 PE=1 SV=1	0	8.606	30	3	5	3	1	119	13.4	9.94	56	3	0	464.8	436.8	518.8	486.2	521.7	376.5	567.8	538.7	530.6	494.7	High	High	High	High	High	High	High	High	High	High		10	0.677601	485.66	501.66	1.03294	0.0467632
FALSE	High	Master Protein	A6NMZ7	Collagen alpha-6(VI) chain OS=Homo sapiens OX=9606 GN=COL6A6 PE=1 SV=2	0	11.94	2	5	5	5	1	2263	247	6.89	61	5	0	18.4	37.1	9.2	15.4	27.7	36.1	54.8	18.4	8	11.9	High	High	High	High	High	High	High	High	High	High	Oxidation [P1539; P1542; P1545]	10	0.679324	21.56	25.84	1.19852	0.261249
FALSE	High	Master Protein	P20810	Calpastatin OS=Homo sapiens OX=9606 GN=CAST PE=1 SV=4	0	37.032	18	11	17	11	1	708	76.5	5.07	252	11	0	660.3	612.3	823.4	669.8	875.8	626.8	709.7	591	967	948.2	High	High	High	High	High	High	High	High	High	High		10	0.681973	728.32	768.54	1.05522	0.0775479
FALSE	High	Master Protein	Q9NX63	MICOS complex subunit MIC19 OS=Homo sapiens OX=9606 GN=CHCHD3 PE=1 SV=1	0	65.897	57	18	38	18	1	227	26.1	8.28	498	18	0	2476.7	2674.3	2358.2	2927.4	3043.8	2130.4	2603.1	2262.8	3014.5	2994.8	High	High	High	High	High	High	High	High	High	High		10	0.68213	2696.08	2601.12	0.964778	-0.0517303
FALSE	High	Master Protein	P62753	40S ribosomal protein S6 OS=Homo sapiens OX=9606 GN=RPS6 PE=1 SV=1	0	13.707	20	5	5	5	1	249	28.7	10.84	63	5	0	203.4	218.8	319.8	258.1	488.9	149.4	365	271.4	296	274.8	High	High	High	High	High	High	High	High	High	High		10	0.68271	297.8	271.32	0.911081	-0.134348
FALSE	High	Master Protein	P50914	60S ribosomal protein L14 OS=Homo sapiens OX=9606 GN=RPL14 PE=1 SV=4	0	6.901	16	3	6	3	1	215	23.4	10.93	63	3	0	137	159.3	261.3	209.6	364.2	105.5	282.4	219.1	256.4	159.1	High	High	High	High	High	High	High	High	High	High		10	0.685642	226.28	204.5	0.903748	-0.146008
FALSE	High	Master Protein	P08238	Heat shock protein HSP 90-beta OS=Homo sapiens OX=9606 GN=HSP90AB1 PE=1 SV=4	0	34.896	17	10	15	5	1	724	83.2	5.03	300	10	4	333.7	476.4	357	373.2	220.9	610.1	433.2	406.8	287.8	194.1	High	High	High	High	High	High	High	High	High	High		10	0.686114	352.24	386.4	1.09698	0.133536
FALSE	High	Master Protein	Q92901	60S ribosomal protein L3-like OS=Homo sapiens OX=9606 GN=RPL3L PE=2 SV=3	0	11.234	8	5	5	4	1	407	46.3	10.45	77	5	1	93.2	121.8	187.8	165	257.1	102.9	332.3	213	105	178	High	High	High	High	High	High	High	High	High	High		10	0.686798	164.98	186.24	1.12886	0.174872
FALSE	High	Master Protein	P46781	40S ribosomal protein S9 OS=Homo sapiens OX=9606 GN=RPS9 PE=1 SV=3	0	8.601	18	3	3	3	1	194	22.6	10.65	85	3	0	35.7	28.1	28.8	41.8	23.4	19.4	35.1	36.3	36.6	19.7	High	High	High	High	High	High	High	High	High	High		10	0.6897	31.56	29.42	0.932193	-0.1013
FALSE	High	Master Protein	P24844	Myosin regulatory light polypeptide 9 OS=Homo sapiens OX=9606 GN=MYL9 PE=1 SV=4	0	11.119	30	4	5	4	1	172	19.8	4.92	48	4	0	134.2	105.1	85.9	107.2	109.1	132.1	94	111	84.4	96.9	High	High	High	High	High	High	High	High	High	High		10	0.693575	108.3	103.68	0.957341	-0.0628956
FALSE	High	Master Protein	O43674	NADH dehydrogenase [ubiquinone] 1 beta subcomplex subunit 5, mitochondrial OS=Homo sapiens OX=9606 GN=NDUFB5 PE=1 SV=1	0	9.029	12	3	4	3	1	189	21.7	9.63	95	3	0	220.4	137.4	119.9	216.3	72.9	246.9	122.4	165.1	208.8	103.4	High	High	High	High	High	High	High	High	High	High		10	0.693592	153.38	169.32	1.10392	0.142642
FALSE	High	Master Protein	P55822	SH3 domain-binding glutamic acid-rich protein OS=Homo sapiens OX=9606 GN=SH3BGR PE=2 SV=3	0	18.722	18	5	6	5	1	239	26.1	4.15	75	5	0	254.9	264.4	180.3	387.4	256	435.9	169.8	327.4	192.8	338.3	High	High	High	High	High	High	High	High	High	High		10	0.695096	268.6	292.84	1.09025	0.124653
FALSE	High	Master Protein	P19367	Hexokinase-1 OS=Homo sapiens OX=9606 GN=HK1 PE=1 SV=3	0	6.827	2	2	2	2	1	917	102.4	6.8	80	2	0	49.9	48.8	28.8	42.6	25.3	35.8	51.6	37.5	28.8	28.3	High	High	High	High	High	High	High	High	High	High		10	0.696045	39.08	36.4	0.931423	-0.102492
FALSE	High	Master Protein	Q96PE7	Methylmalonyl-CoA epimerase, mitochondrial OS=Homo sapiens OX=9606 GN=MCEE PE=1 SV=1	0	7.945	15	3	4	3	1	176	18.7	9.09	69	3	0	253.5	259	253.3	111	123.5	229.5	138.2	276.7	95.9	165.7	High	High	High	High	High	High	High	High	High	High		10	0.697415	200.06	181.2	0.905728	-0.14285
FALSE	High	Master Protein	Q9UN86	Ras GTPase-activating protein-binding protein 2 OS=Homo sapiens OX=9606 GN=G3BP2 PE=1 SV=2	0	7.611	7	3	4	3	1	482	54.1	5.55	52	3	0	162.2	209.9	269.2	163.3	204.1	161	239.9	170.4	185.5	203.7	High	High	High	High	High	High	High	High	High	High		10	0.699	201.74	192.1	0.952216	-0.0706396
FALSE	High	Master Protein	Q86UX2	Inter-alpha-trypsin inhibitor heavy chain H5 OS=Homo sapiens OX=9606 GN=ITIH5 PE=2 SV=2	0	7.904	2	2	2	2	1	942	104.5	8.28	67	2	0	38.2	37.9	40.5	31.8	31.9	49.1	34.1	33.6	25.5	29.3	High	High	High	High	High	High	High	High	High	High		10	0.702095	36.06	34.32	0.951747	-0.0713498
FALSE	High	Master Protein	Q9UGT4	Sushi domain-containing protein 2 OS=Homo sapiens OX=9606 GN=SUSD2 PE=1 SV=1	0.001	5.274	3	2	2	2	1	822	90.2	6.28	47	2	0	30.2	57	75.9	27.8	62.9	26.1	152.5	33.9	54.7	36.6	High	High	High	High	High	High	High	High	High	High		10	0.702169	50.76	60.76	1.19701	0.25943
FALSE	High	Master Protein	P30038	Delta-1-pyrroline-5-carboxylate dehydrogenase, mitochondrial OS=Homo sapiens OX=9606 GN=ALDH4A1 PE=1 SV=3	0	15.56	11	6	8	6	1	563	61.7	8.07	90	6	0	62.9	147.6	71.7	85.2	63.1	76.9	104.6	89.7	56.1	67.8	High	High	High	High	High	High	High	High	High	High		10	0.704386	86.1	79.02	0.91777	-0.123795
FALSE	High	Master Protein	P24539	ATP synthase F(0) complex subunit B1, mitochondrial OS=Homo sapiens OX=9606 GN=ATP5PB PE=1 SV=2	0	20.876	20	7	9	7	1	256	28.9	9.36	148	7	0	497.6	479.5	415	522.7	343	363.2	531.8	416.4	554.2	272.5	High	High	High	High	High	High	High	High	High	High		10	0.70842	451.56	427.62	0.946984	-0.0785884
FALSE	High	Master Protein	Q9BU61	NADH dehydrogenase [ubiquinone] 1 alpha subcomplex assembly factor 3 OS=Homo sapiens OX=9606 GN=NDUFAF3 PE=1 SV=1	0	10.839	22	4	4	4	1	184	20.3	8.22	144	4	0	145.6	172.3	183.8	226.6	197.1	190.7	206.4	173.7	170.8	152.4	High	High	High	High	High	High	High	High	High	High		10	0.70926	185.08	178.8	0.966069	-0.0498023
FALSE	High	Master Protein	P35609	Alpha-actinin-2 OS=Homo sapiens OX=9606 GN=ACTN2 PE=1 SV=1	0	210.942	60	51	101	37	1	894	103.8	5.45	1646	51	11	3908.7	4273	3235.8	3876.2	2117.2	3540.8	3754.2	4174.1	2833.4	2089.3	High	High	High	High	High	High	High	High	High	High		10	0.710041	3482.18	3278.36	0.941468	-0.0870165
FALSE	High	Master Protein	Q02539	Histone H1.1 OS=Homo sapiens OX=9606 GN=HIST1H1A PE=1 SV=3	0	36.067	21	8	21	2	1	215	21.8	10.99	361	8	0	39.1	30	184.6	60.7	87.6	71.3	75.2	25.3	85.6	87.2	High	High	High	High	High	High	High	High	High	High		10	0.712715	80.4	68.92	0.857214	-0.222273
FALSE	High	Master Protein	P60981	Destrin OS=Homo sapiens OX=9606 GN=DSTN PE=1 SV=3	0	8.304	18	3	3	2	1	165	18.5	7.85	63	3	0	109	89.3	91.2	147.5	127	97.8	123.5	128.8	103.5	135.2	High	High	High	High	High	High	High	High	High	High		10	0.717438	112.8	117.76	1.04397	0.0620825
FALSE	High	Master Protein	O00479	High mobility group nucleosome-binding domain-containing protein 4 OS=Homo sapiens OX=9606 GN=HMGN4 PE=1 SV=3	0	11.41	43	4	8	3	1	90	9.5	10.48	51	4	1	500	484.8	941.1	414.9	686.6	486.7	576.7	545.5	671.4	560.9	High	High	High	High	High	High	High	High	High	High		10	0.718709	605.48	568.24	0.938495	-0.0915789
FALSE	High	Master Protein	P82912	28S ribosomal protein S11, mitochondrial OS=Homo sapiens OX=9606 GN=MRPS11 PE=1 SV=2	0	11.541	20	3	5	3	1	194	20.6	10.81	79	3	0	110.4	81.4	125	119	174.2	87.5	122.8	97.8	158.6	107	High	High	High	High	High	High	High	High	High	High		10	0.719304	122	114.74	0.940492	-0.0885127
FALSE	High	Master Protein	Q9BS92	Protein NipSnap homolog 3B OS=Homo sapiens OX=9606 GN=NIPSNAP3B PE=2 SV=1	0	9.145	14	3	4	2	1	247	28.3	9.28	97	3	1	116.4	79.7	75.2	52.4	31.4	101	78.6	81.1	88.9	38.5	High	High	High	High	High	High	High	High	High	High		10	0.71935	71.02	77.62	1.09293	0.128203
FALSE	High	Master Protein	P30101	Protein disulfide-isomerase A3 OS=Homo sapiens OX=9606 GN=PDIA3 PE=1 SV=4	0	50.09	35	18	25	18	1	505	56.7	6.35	286	18	0	1355.7	1779.1	1308.6	1559.9	1388.6	1494.5	1510.7	1653.7	1140.9	1365.5	High	High	High	High	High	High	High	High	High	High		10	0.719813	1478.38	1433.06	0.969345	-0.0449181
FALSE	High	Master Protein	Q8NDY3	[Protein ADP-ribosylarginine] hydrolase-like protein 1 OS=Homo sapiens OX=9606 GN=ADPRHL1 PE=2 SV=1	0	6.453	6	2	2	2	1	354	40.1	5.85	52	2	0	20.9	30.7	28.5	29.6	25.5	56.2	36.1	23	14.7	19.3	High	High	High	High	High	High	High	High	High	High		10	0.723407	27.04	29.86	1.10429	0.143119
FALSE	High	Master Protein	Q14157	Ubiquitin-associated protein 2-like OS=Homo sapiens OX=9606 GN=UBAP2L PE=1 SV=2	0	36.185	13	11	13	11	1	1087	114.5	7.11	168	11	0	347	379.9	420.1	441	472.1	275.4	424	325.2	559.3	378.6	High	High	High	High	High	High	High	High	High	High		10	0.724165	412.02	392.5	0.952624	-0.0700217
FALSE	High	Master Protein	P09669	Cytochrome c oxidase subunit 6C OS=Homo sapiens OX=9606 GN=COX6C PE=1 SV=2	0.001	4.699	21	2	3	2	1	75	8.8	10.39	55	2	0	294.8	100.8	96.4	194.5	97.7	203.3	99.6	144	131	128.5	High	High	High	High	High	High	High	High	High	High		10	0.72549	156.84	141.28	0.900791	-0.150736
FALSE	High	Master Protein	P82650	28S ribosomal protein S22, mitochondrial OS=Homo sapiens OX=9606 GN=MRPS22 PE=1 SV=1	0	12.579	12	4	5	4	1	360	41.3	7.9	80	4	0	110.8	66.6	70.3	106.7	96.2	78.2	96.5	98.1	123.3	77.1	High	High	High	High	High	High	High	High	High	High		10	0.725982	90.12	94.64	1.05016	0.0706028
FALSE	High	Master Protein	Q9UQN3	Charged multivesicular body protein 2b OS=Homo sapiens OX=9606 GN=CHMP2B PE=1 SV=1	0	18.703	25	6	8	6	1	213	23.9	8.76	180	6	0	70.4	86	88.7	52.3	98.6	58	96.5	64.9	126.8	76.7	High	High	High	High	High	High	High	High	High	High		10	0.726045	79.2	84.58	1.06793	0.0948161
FALSE	High	Master Protein	Q16270	Insulin-like growth factor-binding protein 7 OS=Homo sapiens OX=9606 GN=IGFBP7 PE=1 SV=1	0	21.932	29	6	7	6	1	282	29.1	7.9	136	6	0	357.3	744.2	1131.2	396.6	662	493.9	865	381.9	689	566.7	High	High	High	High	High	High	High	High	High	High		10	0.726147	658.26	599.3	0.910431	-0.135379
FALSE	High	Master Protein	P01023	Alpha-2-macroglobulin OS=Homo sapiens OX=9606 GN=A2M PE=1 SV=3	0	11.924	4	6	6	6	1	1474	163.2	6.46	66	6	0	41.6	56	26.4	17.8	35.8	49.1	22.2	51.3	33.3	36.9	High	High	High	High	High	High	High	High	High	High		10	0.72807	35.52	38.56	1.08559	0.118473
FALSE	High	Master Protein	Q05682	Caldesmon OS=Homo sapiens OX=9606 GN=CALD1 PE=1 SV=3	0	73.591	28	20	24	20	1	793	93.2	5.66	398	20	0	1563.6	1564	1732.7	1233.8	1272.9	1388.8	1645.3	1266.3	2106.4	1290.1	High	High	High	High	High	High	High	High	High	High		10	0.728453	1473.4	1539.38	1.04478	0.0632003
FALSE	High	Master Protein	Q99436	Proteasome subunit beta type-7 OS=Homo sapiens OX=9606 GN=PSMB7 PE=1 SV=1	0	7.287	8	2	3	2	1	277	29.9	7.68	66	2	0	120.6	108.9	70.6	68	92.4	72	101.5	99	90.6	76	High	High	High	High	High	High	High	High	High	High		10	0.729104	92.1	87.82	0.953529	-0.0686516
FALSE	High	Master Protein	P05166	Propionyl-CoA carboxylase beta chain, mitochondrial OS=Homo sapiens OX=9606 GN=PCCB PE=1 SV=3	0	19.853	16	7	7	7	1	539	58.2	7.64	155	7	0	182.6	110.8	46.3	113	43	158.4	89.8	120.3	124.4	58	High	High	High	High	High	High	High	High	High	High		10	0.729508	99.14	110.18	1.11136	0.152323
FALSE	High	Master Protein	P20042	Eukaryotic translation initiation factor 2 subunit 2 OS=Homo sapiens OX=9606 GN=EIF2S2 PE=1 SV=2	0.001	5.862	6	2	2	2	1	333	38.4	5.8	45	2	0	11.3	21.8	16.7	15.1	19.7	14.8	22.4	15.6	14.5	12.9	High	High	High	High	High	High	High	High	High	High		10	0.729664	16.92	16.04	0.947991	-0.0770554
FALSE	High	Master Protein	Q7Z4W1	L-xylulose reductase OS=Homo sapiens OX=9606 GN=DCXR PE=1 SV=2	0	11.107	16	4	7	4	1	244	25.9	8.1	135	4	0	212.2	255.8	143.6	235	122	384.8	177.4	225.1	131.2	144.1	High	High	High	High	High	High	High	High	High	High		10	0.731381	193.72	212.52	1.09705	0.133626
FALSE	High	Master Protein	Q9Y2C4	Nuclease EXOG, mitochondrial OS=Homo sapiens OX=9606 GN=EXOG PE=1 SV=2	0	13.031	9	3	7	3	1	368	41.1	8.27	107	3	0	821.6	646.3	634.7	559.6	399.2	397.5	550.4	581.2	1196.2	608.3	High	High	High	High	High	High	High	High	High	High		10	0.731876	612.28	666.72	1.08891	0.122889
FALSE	High	Master Protein	P50213	Isocitrate dehydrogenase [NAD] subunit alpha, mitochondrial OS=Homo sapiens OX=9606 GN=IDH3A PE=1 SV=1	0	30.982	30	12	16	12	1	366	39.6	6.92	250	12	0	752.7	743.5	635.9	622.5	446.1	443.2	588.3	720.3	760.9	546	High	High	High	High	High	High	High	High	High	High		10	0.732409	640.14	611.74	0.955635	-0.0654688
FALSE	High	Master Protein	P68104	Elongation factor 1-alpha 1 OS=Homo sapiens OX=9606 GN=EEF1A1 PE=1 SV=1	0	22.818	19	8	11	4	1	462	50.1	9.01	154	8	0	192.4	309.4	335.5	245.3	275.3	334.2	270.2	270.8	214.7	208.8	High	High	High	High	High	High	High	High	High	High		10	0.735386	271.58	259.74	0.956403	-0.064309
FALSE	High	Master Protein	Q9BS26	Endoplasmic reticulum resident protein 44 OS=Homo sapiens OX=9606 GN=ERP44 PE=1 SV=1	0.001	4.154	5	2	2	2	1	406	46.9	5.26	24	2	0	60.8	82.8	60.4	51.5	49.9	69.6	74.7	64.5	58.5	50.7	High	High	High	High	High	High	High	High	High	High		10	0.735947	61.08	63.6	1.04126	0.0583267
FALSE	High	Master Protein	Q9NYL9	Tropomodulin-3 OS=Homo sapiens OX=9606 GN=TMOD3 PE=1 SV=1	0	13.858	14	4	4	4	1	352	39.6	5.19	89	4	0	42.8	48.4	57.6	45.3	34.5	59	45.2	36.6	42.9	35.1	High	High	High	High	High	High	High	High	High	High		10	0.738743	45.72	43.76	0.95713	-0.0632127
FALSE	High	Master Protein	P53999	Activated RNA polymerase II transcriptional coactivator p15 OS=Homo sapiens OX=9606 GN=SUB1 PE=1 SV=3	0	11.349	36	4	5	4	1	127	14.4	9.6	140	4	0	49.1	43.7	86	78.9	78.3	82.9	65.1	58	74.7	71.9	High	High	High	High	High	High	High	High	High	High		10	0.738993	67.2	70.52	1.0494	0.0695712
FALSE	High	Master Protein	P20700	Lamin-B1 OS=Homo sapiens OX=9606 GN=LMNB1 PE=1 SV=2	0	40.829	21	15	19	13	1	586	66.4	5.16	184	15	0	674.4	659.3	641.1	533	493.7	690.4	613.1	528.5	612.9	633.3	High	High	High	High	High	High	High	High	High	High		10	0.740545	600.3	615.64	1.02555	0.0364033
FALSE	High	Master Protein	E9PAV3	Nascent polypeptide-associated complex subunit alpha, muscle-specific form OS=Homo sapiens OX=9606 GN=NACA PE=1 SV=1	0	208.159	48	65	93	65	1	2078	205.3	9.58	1535	65	0	5770.7	3592.8	4809.6	5986	6257.5	5665.2	5727.8	6402.7	4298.9	5343.2	High	High	High	High	High	High	High	High	High	High		10	0.740993	5283.32	5487.56	1.03866	0.05472
FALSE	High	Master Protein	Q8IYB3	Serine/arginine repetitive matrix protein 1 OS=Homo sapiens OX=9606 GN=SRRM1 PE=1 SV=2	0	22.39	10	7	8	7	1	904	102.3	11.84	188	7	0	74.5	68.1	71.6	99.6	102.6	92.4	88.2	85.5	69.4	65.3	High	High	High	High	High	High	High	High	High	High		10	0.741058	83.28	80.16	0.962536	-0.0550876
FALSE	High	Master Protein	Q9P2R7	Succinate--CoA ligase [ADP-forming] subunit beta, mitochondrial OS=Homo sapiens OX=9606 GN=SUCLA2 PE=1 SV=3	0	28.116	16	9	12	9	1	463	50.3	7.42	209	9	0	407.8	508.4	419.8	478.4	309	436.7	521.1	388.2	412.1	276.5	High	High	High	High	High	High	High	High	High	High		10	0.743343	424.68	406.92	0.95818	-0.061631
FALSE	High	Master Protein	P15121	Aldose reductase OS=Homo sapiens OX=9606 GN=AKR1B1 PE=1 SV=3	0.002	3.032	6	2	2	2	1	316	35.8	6.98	33	2	0	69.7	50.6	60.4	41	24.3	61.7	53.1	59.5	49.6	37.2	High	High	High	High	High	High	High	High	High	High		10	0.745157	49.2	52.22	1.06138	0.0859441
FALSE	High	Master Protein	Q99536	Synaptic vesicle membrane protein VAT-1 homolog OS=Homo sapiens OX=9606 GN=VAT1 PE=1 SV=2	0	17.302	19	4	4	4	1	393	41.9	6.29	130	4	0	30.7	24.6	9	6.9	11.9	8.9	22.5	15.1	21.2	5.9	High	High	High	High	High	High	High	High	High	High		10	0.747689	16.62	14.72	0.88568	-0.175143
FALSE	High	Master Protein	P26373	60S ribosomal protein L13 OS=Homo sapiens OX=9606 GN=RPL13 PE=1 SV=4	0	22.008	29	6	11	6	1	211	24.2	11.65	168	6	0	233.7	284	371.8	315.8	534.8	163.3	437.6	354.4	365.5	304.6	High	High	High	High	High	High	High	High	High	High		10	0.748317	348.02	325.08	0.934084	-0.0983754
FALSE	High	Master Protein	P38117	Electron transfer flavoprotein subunit beta OS=Homo sapiens OX=9606 GN=ETFB PE=1 SV=3	0	81.885	65	19	37	19	1	255	27.8	8.1	694	19	0	2583.8	2014.5	1440.7	2075.8	989.2	1545.1	1711.4	2038.2	1736.3	1594	High	High	High	High	High	High	High	High	High	High		10	0.748667	1820.8	1725	0.947386	-0.0779761
FALSE	High	Master Protein	P13804	Electron transfer flavoprotein subunit alpha, mitochondrial OS=Homo sapiens OX=9606 GN=ETFA PE=1 SV=1	0	62.631	51	15	27	15	1	333	35.1	8.38	578	15	0	1526.2	1393	906.5	1375.4	724.5	843.2	1190.9	1261	1258.4	1083.6	High	High	High	High	High	High	High	High	High	High		10	0.749056	1185.12	1127.42	0.951313	-0.0720081
FALSE	High	Master Protein	P14618	Pyruvate kinase PKM OS=Homo sapiens OX=9606 GN=PKM PE=1 SV=4	0	59.921	34	15	23	15	1	531	57.9	7.84	540	15	0	1016.3	1278.6	1040.8	811.9	690.7	1209.5	971.1	1151.9	821.3	892.4	High	High	High	High	High	High	High	High	High	High		10	0.749394	967.66	1009.24	1.04297	0.0606972
FALSE	High	Master Protein	Q99798	Aconitate hydratase, mitochondrial OS=Homo sapiens OX=9606 GN=ACO2 PE=1 SV=2	0	144.461	50	33	60	33	1	780	85.4	7.61	1187	33	0	2098.2	2606.5	2180.4	2148.3	1348.6	1964.3	2206.1	2224.4	2020.3	1582.3	High	High	High	High	High	High	High	High	High	High		10	0.750921	2076.4	1999.48	0.962955	-0.0544595
FALSE	High	Master Protein	P02462	Collagen alpha-1(IV) chain OS=Homo sapiens OX=9606 GN=COL4A1 PE=1 SV=4	0	38.866	9	10	17	10	1	1669	160.5	8.28	305	10	0	160.9	257.2	379.6	234.3	401.9	295	289.4	182.9	554.3	240.7	High	High	High	High	High	High	High	High	High	High	Oxidation [P349; P352; P399; P404; P406; P588; P594; P647; P648; P654; P657; P660; P786; P787; P790; P796; P799; P803; P971; P974; P977]	10	0.751338	286.78	312.46	1.08955	0.123727
FALSE	High	Master Protein	P16219	Short-chain specific acyl-CoA dehydrogenase, mitochondrial OS=Homo sapiens OX=9606 GN=ACADS PE=1 SV=1	0	23.831	21	7	9	7	1	412	44.3	7.99	150	7	0	166.7	218.8	32.2	116.2	119.2	83.3	79.5	123.6	206.2	97.2	High	High	High	High	High	High	High	High	High	High		10	0.752274	130.62	117.96	0.903078	-0.147078
FALSE	High	Master Protein	O60869	Endothelial differentiation-related factor 1 OS=Homo sapiens OX=9606 GN=EDF1 PE=1 SV=1	0	6.578	11	2	2	2	1	148	16.4	9.95	31	2	0	82.6	42.9	64.9	68.7	52.5	57.2	73.4	87	39.2	35.2	High	High	High	High	High	High	High	High	High	High		10	0.752447	62.32	58.4	0.937099	-0.0937269
FALSE	High	Master Protein	Q96I99	Succinate--CoA ligase [GDP-forming] subunit beta, mitochondrial OS=Homo sapiens OX=9606 GN=SUCLG2 PE=1 SV=2	0	38.426	29	12	20	12	1	432	46.5	6.39	386	12	0	358.3	463.3	450.4	347.8	280.6	262.3	388.3	381.8	466.1	323.1	High	High	High	High	High	High	High	High	High	High		10	0.752503	380.08	364.32	0.958535	-0.0610969
FALSE	High	Master Protein	P49419	Alpha-aminoadipic semialdehyde dehydrogenase OS=Homo sapiens OX=9606 GN=ALDH7A1 PE=1 SV=5	0	19.188	15	6	6	6	1	539	58.5	7.99	126	6	0	103.5	123.6	88.8	57	45.8	101.6	105.5	76.5	82.6	77.9	High	High	High	High	High	High	High	High	High	High		10	0.754102	83.74	88.82	1.06066	0.0849677
FALSE	High	Master Protein	O43464	Serine protease HTRA2, mitochondrial OS=Homo sapiens OX=9606 GN=HTRA2 PE=1 SV=2	0	21.759	24	7	11	7	1	458	48.8	10.07	197	7	0	432.3	403.2	316.7	344.7	301.6	388.2	409	274.2	419.5	366	High	High	High	High	High	High	High	High	High	High		10	0.754736	359.7	371.38	1.03247	0.046102
FALSE	High	Master Protein	P10606	Cytochrome c oxidase subunit 5B, mitochondrial OS=Homo sapiens OX=9606 GN=COX5B PE=1 SV=2	0	40.307	51	9	25	9	1	129	13.7	8.81	440	9	0	2043	896.1	1393.5	1209.2	1411.6	2095.4	1827.4	1702	1093.8	739.4	High	High	High	High	High	High	High	High	High	High		10	0.754778	1390.68	1491.6	1.07257	0.10107
FALSE	High	Master Protein	Q9Y697	Cysteine desulfurase, mitochondrial OS=Homo sapiens OX=9606 GN=NFS1 PE=1 SV=3	0	21.433	15	7	8	7	1	457	50.2	8.31	132	7	0	228.1	245.9	175.5	195.7	171.2	201.5	218.9	205.9	147.6	211.6	High	High	High	High	High	High	High	High	High	High		10	0.758161	203.28	197.1	0.969599	-0.0445405
FALSE	High	Master Protein	Q9P2B2	Prostaglandin F2 receptor negative regulator OS=Homo sapiens OX=9606 GN=PTGFRN PE=1 SV=2	0	12.658	5	4	4	4	1	879	98.5	6.61	108	4	0	238	286.6	202.5	357.2	260	335.9	196.4	276.9	112.9	341.7	High	High	High	High	High	High	High	High	High	High		10	0.759596	268.86	252.76	0.940118	-0.089087
FALSE	High	Master Protein	P09012	U1 small nuclear ribonucleoprotein A OS=Homo sapiens OX=9606 GN=SNRPA PE=1 SV=3	0.001	6.067	18	3	5	3	1	282	31.3	9.83	38	3	0	34.8	28.3	31.6	34.4	18.5	47.5	34.4	52.8	16.9	10	High	High	High	High	High	High	High	High	High	High		10	0.760004	29.52	32.32	1.09485	0.130734
FALSE	High	Master Protein	Q01518	Adenylyl cyclase-associated protein 1 OS=Homo sapiens OX=9606 GN=CAP1 PE=1 SV=5	0	6.563	9	3	3	2	1	475	51.9	8.06	43	3	1	39.4	51.8	49.2	33.4	25	40.5	47.2	38.9	33.9	29.1	High	High	High	High	High	High	High	High	High	High		10	0.760447	39.76	37.92	0.953722	-0.0683588
FALSE	High	Master Protein	Q9HD42	Charged multivesicular body protein 1a OS=Homo sapiens OX=9606 GN=CHMP1A PE=1 SV=1	0	7.34	12	3	4	3	1	196	21.7	8.06	68	3	0	103.6	105	142.5	96.2	107.8	89.3	146.5	90.4	126.7	78.5	High	High	High	High	High	High	High	High	High	High		10	0.764075	111.02	106.28	0.957305	-0.0629495
FALSE	High	Master Protein	P11310	Medium-chain specific acyl-CoA dehydrogenase, mitochondrial OS=Homo sapiens OX=9606 GN=ACADM PE=1 SV=1	0	69.235	46	20	31	20	1	421	46.6	8.37	537	20	0	1281	1730.2	1503	824.8	837.1	1278	1149.8	603.4	1481.8	1304.7	High	High	High	High	High	High	High	High	High	High	Oxidation [P153]	10	0.767064	1235.22	1163.54	0.94197	-0.0862472
FALSE	High	Master Protein	P34897	Serine hydroxymethyltransferase, mitochondrial OS=Homo sapiens OX=9606 GN=SHMT2 PE=1 SV=3	0	16.825	13	6	6	6	1	504	56	8.53	105	6	0	79.9	91.9	75.8	50.9	45.5	55.7	85.6	61.2	85.5	36.2	High	High	High	High	High	High	High	High	High	High		10	0.767231	68.8	64.84	0.942442	-0.0855245
FALSE	High	Master Protein	P05091	Aldehyde dehydrogenase, mitochondrial OS=Homo sapiens OX=9606 GN=ALDH2 PE=1 SV=2	0	50.795	25	13	15	13	1	517	56.3	7.05	344	13	0	525.7	682.4	386.2	230.8	212.7	577.3	425.8	462	395.6	326.9	High	High	High	High	High	High	High	High	High	High		10	0.768413	407.56	437.52	1.07351	0.102337
FALSE	High	Master Protein	Q13405	39S ribosomal protein L49, mitochondrial OS=Homo sapiens OX=9606 GN=MRPL49 PE=1 SV=1	0	12.409	29	4	6	4	1	166	19.2	9.45	106	4	0	210.6	114.4	140.3	137.2	151	207.4	184.4	138.6	104.9	73.7	High	High	High	High	High	High	High	High	High	High		10	0.770059	150.7	141.8	0.940942	-0.0878219
FALSE	High	Master Protein	P23786	Carnitine O-palmitoyltransferase 2, mitochondrial OS=Homo sapiens OX=9606 GN=CPT2 PE=1 SV=2	0	8.912	7	4	5	4	1	658	73.7	8.18	64	4	0	143.6	130.1	65.7	94.8	14.9	114.9	66.7	84.4	179.2	52.2	High	High	High	High	High	High	High	High	High	High		10	0.772502	89.82	99.48	1.10755	0.14737
FALSE	High	Master Protein	P25789	Proteasome subunit alpha type-4 OS=Homo sapiens OX=9606 GN=PSMA4 PE=1 SV=1	0	6.261	12	3	3	3	1	261	29.5	7.72	43	3	0	246.8	210	183.1	119.4	126	146.7	179.7	199.2	177.9	142	High	High	High	High	High	High	High	High	High	High		10	0.773134	177.06	169.1	0.955043	-0.0663617
FALSE	High	Master Protein	P13073	Cytochrome c oxidase subunit 4 isoform 1, mitochondrial OS=Homo sapiens OX=9606 GN=COX4I1 PE=1 SV=1	0	37.083	54	10	21	10	1	169	19.6	9.51	313	10	0	3331.8	2279.5	2366.2	1807.4	1289.3	3206	2298.4	1945.7	3348	1079	High	High	High	High	High	High	High	High	High	High		10	0.773239	2214.84	2375.42	1.0725	0.10098
FALSE	High	Master Protein	P62847	40S ribosomal protein S24 OS=Homo sapiens OX=9606 GN=RPS24 PE=1 SV=1	0	12.583	35	5	6	5	1	133	15.4	10.78	66	5	0	503.8	540.3	959.1	621.7	984.8	374.5	794.9	620.9	923.6	692.2	High	High	High	High	High	High	High	High	High	High		10	0.776751	721.94	681.22	0.943596	-0.0837581
FALSE	High	Master Protein	Q9BX68	Histidine triad nucleotide-binding protein 2, mitochondrial OS=Homo sapiens OX=9606 GN=HINT2 PE=1 SV=1	0	7.874	19	2	2	2	1	163	17.2	9.16	75	2	0	235.4	289.7	285.3	197.5	219.8	253.5	254.9	226.3	255.9	206.8	High	High	High	High	High	High	High	High	High	High		10	0.776908	245.54	239.48	0.97532	-0.0360529
FALSE	High	Master Protein	Q13283	Ras GTPase-activating protein-binding protein 1 OS=Homo sapiens OX=9606 GN=G3BP1 PE=1 SV=1	0	9.056	7	3	4	3	1	466	52.1	5.52	53	3	0	17.4	21.2	16.9	20.8	23.8	26	19.4	22.5	13.4	22.4	High	High	High	High	High	High	High	High	High	High		10	0.77814	20.02	20.74	1.03596	0.0509739
FALSE	High	Master Protein	P01008	Antithrombin-III OS=Homo sapiens OX=9606 GN=SERPINC1 PE=1 SV=1	0	8.719	8	3	3	3	1	464	52.6	6.71	45	3	0	92.4	167.4	115.8	71.7	160.2	131.1	144.4	95.5	69.6	133	High	High	High	High	High	High	High	High	High	High		10	0.77841	121.5	114.72	0.944198	-0.0828394
FALSE	High	Master Protein	P27797	Calreticulin OS=Homo sapiens OX=9606 GN=CALR PE=1 SV=1	0	14.285	12	5	6	5	1	417	48.1	4.44	103	5	0	167.5	353.8	295.2	161.9	181.7	186.1	223.8	202.9	289.2	195.3	High	High	High	High	High	High	High	High	High	High		10	0.778536	232.02	219.46	0.945867	-0.0802912
FALSE	High	Master Protein	O95831	Apoptosis-inducing factor 1, mitochondrial OS=Homo sapiens OX=9606 GN=AIFM1 PE=1 SV=1	0	109.694	42	25	53	25	1	613	66.9	8.95	1243	25	0	5393.9	3645.9	2314	3134	1687	2964.2	2976.9	3510	3469.2	2278.1	High	High	High	High	High	High	High	High	High	High	Oxidation [P365]	10	0.77932	3234.96	3039.68	0.939634	-0.0898284
FALSE	High	Master Protein	Q9Y277	Voltage-dependent anion-selective channel protein 3 OS=Homo sapiens OX=9606 GN=VDAC3 PE=1 SV=1	0	44.411	43	9	23	8	1	283	30.6	8.66	408	9	0	426.9	424.8	313	342.6	316.9	255.9	390.2	369.3	541.5	343.2	High	High	High	High	High	High	High	High	High	High		10	0.781465	364.84	380.02	1.04161	0.0588114
FALSE	High	Master Protein	Q96HC4	PDZ and LIM domain protein 5 OS=Homo sapiens OX=9606 GN=PDLIM5 PE=1 SV=5	0	104.591	35	22	59	22	1	596	63.9	8.21	780	22	0	1503.4	1357.8	1402.5	1632.2	1713	1338.6	1374.4	1538.2	1809.8	1390.8	High	High	High	High	High	High	High	High	High	High		10	0.781946	1521.78	1490.36	0.979353	-0.0300989
FALSE	High	Master Protein	P17540	Creatine kinase S-type, mitochondrial OS=Homo sapiens OX=9606 GN=CKMT2 PE=1 SV=2	0	123.434	66	26	126	26	1	419	47.5	8.19	2227	26	0	7581	4924.1	5134.6	4833.4	6643.6	3361.7	5291	4692.2	8333	6029.7	High	High	High	High	High	High	High	High	High	High		10	0.783073	5823.34	5541.52	0.951605	-0.0715651
FALSE	High	Master Protein	P05165	Propionyl-CoA carboxylase alpha chain, mitochondrial OS=Homo sapiens OX=9606 GN=PCCA PE=1 SV=4	0	14.956	10	6	6	6	1	728	80	7.52	79	6	0	202.2	125.3	60.5	110.5	41.3	180.5	103.3	112	122.9	68.8	High	High	High	High	High	High	High	High	High	High		10	0.783241	107.96	117.5	1.08837	0.122164
FALSE	High	Master Protein	P21912	Succinate dehydrogenase [ubiquinone] iron-sulfur subunit, mitochondrial OS=Homo sapiens OX=9606 GN=SDHB PE=1 SV=3	0	93.833	45	22	77	22	1	280	31.6	8.76	607	22	0	2770.8	2519.5	3553.8	2184.5	3100.6	1786.6	3369.7	2134.8	4643.5	2984.1	High	High	High	High	High	High	High	High	High	High		10	0.783432	2825.84	2983.74	1.05588	0.078442
FALSE	High	Master Protein	Q93077	Histone H2A type 1-C OS=Homo sapiens OX=9606 GN=HIST1H2AC PE=1 SV=3	0	16.92	41	7	19	2	1	130	14.1	11.05	127	7	0	172.5	125.2	254.9	133	100.4	183.2	238.6	280.6	97.4	56.3	High	High	High	High	High	High	High	High	High	High		10	0.786116	157.2	171.22	1.08919	0.12325
FALSE	High	Master Protein	Q9UNZ2	NSFL1 cofactor p47 OS=Homo sapiens OX=9606 GN=NSFL1C PE=1 SV=2	0	18.863	20	6	7	6	1	370	40.5	5.1	127	6	0	178.9	208.6	264	187.1	234.1	175.5	211.8	213.1	290.1	216.2	High	High	High	High	High	High	High	High	High	High		10	0.787506	214.54	221.34	1.0317	0.0450175
FALSE	High	Master Protein	Q8N3K9	Cardiomyopathy-associated protein 5 OS=Homo sapiens OX=9606 GN=CMYA5 PE=1 SV=3	0	91.154	8	28	30	28	1	4069	448.9	4.78	489	28	0	461	329.5	458.3	447.7	461	464.3	324.4	415.8	325.5	738.6	High	High	High	High	High	High	High	High	High	High		10	0.789043	431.5	453.72	1.05149	0.0724417
FALSE	High	Master Protein	Q641Q2	WASH complex subunit 2A OS=Homo sapiens OX=9606 GN=WASHC2A PE=1 SV=3	0.001	5.263	1	2	2	2	1	1341	147.1	4.81	37	2	0	32	39	22.5	26.8	26.5	20	24.5	27.2	35	34.5	High	High	High	High	High	High	High	High	High	High		10	0.789606	29.36	28.24	0.961853	-0.0561119
FALSE	High	Master Protein	Q92665	28S ribosomal protein S31, mitochondrial OS=Homo sapiens OX=9606 GN=MRPS31 PE=1 SV=3	0	6.766	8	3	3	3	1	395	45.3	9.29	33	3	0	57.7	34.6	48.1	52.4	85.9	37.3	48	53	107	53.7	High	High	High	High	High	High	High	High	High	High		10	0.790922	55.74	59.8	1.07284	0.101432
FALSE	High	Master Protein	Q14118	Dystroglycan OS=Homo sapiens OX=9606 GN=DAG1 PE=1 SV=2	0	42.977	14	12	23	12	1	895	97.4	8.56	316	12	0	1776.3	1917	1795.5	1437.3	2005.8	2708.6	1612.2	1615.4	1658.7	1659.1	High	High	High	High	High	High	High	High	High	High		10	0.79135	1786.38	1850.8	1.03606	0.05111
FALSE	High	Master Protein	O75208	Ubiquinone biosynthesis protein COQ9, mitochondrial OS=Homo sapiens OX=9606 GN=COQ9 PE=1 SV=1	0	24.783	32	8	12	8	1	318	35.5	5.94	209	8	0	509.2	589.6	364.7	358	246	422.6	474.5	419.3	511.5	332.3	High	High	High	High	High	High	High	High	High	High		10	0.791507	413.5	432.04	1.04484	0.0632776
FALSE	High	Master Protein	P28331	NADH-ubiquinone oxidoreductase 75 kDa subunit, mitochondrial OS=Homo sapiens OX=9606 GN=NDUFS1 PE=1 SV=3	0	181.846	59	37	94	37	1	727	79.4	6.23	1869	37	0	5329.3	3210.3	2136.7	3369.7	1340.9	6405.8	1869.7	3972.6	2745.7	1874.4	High	High	High	High	High	High	High	High	High	High	Oxidation [P95; P472]	10	0.791673	3077.38	3373.64	1.09627	0.132603
FALSE	High	Master Protein	P62841	40S ribosomal protein S15 OS=Homo sapiens OX=9606 GN=RPS15 PE=1 SV=2	0	6.531	18	2	3	2	1	145	17	10.39	34	2	0	157	157.7	223.1	190.8	229.8	104.5	239.4	188.9	287.7	184.6	High	High	High	High	High	High	High	High	High	High		10	0.792232	191.68	201.02	1.04873	0.0686392
FALSE	High	Master Protein	P33121	Long-chain-fatty-acid--CoA ligase 1 OS=Homo sapiens OX=9606 GN=ACSL1 PE=1 SV=1	0	12.249	8	5	6	5	1	698	77.9	7.15	33	5	0	132.8	108.6	119	132.9	73.1	91.3	108.9	86	187.7	59.5	High	High	High	High	High	High	High	High	High	High		10	0.793521	113.28	106.68	0.941737	-0.0866034
FALSE	High	Master Protein	P48668	Keratin, type II cytoskeletal 6C OS=Homo sapiens OX=9606 GN=KRT6C PE=1 SV=3	0	47.261	28	16	27	6	1	564	60	8	284	16	0	76.6	102.1	24.1	115.2	92.5	182.3	123.6	58	35.3	53.5	High	High	High	High	High	High	High	High	High	High		10	0.796266	82.1	90.54	1.1028	0.141173
FALSE	High	Master Protein	Q9HD89	Resistin OS=Homo sapiens OX=9606 GN=RETN PE=1 SV=1	0	7.226	31	2	2	2	1	108	11.4	6.86	68	2	0	22.1	20.9	21.1	15.1	23.6	25.1	26.7	13.8	24.3	16.8	High	High	High	High	High	High	High	High	High	High		10	0.796361	20.56	21.34	1.03794	0.0537199
FALSE	High	Master Protein	P40939	Trifunctional enzyme subunit alpha, mitochondrial OS=Homo sapiens OX=9606 GN=HADHA PE=1 SV=2	0	198.949	57	45	95	45	1	763	82.9	9.04	1453	45	0	5194.1	4265.9	3577	7640.4	3442.6	3584.5	3749	6012.1	7852.2	4408.8	High	High	High	High	High	High	High	High	High	High	Oxidation [P195]	10	0.796413	4824	5121.32	1.06163	0.0862858
FALSE	High	Master Protein	Q15642	Cdc42-interacting protein 4 OS=Homo sapiens OX=9606 GN=TRIP10 PE=1 SV=3	0	10.597	7	4	4	4	1	601	68.3	5.73	80	4	0	67.2	62.2	53.8	48.4	23.2	41.6	49.9	47	58.8	46.6	High	High	High	High	High	High	High	High	High	High		10	0.796458	50.96	48.78	0.957221	-0.0630755
FALSE	High	Master Protein	P05109	Protein S100-A8 OS=Homo sapiens OX=9606 GN=S100A8 PE=1 SV=1	0.001	5.754	19	2	3	2	1	93	10.8	7.03	46	2	0	109.2	92.9	200.1	96.9	108.5	159.1	86.2	114.9	86.4	128.9	High	High	High	High	High	High	High	High	High	High		10	0.797444	121.52	115.1	0.947169	-0.0783059
FALSE	High	Master Protein	P14625	Endoplasmin OS=Homo sapiens OX=9606 GN=HSP90B1 PE=1 SV=1	0	21.826	12	10	12	9	1	803	92.4	4.84	129	10	0	289	438.5	349.4	346.2	208	305.7	530.7	375.7	277.2	227.7	High	High	High	High	High	High	High	High	High	High		10	0.797897	326.22	343.4	1.05266	0.0740448
FALSE	High	Master Protein	P36969	Phospholipid hydroperoxide glutathione peroxidase OS=Homo sapiens OX=9606 GN=GPX4 PE=1 SV=3	0.001	4.087	12	2	3	2	1	197	22.2	8.37	25	2	0	238.3	135.7	191.1	156.6	141.3	149	179	153.9	242.7	171.5	High	High	High	High	High	High	High	High	High	High		10	0.800935	172.6	179.22	1.03835	0.0542992
FALSE	High	Master Protein	Q9NPC6	Myozenin-2 OS=Homo sapiens OX=9606 GN=MYOZ2 PE=1 SV=1	0	105.839	68	21	77	21	1	264	29.9	8.25	1200	21	0	3931	3314.1	4140.1	4429.5	4163.9	2849.9	3693.4	3900.5	5788.1	4423.2	High	High	High	High	High	High	High	High	High	High	Oxidation [P105; P108; P109; P112; P114]	10	0.80156	3995.72	4131.02	1.03386	0.0480426
FALSE	High	Master Protein	P12694	2-oxoisovalerate dehydrogenase subunit alpha, mitochondrial OS=Homo sapiens OX=9606 GN=BCKDHA PE=1 SV=2	0	21.182	19	7	9	7	1	445	50.4	8.27	178	7	0	385.8	228.2	275.7	241.3	422	302	309.5	321.5	319	353	High	High	High	High	High	High	High	High	High	High		10	0.80262	310.6	321	1.03348	0.0475155
FALSE	High	Master Protein	Q9H1K1	Iron-sulfur cluster assembly enzyme ISCU, mitochondrial OS=Homo sapiens OX=9606 GN=ISCU PE=1 SV=2	0	19.597	44	6	8	6	1	167	18	9.48	119	6	0	150.6	212	197.8	163.6	274	132.5	239.1	172.9	244.6	249.8	High	High	High	High	High	High	High	High	High	High		10	0.804202	199.6	207.78	1.04098	0.0579451
FALSE	High	Master Protein	Q00059	Transcription factor A, mitochondrial OS=Homo sapiens OX=9606 GN=TFAM PE=1 SV=1	0	20.41	30	8	10	8	1	246	29.1	9.72	115	8	0	431.9	360	414.5	499.9	513.3	300.1	400.4	460.2	502.8	496.3	High	High	High	High	High	High	High	High	High	High		10	0.805892	443.92	431.96	0.973058	-0.039402
FALSE	High	Master Protein	P98095	Fibulin-2 OS=Homo sapiens OX=9606 GN=FBLN2 PE=1 SV=2	0	10.583	3	3	4	3	1	1184	126.5	4.82	74	3	0	48.1	88.7	73.2	55.1	113.7	64.8	135.5	57.4	54.2	41	High	High	High	High	High	High	High	High	High	High		10	0.806495	75.76	70.58	0.931626	-0.102177
FALSE	High	Master Protein	P0C0S8	Histone H2A type 1 OS=Homo sapiens OX=9606 GN=HIST1H2AG PE=1 SV=2	0	21.669	41	7	20	2	1	130	14.1	10.9	125	7	5	2227.2	1867.1	2601.2	1780.9	1561.5	2935.3	2684.7	3065.5	1287.2	711.4	High	High	High	High	High	High	High	High	High	High		10	0.80675	2007.58	2136.82	1.06438	0.0900079
FALSE	High	Master Protein	Q6NZI2	Caveolae-associated protein 1 OS=Homo sapiens OX=9606 GN=CAVIN1 PE=1 SV=1	0	90.402	38	19	54	19	1	390	43.5	5.6	941	19	0	2287.1	2747.9	3162.3	1988.5	2881.6	1614.6	2597.7	2220.2	4925.3	2472.6	High	High	High	High	High	High	High	High	High	High		10	0.806814	2613.48	2766.08	1.05839	0.0818708
FALSE	High	Master Protein	O95139	NADH dehydrogenase [ubiquinone] 1 beta subcomplex subunit 6 OS=Homo sapiens OX=9606 GN=NDUFB6 PE=1 SV=3	0	8.708	34	3	7	3	1	128	15.5	9.63	28	3	0	188.3	116.7	107.4	137.2	101.8	143.3	111.8	122.1	162.7	85.8	High	High	High	High	High	High	High	High	High	High	Oxidation [P118; P119]	10	0.808381	130.28	125.14	0.960547	-0.0580726
FALSE	High	Master Protein	Q16186	Proteasomal ubiquitin receptor ADRM1 OS=Homo sapiens OX=9606 GN=ADRM1 PE=1 SV=2	0	11.438	9	3	5	3	1	407	42.1	5.07	122	3	0	134.2	145.3	151.5	153.4	160.7	111	155.9	155.6	158.5	151.6	High	High	High	High	High	High	High	High	High	High		10	0.808731	149.02	146.52	0.983224	-0.0244084
FALSE	High	Master Protein	P02787	Serotransferrin OS=Homo sapiens OX=9606 GN=TF PE=1 SV=3	0	37.613	23	13	14	13	1	698	77	7.12	171	13	0	242.4	456.1	583.7	225.7	299.6	558.5	391.8	267.7	301.6	394.4	High	High	High	High	High	High	High	High	High	High		10	0.809225	361.5	382.8	1.05892	0.0825952
FALSE	High	Master Protein	P0DMV9	Heat shock 70 kDa protein 1B OS=Homo sapiens OX=9606 GN=HSPA1B PE=1 SV=1	0	116.24	47	30	56	26	1	641	70	5.66	845	30	0	1992	2080.8	1928.3	2581.6	2398.6	1508.8	2279.7	2802.2	2389.4	2305.5	High	High	High	High	High	High	High	High	High	High		10	0.809551	2196.26	2257.12	1.02771	0.0394343
FALSE	High	Master Protein	P27338	Amine oxidase [flavin-containing] B OS=Homo sapiens OX=9606 GN=MAOB PE=1 SV=3	0	48.853	29	15	19	12	1	520	58.7	7.5	436	15	2	1062.9	905.3	657.8	816.3	398.9	1004.8	615.9	762.7	1035.2	604.5	High	High	High	High	High	High	High	High	High	High		10	0.809691	768.24	804.62	1.04735	0.0667505
FALSE	High	Master Protein	Q96A26	Protein FAM162A OS=Homo sapiens OX=9606 GN=FAM162A PE=1 SV=2	0.001	4.431	12	2	3	2	1	154	17.3	9.77	29	2	0	173.3	140.6	96.9	128.1	91.4	109.5	122.9	125.6	218.4	87.1	High	High	High	High	High	High	High	High	High	High		10	0.812104	126.06	132.7	1.05267	0.0740578
FALSE	High	Master Protein	Q9H0N5	Pterin-4-alpha-carbinolamine dehydratase 2 OS=Homo sapiens OX=9606 GN=PCBD2 PE=1 SV=4	0	7.902	19	3	5	2	1	130	14.4	9.11	125	3	1	367.5	316.2	253.9	343.5	260.8	287.2	390.8	264.7	286.4	273.9	High	High	High	High	High	High	High	High	High	High		10	0.814295	308.38	300.6	0.974771	-0.0368642
FALSE	High	Master Protein	O75964	ATP synthase subunit g, mitochondrial OS=Homo sapiens OX=9606 GN=ATP5MG PE=1 SV=3	0	15.335	39	4	8	4	1	103	11.4	9.64	139	4	0	152.6	106.4	42.7	127.2	24	97.7	70	95.4	88.6	70.4	High	High	High	High	High	High	High	High	High	High		10	0.814331	90.58	84.42	0.931994	-0.101608
FALSE	High	Master Protein	P30405	Peptidyl-prolyl cis-trans isomerase F, mitochondrial OS=Homo sapiens OX=9606 GN=PPIF PE=1 SV=1	0	22.803	44	9	15	9	1	207	22	9.38	216	9	0	650.3	694.9	783.7	764.6	749.4	788.6	698.9	564.2	841.6	684.6	High	High	High	High	High	High	High	High	High	High		10	0.81437	728.58	715.58	0.982157	-0.0259743
FALSE	High	Master Protein	P35613	Basigin OS=Homo sapiens OX=9606 GN=BSG PE=1 SV=2	0	16.241	20	5	6	5	1	385	42.2	5.66	109	5	0	82.9	67	60.5	50.6	61.4	80.1	55.9	54.6	77.7	63.2	High	High	High	High	High	High	High	High	High	High		10	0.815464	64.48	66.3	1.02823	0.0401571
FALSE	High	Master Protein	P07237	Protein disulfide-isomerase OS=Homo sapiens OX=9606 GN=P4HB PE=1 SV=3	0	27.897	18	9	10	9	1	508	57.1	4.87	126	9	0	437.2	787.3	808.9	544.4	443.9	596.5	664.8	651.7	550.1	450	High	High	High	High	High	High	High	High	High	High		10	0.815896	604.34	582.62	0.96406	-0.0528052
FALSE	High	Master Protein	Q92934	Bcl2-associated agonist of cell death OS=Homo sapiens OX=9606 GN=BAD PE=1 SV=3	0	6.85	16	2	3	2	1	168	18.4	7.15	112	2	0	38.6	56.5	79.7	54.7	70.1	47.2	59.8	38	108	63.2	High	High	High	High	High	High	High	High	High	High		10	0.818005	59.92	63.24	1.05541	0.0777997
FALSE	High	Master Protein	Q86UE4	Protein LYRIC OS=Homo sapiens OX=9606 GN=MTDH PE=1 SV=2	0	15.532	13	6	6	6	1	582	63.8	9.32	88	6	0	18.1	25.7	37.7	22.6	26.2	29.2	24.9	25.5	25.5	29.2	High	High	High	High	High	High	High	High	High	High		10	0.819226	26.06	26.86	1.0307	0.0436222
FALSE	High	Master Protein	Q16363	Laminin subunit alpha-4 OS=Homo sapiens OX=9606 GN=LAMA4 PE=1 SV=4	0	58.265	13	22	27	22	1	1823	202.4	6.28	258	22	0	1179.1	844.2	877	875.3	801.4	1034.9	1017	1006	737.1	885.5	High	High	High	High	High	High	High	High	High	High		10	0.819461	915.4	936.1	1.02261	0.0322604
FALSE	High	Master Protein	P28072	Proteasome subunit beta type-6 OS=Homo sapiens OX=9606 GN=PSMB6 PE=1 SV=4	0	6.516	13	3	3	3	1	239	25.3	4.92	67	3	0	46.2	38.8	33.6	18.4	19.2	20.8	34.8	39.6	35	17.9	High	High	High	High	High	High	High	High	High	High		10	0.821617	31.24	29.62	0.948143	-0.0768228
FALSE	High	Master Protein	Q14152	Eukaryotic translation initiation factor 3 subunit A OS=Homo sapiens OX=9606 GN=EIF3A PE=1 SV=1	0	6.339	2	3	3	3	1	1382	166.5	6.79	20	3	0	25.3	142.4	82.1	71.6	99.6	65	88.4	111	58.5	73.4	High	High	High	High	High	High	High	High	High	High		10	0.821866	84.2	79.26	0.94133	-0.0872273
FALSE	High	Master Protein	P40925	Malate dehydrogenase, cytoplasmic OS=Homo sapiens OX=9606 GN=MDH1 PE=1 SV=4	0	37.072	31	10	16	10	1	334	36.4	7.36	206	10	0	747.2	857.4	993.7	556.3	624.3	520.6	786.3	880	923.2	789.7	High	High	High	High	High	High	High	High	High	High		10	0.82424	755.78	779.96	1.03199	0.0454338
FALSE	High	Master Protein	P11766	Alcohol dehydrogenase class-3 OS=Homo sapiens OX=9606 GN=ADH5 PE=1 SV=4	0	6.828	14	4	4	4	1	374	39.7	7.49	38	4	0	18.8	22.6	17.2	18.7	14.2	20.6	20.2	18	19.4	15.2	High	High	High	High	High	High	High	High	High	High		10	0.826059	18.3	18.68	1.02077	0.0296508
FALSE	High	Master Protein	P04843	Dolichyl-diphosphooligosaccharide--protein glycosyltransferase subunit 1 OS=Homo sapiens OX=9606 GN=RPN1 PE=1 SV=1	0.001	6.051	6	3	3	3	1	607	68.5	6.38	48	3	0	34.6	31.2	28.3	46.4	31	37.1	35.7	33	22	49.9	High	High	High	High	High	High	High	High	High	High		10	0.826779	34.3	35.54	1.03615	0.0512351
FALSE	High	Master Protein	P02533	Keratin, type I cytoskeletal 14 OS=Homo sapiens OX=9606 GN=KRT14 PE=1 SV=4	0	67.942	39	19	29	3	1	472	51.5	5.16	580	19	10	393	397.9	244.2	299.4	411.2	523.2	400.1	274.2	225.1	249.9	High	High	High	High	High	High	High	High	High	High		10	0.827258	349.14	334.5	0.958068	-0.0617994
FALSE	High	Master Protein	P02549	Spectrin alpha chain, erythrocytic 1 OS=Homo sapiens OX=9606 GN=SPTA1 PE=1 SV=5	0	6.816	2	3	3	3	1	2419	279.8	5.05	33	3	0	58.5	34.6	49.4	54.9	62.7	53.2	50.4	54.3	30.4	82.6	High	High	High	High	High	High	High	High	High	High		10	0.828527	52.02	54.18	1.04152	0.058694
FALSE	High	Master Protein	Q96FJ2	Dynein light chain 2, cytoplasmic OS=Homo sapiens OX=9606 GN=DYNLL2 PE=1 SV=1	0.001	5.203	26	2	3	2	1	89	10.3	7.37	42	2	0	172.2	132.7	137.4	116	79.1	180.6	128.9	137.7	109.5	103.4	High	High	High	High	High	High	High	High	High	High		10	0.829494	127.48	132.02	1.03561	0.0504856
FALSE	High	Master Protein	O75112	LIM domain-binding protein 3 OS=Homo sapiens OX=9606 GN=LDB3 PE=1 SV=2	0	131.832	38	21	85	21	1	727	77.1	8.13	1673	21	0	1999.7	1933.7	2150.2	2494.1	3009.6	1575.3	2593.6	2058.6	2943.1	2074.9	High	High	High	High	High	High	High	High	High	High		10	0.830361	2317.46	2249.1	0.970502	-0.0431966
FALSE	High	Master Protein	P05023	Sodium/potassium-transporting ATPase subunit alpha-1 OS=Homo sapiens OX=9606 GN=ATP1A1 PE=1 SV=1	0	13.897	5	5	5	5	1	1023	112.8	5.49	83	5	0	89.8	96.7	71.3	58.2	59.6	76.7	102.5	49.7	74.6	84.9	High	High	High	High	High	High	High	High	High	High		10	0.830653	75.12	77.68	1.03408	0.0483461
FALSE	High	Master Protein	Q5VTT5	Myomesin-3 OS=Homo sapiens OX=9606 GN=MYOM3 PE=1 SV=1	0	192.613	40	46	68	46	1	1437	162.1	6.23	1556	46	0	3954	2488.2	1463.7	3042.9	1608.1	3376.3	1936.3	2900.8	1881.1	3071.8	High	High	High	High	High	High	High	High	High	High		10	0.831475	2511.38	2633.26	1.04853	0.0683696
FALSE	High	Master Protein	Q13510	Acid ceramidase OS=Homo sapiens OX=9606 GN=ASAH1 PE=1 SV=5	0	23.261	14	5	6	5	1	395	44.6	7.62	266	5	0	69.3	87.8	50.7	73.7	39.3	135.4	33.1	75.9	59.8	38.8	High	High	High	High	High	High	High	High	High	High		10	0.832094	64.16	68.6	1.0692	0.0965344
FALSE	High	Master Protein	Q9P0J0	NADH dehydrogenase [ubiquinone] 1 alpha subcomplex subunit 13 OS=Homo sapiens OX=9606 GN=NDUFA13 PE=1 SV=3	0	13.422	35	4	6	4	1	144	16.7	8.43	185	4	0	294	145.5	92.9	181.8	65.2	194.2	144.9	194.3	117.5	78.3	High	High	High	High	High	High	High	High	High	High		10	0.832259	155.88	145.84	0.935591	-0.0960494
FALSE	High	Master Protein	O75128	Protein cordon-bleu OS=Homo sapiens OX=9606 GN=COBL PE=1 SV=2	0	8.169	2	2	2	2	1	1261	135.5	7.75	53	2	0	27.3	19.7	39.3	50.1	42.9	30.3	31.7	48.3	23.8	37.8	High	High	High	High	High	High	High	High	High	High		10	0.834468	35.86	34.38	0.958728	-0.0608059
FALSE	High	Master Protein	P51649	Succinate-semialdehyde dehydrogenase, mitochondrial OS=Homo sapiens OX=9606 GN=ALDH5A1 PE=1 SV=2	0	11.569	7	3	5	3	1	535	57.2	8.28	120	3	0	285.2	262.8	280.1	195.6	113.5	268.7	168.2	218	269.2	253.8	High	High	High	High	High	High	High	High	High	High		10	0.835417	227.44	235.58	1.03579	0.0507311
FALSE	High	Master Protein	Q9NVI7	ATPase family AAA domain-containing protein 3A OS=Homo sapiens OX=9606 GN=ATAD3A PE=1 SV=2	0	10.138	6	4	4	4	1	634	71.3	8.98	49	4	0	54.1	35.7	37.7	64.4	54.3	28.9	46.6	46.4	80.5	32.4	High	High	High	High	High	High	High	High	High	High		10	0.835503	49.24	46.96	0.953696	-0.0683984
FALSE	High	Master Protein	P11216	Glycogen phosphorylase, brain form OS=Homo sapiens OX=9606 GN=PYGB PE=1 SV=5	0	36.281	18	13	15	11	1	843	96.6	6.86	232	13	0	701.7	978	722	534.3	421.6	579.4	1114.2	655.1	554.3	285.4	High	High	High	High	High	High	High	High	High	High		10	0.842052	671.52	637.68	0.949607	-0.0745977
FALSE	High	Master Protein	P07355	Annexin A2 OS=Homo sapiens OX=9606 GN=ANXA2 PE=1 SV=2	0	32.717	34	10	14	10	1	339	38.6	7.75	202	10	0	557.8	698.8	625.4	506.1	394	415.1	712.9	560.8	753.8	428.7	High	High	High	High	High	High	High	High	High	High		10	0.843016	556.42	574.26	1.03206	0.0455298
FALSE	High	Master Protein	P31040	Succinate dehydrogenase [ubiquinone] flavoprotein subunit, mitochondrial OS=Homo sapiens OX=9606 GN=SDHA PE=1 SV=2	0	138.071	54	31	89	31	1	664	72.6	7.39	1812	31	0	4752	4591.9	4551.1	3056.4	3059.7	2836.2	3923.7	3555	6670.5	3796.5	High	High	High	High	High	High	High	High	High	High		10	0.84466	4002.22	4156.38	1.03852	0.0545271
FALSE	High	Master Protein	Q4VC31	Coiled-coil domain-containing protein 58 OS=Homo sapiens OX=9606 GN=CCDC58 PE=1 SV=1	0.001	5.955	25	3	3	3	1	144	16.6	7.81	25	3	0	114.9	90.2	92.1	62.6	64.2	110.3	132.4	112.9	44.8	44.6	High	High	High	High	High	High	High	High	High	High		10	0.845773	84.8	89	1.04953	0.0697411
FALSE	High	Master Protein	O15031	Plexin-B2 OS=Homo sapiens OX=9606 GN=PLXNB2 PE=1 SV=3	0	19.235	4	6	6	6	1	1838	205	6.24	92	6	0	56.1	74.2	85.7	65	69.8	68.4	67.7	82.7	62.2	75.9	High	High	High	High	High	High	High	High	High	High		10	0.845788	70.16	71.38	1.01739	0.0248712
FALSE	High	Master Protein	P49207	60S ribosomal protein L34 OS=Homo sapiens OX=9606 GN=RPL34 PE=1 SV=3	0	17.393	43	7	10	7	1	117	13.3	11.47	132	7	0	264.6	260.7	383.2	303.4	425.1	181.4	408.5	324.8	410.8	256.2	High	High	High	High	High	High	High	High	High	High		10	0.846197	327.4	316.34	0.966219	-0.0495783
FALSE	High	Master Protein	Q3KQU3	MAP7 domain-containing protein 1 OS=Homo sapiens OX=9606 GN=MAP7D1 PE=1 SV=1	0	28.523	13	10	11	10	1	841	92.8	10.11	155	10	0	116.1	135.6	210.3	160.1	249.4	135	156.7	182.4	180.2	248.2	High	High	High	High	High	High	High	High	High	High		10	0.846574	174.3	180.5	1.03557	0.0504263
FALSE	High	Master Protein	P59998	Actin-related protein 2/3 complex subunit 4 OS=Homo sapiens OX=9606 GN=ARPC4 PE=1 SV=3	0.002	3.032	10	2	2	2	1	168	19.7	8.43	23	2	0	132.3	141.5	80.5	98.7	83.6	152.5	103.9	102.6	83.2	76.1	High	High	High	High	High	High	High	High	High	High		10	0.846645	107.32	103.66	0.965896	-0.0500597
FALSE	High	Master Protein	P04004	Vitronectin OS=Homo sapiens OX=9606 GN=VTN PE=1 SV=1	0	60.962	42	15	31	15	1	478	54.3	5.8	545	15	0	750.8	1478.2	2376.1	773.1	1532.2	1706.8	1734.9	1344.6	884.5	891.1	High	High	High	High	High	High	High	High	High	High		10	0.848181	1382.08	1312.38	0.949569	-0.0746556
FALSE	High	Master Protein	P35232	Prohibitin OS=Homo sapiens OX=9606 GN=PHB PE=1 SV=1	0	49.945	48	14	22	14	1	272	29.8	5.76	529	14	0	2100.2	1520.7	1097.5	1614	804.1	1706.8	1068.3	1776.7	1371.8	941.8	High	High	High	High	High	High	High	High	High	High		10	0.850275	1427.3	1373.08	0.962012	-0.0558729
FALSE	High	Master Protein	P12829	Myosin light chain 4 OS=Homo sapiens OX=9606 GN=MYL4 PE=1 SV=3	0	65.355	78	13	35	12	1	197	21.6	5.03	951	13	0	3695.3	1197	563.6	552.8	1171	399.8	1260.1	3620.7	76.9	1002.9	High	High	High	High	High	High	High	High	High	High	Oxidation [P89]	10	0.852445	1435.94	1272.08	0.885887	-0.174806
FALSE	High	Master Protein	O14773	Tripeptidyl-peptidase 1 OS=Homo sapiens OX=9606 GN=TPP1 PE=1 SV=2	0	9.196	5	2	3	2	1	563	61.2	6.48	90	2	0	45.3	33.2	19.3	60.2	37.8	61	32.2	44.8	39	27.1	High	High	High	High	High	High	High	High	High	High		10	0.857431	39.16	40.82	1.04239	0.0598954
FALSE	High	Master Protein	Q6YN16	Hydroxysteroid dehydrogenase-like protein 2 OS=Homo sapiens OX=9606 GN=HSDL2 PE=1 SV=1	0	32.787	30	13	15	13	1	418	45.4	7.99	162	13	0	1233.1	1035.4	957	1751.7	974.4	1314.5	1209.7	1117.6	1538.6	937.3	High	High	High	High	High	High	High	High	High	High		10	0.857618	1190.32	1223.54	1.02791	0.0397118
FALSE	High	Master Protein	P18859	ATP synthase-coupling factor 6, mitochondrial OS=Homo sapiens OX=9606 GN=ATP5PF PE=1 SV=1	0	39.666	51	8	23	8	1	108	12.6	9.52	417	8	0	1170	634.9	968.7	611.9	642.6	1028.4	911	1170.1	342.2	394.8	High	High	High	High	High	High	High	High	High	High		10	0.862365	805.62	769.3	0.954917	-0.0665532
FALSE	High	Master Protein	Q9UMS6	Synaptopodin-2 OS=Homo sapiens OX=9606 GN=SYNPO2 PE=1 SV=2	0	93.581	34	27	33	27	1	1093	117.4	8.57	641	27	0	978.9	835.8	1036.5	1678.8	2216	1146.8	1334	1769.9	946.3	1825.5	High	High	High	High	High	High	High	High	High	High		10	0.863849	1349.2	1404.5	1.04099	0.0579524
FALSE	High	Master Protein	Q9GZM7	Tubulointerstitial nephritis antigen-like OS=Homo sapiens OX=9606 GN=TINAGL1 PE=1 SV=1	0	89.194	50	14	50	14	1	467	52.4	6.99	1292	14	0	1571.6	1894.9	1911.6	1651.1	1834.9	1220.2	1508.6	1572.4	2792	1521.2	High	High	High	High	High	High	High	High	High	High	Oxidation [P429]	10	0.864165	1772.82	1722.88	0.97183	-0.0412238
FALSE	High	Master Protein	P07195	L-lactate dehydrogenase B chain OS=Homo sapiens OX=9606 GN=LDHB PE=1 SV=2	0	33.945	30	11	14	10	1	334	36.6	6.05	209	11	1	1192.2	1140.7	938.9	594	438.2	890	812.5	967.3	995.9	772.9	High	High	High	High	High	High	High	High	High	High		10	0.866492	860.8	887.72	1.03127	0.0444266
FALSE	High	Master Protein	O00217	NADH dehydrogenase [ubiquinone] iron-sulfur protein 8, mitochondrial OS=Homo sapiens OX=9606 GN=NDUFS8 PE=1 SV=1	0	25.152	31	6	11	6	1	210	23.7	6.34	174	6	0	908.1	609.5	573.9	717.9	567.3	790.3	679.5	751.5	732	494.9	High	High	High	High	High	High	High	High	High	High		10	0.866666	675.34	689.64	1.02117	0.0302294
FALSE	High	Master Protein	P09493	Tropomyosin alpha-1 chain OS=Homo sapiens OX=9606 GN=TPM1 PE=1 SV=2	0	358.033	89	68	833	26	1	284	32.7	4.74	8838	68	43	29305.4	28200.1	47545.3	27918.1	36915.6	31628.9	30554.2	23788.8	48236	40580.7	High	High	High	High	High	High	High	High	High	High		10	0.86745	33976.9	34957.7	1.02887	0.0410569
FALSE	High	Master Protein	P16615	Sarcoplasmic/endoplasmic reticulum calcium ATPase 2 OS=Homo sapiens OX=9606 GN=ATP2A2 PE=1 SV=1	0	27.475	11	9	9	9	1	1042	114.7	5.34	136	9	0	100.5	99.2	68.5	89.1	77.9	89.7	101.6	73.4	108.6	51.7	High	High	High	High	High	High	High	High	High	High		10	0.868748	87.04	85	0.976563	-0.0342157
FALSE	High	Master Protein	P54296	Myomesin-2 OS=Homo sapiens OX=9606 GN=MYOM2 PE=1 SV=2	0	111.032	28	38	50	38	1	1465	164.8	6.19	738	38	0	2985.4	1213.3	1054.5	2114.9	895.1	2497.5	1359	1862.8	1151.8	1782.3	High	High	High	High	High	High	High	High	High	High		10	0.868942	1652.64	1730.68	1.04722	0.0665665
FALSE	High	Master Protein	P02743	Serum amyloid P-component OS=Homo sapiens OX=9606 GN=APCS PE=1 SV=2	0	35.409	36	9	22	9	1	223	25.4	6.54	336	9	0	605.9	905.6	1098.7	525.9	687.4	872.2	1134.3	989	401.2	571.3	High	High	High	High	High	High	High	High	High	High		10	0.869837	764.7	793.6	1.03779	0.0535182
FALSE	High	Master Protein	P21397	Amine oxidase [flavin-containing] A OS=Homo sapiens OX=9606 GN=MAOA PE=1 SV=1	0	33.513	24	11	17	8	1	527	59.6	7.85	281	11	0	662.5	635.3	348.4	778.1	296.5	518.6	407.3	450.7	822	419.6	High	High	High	High	High	High	High	High	High	High		10	0.870114	544.16	523.64	0.962291	-0.0554556
FALSE	High	Master Protein	P02788	Lactotransferrin OS=Homo sapiens OX=9606 GN=LTF PE=1 SV=6	0	50.959	26	17	21	17	1	710	78.1	8.12	226	17	0	624.8	355.5	648.3	526.8	757	596	496	404.7	373.8	1177.9	High	High	High	High	High	High	High	High	High	High		10	0.870823	582.48	609.68	1.0467	0.0658437
FALSE	High	Master Protein	P54819	Adenylate kinase 2, mitochondrial OS=Homo sapiens OX=9606 GN=AK2 PE=1 SV=2	0	18.635	30	7	10	7	1	239	26.5	7.81	131	7	0	568	502.4	473.4	450.2	397.6	680.2	595	540.8	370	272	High	High	High	High	High	High	High	High	High	High		10	0.8721	478.32	491.6	1.02776	0.0395088
FALSE	High	Master Protein	P47755	F-actin-capping protein subunit alpha-2 OS=Homo sapiens OX=9606 GN=CAPZA2 PE=1 SV=3	0	35.583	38	7	11	6	1	286	32.9	5.85	310	7	0	520.3	435.2	340.5	349.9	232.8	407.5	330.6	350	531.1	311.3	High	High	High	High	High	High	High	High	High	High		10	0.872548	375.74	386.1	1.02757	0.0392398
FALSE	High	Master Protein	P02675	Fibrinogen beta chain OS=Homo sapiens OX=9606 GN=FGB PE=1 SV=2	0	104.802	56	24	37	24	1	491	55.9	8.27	519	24	0	1429.3	623.8	445.3	1359.2	1490	1002.5	569.8	347.4	350.2	3623.2	High	High	High	High	High	High	High	High	High	High		10	0.87296	1069.52	1178.62	1.10201	0.140135
FALSE	High	Master Protein	Q9BPX5	Actin-related protein 2/3 complex subunit 5-like protein OS=Homo sapiens OX=9606 GN=ARPC5L PE=1 SV=1	0.001	5.061	13	2	2	2	1	153	16.9	6.6	54	2	0	35.6	32.1	22.7	40	25	46.2	32.1	44.9	11.9	13.7	High	High	High	High	High	High	High	High	High	High		10	0.87353	31.08	29.76	0.957529	-0.062612
FALSE	High	Master Protein	Q8TCC3	39S ribosomal protein L30, mitochondrial OS=Homo sapiens OX=9606 GN=MRPL30 PE=1 SV=1	0.001	5.043	16	2	2	2	1	161	18.5	9.99	41	2	0	124.7	105.2	119.6	100.4	156.7	84.8	138.5	100.2	168.9	99.4	High	High	High	High	High	High	High	High	High	High		10	0.875892	121.32	118.36	0.975602	-0.0356358
FALSE	High	Master Protein	O96008	Mitochondrial import receptor subunit TOM40 homolog OS=Homo sapiens OX=9606 GN=TOMM40 PE=1 SV=1	0.001	5.576	6	2	3	2	1	361	37.9	7.25	63	2	0	44.7	35.5	26.3	31.8	23.5	14.3	23.4	35.1	55.9	26.7	High	High	High	High	High	High	High	High	High	High		10	0.876349	32.36	31.08	0.960445	-0.0582251
FALSE	High	Master Protein	P01042	Kininogen-1 OS=Homo sapiens OX=9606 GN=KNG1 PE=1 SV=2	0	11.772	6	3	3	3	1	644	71.9	6.81	106	3	0	54.4	62.8	84.2	63.7	74.1	68.2	66.7	63	45.5	88.9	High	High	High	High	High	High	High	High	High	High		10	0.876853	67.84	66.46	0.979658	-0.0296499
FALSE	High	Master Protein	O95425	Supervillin OS=Homo sapiens OX=9606 GN=SVIL PE=1 SV=2	0	31.815	8	15	15	15	1	2214	247.6	6.98	135	15	0	251.2	295.4	438.5	423.9	557.1	333	354.2	492.8	289.3	443.9	High	High	High	High	High	High	High	High	High	High		10	0.876854	393.22	382.64	0.973094	-0.039349
FALSE	High	Master Protein	Q8NE71	ATP-binding cassette sub-family F member 1 OS=Homo sapiens OX=9606 GN=ABCF1 PE=1 SV=2	0	6.4	2	2	2	2	1	845	95.9	6.8	48	2	0	21.3	22	34.5	30	40.9	28.7	34.5	32.3	18.8	30.8	High	High	High	High	High	High	High	High	High	High		10	0.880021	29.74	29.02	0.97579	-0.0353571
FALSE	High	Master Protein	Q9Y3D7	Mitochondrial import inner membrane translocase subunit TIM16 OS=Homo sapiens OX=9606 GN=PAM16 PE=1 SV=2	0	7.76	14	2	2	2	1	125	13.8	9.7	75	2	0	327.4	165.9	147.1	225.3	149.9	233.6	264	325	63.7	81.3	High	High	High	High	High	High	High	High	High	High		10	0.880569	203.12	193.52	0.952737	-0.0698496
FALSE	High	Master Protein	P02749	Beta-2-glycoprotein 1 OS=Homo sapiens OX=9606 GN=APOH PE=1 SV=3	0	45.904	42	12	21	12	1	345	38.3	7.97	341	12	0	1108.8	1133.2	2144.1	734.8	2337.2	1184.8	2057.8	570.7	1134.7	2911.2	High	High	High	High	High	High	High	High	High	High		10	0.880712	1491.62	1571.84	1.05378	0.0755743
FALSE	High	Master Protein	P59665	Neutrophil defensin 1 OS=Homo sapiens OX=9606 GN=DEFA1 PE=1 SV=1	0.001	4.566	20	2	3	2	1	94	10.2	6.99	63	2	0	75.8	53.1	49.4	102.6	50.8	109.6	38.9	73.1	28.4	68.3	High	High	High	High	High	High	High	High	High	High		10	0.882651	66.34	63.66	0.959602	-0.0594919
FALSE	High	Master Protein	Q8WUH6	Transmembrane protein 263 OS=Homo sapiens OX=9606 GN=TMEM263 PE=1 SV=1	0	9.848	32	3	3	3	1	116	11.7	9.32	92	3	0	34.3	63.7	21.8	61.1	51.9	21.5	69.4	25.1	73.7	32.7	High	High	High	High	High	High	High	High	High	High		10	0.884007	46.56	44.48	0.955326	-0.0659343
FALSE	High	Master Protein	P49748	Very long-chain specific acyl-CoA dehydrogenase, mitochondrial OS=Homo sapiens OX=9606 GN=ACADVL PE=1 SV=1	0	131.354	53	32	62	32	1	655	70.3	8.75	1244	32	0	4669.4	3768.8	1799.8	3887.4	1087.8	2807.4	2327.4	3193.1	3932.4	2396	High	High	High	High	High	High	High	High	High	High		10	0.884288	3042.64	2931.26	0.963394	-0.0538027
FALSE	High	Master Protein	P62136	Serine/threonine-protein phosphatase PP1-alpha catalytic subunit OS=Homo sapiens OX=9606 GN=PPP1CA PE=1 SV=1	0.001	5.072	7	2	2	2	1	330	37.5	6.33	43	2	0	13	24	13.6	16.5	7.8	20.7	14.5	17.9	14.1	10.1	High	High	High	High	High	High	High	High	High	High		10	0.884801	14.98	15.46	1.03204	0.0455027
FALSE	High	Master Protein	P36957	Dihydrolipoyllysine-residue succinyltransferase component of 2-oxoglutarate dehydrogenase complex, mitochondrial OS=Homo sapiens OX=9606 GN=DLST PE=1 SV=4	0	105.938	38	18	83	18	1	453	48.7	8.95	1653	18	0	4277.2	3634.7	2286.2	3264	1862.3	3014.8	2757.8	3260.7	3337.9	2608.5	High	High	High	High	High	High	High	High	High	High	Oxidation [P414]	10	0.885232	3064.88	2995.94	0.977506	-0.0328219
FALSE	High	Master Protein	P06396	Gelsolin OS=Homo sapiens OX=9606 GN=GSN PE=1 SV=1	0	113.347	44	30	62	30	1	782	85.6	6.28	1153	30	0	3726.7	3732.4	2663	3330.1	3099.8	4257.7	2911.7	3678.5	2323.8	3092.5	High	High	High	High	High	High	High	High	High	High		10	0.885747	3310.4	3252.84	0.982612	-0.0253057
FALSE	High	Master Protein	P62899	60S ribosomal protein L31 OS=Homo sapiens OX=9606 GN=RPL31 PE=1 SV=1	0	12.097	30	5	7	5	1	125	14.5	10.54	115	5	0	746.7	737.4	1461.1	944.8	1328.9	767.2	1183.7	1016.5	1347.2	1035.9	High	High	High	High	High	High	High	High	High	High		10	0.886034	1043.78	1070.1	1.02522	0.035928
FALSE	High	Master Protein	P61927	60S ribosomal protein L37 OS=Homo sapiens OX=9606 GN=RPL37 PE=1 SV=2	0.002	3.288	14	2	2	2	1	97	11.1	11.74	0	2	0	30.4	25	63.5	33.2	50	34	43.3	33.2	46.7	39.3	High	High	High	High	High	High	High	High	High	High		10	0.886274	40.42	39.3	0.972291	-0.04054
FALSE	High	Master Protein	P16989	Y-box-binding protein 3 OS=Homo sapiens OX=9606 GN=YBX3 PE=1 SV=4	0	41.887	45	12	15	10	1	372	40.1	9.77	330	12	2	364.3	450.5	758.9	596.2	823.1	383.8	564	540	765.7	662.5	High	High	High	High	High	High	High	High	High	High		10	0.890427	598.6	583.2	0.974273	-0.0376016
FALSE	High	Master Protein	Q96DA6	Mitochondrial import inner membrane translocase subunit TIM14 OS=Homo sapiens OX=9606 GN=DNAJC19 PE=1 SV=3	0	7.221	20	2	2	2	1	116	12.5	10.1	49	2	0	202.3	99.6	104.7	152.5	117.9	124.4	195.8	206.7	64.6	59.5	High	High	High	High	High	High	High	High	High	High		10	0.890529	135.4	130.2	0.961595	-0.0564983
FALSE	High	Master Protein	P08572	Collagen alpha-2(IV) chain OS=Homo sapiens OX=9606 GN=COL4A2 PE=1 SV=4	0	37.733	12	13	18	13	1	1712	167.4	8.66	257	13	0	216.6	291.6	441.7	325.9	486.6	404.3	255.5	180.2	610.7	247	High	High	High	High	High	High	High	High	High	High	Oxidation [P63; P75; P81; P462; P465; P468; P773; P781; P1412; P1413; P1425; P1428; P1449; P1470; P1473; P1476; P1479; P1482]	10	0.891072	352.48	339.54	0.963289	-0.0539599
FALSE	High	Master Protein	P11182	Lipoamide acyltransferase component of branched-chain alpha-keto acid dehydrogenase complex, mitochondrial OS=Homo sapiens OX=9606 GN=DBT PE=1 SV=3	0	38.081	28	13	16	13	1	482	53.5	8.51	204	13	0	946.5	449.2	425.1	642.3	363.6	784.2	456	732.3	574.5	372.3	High	High	High	High	High	High	High	High	High	High		10	0.89188	565.34	583.86	1.03276	0.0465037
FALSE	High	Master Protein	O14958	Calsequestrin-2 OS=Homo sapiens OX=9606 GN=CASQ2 PE=1 SV=2	0	19.772	18	7	10	7	1	399	46.4	4.37	159	7	0	753.8	756.3	686.9	458.9	331.1	935.9	547.2	694	366.8	532.6	High	High	High	High	High	High	High	High	High	High		10	0.892621	597.4	615.3	1.02996	0.0425928
FALSE	High	Master Protein	Q16775	Hydroxyacylglutathione hydrolase, mitochondrial OS=Homo sapiens OX=9606 GN=HAGH PE=1 SV=2	0	14.228	19	5	5	5	1	308	33.8	8.12	102	5	0	187.4	225.1	205.7	191.1	280.2	136	235.3	288.7	237.9	212.4	High	High	High	High	High	High	High	High	High	High		10	0.893426	217.9	222.06	1.01909	0.0272833
FALSE	High	Master Protein	Q92947	Glutaryl-CoA dehydrogenase, mitochondrial OS=Homo sapiens OX=9606 GN=GCDH PE=1 SV=1	0	8.182	4	2	2	2	1	438	48.1	8.06	86	2	0	22.1	21	21.3	15.2	13	28	18.3	17.4	13	18	High	High	High	High	High	High	High	High	High	High		10	0.894763	18.52	18.94	1.02268	0.0323522
FALSE	High	Master Protein	P39059	Collagen alpha-1(XV) chain OS=Homo sapiens OX=9606 GN=COL15A1 PE=1 SV=2	0	21.902	5	7	9	7	1	1388	141.6	5	128	7	0	392.5	500.3	463.2	322.9	454.6	503.9	581.3	362.6	322.4	321.7	High	High	High	High	High	High	High	High	High	High	Oxidation [P702; P705]	10	0.895284	426.7	418.38	0.980502	-0.0284082
FALSE	High	Master Protein	P50454	Serpin H1 OS=Homo sapiens OX=9606 GN=SERPINH1 PE=1 SV=2	0	33.135	24	9	13	9	1	418	46.4	8.69	230	9	0	369.9	738.9	622.1	631.5	565.6	289.1	1710.2	458.6	402.5	257.6	High	High	High	High	High	High	High	High	High	High	Oxidation [P30]	10	0.895681	585.6	623.6	1.06489	0.0907054
FALSE	High	Master Protein	P58340	Myeloid leukemia factor 1 OS=Homo sapiens OX=9606 GN=MLF1 PE=1 SV=1	0	9.757	11	3	5	3	1	268	30.6	9.45	89	3	0	166.1	245.6	231	248.4	233.1	155	179.9	243.7	184.2	392	High	High	High	High	High	High	High	High	High	High		10	0.896072	224.84	230.96	1.02722	0.0387443
FALSE	High	Master Protein	Q15370	Elongin-B OS=Homo sapiens OX=9606 GN=ELOB PE=1 SV=1	0	8.489	35	3	3	3	1	118	13.1	4.88	64	3	0	113.8	96.7	128.2	100.8	96.9	140.3	109.4	116.9	95.5	82	High	High	High	High	High	High	High	High	High	High		10	0.897738	107.28	108.82	1.01435	0.0205626
FALSE	High	Master Protein	O75390	Citrate synthase, mitochondrial OS=Homo sapiens OX=9606 GN=CS PE=1 SV=2	0	35.492	24	11	17	11	1	466	51.7	8.32	267	11	0	1526.6	1898.9	1009.5	1199.8	497.1	1991.1	1182.5	1164.1	983.2	594.5	High	High	High	High	High	High	High	High	High	High		10	0.898468	1226.38	1183.08	0.964693	-0.0518584
FALSE	High	Master Protein	Q96EY1	DnaJ homolog subfamily A member 3, mitochondrial OS=Homo sapiens OX=9606 GN=DNAJA3 PE=1 SV=2	0	31.919	19	9	13	9	1	480	52.5	9.26	299	9	0	399.1	394.1	379.8	405.6	505.6	330.8	450.6	418.7	578.8	337.1	High	High	High	High	High	High	High	High	High	High		10	0.903016	416.84	423.2	1.01526	0.0218459
FALSE	High	Master Protein	P02679	Fibrinogen gamma chain OS=Homo sapiens OX=9606 GN=FGG PE=1 SV=3	0	57.919	44	15	26	15	1	453	51.5	5.62	387	15	0	1068	551.4	340.7	1175.6	1053.4	743.1	469.7	272.2	291.9	2172.7	High	High	High	High	High	High	High	High	High	High		10	0.905794	837.82	789.92	0.942828	-0.0849338
FALSE	High	Master Protein	P17980	26S proteasome regulatory subunit 6A OS=Homo sapiens OX=9606 GN=PSMC3 PE=1 SV=3	0	20.375	24	8	8	8	1	439	49.2	5.24	109	8	0	253.7	229.8	181.7	243.5	237.1	267.3	206	261.6	177.8	246	High	High	High	High	High	High	High	High	High	High		10	0.906483	229.16	231.74	1.01126	0.0161518
FALSE	High	Master Protein	P08294	Extracellular superoxide dismutase [Cu-Zn] OS=Homo sapiens OX=9606 GN=SOD3 PE=1 SV=2	0	18.657	33	5	5	5	1	240	25.8	6.61	138	5	0	21.2	127.5	114.5	64.3	86.2	105.1	102.4	83.5	60.9	48.8	High	High	High	High	High	High	High	High	High	High		10	0.908619	82.74	80.14	0.968576	-0.0460624
FALSE	High	Master Protein	P0CAP1	Myocardial zonula adherens protein OS=Homo sapiens OX=9606 GN=MYZAP PE=1 SV=1	0	25.063	19	7	9	7	1	466	54.2	6.18	159	7	0	103.7	110.2	131.9	122.9	202.4	93.9	134.5	116.1	160.1	154.2	High	High	High	High	High	High	High	High	High	High		10	0.911907	134.22	131.76	0.981672	-0.0266872
FALSE	High	Master Protein	P16860	Natriuretic peptides B OS=Homo sapiens OX=9606 GN=NPPB PE=1 SV=1	0	7.396	16	3	4	3	1	134	14.7	10.33	104	3	0	16.3	17.7	16.9	27.7	21.6	15.3	16.8	19.2	12.3	34.2	High	High	High	High	High	High	High	High	High	High		10	0.915399	20.04	19.56	0.976048	-0.0349761
FALSE	High	Master Protein	P82909	28S ribosomal protein S36, mitochondrial OS=Homo sapiens OX=9606 GN=MRPS36 PE=1 SV=2	0	48.447	73	7	29	7	1	103	11.5	9.99	418	7	0	1360.3	1175.4	1517.7	1346.2	1461.9	1054.6	1668.2	1232.1	1660.8	1316.6	High	High	High	High	High	High	High	High	High	High		10	0.918795	1372.3	1386.46	1.01032	0.0148101
FALSE	High	Master Protein	Q01449	Myosin regulatory light chain 2, atrial isoform OS=Homo sapiens OX=9606 GN=MYL7 PE=1 SV=1	0.001	4.92	13	2	2	2	1	175	19.4	4.88	35	2	0	29.7	23.2	48.2	18.9	22.6	6	61.4	25	38.3	17.6	High	High	High	High	High	High	High	High	High	High		10	0.918893	28.52	29.66	1.03997	0.0565446
FALSE	High	Master Protein	Q15942	Zyxin OS=Homo sapiens OX=9606 GN=ZYX PE=1 SV=1	0	9.578	11	4	4	4	1	572	61.2	6.67	48	4	0	26.8	40.1	53.8	52.6	66.1	41.9	58.2	49.6	52.5	41.1	High	High	High	High	High	High	High	High	High	High		10	0.918961	47.88	48.66	1.01629	0.0233132
FALSE	High	Master Protein	P52943	Cysteine-rich protein 2 OS=Homo sapiens OX=9606 GN=CRIP2 PE=1 SV=1	0	21.646	41	5	11	5	1	208	22.5	8.72	222	5	0	624.5	427.7	614.6	664.9	964.3	468.6	753	634.8	737.2	752.9	High	High	High	High	High	High	High	High	High	High		10	0.923904	659.2	669.3	1.01532	0.0219368
FALSE	High	Master Protein	Q99959	Plakophilin-2 OS=Homo sapiens OX=9606 GN=PKP2 PE=1 SV=2	0	61.794	27	19	28	19	1	881	97.4	9.33	596	19	0	290.5	328.8	471.9	454.7	482	373.1	313.6	447.2	411.2	506.9	High	High	High	High	High	High	High	High	High	High		10	0.927852	405.58	410.4	1.01188	0.0170442
FALSE	High	Master Protein	P52565	Rho GDP-dissociation inhibitor 1 OS=Homo sapiens OX=9606 GN=ARHGDIA PE=1 SV=3	0.001	3.929	12	2	2	2	1	204	23.2	5.11	0	2	0	101.3	99.7	96.3	102.4	98.2	104.1	80.1	123.9	94.6	91.8	High	High	High	High	High	High	High	High	High	High		10	0.929133	99.58	98.9	0.993171	-0.00988549
FALSE	High	Master Protein	P10809	60 kDa heat shock protein, mitochondrial OS=Homo sapiens OX=9606 GN=HSPD1 PE=1 SV=2	0	111.746	53	31	57	31	1	573	61	5.87	1086	31	0	2492.1	2522.8	1395.6	1988	1307.6	2721.7	1525.4	2098.3	1218.7	1978.2	High	High	High	High	High	High	High	High	High	High		10	0.930733	1941.22	1908.46	0.983124	-0.0245547
FALSE	High	Master Protein	P08621	U1 small nuclear ribonucleoprotein 70 kDa OS=Homo sapiens OX=9606 GN=SNRNP70 PE=1 SV=2	0	13.026	11	5	5	5	1	437	51.5	9.94	87	5	0	322.8	352.5	302	346.3	411	572.4	333.6	361.6	204.1	291	High	High	High	High	High	High	High	High	High	High		10	0.931943	346.92	352.54	1.0162	0.0231839
FALSE	High	Master Protein	P15090	Fatty acid-binding protein, adipocyte OS=Homo sapiens OX=9606 GN=FABP4 PE=1 SV=3	0	12.356	26	3	4	3	1	132	14.7	7.14	121	3	0	177	191.2	161.7	237.9	129.6	92.9	134.6	122.3	407.3	166.2	High	High	High	High	High	High	High	High	High	High		10	0.932896	179.48	184.66	1.02886	0.0410483
FALSE	High	Master Protein	P47756	F-actin-capping protein subunit beta OS=Homo sapiens OX=9606 GN=CAPZB PE=1 SV=4	0	41.292	48	11	20	11	1	277	31.3	5.59	457	11	0	1347.1	982.4	763.3	742.2	438.5	969	707.3	784.1	1202.3	686.4	High	High	High	High	High	High	High	High	High	High		10	0.934757	854.7	869.82	1.01769	0.0252988
FALSE	High	Master Protein	O43707	Alpha-actinin-4 OS=Homo sapiens OX=9606 GN=ACTN4 PE=1 SV=2	0	81.144	27	21	35	9	1	911	104.8	5.44	561	21	0	270.1	289.9	208.9	214.7	141.3	259.4	284.4	208.4	178.6	180.5	High	High	High	High	High	High	High	High	High	High		10	0.937635	224.98	222.26	0.98791	-0.0175484
FALSE	High	Master Protein	O75438	NADH dehydrogenase [ubiquinone] 1 beta subcomplex subunit 1 OS=Homo sapiens OX=9606 GN=NDUFB1 PE=1 SV=1	0	9.245	21	2	3	2	1	58	7	8.92	107	2	0	170.1	93.7	85.1	122	111.4	133.1	88.4	112.8	152.7	102.7	High	High	High	High	High	High	High	High	High	High		10	0.938908	116.46	117.94	1.01271	0.0182186
FALSE	High	Master Protein	P15311	Ezrin OS=Homo sapiens OX=9606 GN=EZR PE=1 SV=4	0	56.886	28	21	29	13	1	586	69.4	6.27	334	21	0	1028.3	579.2	509.8	795	657.1	814.4	527.5	1108.7	396.6	661.6	High	High	High	High	High	High	High	High	High	High		10	0.939044	713.88	701.76	0.983022	-0.0247039
FALSE	High	Master Protein	P01772	Immunoglobulin heavy variable 3-33 OS=Homo sapiens OX=9606 GN=IGHV3-33 PE=1 SV=2	0	8.244	25	3	3	2	1	117	13.1	8.94	52	3	0	45.1	64.5	39.4	51.9	19.5	43.1	83.1	42.6	23.2	23.2	High	High	High	High	High	High	High	High	High	High		10	0.939247	44.08	43.04	0.976407	-0.0344461
FALSE	High	Master Protein	P63104	14-3-3 protein zeta/delta OS=Homo sapiens OX=9606 GN=YWHAZ PE=1 SV=1	0	10.644	12	3	4	2	1	245	27.7	4.79	107	3	0	24.2	30	40.5	21.3	23.6	25.9	30.7	33.7	25.7	25.1	High	High	High	High	High	High	High	High	High	High		10	0.939814	27.92	28.22	1.01074	0.015419
FALSE	High	Master Protein	P62805	Histone H4 OS=Homo sapiens OX=9606 GN=HIST1H4A PE=1 SV=2	0	48.523	59	12	35	12	1	103	11.4	11.36	478	12	0	3012.9	1753.6	2301.3	1827.6	1218.7	3354.4	1950.9	3332.2	904.6	809.4	High	High	High	High	High	High	High	High	High	High		10	0.94207	2022.82	2070.3	1.02347	0.0334719
FALSE	High	Master Protein	Q96E11	Ribosome-recycling factor, mitochondrial OS=Homo sapiens OX=9606 GN=MRRF PE=1 SV=1	0	16.807	24	4	5	4	1	262	29.3	9.79	110	4	0	25.7	16.4	10.3	16.1	13	16.1	14.3	18.2	16.2	15.7	High	High	High	High	High	High	High	High	High	High		10	0.942238	16.3	16.1	0.98773	-0.0178113
FALSE	High	Master Protein	P13929	Beta-enolase OS=Homo sapiens OX=9606 GN=ENO3 PE=1 SV=5	0	103.992	59	27	64	23	1	434	47	7.71	888	27	0	4652.8	3719.5	1945.4	3045.1	2518.7	3353.9	1936.6	4483.6	3370.7	2968.9	High	High	High	High	High	High	High	High	High	High		10	0.9425	3176.3	3222.74	1.01462	0.0209406
FALSE	High	Master Protein	P99999	Cytochrome c OS=Homo sapiens OX=9606 GN=CYCS PE=1 SV=2	0	27.522	51	8	17	8	1	105	11.7	9.57	169	8	0	926	643.4	641	692.8	562.6	722	770.6	723.5	620.8	604.6	High	High	High	High	High	High	High	High	High	High	Oxidation [P31]	10	0.946124	693.16	688.3	0.992989	-0.0101509
FALSE	High	Master Protein	P02671	Fibrinogen alpha chain OS=Homo sapiens OX=9606 GN=FGA PE=1 SV=2	0	69.316	30	23	40	23	1	866	94.9	6.01	540	23	0	1798.6	737.2	616.7	1564.4	2198.5	1018.3	684.7	475.5	627.1	4379.8	High	High	High	High	High	High	High	High	High	High		10	0.947955	1383.08	1437.08	1.03904	0.0552558
FALSE	High	Master Protein	P17931	Galectin-3 OS=Homo sapiens OX=9606 GN=LGALS3 PE=1 SV=5	0	27.177	36	9	13	9	1	250	26.1	8.56	170	9	0	648.1	854.4	723.7	706.9	755.7	854.7	542.1	647.9	832.3	834.3	High	High	High	High	High	High	High	High	High	High		10	0.951136	737.76	742.26	1.0061	0.00877305
FALSE	High	Master Protein	P35611	Alpha-adducin OS=Homo sapiens OX=9606 GN=ADD1 PE=1 SV=2	0	20.754	16	6	6	6	1	737	80.9	5.83	113	6	0	95.1	132.4	145.4	68.4	70.5	80.4	140.3	106.7	93.2	97.1	High	High	High	High	High	High	High	High	High	High		10	0.951328	102.36	103.54	1.01153	0.0165362
FALSE	High	Master Protein	P61353	60S ribosomal protein L27 OS=Homo sapiens OX=9606 GN=RPL27 PE=1 SV=2	0	8.659	38	4	6	4	1	136	15.8	10.56	35	4	0	110.6	108.8	189.1	104	159.8	96.9	128.7	107.8	195.7	135.6	High	High	High	High	High	High	High	High	High	High		10	0.951387	134.46	132.94	0.988696	-0.0164018
FALSE	High	Master Protein	P60709	Actin, cytoplasmic 1 OS=Homo sapiens OX=9606 GN=ACTB PE=1 SV=1	0	177.303	65	24	314	10	1	375	41.7	5.48	5070	24	0	838.1	686.9	673.6	527.5	293.4	754	722.8	540.8	580.6	454	High	High	High	High	High	High	High	High	High	High	Oxidation [P243; P322]	10	0.953099	603.9	610.44	1.01083	0.0155398
FALSE	High	Master Protein	P39019	40S ribosomal protein S19 OS=Homo sapiens OX=9606 GN=RPS19 PE=1 SV=2	0	25.013	37	6	10	6	1	145	16.1	10.32	257	6	0	285.8	235.7	552.6	386.8	491.2	356.8	400.7	458.2	391.9	363.2	High	High	High	High	High	High	High	High	High	High		10	0.953672	390.42	394.16	1.00958	0.0137544
FALSE	High	Master Protein	P61626	Lysozyme C OS=Homo sapiens OX=9606 GN=LYZ PE=1 SV=1	0	13.934	32	5	5	5	1	148	16.5	9.16	138	5	0	80.8	55.7	205.5	163.6	193.4	170.5	91.3	243.6	51.7	128.9	High	High	High	High	High	High	High	High	High	High		10	0.955191	139.8	137.2	0.981402	-0.0270839
FALSE	High	Master Protein	Q9NP74	Palmdelphin OS=Homo sapiens OX=9606 GN=PALMD PE=1 SV=1	0	26.973	18	11	15	11	1	551	62.7	5.44	191	11	0	649.6	688.2	707.6	742.1	519.3	564.8	647.1	570	806.2	702.3	High	High	High	High	High	High	High	High	High	High		10	0.957198	661.36	658.08	0.995041	-0.00717281
FALSE	High	Master Protein	P51911	Calponin-1 OS=Homo sapiens OX=9606 GN=CNN1 PE=1 SV=2	0	23.006	24	6	7	4	1	297	33.2	9.07	181	6	2	165.8	177.4	239.5	161.4	239.6	158.3	201.4	330.6	149.8	154.2	High	High	High	High	High	High	High	High	High	High		10	0.957444	196.74	198.86	1.01078	0.0154628
FALSE	High	Master Protein	P30040	Endoplasmic reticulum resident protein 29 OS=Homo sapiens OX=9606 GN=ERP29 PE=1 SV=4	0	20.613	28	6	7	6	1	261	29	7.31	169	6	0	102.4	83.7	107.8	112.7	110.4	85.2	119.1	91.9	99.4	123.9	High	High	High	High	High	High	High	High	High	High		10	0.957943	103.4	103.9	1.00484	0.00695947
FALSE	High	Master Protein	P02511	Alpha-crystallin B chain OS=Homo sapiens OX=9606 GN=CRYAB PE=1 SV=2	0	90.763	72	21	127	21	1	175	20.1	7.33	1143	21	0	9486.9	7311.3	5690.6	8576.8	6932.7	5145.5	7783.4	9569.3	7884.4	7865.6	High	High	High	High	High	High	High	High	High	High	Oxidation [P58]	10	0.960113	7599.66	7649.64	1.00658	0.00945698
FALSE	High	Master Protein	Q9Y4L1	Hypoxia up-regulated protein 1 OS=Homo sapiens OX=9606 GN=HYOU1 PE=1 SV=1	0.002	2.556	2	2	2	2	1	999	111.3	5.22	42	2	0	98	103	62.8	136.7	116	75.7	134.6	98.3	75.1	128.3	High	High	High	High	High	High	High	High	High	High		10	0.960254	103.3	102.4	0.991288	-0.0126245
FALSE	High	Master Protein	P52272	Heterogeneous nuclear ribonucleoprotein M OS=Homo sapiens OX=9606 GN=HNRNPM PE=1 SV=3	0	30.779	21	12	12	12	1	730	77.5	8.7	196	12	0	375.7	401.6	469.3	482	507.8	402.4	481.1	549.4	363.1	430.4	High	High	High	High	High	High	High	High	High	High		10	0.962223	447.28	445.28	0.995529	-0.00646544
FALSE	High	Master Protein	P07954	Fumarate hydratase, mitochondrial OS=Homo sapiens OX=9606 GN=FH PE=1 SV=3	0	64.983	36	18	34	18	1	510	54.6	8.76	511	18	0	1754	2144.5	1368.2	1420.9	1050.4	1784.7	1382.5	1703.6	1589	1327.5	High	High	High	High	High	High	High	High	High	High		10	0.963065	1547.6	1557.46	1.00637	0.00916248
FALSE	High	Master Protein	P35221	Catenin alpha-1 OS=Homo sapiens OX=9606 GN=CTNNA1 PE=1 SV=1	0	31.727	14	11	11	11	1	906	100	6.29	180	11	0	56.7	88.9	98.6	106.6	70.3	72.9	72.7	98.8	104.7	69.6	High	High	High	High	High	High	High	High	High	High		10	0.968557	84.22	83.74	0.994301	-0.00824596
FALSE	High	Master Protein	Q02952	A-kinase anchor protein 12 OS=Homo sapiens OX=9606 GN=AKAP12 PE=1 SV=4	0	51.3	12	18	19	18	1	1782	191.4	4.41	228	18	0	115.2	157.7	227	131.7	194.4	127.5	206.9	134.1	185.8	176.3	High	High	High	High	High	High	High	High	High	High		10	0.972121	165.2	166.12	1.00557	0.00801209
FALSE	High	Master Protein	Q02127	Dihydroorotate dehydrogenase (quinone), mitochondrial OS=Homo sapiens OX=9606 GN=DHODH PE=1 SV=3	0	13.759	13	4	4	4	1	395	42.8	9.67	110	4	0	24	14.2	15.6	17.7	7.4	15.9	13.8	11.5	19.5	17.7	High	High	High	High	High	High	High	High	High	High		10	0.974489	15.78	15.68	0.993663	-0.00917165
FALSE	High	Master Protein	P56385	ATP synthase subunit e, mitochondrial OS=Homo sapiens OX=9606 GN=ATP5ME PE=1 SV=2	0	20.445	62	6	16	6	1	69	7.9	9.35	217	6	0	1092.5	299.1	426.6	874.8	405.1	660.4	607.9	885.1	458.8	459.9	High	High	High	High	High	High	High	High	High	High		10	0.976751	619.62	614.42	0.991608	-0.0121585
FALSE	High	Master Protein	P26440	Isovaleryl-CoA dehydrogenase, mitochondrial OS=Homo sapiens OX=9606 GN=IVD PE=1 SV=2	0	8.952	9	4	5	4	1	426	46.6	8.05	71	4	0	140.8	176.3	172.8	127.8	78.6	170.4	164.5	141.5	132.3	90.9	High	High	High	High	High	High	High	High	High	High		10	0.977518	139.26	139.92	1.00474	0.00682127
FALSE	High	Master Protein	Q9BZL4	Protein phosphatase 1 regulatory subunit 12C OS=Homo sapiens OX=9606 GN=PPP1R12C PE=1 SV=1	0	41.059	20	13	14	13	1	782	84.8	5.57	212	13	0	119	348.4	160.9	244.4	181.8	386.4	110.9	197	136.7	232.6	High	High	High	High	High	High	High	High	High	High		10	0.977575	210.9	212.72	1.00863	0.0123966
FALSE	High	Master Protein	P68032	Actin, alpha cardiac muscle 1 OS=Homo sapiens OX=9606 GN=ACTC1 PE=1 SV=1	0	264.276	73	27	448	2	1	377	42	5.39	7596	27	36	25491.5	19885.9	17621.8	12774.7	8181.4	19002.8	14808.7	17537.2	21537.4	11549.1	High	High	High	High	High	High	High	High	High	High	Oxidation [P111; P114; P166; P245; P324; P369]	10	0.978374	16791.1	16887	1.00572	0.00822316
FALSE	High	Master Protein	P62829	60S ribosomal protein L23 OS=Homo sapiens OX=9606 GN=RPL23 PE=1 SV=1	0	8.364	26	3	4	3	1	140	14.9	10.51	98	3	0	151.8	181.5	288.1	223.7	334.1	149.5	279.3	223.7	318.3	213.8	High	High	High	High	High	High	High	High	High	High		10	0.981164	235.84	236.92	1.00458	0.00659156
FALSE	High	Master Protein	P47985	Cytochrome b-c1 complex subunit Rieske, mitochondrial OS=Homo sapiens OX=9606 GN=UQCRFS1 PE=1 SV=2	0	34.374	41	11	29	11	1	274	29.6	8.32	426	11	0	1166.5	970.5	749.9	944.3	682	739.4	940.2	865.5	1190.8	789	High	High	High	High	High	High	High	High	High	High		10	0.984521	902.64	904.98	1.00259	0.0037352
FALSE	High	Master Protein	Q8NI60	Atypical kinase COQ8A, mitochondrial OS=Homo sapiens OX=9606 GN=COQ8A PE=1 SV=1	0	14.025	6	3	4	3	1	647	71.9	6.99	104	3	0	147.5	99.6	32.8	70.8	43.9	66.1	85.4	111.9	80.3	53.1	High	High	High	High	High	High	High	High	High	High		10	0.985158	78.92	79.36	1.00558	0.00802107
FALSE	High	Master Protein	Q09666	Neuroblast differentiation-associated protein AHNAK OS=Homo sapiens OX=9606 GN=AHNAK PE=1 SV=2	0	706.277	59	195	296	195	1	5890	628.7	6.15	4613	195	0	10387.7	12142	24269.7	14876.3	22232	9859.2	18810.6	16218.7	18968.2	20349.5	High	High	High	High	High	High	High	High	High	High	Oxidation [P2187]	10	0.986132	16781.5	16841.2	1.00356	0.00512325
FALSE	High	Master Protein	Q8N8S7	Protein enabled homolog OS=Homo sapiens OX=9606 GN=ENAH PE=1 SV=2	0	10.848	9	4	4	4	1	591	66.5	6.93	78	4	0	26	29.8	34.3	41.4	44.2	28.1	39.3	46.4	31.8	29.7	High	High	High	High	High	High	High	High	High	High		10	0.987216	35.14	35.06	0.997723	-0.0032882
FALSE	High	Master Protein	P62249	40S ribosomal protein S16 OS=Homo sapiens OX=9606 GN=RPS16 PE=1 SV=2	0	8.92	27	4	4	4	1	146	16.4	10.21	53	4	0	94	96	80.9	110.1	84.4	76.4	113.6	111.7	93.5	71	High	High	High	High	High	High	High	High	High	High		10	0.987797	93.08	93.24	1.00172	0.00247779
FALSE	High	Master Protein	P08133	Annexin A6 OS=Homo sapiens OX=9606 GN=ANXA6 PE=1 SV=3	0	15.141	8	5	5	5	1	673	75.8	5.6	75	5	0	130.6	146.6	147.2	98.6	53.6	127.7	139	122.7	93.8	94.9	High	High	High	High	High	High	High	High	High	High		10	0.988374	115.32	115.62	1.0026	0.00374824
FALSE	High	Master Protein	P26599	Polypyrimidine tract-binding protein 1 OS=Homo sapiens OX=9606 GN=PTBP1 PE=1 SV=1	0.001	5.88	4	2	2	2	1	531	57.2	9.17	55	2	0	27.3	20.9	21.1	22.3	19.5	24.2	32.5	16	17.3	21.3	High	High	High	High	High	High	High	High	High	High		10	0.990443	22.22	22.26	1.0018	0.00259478
FALSE	High	Master Protein	Q49B96	Cytochrome c oxidase assembly protein COX19 OS=Homo sapiens OX=9606 GN=COX19 PE=1 SV=1	0.001	4.195	21	2	5	2	1	90	10.4	8.72	54	2	0	69	72.2	102.2	59.3	77.4	63.8	76.2	60.3	103.1	77.3	High	High	High	High	High	High	High	High	High	High	Oxidation [P72]	10	0.991074	76.02	76.14	1.00158	0.00227554
FALSE	High	Master Protein	O14639	Actin-binding LIM protein 1 OS=Homo sapiens OX=9606 GN=ABLIM1 PE=1 SV=3	0	49.625	27	17	22	16	1	778	87.6	8.59	330	17	1	597.1	445.8	812.3	848.7	1006.4	633.2	729.3	790.6	779.4	783.6	High	High	High	High	High	High	High	High	High	High		10	0.991296	742.06	743.22	1.00156	0.00225348
FALSE	High	Master Protein	Q8NC51	Plasminogen activator inhibitor 1 RNA-binding protein OS=Homo sapiens OX=9606 GN=SERBP1 PE=1 SV=2	0	42.345	21	11	16	11	1	408	44.9	8.65	307	11	0	897.4	833	1365.2	972.9	1321.7	839.4	1056.5	1020.7	1228.7	1251.8	High	High	High	High	High	High	High	High	High	High		10	0.992036	1078.04	1079.42	1.00128	0.00184561
FALSE	High	Master Protein	P30048	Thioredoxin-dependent peroxide reductase, mitochondrial OS=Homo sapiens OX=9606 GN=PRDX3 PE=1 SV=3	0	36.556	40	8	14	8	1	256	27.7	7.78	341	8	0	799	832.6	625	693.7	547.8	541.6	792.1	588.5	931.3	648.8	High	High	High	High	High	High	High	High	High	High		10	0.992699	699.62	700.46	1.0012	0.00173114
FALSE	High	Master Protein	O15235	28S ribosomal protein S12, mitochondrial OS=Homo sapiens OX=9606 GN=MRPS12 PE=1 SV=1	0.001	4.793	25	2	2	2	1	138	15.2	10.29	41	2	0	27.7	20.2	40.9	25.1	40.2	14.9	28.3	23.6	58.9	28.5	High	High	High	High	High	High	High	High	High	High		10	0.998184	30.82	30.84	1.00065	0.000935903
FALSE	High	Master Protein	P32119	Peroxiredoxin-2 OS=Homo sapiens OX=9606 GN=PRDX2 PE=1 SV=5	0	36.414	49	11	19	11	1	198	21.9	5.97	304	11	0	1593.9	1056.8	1155.3	724.4	922.4	1164.5	978.9	1138.5	1161	1010.6	High	High	High	High	High	High	High	High	High	High		10	0.99928	1090.56	1090.7	1.00013	0.000185193
FALSE	High	Master Protein	P01911	HLA class II histocompatibility antigen, DRB1-15 beta chain OS=Homo sapiens OX=9606 GN=HLA-DRB1 PE=1 SV=2	0.002	2.877	5	2	2	2	1	266	29.9	7.74	0	2	0	22.2	24.1	38.1	16	83	15.1	3.7	18.4	108.6	37.7	High	High	High	High	High	High	High	High	High	High		10	0.999308	36.68	36.7	1.00055	0.000786424
FALSE	High	Master Protein	Q9Y623	Myosin-4 OS=Homo sapiens OX=9606 GN=MYH4 PE=2 SV=2	0	171.772	15	41	115	2	1	1939	222.9	5.85	1675	41
FALSE	High	Master Protein	P05787	Keratin, type II cytoskeletal 8 OS=Homo sapiens OX=9606 GN=KRT8 PE=1 SV=7	0	24.025	12	9	35	3	1	483	53.7	5.59	395	9
FALSE	High	Master Protein	P07437	Tubulin beta chain OS=Homo sapiens OX=9606 GN=TUBB PE=1 SV=2	0	40.293	29	11	16	2	1	444	49.6	4.89	223	11
FALSE	High	Master Protein	Q04695	Keratin, type I cytoskeletal 17 OS=Homo sapiens OX=9606 GN=KRT17 PE=1 SV=2	0	32.094	24	12	15	2	1	432	48.1	5.02	218	12
FALSE	High	Master Protein	P01861	Immunoglobulin heavy constant gamma 4 OS=Homo sapiens OX=9606 GN=IGHG4 PE=1 SV=1	0	25.577	29	7	12	2	1	327	35.9	7.36	241	7
FALSE	High	Master Protein	Q7Z406	Myosin-14 OS=Homo sapiens OX=9606 GN=MYH14 PE=1 SV=2	0	28.94	5	10	10	6	1	1995	227.7	5.6	158	10
FALSE	High	Master Protein	P35580	Myosin-10 OS=Homo sapiens OX=9606 GN=MYH10 PE=1 SV=3	0	20.267	3	8	8	2	1	1976	228.9	5.54	109	8
FALSE	High	Master Protein	P25686	DnaJ homolog subfamily B member 2 OS=Homo sapiens OX=9606 GN=DNAJB2 PE=1 SV=3	0	14.692	18	5	6	4	1	324	35.6	5.95	139	5
FALSE	High	Master Protein	P09651	Heterogeneous nuclear ribonucleoprotein A1 OS=Homo sapiens OX=9606 GN=HNRNPA1 PE=1 SV=5	0	23.007	16	5	6	5	1	372	38.7	9.13	198	5
FALSE	High	Master Protein	P62191	26S proteasome regulatory subunit 4 OS=Homo sapiens OX=9606 GN=PSMC1 PE=1 SV=1	0	13.021	9	4	6	2	1	440	49.2	6.21	116	4
FALSE	High	Master Protein	P55036	26S proteasome non-ATPase regulatory subunit 4 OS=Homo sapiens OX=9606 GN=PSMD4 PE=1 SV=1	0	17.886	19	5	5	5	1	377	40.7	4.79	115	5
FALSE	High	Master Protein	Q16585	Beta-sarcoglycan OS=Homo sapiens OX=9606 GN=SGCB PE=1 SV=1	0	17.456	22	4	5	4	1	318	34.8	8.62	179	4
FALSE	High	Master Protein	P62857	40S ribosomal protein S28 OS=Homo sapiens OX=9606 GN=RPS28 PE=1 SV=1	0	9.806	43	3	5	3	1	69	7.8	10.7	134	3
FALSE	High	Master Protein	P14923	Junction plakoglobin OS=Homo sapiens OX=9606 GN=JUP PE=1 SV=3	0	14.824	8	5	5	5	1	745	81.7	6.14	90	5
FALSE	High	Master Protein	Q9Y2R0	Cytochrome c oxidase assembly factor 3 homolog, mitochondrial OS=Homo sapiens OX=9606 GN=COA3 PE=1 SV=1	0	9.075	27	3	4	3	1	106	11.7	9.6	74	3
FALSE	High	Master Protein	Q8IUD2	ELKS/Rab6-interacting/CAST family member 1 OS=Homo sapiens OX=9606 GN=ERC1 PE=1 SV=1	0	13.468	4	4	4	4	1	1116	128	5.97	103	4
FALSE	High	Master Protein	Q9Y608	Leucine-rich repeat flightless-interacting protein 2 OS=Homo sapiens OX=9606 GN=LRRFIP2 PE=1 SV=1	0	11.722	6	4	4	2	1	721	82.1	6.95	57	4
FALSE	High	Master Protein	Q5JTV8	Torsin-1A-interacting protein 1 OS=Homo sapiens OX=9606 GN=TOR1AIP1 PE=1 SV=2	0	12.983	8	4	4	4	1	583	66.2	8.18	99	4
FALSE	High	Master Protein	P34932	Heat shock 70 kDa protein 4 OS=Homo sapiens OX=9606 GN=HSPA4 PE=1 SV=4	0	8.194	3	3	4	3	1	840	94.3	5.19	53	3
FALSE	High	Master Protein	Q96CV9	Optineurin OS=Homo sapiens OX=9606 GN=OPTN PE=1 SV=3	0.001	6.053	4	3	4	2	1	577	65.9	5.17	33	3
FALSE	High	Master Protein	P52948	Nuclear pore complex protein Nup98-Nup96 OS=Homo sapiens OX=9606 GN=NUP98 PE=1 SV=4	0.001	6.016	1	2	3	2	1	1817	197.5	6.4	104	2
FALSE	High	Master Protein	P32004	Neural cell adhesion molecule L1 OS=Homo sapiens OX=9606 GN=L1CAM PE=1 SV=2	0	10.888	4	3	3	3	1	1257	139.9	6.24	96	3
FALSE	High	Master Protein	Q15056	Eukaryotic translation initiation factor 4H OS=Homo sapiens OX=9606 GN=EIF4H PE=1 SV=5	0.001	4.872	13	2	3	2	1	248	27.4	7.23	42	2
FALSE	High	Master Protein	Q13185	Chromobox protein homolog 3 OS=Homo sapiens OX=9606 GN=CBX3 PE=1 SV=4	0	6.814	22	3	3	3	1	183	20.8	5.33	39	3
FALSE	High	Master Protein	P00450	Ceruloplasmin OS=Homo sapiens OX=9606 GN=CP PE=1 SV=1	0	7.395	4	3	3	3	1	1065	122.1	5.72	61	3
FALSE	High	Master Protein	O14737	Programmed cell death protein 5 OS=Homo sapiens OX=9606 GN=PDCD5 PE=1 SV=3	0.001	5.392	15	2	3	2	1	125	14.3	6.04	35	2
FALSE	High	Master Protein	Q15428	Splicing factor 3A subunit 2 OS=Homo sapiens OX=9606 GN=SF3A2 PE=1 SV=2	0	9.937	6	3	3	3	1	464	49.2	9.64	113	3
FALSE	High	Master Protein	Q9NZL9	Methionine adenosyltransferase 2 subunit beta OS=Homo sapiens OX=9606 GN=MAT2B PE=1 SV=1	0.001	5.619	6	2	3	2	1	334	37.5	7.36	66	2
FALSE	High	Master Protein	P01780	Immunoglobulin heavy variable 3-7 OS=Homo sapiens OX=9606 GN=IGHV3-7 PE=1 SV=2	0	7.053	26	3	3	2	1	117	12.9	6.57	42	3
FALSE	High	Master Protein	Q13151	Heterogeneous nuclear ribonucleoprotein A0 OS=Homo sapiens OX=9606 GN=HNRNPA0 PE=1 SV=1	0	12.625	14	3	3	3	1	305	30.8	9.29	126	3
FALSE	High	Master Protein	O75131	Copine-3 OS=Homo sapiens OX=9606 GN=CPNE3 PE=1 SV=1	0.001	6.131	6	3	3	3	1	537	60.1	5.85	30	3
FALSE	High	Master Protein	Q9UQ35	Serine/arginine repetitive matrix protein 2 OS=Homo sapiens OX=9606 GN=SRRM2 PE=1 SV=2	0	7.169	1	3	3	3	1	2752	299.4	12.06	43	3
FALSE	High	Master Protein	Q96QR8	Transcriptional activator protein Pur-beta OS=Homo sapiens OX=9606 GN=PURB PE=1 SV=3	0	6.626	11	3	3	2	1	312	33.2	5.43	82	3
FALSE	High	Master Protein	P80723	Brain acid soluble protein 1 OS=Homo sapiens OX=9606 GN=BASP1 PE=1 SV=2	0	8.083	15	2	3	2	1	227	22.7	4.63	69	2
FALSE	High	Master Protein	P63173	60S ribosomal protein L38 OS=Homo sapiens OX=9606 GN=RPL38 PE=1 SV=2	0.001	5.877	44	3	3	3	1	70	8.2	10.1	27	3
FALSE	High	Master Protein	O95428	Papilin OS=Homo sapiens OX=9606 GN=PAPLN PE=2 SV=4	0	10.65	3	2	3	2	1	1278	137.6	6.89	103	2
FALSE	High	Master Protein	Q92841	Probable ATP-dependent RNA helicase DDX17 OS=Homo sapiens OX=9606 GN=DDX17 PE=1 SV=2	0	8.689	5	3	3	3	1	729	80.2	8.27	78	3
FALSE	High	Master Protein	P31323	cAMP-dependent protein kinase type II-beta regulatory subunit OS=Homo sapiens OX=9606 GN=PRKAR2B PE=1 SV=3	0	10.529	11	3	3	2	1	418	46.3	4.92	72	3
FALSE	High	Master Protein	O00429	Dynamin-1-like protein OS=Homo sapiens OX=9606 GN=DNM1L PE=1 SV=2	0	6.444	3	2	3	2	1	736	81.8	6.81	37	2
FALSE	High	Master Protein	P16112	Aggrecan core protein OS=Homo sapiens OX=9606 GN=ACAN PE=1 SV=3	0.001	5.759	1	2	3	2	1	2530	261.2	4.13	49	2
FALSE	High	Master Protein	P01040	Cystatin-A OS=Homo sapiens OX=9606 GN=CSTA PE=1 SV=1	0.001	5.998	27	3	3	3	1	98	11	5.5	31	3
FALSE	High	Master Protein	P61964	WD repeat-containing protein 5 OS=Homo sapiens OX=9606 GN=WDR5 PE=1 SV=1	0	8.185	15	3	3	3	1	334	36.6	8.27	50	3
FALSE	High	Master Protein	O43491	Band 4.1-like protein 2 OS=Homo sapiens OX=9606 GN=EPB41L2 PE=1 SV=1	0	10.242	3	2	3	2	1	1005	112.5	5.44	122	2
FALSE	High	Master Protein	Q9HCB6	Spondin-1 OS=Homo sapiens OX=9606 GN=SPON1 PE=1 SV=2	0	7.191	2	3	3	3	1	807	90.9	6.11	30	3
FALSE	High	Master Protein	Q9H7C4	Syncoilin OS=Homo sapiens OX=9606 GN=SYNC PE=1 SV=3	0.001	3.993	5	2	2	2	1	482	55.3	4.61	0	2
FALSE	High	Master Protein	O95169	NADH dehydrogenase [ubiquinone] 1 beta subcomplex subunit 8, mitochondrial OS=Homo sapiens OX=9606 GN=NDUFB8 PE=1 SV=1	0.002	3.18	15	2	2	2	1	186	21.8	6.8	22	2
FALSE	High	Master Protein	Q9Y3A5	Ribosome maturation protein SBDS OS=Homo sapiens OX=9606 GN=SBDS PE=1 SV=4	0.001	3.854	7	2	2	2	1	250	28.7	8.75	45	2
FALSE	High	Master Protein	Q92733	Proline-rich protein PRCC OS=Homo sapiens OX=9606 GN=PRCC PE=1 SV=1	0.002	2.554	4	2	2	2	1	491	52.4	5.1	15	2
FALSE	High	Master Protein	Q9NPE3	H/ACA ribonucleoprotein complex subunit 3 OS=Homo sapiens OX=9606 GN=NOP10 PE=1 SV=1	0.001	5.081	41	2	2	2	1	64	7.7	9.99	23	2
FALSE	High	Master Protein	Q15124	Phosphoglucomutase-like protein 5 OS=Homo sapiens OX=9606 GN=PGM5 PE=1 SV=2	0.001	5.349	4	2	2	2	1	567	62.2	7.21	54	2
FALSE	High	Master Protein	Q99715	Collagen alpha-1(XII) chain OS=Homo sapiens OX=9606 GN=COL12A1 PE=1 SV=2	0.001	5.545	1	2	2	2	1	3063	332.9	5.53	58	2
FALSE	High	Master Protein	Q9BYV2	Tripartite motif-containing protein 54 OS=Homo sapiens OX=9606 GN=TRIM54 PE=1 SV=3	0.001	5.154	8	2	2	2	1	358	40.3	5.22	30	2
FALSE	High	Master Protein	P49257	Protein ERGIC-53 OS=Homo sapiens OX=9606 GN=LMAN1 PE=1 SV=2	0.001	3.967	8	2	2	2	1	510	57.5	6.77	35	2
FALSE	High	Master Protein	P25311	Zinc-alpha-2-glycoprotein OS=Homo sapiens OX=9606 GN=AZGP1 PE=1 SV=2	0.001	4.511	6	2	2	2	1	298	34.2	6.05	36	2
FALSE	High	Master Protein	P00488	Coagulation factor XIII A chain OS=Homo sapiens OX=9606 GN=F13A1 PE=1 SV=4	0	7.184	3	2	2	2	1	732	83.2	6.09	79	2
FALSE	High	Master Protein	O43396	Thioredoxin-like protein 1 OS=Homo sapiens OX=9606 GN=TXNL1 PE=1 SV=3	0.001	5.736	13	2	2	2	1	289	32.2	4.96	44	2
FALSE	High	Master Protein	Q6ZSR9	Uncharacterized protein FLJ45252 OS=Homo sapiens OX=9606 PE=2 SV=2	0.001	3.401	4	2	2	2	1	355	38	5.26	0	2
FALSE	High	Master Protein	Q5VZP5	Inactive dual specificity phosphatase 27 OS=Homo sapiens OX=9606 GN=DUSP27 PE=2 SV=1	0.001	3.472	2	2	2	2	1	1158	130.1	5.17	0	2
FALSE	High	Master Protein	Q9BYV7	Beta,beta-carotene 9',10'-oxygenase OS=Homo sapiens OX=9606 GN=BCO2 PE=1 SV=5	0.001	5.508	4	2	2	2	1	579	65.6	8.41	51	2
FALSE	High	Master Protein	Q02818	Nucleobindin-1 OS=Homo sapiens OX=9606 GN=NUCB1 PE=1 SV=4	0.001	5.156	6	2	2	2	1	461	53.8	5.25	45	2
FALSE	High	Master Protein	P16157	Ankyrin-1 OS=Homo sapiens OX=9606 GN=ANK1 PE=1 SV=3	0.001	4.904	1	2	2	2	1	1881	206.1	6.01	51	2
FALSE	High	Master Protein	A0A0A0MRZ8	Immunoglobulin kappa variable 3D-11 OS=Homo sapiens OX=9606 GN=IGKV3D-11 PE=3 SV=6	0.001	5.678	26	2	2	2	1	115	12.6	5.29	39	2
FALSE	High	Master Protein	P28799	Granulins OS=Homo sapiens OX=9606 GN=GRN PE=1 SV=2	0	6.906	4	2	2	2	1	593	63.5	6.83	70	2
FALSE	High	Master Protein	Q96C01	Protein FAM136A OS=Homo sapiens OX=9606 GN=FAM136A PE=1 SV=1	0.001	5.417	20	2	2	2	1	138	15.6	7.61	44	2
FALSE	High	Master Protein	Q15185	Prostaglandin E synthase 3 OS=Homo sapiens OX=9606 GN=PTGES3 PE=1 SV=1	0.001	6.175	13	2	2	2	1	160	18.7	4.54	78	2
FALSE	High	Master Protein	Q15075	Early endosome antigen 1 OS=Homo sapiens OX=9606 GN=EEA1 PE=1 SV=2	0.001	6.009	2	2	2	2	1	1411	162.4	5.68	28	2
FALSE	High	Master Protein	Q15717	ELAV-like protein 1 OS=Homo sapiens OX=9606 GN=ELAVL1 PE=1 SV=2	0.001	4.917	7	2	2	2	1	326	36.1	9.17	54	2
FALSE	High	Master Protein	Q8N2S1	Latent-transforming growth factor beta-binding protein 4 OS=Homo sapiens OX=9606 GN=LTBP4 PE=1 SV=2	0	6.567	2	2	2	2	1	1624	173.3	5.43	90	2
FALSE	High	Master Protein	Q9Y265	RuvB-like 1 OS=Homo sapiens OX=9606 GN=RUVBL1 PE=1 SV=1	0	7.302	7	2	2	2	1	456	50.2	6.42	51	2
FALSE	High	Master Protein	P46940	Ras GTPase-activating-like protein IQGAP1 OS=Homo sapiens OX=9606 GN=IQGAP1 PE=1 SV=1	0.001	3.95	1	2	2	2	1	1657	189.1	6.48	32	2
FALSE	High	Master Protein	P43243	Matrin-3 OS=Homo sapiens OX=9606 GN=MATR3 PE=1 SV=2	0.001	5.992	2	2	2	2	1	847	94.6	6.25	41	2
FALSE	High	Master Protein	P37802	Transgelin-2 OS=Homo sapiens OX=9606 GN=TAGLN2 PE=1 SV=3	0	6.23	10	2	2	2	1	199	22.4	8.25	63	2
FALSE	High	Master Protein	O43290	U4/U6.U5 tri-snRNP-associated protein 1 OS=Homo sapiens OX=9606 GN=SART1 PE=1 SV=1	0.001	5.581	4	2	2	2	1	800	90.2	6.13	44	2
FALSE	High	Master Protein	Q96T66	Nicotinamide/nicotinic acid mononucleotide adenylyltransferase 3 OS=Homo sapiens OX=9606 GN=NMNAT3 PE=1 SV=2	0	6.647	7	2	2	2	1	252	28.3	9.22	62	2
FALSE	High	Master Protein	O43237	Cytoplasmic dynein 1 light intermediate chain 2 OS=Homo sapiens OX=9606 GN=DYNC1LI2 PE=1 SV=1	0	7.007	6	2	2	2	1	492	54.1	6.38	61	2
FALSE	High	Master Protein	Q9UJU6	Drebrin-like protein OS=Homo sapiens OX=9606 GN=DBNL PE=1 SV=1	0	8.311	5	2	2	2	1	430	48.2	5.05	86	2
FALSE	High	Master Protein	P04003	C4b-binding protein alpha chain OS=Homo sapiens OX=9606 GN=C4BPA PE=1 SV=2	0.001	4.406	4	2	2	2	1	597	67	7.3	43	2
FALSE	High	Master Protein	P49368	T-complex protein 1 subunit gamma OS=Homo sapiens OX=9606 GN=CCT3 PE=1 SV=4	0	6.885	4	2	2	2	1	545	60.5	6.49	51	2
FALSE	High	Master Protein	P21741	Midkine OS=Homo sapiens OX=9606 GN=MDK PE=1 SV=1	0.001	4.398	22	2	2	2	1	143	15.6	9.79	29	2
FALSE	High	Master Protein	Q9Y4J8	Dystrobrevin alpha OS=Homo sapiens OX=9606 GN=DTNA PE=1 SV=2	0	6.965	3	2	2	2	1	743	83.8	6.89	72	2
FALSE	High	Master Protein	P50552	Vasodilator-stimulated phosphoprotein OS=Homo sapiens OX=9606 GN=VASP PE=1 SV=3	0.001	3.728	6	2	2	2	1	380	39.8	8.94	28	2
FALSE	High	Master Protein	Q15424	Scaffold attachment factor B1 OS=Homo sapiens OX=9606 GN=SAFB PE=1 SV=4	0.001	4.332	2	2	2	2	1	915	102.6	5.47	33	2
FALSE	High	Master Protein	Q9NZU5	LIM and cysteine-rich domains protein 1 OS=Homo sapiens OX=9606 GN=LMCD1 PE=1 SV=1	0.001	5.53	5	2	2	2	1	365	40.8	7.93	41	2
FALSE	High	Master Protein	Q08170	Serine/arginine-rich splicing factor 4 OS=Homo sapiens OX=9606 GN=SRSF4 PE=1 SV=2	0.002	2.869	5	2	2	2	1	494	56.6	11.52	0	2
FALSE	High	Master Protein	Q05707	Collagen alpha-1(XIV) chain OS=Homo sapiens OX=9606 GN=COL14A1 PE=1 SV=3	0	7.792	1	2	2	2	1	1796	193.4	5.3	91	2
FALSE	High	Master Protein	Q96QD9	UAP56-interacting factor OS=Homo sapiens OX=9606 GN=FYTTD1 PE=1 SV=3	0	7.064	7	2	2	2	1	318	35.8	11.78	87	2
FALSE	High	Master Protein	Q9H3Q1	Cdc42 effector protein 4 OS=Homo sapiens OX=9606 GN=CDC42EP4 PE=1 SV=1	0.001	6.111	11	2	2	2	1	356	38	5.19	61	2
FALSE	High	Master Protein	P35998	26S proteasome regulatory subunit 7 OS=Homo sapiens OX=9606 GN=PSMC2 PE=1 SV=3	0	6.384	5	2	2	2	1	433	48.6	5.95	60	2
FALSE	High	Master Protein	Q99700	Ataxin-2 OS=Homo sapiens OX=9606 GN=ATXN2 PE=1 SV=2	0.001	6.077	2	2	2	2	1	1313	140.2	9.57	54	2
FALSE	High	Master Protein	P20073	Annexin A7 OS=Homo sapiens OX=9606 GN=ANXA7 PE=1 SV=3	0.001	6.135	4	2	2	2	1	488	52.7	5.68	75	2
FALSE	High	Master Protein	P09110	3-ketoacyl-CoA thiolase, peroxisomal OS=Homo sapiens OX=9606 GN=ACAA1 PE=1 SV=2	0.001	4.21	10	2	2	2	1	424	44.3	8.44	22	2
FALSE	High	Master Protein	P01160	Natriuretic peptides A OS=Homo sapiens OX=9606 GN=NPPA PE=1 SV=1	0	7.656	14	2	2	2	1	153	16.7	7.15	101	2
FALSE	High	Master Protein	P35625	Metalloproteinase inhibitor 3 OS=Homo sapiens OX=9606 GN=TIMP3 PE=1 SV=2	0	7.008	9	2	2	2	1	211	24.1	8.72	41	2
FALSE	High	Master Protein	Q9Y6G9	Cytoplasmic dynein 1 light intermediate chain 1 OS=Homo sapiens OX=9606 GN=DYNC1LI1 PE=1 SV=3	0.001	4.093	5	2	2	2	1	523	56.5	6.42	33	2
FALSE	High	Master Protein	P51572	B-cell receptor-associated protein 31 OS=Homo sapiens OX=9606 GN=BCAP31 PE=1 SV=3	0.001	3.697	7	2	2	2	1	246	28	8.44	29	2
FALSE	High	Master Protein	O15212	Prefoldin subunit 6 OS=Homo sapiens OX=9606 GN=PFDN6 PE=1 SV=1	0.001	4.362	13	2	2	2	1	129	14.6	8.88	53	2
FALSE	High	Master Protein	P23368	NAD-dependent malic enzyme, mitochondrial OS=Homo sapiens OX=9606 GN=ME2 PE=1 SV=1	0.001	4.837	4	2	2	2	1	584	65.4	7.61	28	2
FALSE	High	Master Protein	Q9Y6W5	Wiskott-Aldrich syndrome protein family member 2 OS=Homo sapiens OX=9606 GN=WASF2 PE=1 SV=3	0.001	5.59	3	2	2	2	1	498	54.3	5.53	51	2
FALSE	High	Master Protein	O75746	Calcium-binding mitochondrial carrier protein Aralar1 OS=Homo sapiens OX=9606 GN=SLC25A12 PE=1 SV=2	0.001	4.592	4	2	2	2	1	678	74.7	8.38	17	2
FALSE	High	Master Protein	Q9UNE7	E3 ubiquitin-protein ligase CHIP OS=Homo sapiens OX=9606 GN=STUB1 PE=1 SV=2	0.001	4.803	9	2	2	2	1	303	34.8	5.87	23	2
FALSE	High	Master Protein	P27105	Erythrocyte band 7 integral membrane protein OS=Homo sapiens OX=9606 GN=STOM PE=1 SV=3	0.001	4.316	10	2	2	2	1	288	31.7	7.88	48	2
FALSE	High	Master Protein	Q9P270	SLAIN motif-containing protein 2 OS=Homo sapiens OX=9606 GN=SLAIN2 PE=1 SV=2	0.001	3.589	3	2	2	2	1	581	62.5	9.45	34	2
FALSE	High	Master Protein	Q92597	Protein NDRG1 OS=Homo sapiens OX=9606 GN=NDRG1 PE=1 SV=1	0.001	4.692	8	2	2	2	1	394	42.8	5.82	36	2
FALSE	High	Master Protein	Q96I25	Splicing factor 45 OS=Homo sapiens OX=9606 GN=RBM17 PE=1 SV=1	0	7.428	4	2	2	2	1	401	44.9	5.97	65	2
