# Supplementary material for: Cellular and extracellular proteomic profiling of paradoxical low-flow low-gradient aortic stenosis myocardium
Source: Front Cardiovasc Med. 2024 Sep 16;11:1398114. doi: 10.3389/fcvm.2024.1398114 (PMC11443424; doi:10.3389/fcvm.2024.1398114)
Supplement: Supplementary file 3 [file Table3.xlsx]

## Sheet:  NaCl-extracts
NACL																		Sample ID	AS_33	AS_34	AS_64	AS_93	AS_105	AS_10	AS_75	AS_146	AS_53	AS_39
																		TMT tag	127N	127C	129N	130N	130C	126	129C	131	128C	128N
																			NEF-HG AS	NEF-HG AS	NEF-HG AS	NEF-HG AS	NEF-HG AS	PLF-LGAS	PLF-LGAS	PLF-LGAS	PLF-LGAS	PLF-LGAS
Checked	Protein FDR Confidence: Combined	Master	Accession		Description	Exp. q-value: Combined	Sum PEP Score	Coverage [%]	# Peptides	# PSMs	# Unique Peptides	# Protein Groups	# AAs	MW [kDa]	calc. pI	Score Mascot: Mascot	# Peptides (by Search Engine): Mascot	# Razor Peptides	Abundances (Normalized): F2: 127N, Sample	Abundances (Normalized): F2: 127C, Sample	Abundances (Normalized): F2: 129N, Sample	Abundances (Normalized): F2: 130N, Sample	Abundances (Normalized): F2: 130C, Sample	Abundances (Normalized): F2: 126, Sample	Abundances (Normalized): F2: 129C, Sample	Abundances (Normalized): F2: 131, Sample	Abundances (Normalized): F2: 128C, Sample	Abundances (Normalized): F2: 128N, Sample	Found in Sample: [S2] F2: 126, Sample	Found in Sample: [S12] F2: 127N, Sample	Found in Sample: [S13] F2: 127C, Sample	Found in Sample: [S14] F2: 128N, Sample	Found in Sample: [S15] F2: 128C, Sample	Found in Sample: [S16] F2: 129N, Sample	Found in Sample: [S17] F2: 129C, Sample	Found in Sample: [S18] F2: 130N, Sample	Found in Sample: [S19] F2: 130C, Sample	Found in Sample: [S20] F2: 131, Sample	Modifications	Count	p value	NEF-HG AS	PLF-LG AS	fold change	log 2
FALSE	High	Master Protein	P18859	ATP5PF	ATP synthase-coupling factor 6, mitochondrial OS=Homo sapiens OX=9606 GN=ATP5PF PE=1 SV=1	0	14.271	22	3	4	3	1	108	12.6	9.52	149	3	0	31.8	47.7	24.6	24.7	40	63.5	106.8	80.1	78.1	73.9	High	High	High	High	High	High	High	High	High	High		10	0.000561084	33.76	80.48	2.38389	1.25332
FALSE	High	Master Protein	Q9HAB8	PPCS	Phosphopantothenate--cysteine ligase OS=Homo sapiens OX=9606 GN=PPCS PE=1 SV=2	0	7.769	9	4	4	4	1	311	34	6.71	59	4	0	112.4	116.8	124.4	113.6	113.7	93.1	66.1	94.8	81.8	91.5	High	High	High	High	High	High	High	High	High	High		10	0.000705781	116.18	85.46	0.735583	-0.443041
FALSE	High	Master Protein	Q5MNZ9	WIPI1	WD repeat domain phosphoinositide-interacting protein 1 OS=Homo sapiens OX=9606 GN=WIPI1 PE=1 SV=3	0.001	6.767	6	3	3	3	1	446	48.6	6.6	59	3	0	175.4	200.8	164.8	181.3	157	73	77	127.2	124.8	113.7	High	High	High	High	High	High	High	High	High	High		10	0.000802342	175.86	103.14	0.586489	-0.769823
FALSE	High	Master Protein	Q7L1Q6	BZW1	Basic leucine zipper and W2 domain-containing protein 1 OS=Homo sapiens OX=9606 GN=BZW1 PE=1 SV=1	0	13.147	11	5	5	4	1	419	48	5.92	67	5	0	186.1	154.5	164.3	206.6	181.2	104.5	103.1	131.1	127	138.8	High	High	High	High	High	High	High	High	High	High		10	0.00108008	178.54	120.9	0.677159	-0.562433
FALSE	High	Master Protein	P61158	ACTR3	Actin-related protein 3 OS=Homo sapiens OX=9606 GN=ACTR3 PE=1 SV=3	0	31.575	29	10	13	10	1	418	47.3	5.88	248	10	0	420.1	492.7	391.2	445	401.4	313.5	234.9	303.1	348.3	323.9	High	High	High	High	High	High	High	High	High	High		10	0.00140548	430.08	304.74	0.708566	-0.497026
FALSE	High	Master Protein	Q9H4A4	RNPEP	Aminopeptidase B OS=Homo sapiens OX=9606 GN=RNPEP PE=1 SV=2	0	32.48	22	12	13	12	1	650	72.5	5.74	156	12	0	444.6	495.7	410.4	387.1	386.9	315.2	256.3	259.2	306.6	347.7	High	High	High	High	High	High	High	High	High	High		10	0.00146155	424.94	297	0.698922	-0.516796
FALSE	High	Master Protein	P10606	COX5B	Cytochrome c oxidase subunit 5B, mitochondrial OS=Homo sapiens OX=9606 GN=COX5B PE=1 SV=2	0	17.955	29	7	10	7	1	129	13.7	8.81	133	7	0	904.8	670.3	690.7	626.1	907.7	1044.6	1413.4	1346.8	1253.9	1034	High	High	High	High	High	High	High	High	High	High		10	0.00161905	759.92	1218.54	1.60351	0.681234
FALSE	High	Master Protein	P61160	ACTR2	Actin-related protein 2 OS=Homo sapiens OX=9606 GN=ACTR2 PE=1 SV=1	0	21.479	22	8	10	7	1	394	44.7	6.74	174	8	0	242.6	287.7	208.9	251	229.1	181.7	150.3	181.9	193	166.1	High	High	High	High	High	High	High	High	High	High		10	0.00173873	243.86	174.6	0.715985	-0.482
FALSE	High	Master Protein	P53814	SMTN	Smoothelin OS=Homo sapiens OX=9606 GN=SMTN PE=1 SV=7	0	20.646	7	7	8	7	1	917	99	9.07	164	7	0	259.4	213	210.7	174.2	203	316.2	326.8	352	254.5	295.2	High	High	High	High	High	High	High	High	High	High		10	0.00191818	212.06	308.94	1.45685	0.542854
FALSE	High	Master Protein	P11441	UBL4A	Ubiquitin-like protein 4A OS=Homo sapiens OX=9606 GN=UBL4A PE=1 SV=1	0.002	3.877	13	2	2	2	1	157	17.8	8.66	33	2	0	20.8	19.1	22.6	14.1	18.4	24.1	29.2	25.4	26.8	29.3	High	High	High	High	High	High	High	High	High	High		10	0.00192054	19	26.96	1.41895	0.504821
FALSE	High	Master Protein	Q6PH85	DCUN1D2	DCN1-like protein 2 OS=Homo sapiens OX=9606 GN=DCUN1D2 PE=1 SV=1	0	10.218	19	4	4	3	1	259	30.2	6	69	4	1	132.1	143.7	146.9	120.4	132.7	118.9	103.6	102.1	106.4	115.3	High	High	High	High	High	High	High	High	High	High		10	0.00202369	135.16	109.26	0.808375	-0.306903
FALSE	High	Master Protein	P14618	PKM	Pyruvate kinase PKM OS=Homo sapiens OX=9606 GN=PKM PE=1 SV=4	0	167.115	75	44	105	44	1	531	57.9	7.84	2048	44	0	6379.6	5695.4	4781.4	6844.2	5845.6	3751.1	3332.7	4574	4549.6	3849.9	High	High	High	High	High	High	High	High	High	High		10	0.00203698	5909.24	4011.46	0.678845	-0.558845
FALSE	High	Master Protein	Q9Y3F4	STRAP	Serine-threonine kinase receptor-associated protein OS=Homo sapiens OX=9606 GN=STRAP PE=1 SV=1	0	34.197	34	10	12	10	1	350	38.4	5.12	270	10	0	366.5	325.3	322.5	338.6	346	248.5	249.7	264.6	277.9	318.7	High	High	High	High	High	High	High	High	High	High		10	0.00203989	339.78	271.88	0.800165	-0.321631
FALSE	High	Master Protein	Q9NY33	DPP3	Dipeptidyl peptidase 3 OS=Homo sapiens OX=9606 GN=DPP3 PE=1 SV=2	0	26.24	17	10	10	10	1	737	82.5	5.1	154	10	0	298.8	284.1	196.4	347	258.3	145.5	167.7	182.8	169	156.8	High	High	High	High	High	High	High	High	High	High		10	0.00227068	276.92	164.36	0.593529	-0.75261
FALSE	High	Master Protein	P31150	GDI1	Rab GDP dissociation inhibitor alpha OS=Homo sapiens OX=9606 GN=GDI1 PE=1 SV=2	0	52.437	41	16	24	10	1	447	50.6	5.14	412	16	0	557.8	719.3	571.6	601.4	562.6	433.7	393.8	373.7	432	520.1	High	High	High	High	High	High	High	High	High	High		10	0.00234953	602.54	430.66	0.714741	-0.484508
FALSE	High	Master Protein	P15954	COX7C	Cytochrome c oxidase subunit 7C, mitochondrial OS=Homo sapiens OX=9606 GN=COX7C PE=1 SV=1	0.001	4.485	29	2	3	2	1	63	7.2	10.27	30	2	0	273	108.9	203.7	154.8	228.6	338	298.8	398.6	312.3	354.1	High	High	High	High	High	High	High	High	High	High		10	0.00235449	193.8	340.36	1.75624	0.812493
FALSE	High	Master Protein	P00492	HPRT1	Hypoxanthine-guanine phosphoribosyltransferase OS=Homo sapiens OX=9606 GN=HPRT1 PE=1 SV=2	0	12.81	22	4	4	4	1	218	24.6	6.68	107	4	0	197.3	234.5	196.4	212.6	217.7	186	142.5	155.4	173.7	125.8	High	High	High	High	High	High	High	High	High	High		10	0.00268429	211.7	156.68	0.740104	-0.4342
FALSE	High	Master Protein	Q9BXJ9	NAA15	N-alpha-acetyltransferase 15, NatA auxiliary subunit OS=Homo sapiens OX=9606 GN=NAA15 PE=1 SV=1	0	12.601	7	6	6	6	1	866	101.2	7.42	69	6	0	180.2	190.8	161.1	191.4	158.9	117.1	120.2	118.5	133	161.4	High	High	High	High	High	High	High	High	High	High		10	0.00276121	176.48	130.04	0.736854	-0.440549
FALSE	High	Master Protein	O43920	NDUFS5	NADH dehydrogenase [ubiquinone] iron-sulfur protein 5 OS=Homo sapiens OX=9606 GN=NDUFS5 PE=1 SV=3	0.002	4.018	19	2	2	2	1	106	12.5	9.14	40	2	0	81.6	50.3	65.7	54.3	90.1	82.9	130.4	142.6	140.1	129.1	High	High	High	High	High	High	High	High	High	High		10	0.00276576	68.4	125.02	1.82778	0.870091
FALSE	High	Master Protein	P48147	PREP	Prolyl endopeptidase OS=Homo sapiens OX=9606 GN=PREP PE=1 SV=2	0	38.791	24	14	17	14	1	710	80.6	5.86	238	14	0	1511.6	1449.4	1245.1	1373.3	1415.5	1177.2	702.1	1019.9	1066	1083.4	High	High	High	High	High	High	High	High	High	High		10	0.00296762	1398.98	1009.72	0.721754	-0.47042
FALSE	High	Master Protein	P50395	GDI2	Rab GDP dissociation inhibitor beta OS=Homo sapiens OX=9606 GN=GDI2 PE=1 SV=2	0	64.464	46	19	25	13	1	445	50.6	6.47	393	19	5	800.7	977.4	718.5	901	832	642.5	463	648	636.9	649.8	High	High	High	High	High	High	High	High	High	High		10	0.00313707	845.92	608.04	0.718791	-0.476355
FALSE	High	Master Protein	Q9BWS9	CHID1	Chitinase domain-containing protein 1 OS=Homo sapiens OX=9606 GN=CHID1 PE=1 SV=1	0	15.556	20	7	7	7	1	393	44.9	8.63	104	7	0	235.6	184.6	237.4	231	148.2	114.8	128.5	112.7	94.7	158.2	High	High	High	High	High	High	High	High	High	High		10	0.00321722	207.36	121.78	0.587288	-0.76786
FALSE	High	Master Protein	P47756	CAPZB	F-actin-capping protein subunit beta OS=Homo sapiens OX=9606 GN=CAPZB PE=1 SV=4	0	20.22	28	7	7	7	1	277	31.3	5.59	162	7	0	153	161.3	178.5	165	169.1	144.1	133.2	152	139.8	122.2	High	High	High	High	High	High	High	High	High	High		10	0.00332482	165.38	138.26	0.836014	-0.258401
FALSE	High	Master Protein	P51970	NDUFA8	NADH dehydrogenase [ubiquinone] 1 alpha subcomplex subunit 8 OS=Homo sapiens OX=9606 GN=NDUFA8 PE=1 SV=3	0	6.233	12	2	3	2	1	172	20.1	7.65	51	2	0	166.8	138.9	196.1	163	212	203.9	329.1	330.7	286.7	269.5	High	High	High	High	High	High	High	High	High	High		10	0.00353503	175.36	283.98	1.61941	0.69547
FALSE	High	Master Protein	P27348	YWHAQ	14-3-3 protein theta OS=Homo sapiens OX=9606 GN=YWHAQ PE=1 SV=1	0	50.885	53	13	29	9	1	245	27.7	4.78	525	13	0	525.8	643.1	537.9	650.6	514.7	382	367.5	361.5	378.3	523.7	High	High	High	High	High	High	High	High	High	High		10	0.00379696	574.42	402.6	0.700881	-0.512759
FALSE	High	Master Protein	Q06323	PSME1	Proteasome activator complex subunit 1 OS=Homo sapiens OX=9606 GN=PSME1 PE=1 SV=1	0	17.747	28	6	9	6	1	249	28.7	6.02	81	6	0	494.6	417.1	423.5	450.7	498.5	698	676.3	595.8	527.4	815.1	High	High	High	High	High	High	High	High	High	High		10	0.00404813	456.88	662.52	1.4501	0.536149
FALSE	High	Master Protein	Q92747	ARPC1A	Actin-related protein 2/3 complex subunit 1A OS=Homo sapiens OX=9606 GN=ARPC1A PE=2 SV=2	0	14.463	13	5	6	5	1	370	41.5	8.18	134	5	0	328.4	336.1	264.6	284.6	300.6	204.4	150.5	222.8	244.9	248.6	High	High	High	High	High	High	High	High	High	High		10	0.00405861	302.86	214.24	0.70739	-0.499423
FALSE	High	Master Protein	P30419	NMT1	Glycylpeptide N-tetradecanoyltransferase 1 OS=Homo sapiens OX=9606 GN=NMT1 PE=1 SV=2	0	20.943	14	6	7	5	1	496	56.8	7.8	187	6	1	234.1	241.3	211.1	266.1	212.3	144.8	155.9	175.7	174.6	211.4	High	High	High	High	High	High	High	High	High	High		10	0.00411842	232.98	172.48	0.740321	-0.433777
FALSE	High	Master Protein	P34932	HSPA4	Heat shock 70 kDa protein 4 OS=Homo sapiens OX=9606 GN=HSPA4 PE=1 SV=4	0	101.549	51	34	39	32	1	840	94.3	5.19	598	34	2	1385.3	1936.6	1795.7	1732.3	1439.1	949	837.1	1222.2	1281.2	1247.7	High	High	High	High	High	High	High	High	High	High		10	0.00415596	1657.8	1107.44	0.668018	-0.582041
FALSE	High	Master Protein	P38919	EIF4A3	Eukaryotic initiation factor 4A-III OS=Homo sapiens OX=9606 GN=EIF4A3 PE=1 SV=4	0	16.07	12	5	7	2	1	411	46.8	6.73	112	5	0	39.7	43.8	45.7	55.4	44	70.2	59.8	67	52.5	77	High	High	High	High	High	High	High	High	High	High		10	0.00430892	45.72	65.3	1.42826	0.514258
FALSE	High	Master Protein	P48729	CSNK1A1	Casein kinase I isoform alpha OS=Homo sapiens OX=9606 GN=CSNK1A1 PE=1 SV=2	0	25.169	28	8	12	8	1	337	38.9	9.57	280	8	0	291.6	310.4	247.7	301.6	248.7	198.4	184.8	194	210.8	254.9	High	High	High	High	High	High	High	High	High	High		10	0.00431171	280	208.58	0.744929	-0.424826
FALSE	High	Master Protein	Q16555	DPYSL2	Dihydropyrimidinase-related protein 2 OS=Homo sapiens OX=9606 GN=DPYSL2 PE=1 SV=1	0	85.236	51	22	39	21	1	572	62.3	6.38	953	22	1	1915	2202.2	2471.2	2164	2303.1	1795.3	1768.1	1730.5	1988	1830.2	High	High	High	High	High	High	High	High	High	High	Oxidation [P79]	10	0.00499974	2211.1	1822.42	0.824214	-0.278909
FALSE	High	Master Protein	O60271	SPAG9	C-Jun-amino-terminal kinase-interacting protein 4 OS=Homo sapiens OX=9606 GN=SPAG9 PE=1 SV=4	0.002	3.653	2	2	2	2	1	1321	146.1	5.15	30	2	0	54.1	44.8	59.9	36.2	50.6	63.1	65.8	61.9	66.3	67.7	High	High	High	High	High	High	High	High	High	High		10	0.00540547	49.12	64.96	1.32248	0.403241
FALSE	High	Master Protein	Q96G03	PGM2	Phosphoglucomutase-2 OS=Homo sapiens OX=9606 GN=PGM2 PE=1 SV=4	0	23.084	14	9	10	9	1	612	68.2	6.73	100	9	0	556.9	592.5	494	700.9	589.2	426.6	310.7	456.5	487.6	404.1	High	High	High	High	High	High	High	High	High	High		10	0.0055348	586.7	417.1	0.710926	-0.49223
FALSE	High	Master Protein	Q9UMS0	NFU1	NFU1 iron-sulfur cluster scaffold homolog, mitochondrial OS=Homo sapiens OX=9606 GN=NFU1 PE=1 SV=2	0	9.579	16	3	4	3	1	254	28.4	5.07	68	3	0	118.7	96.9	146	91	88.7	156.5	136.5	160.8	150.4	154.6	High	High	High	High	High	High	High	High	High	High		10	0.00561652	108.26	151.76	1.40181	0.487291
FALSE	High	Master Protein	O95747	OXSR1	Serine/threonine-protein kinase OSR1 OS=Homo sapiens OX=9606 GN=OXSR1 PE=1 SV=1	0.001	4.708	5	2	2	2	1	527	58	6.43	65	2	0	65.2	72	75.6	88.4	90.4	102.7	109.4	103.6	93.8	91.3	High	High	High	High	High	High	High	High	High	High		10	0.0058772	78.32	100.16	1.27886	0.354854
FALSE	High	Master Protein	P62140	PPP1CB	Serine/threonine-protein phosphatase PP1-beta catalytic subunit OS=Homo sapiens OX=9606 GN=PPP1CB PE=1 SV=3	0	33.202	32	11	15	2	1	327	37.2	6.19	291	11	8	1020.1	912.5	821.9	811.2	860.6	608.1	659.9	622.4	737.8	812.3	High	High	High	High	High	High	High	High	High	High		10	0.00651884	885.26	688.1	0.777286	-0.363483
FALSE	High	Master Protein	O75380	NDUFS6	NADH dehydrogenase [ubiquinone] iron-sulfur protein 6, mitochondrial OS=Homo sapiens OX=9606 GN=NDUFS6 PE=1 SV=1	0	7.549	37	3	3	3	1	124	13.7	8.28	49	3	0	94.4	68.5	99.1	74.8	98.7	101.7	148.4	156.2	113	140.9	High	High	High	High	High	High	High	High	High	High		10	0.00655169	87.1	132.04	1.51596	0.60023
FALSE	High	Master Protein	P59998	ARPC4	Actin-related protein 2/3 complex subunit 4 OS=Homo sapiens OX=9606 GN=ARPC4 PE=1 SV=3	0	13.471	32	6	6	6	1	168	19.7	8.43	119	6	0	408.4	403.4	306.6	435.9	346.9	285.8	195.4	284.7	312	267.7	High	High	High	High	High	High	High	High	High	High		10	0.00670075	380.24	269.12	0.707764	-0.498661
FALSE	High	Master Protein	P26599	PTBP1	Polypyrimidine tract-binding protein 1 OS=Homo sapiens OX=9606 GN=PTBP1 PE=1 SV=1	0	8.934	8	3	3	3	1	531	57.2	9.17	79	3	0	52.8	52	47.5	64.7	80.4	72.3	97	102	90.3	80.8	High	High	High	High	High	High	High	High	High	High		10	0.00685094	59.48	88.48	1.48756	0.572947
FALSE	High	Master Protein	Q6NZI2	CAVIN1	Caveolae-associated protein 1 OS=Homo sapiens OX=9606 GN=CAVIN1 PE=1 SV=1	0	52.418	39	20	33	20	1	390	43.5	5.6	513	20	0	1501.7	1475.8	1771.6	1691.3	2487.7	2604.3	3020.6	2189.4	2499.5	3064	High	High	High	High	High	High	High	High	High	High		10	0.00696381	1785.62	2675.56	1.49839	0.583416
FALSE	High	Master Protein	Q9UM22	EPDR1	Mammalian ependymin-related protein 1 OS=Homo sapiens OX=9606 GN=EPDR1 PE=1 SV=2	0	12.103	15	3	7	3	1	224	25.4	6.6	213	3	0	250.3	160.5	181.4	166.3	180.2	379.2	532.2	300.1	255.4	366.3	High	High	High	High	High	High	High	High	High	High		10	0.00705329	187.74	366.64	1.95291	0.965628
FALSE	High	Master Protein	Q9UKM9	RALY	RNA-binding protein Raly OS=Homo sapiens OX=9606 GN=RALY PE=1 SV=1	0	18.659	19	7	7	7	1	306	32.4	9.17	107	7	0	196.4	213.7	223.3	177.9	255.7	307.8	337.3	227.5	292.3	349.7	High	High	High	High	High	High	High	High	High	High		10	0.00737838	213.4	302.92	1.41949	0.505377
FALSE	High	Master Protein	Q07666	KHDRBS1	KH domain-containing, RNA-binding, signal transduction-associated protein 1 OS=Homo sapiens OX=9606 GN=KHDRBS1 PE=1 SV=1	0	7.789	8	3	3	3	1	443	48.2	8.66	60	3	0	29.4	25.9	37.5	33.2	43.9	52.2	66	64.6	41.4	47.6	High	High	High	High	High	High	High	High	High	High		10	0.00742687	33.98	54.36	1.59976	0.67786
FALSE	High	Master Protein	P26639	TARS	Threonine--tRNA ligase, cytoplasmic OS=Homo sapiens OX=9606 GN=TARS PE=1 SV=3	0	15.868	7	5	6	5	1	723	83.4	6.67	127	5	0	348.1	448.6	377.5	386.1	335.5	233.5	200.1	329.8	278.3	307.3	High	High	High	High	High	High	High	High	High	High		10	0.00752819	379.16	269.8	0.711573	-0.490916
FALSE	High	Master Protein	Q9NUQ9	FAM49B	Protein FAM49B OS=Homo sapiens OX=9606 GN=FAM49B PE=1 SV=1	0	5.654	7	2	3	2	1	324	36.7	6.06	36	2	0	184.3	178.7	172.5	172.6	146.2	129.5	97.3	147.5	149.8	127.1	High	High	High	High	High	High	High	High	High	High		10	0.00760914	170.86	130.24	0.762262	-0.391642
FALSE	High	Master Protein	Q15717	ELAVL1	ELAV-like protein 1 OS=Homo sapiens OX=9606 GN=ELAVL1 PE=1 SV=2	0	10.355	12	3	4	3	1	326	36.1	9.17	106	3	0	82	93.5	113.6	104.3	128.6	152.6	150.7	128.3	121.9	151.2	High	High	High	High	High	High	High	High	High	High		10	0.00779406	104.4	140.94	1.35	0.432959
FALSE	High	Master Protein	O76070	SNCG	Gamma-synuclein OS=Homo sapiens OX=9606 GN=SNCG PE=1 SV=2	0	17.925	49	4	5	4	1	127	13.3	4.86	160	4	0	47.1	24	55.7	21.2	41	59.9	86.9	52.8	70.7	73.3	High	High	High	High	High	High	High	High	High	High		10	0.00819759	37.8	68.72	1.81799	0.862344
FALSE	High	Master Protein	Q9H479	FN3K	Fructosamine-3-kinase OS=Homo sapiens OX=9606 GN=FN3K PE=1 SV=1	0	25.536	28	8	11	8	1	309	35.1	7.55	285	8	0	371.7	269.1	254.2	290.8	262.9	208	150.3	226.5	173.3	231	High	High	High	High	High	High	High	High	High	High		10	0.00841241	289.74	197.82	0.68275	-0.550571
FALSE	High	Master Protein	P83731	RPL24	60S ribosomal protein L24 OS=Homo sapiens OX=9606 GN=RPL24 PE=1 SV=1	0.002	3.62	11	2	2	2	1	157	17.8	11.25	0	2	0	30	32	22.4	36.7	53.9	53.9	92.3	49.8	87.3	65.8	High	High	High	High	High	High	High	High	High	High		10	0.00866117	35	69.82	1.99486	0.996285
FALSE	High	Master Protein	P35443	THBS4	Thrombospondin-4 OS=Homo sapiens OX=9606 GN=THBS4 PE=1 SV=2	0	38.542	18	14	15	12	1	961	105.8	4.68	295	14	2	544.4	1331.8	1610.5	1269.8	1678.2	225.8	458.4	562.7	833.4	503.3	High	High	High	High	High	High	High	High	High	High		10	0.00881107	1286.94	516.72	0.401511	-1.31649
FALSE	High	Master Protein	P19525	EIF2AK2	Interferon-induced, double-stranded RNA-activated protein kinase OS=Homo sapiens OX=9606 GN=EIF2AK2 PE=1 SV=2	0	5.198	3	2	2	2	1	551	62.1	8.4	49	2	0	26.5	27.1	20.5	33.9	38.7	42.5	60.9	37.6	58.7	43.7	High	High	High	High	High	High	High	High	High	High		10	0.00892886	29.34	48.68	1.65917	0.73046
FALSE	High	Master Protein	Q15366	PCBP2	Poly(rC)-binding protein 2 OS=Homo sapiens OX=9606 GN=PCBP2 PE=1 SV=1	0	27.058	26	7	10	3	1	365	38.6	6.79	305	7	0	44.3	40.9	51	55.1	52.1	58.6	95.9	95.8	61.7	75.8	High	High	High	High	High	High	High	High	High	High		10	0.00900781	48.68	77.56	1.59326	0.671984
FALSE	High	Master Protein	Q9NQW7	XPNPEP1	Xaa-Pro aminopeptidase 1 OS=Homo sapiens OX=9606 GN=XPNPEP1 PE=1 SV=3	0	20.022	14	9	10	9	1	623	69.9	5.67	127	9	0	595	718.3	497.3	673.3	531.4	368.7	343.5	527	430.4	452.4	High	High	High	High	High	High	High	High	High	High		10	0.00951847	603.06	424.4	0.703744	-0.506877
FALSE	High	Master Protein	Q99715	COL12A1	Collagen alpha-1(XII) chain OS=Homo sapiens OX=9606 GN=COL12A1 PE=1 SV=2	0	31.862	5	11	14	11	1	3063	332.9	5.53	230	11	0	121.9	228.4	261.2	276.4	294.8	61.2	124	57.4	171	132.7	High	High	High	High	High	High	High	High	High	High	Oxidation [P2776; P2943; P2944; P2946; P2947; P2949; P2950; P2961; P2965; P2968; P2971; P2976; P3022; P3023; P3025; P3026; P3029]	10	0.00965596	236.54	109.26	0.461909	-1.11432
FALSE	High	Master Protein	Q15124	PGM5	Phosphoglucomutase-like protein 5 OS=Homo sapiens OX=9606 GN=PGM5 PE=1 SV=2	0	86.866	44	25	40	25	1	567	62.2	7.21	760	25	0	2339.7	2817.2	1749.6	2844.2	1899.5	1314.7	1085	1833.6	1549.9	1531.9	High	High	High	High	High	High	High	High	High	High		10	0.0100598	2330.04	1463.02	0.627895	-0.671405
FALSE	High	Master Protein	P53041	PPP5C	Serine/threonine-protein phosphatase 5 OS=Homo sapiens OX=9606 GN=PPP5C PE=1 SV=1	0	52.643	41	17	22	17	1	499	56.8	6.28	383	17	0	1189.8	1315.4	1009.2	1001.2	1139.1	770	693.2	759	970	1019.5	High	High	High	High	High	High	High	High	High	High		10	0.010572	1130.94	842.34	0.744814	-0.425048
FALSE	High	Master Protein	Q8N1G4	LRRC47	Leucine-rich repeat-containing protein 47 OS=Homo sapiens OX=9606 GN=LRRC47 PE=1 SV=1	0	41.169	30	17	18	17	1	583	63.4	8.28	241	17	0	867.3	742.7	741.2	922.7	845.5	691.5	589.9	650.7	640.9	771.9	High	High	High	High	High	High	High	High	High	High		10	0.0108311	823.88	668.98	0.811987	-0.300471
FALSE	High	Master Protein	P05387	RPLP2	60S acidic ribosomal protein P2 OS=Homo sapiens OX=9606 GN=RPLP2 PE=1 SV=1	0	17.671	54	4	5	4	1	115	11.7	4.54	190	4	0	221.2	273.9	284.1	271.3	355.5	376.3	623.4	336.1	573.9	464.3	High	High	High	High	High	High	High	High	High	High		10	0.0114072	281.2	474.8	1.68848	0.755723
FALSE	High	Master Protein	P43034	PAFAH1B1	Platelet-activating factor acetylhydrolase IB subunit alpha OS=Homo sapiens OX=9606 GN=PAFAH1B1 PE=1 SV=2	0	55.115	41	16	18	15	1	410	46.6	7.37	419	16	1	1148.2	1097.2	839.2	1051.7	992.7	704.5	644.5	900.7	870.9	825	High	High	High	High	High	High	High	High	High	High		10	0.0114602	1025.8	789.12	0.769273	-0.378433
FALSE	High	Master Protein	Q06124	PTPN11	Tyrosine-protein phosphatase non-receptor type 11 OS=Homo sapiens OX=9606 GN=PTPN11 PE=1 SV=2	0	32.92	25	13	13	13	1	597	68.4	7.3	153	13	0	662.8	784	795.8	866.3	807	601.9	526.2	612.4	607.4	758.9	High	High	High	High	High	High	High	High	High	High		10	0.0123821	783.18	621.36	0.793381	-0.333915
FALSE	High	Master Protein	O00330	PDHX	Pyruvate dehydrogenase protein X component, mitochondrial OS=Homo sapiens OX=9606 GN=PDHX PE=1 SV=3	0	23.889	23	9	11	9	1	501	54.1	8.66	218	9	0	235	218.3	370.3	263.6	294.2	413.2	364.8	482.3	316	483.3	High	High	High	High	High	High	High	High	High	High		10	0.0125486	276.28	411.92	1.49095	0.576233
FALSE	High	Master Protein	P61978	HNRNPK	Heterogeneous nuclear ribonucleoprotein K OS=Homo sapiens OX=9606 GN=HNRNPK PE=1 SV=1	0	39.095	29	13	15	13	1	463	50.9	5.54	275	13	0	416.6	498.5	632.5	591.9	755.2	912.2	1364.7	813.6	756.3	999.6	High	High	High	High	High	High	High	High	High	High		10	0.0125586	578.94	969.28	1.67423	0.7435
FALSE	High	Master Protein	Q14192	FHL2	Four and a half LIM domains protein 2 OS=Homo sapiens OX=9606 GN=FHL2 PE=1 SV=3	0	76.249	68	22	49	22	1	279	32.2	7.55	682	22	0	4739.9	2469	3516.3	4921.4	1996.4	6044.2	10137.3	7308	4572.3	6978.9	High	High	High	High	High	High	High	High	High	High		10	0.0125812	3528.6	7008.14	1.9861	0.989936
FALSE	High	Master Protein	Q15257	PTPA	Serine/threonine-protein phosphatase 2A activator OS=Homo sapiens OX=9606 GN=PTPA PE=1 SV=3	0	11.695	13	4	4	4	1	358	40.6	5.94	73	4	0	410.3	466.4	349.7	389	355.8	360.8	263	243.2	285.9	333.7	High	High	High	High	High	High	High	High	High	High		10	0.0129409	394.24	297.32	0.75416	-0.407058
FALSE	High	Master Protein	Q9UJ70	NAGK	N-acetyl-D-glucosamine kinase OS=Homo sapiens OX=9606 GN=NAGK PE=1 SV=4	0	19.786	24	7	9	7	1	344	37.4	6.24	170	7	0	375.6	394.5	272.5	366.4	346.5	293.8	228.2	269.4	305.1	263.1	High	High	High	High	High	High	High	High	High	High		10	0.0132308	351.1	271.92	0.77448	-0.3687
FALSE	High	Master Protein	P09525	ANXA4	Annexin A4 OS=Homo sapiens OX=9606 GN=ANXA4 PE=1 SV=4	0	59.103	52	21	29	20	1	319	35.9	6.13	432	21	1	1511.3	1909.1	1550	1831.3	1726.7	1253.7	1233.1	985.4	1678.9	1224.6	High	High	High	High	High	High	High	High	High	High		10	0.0134045	1705.68	1275.14	0.747585	-0.419691
FALSE	High	Master Protein	Q8TBC4	UBA3	NEDD8-activating enzyme E1 catalytic subunit OS=Homo sapiens OX=9606 GN=UBA3 PE=1 SV=2	0.002	3.848	3	2	2	2	1	463	51.8	5.45	48	2	0	51.5	38.8	33	52.9	37.2	21.7	13.5	34.7	27.8	30	High	High	High	High	High	High	High	High	High	High		10	0.0134619	42.68	25.54	0.598407	-0.740802
FALSE	High	Master Protein	Q9H223	EEHD4	EH domain-containing protein 4 OS=Homo sapiens OX=9606 GN=EHD4 PE=1 SV=1	0	29.507	23	11	12	9	1	541	61.1	6.76	207	11	2	230.9	242.7	226.6	276.8	286.7	447.5	333.3	400	298.7	294.2	High	High	High	High	High	High	High	High	High	High		10	0.0135075	252.74	354.74	1.40358	0.489108
FALSE	High	Master Protein	Q9HBL0	TNS1	Tensin-1 OS=Homo sapiens OX=9606 GN=TNS1 PE=1 SV=2	0	70.368	21	27	30	27	1	1735	185.6	7.75	611	27	0	678.1	584.7	655.8	859	775.5	1158.3	1588.5	1335.2	721.6	1118	High	High	High	High	High	High	High	High	High	High		10	0.0135391	710.62	1184.32	1.6666	0.736909
FALSE	High	Master Protein	Q9Y376	CAB39	Calcium-binding protein 39 OS=Homo sapiens OX=9606 GN=CAB39 PE=1 SV=1	0	17.471	21	7	7	7	1	341	39.8	6.89	79	7	0	369.1	311.6	316.2	299.6	282.8	267.8	163.7	227.6	241.7	282.2	High	High	High	High	High	High	High	High	High	High		10	0.0136544	315.86	236.6	0.749066	-0.416835
FALSE	High	Master Protein	Q16595	FXN	Frataxin, mitochondrial OS=Homo sapiens OX=9606 GN=FXN PE=1 SV=2	0	18.198	21	6	6	6	1	210	23.1	8.69	135	6	0	207.5	163.4	232.5	123.5	140.4	270.4	281.4	270.2	256.4	193.6	High	High	High	High	High	High	High	High	High	High		10	0.0137579	173.46	254.4	1.46662	0.552496
FALSE	High	Master Protein	Q92901	RPL3L	60S ribosomal protein L3-like OS=Homo sapiens OX=9606 GN=RPL3L PE=2 SV=3	0	12.246	7	4	4	4	1	407	46.3	10.45	50	4	0	148.5	197.4	124.3	113.3	113.1	206	233.9	219.4	154.7	208.4	High	High	High	High	High	High	High	High	High	High		10	0.0138774	139.32	204.48	1.4677	0.553557
FALSE	High	Master Protein	O95810	CAVIN2	Caveolae-associated protein 2 OS=Homo sapiens OX=9606 GN=CAVIN2 PE=1 SV=3	0	33.1	30	11	12	11	1	425	47.1	5.21	237	11	0	324.5	323.2	418.3	320.2	509.1	606.9	451.2	492	573	505.9	High	High	High	High	High	High	High	High	High	High		10	0.013987	379.06	525.8	1.38712	0.472088
FALSE	High	Master Protein	Q9UKV8	AGO2	Protein argonaute-2 OS=Homo sapiens OX=9606 GN=AGO2 PE=1 SV=3	0	21.437	12	8	8	7	1	859	97.1	9.19	119	8	0	231	296.7	218	339.4	233.7	159.3	127.7	236.4	166.8	169.9	High	High	High	High	High	High	High	High	High	High		10	0.0140123	263.76	172.02	0.652184	-0.616649
FALSE	High	Master Protein	O43776	NARS	Asparagine--tRNA ligase, cytoplasmic OS=Homo sapiens OX=9606 GN=NARS PE=1 SV=1	0	21.686	20	8	9	8	1	548	62.9	6.25	136	8	0	280	448.2	298.7	415	355.4	200	139.9	292.8	248	264.3	High	High	High	High	High	High	High	High	High	High		10	0.0146832	359.46	229	0.637067	-0.650484
FALSE	High	Master Protein	Q92598	HSPH1	Heat shock protein 105 kDa OS=Homo sapiens OX=9606 GN=HSPH1 PE=1 SV=1	0	18.561	8	6	7	4	1	858	96.8	5.39	121	6	0	34.3	43.7	34.7	39.2	42.1	25.2	30.6	33.4	35.7	27.3	High	High	High	High	High	High	High	High	High	High		10	0.0147701	38.8	30.44	0.784536	-0.350088
FALSE	High	Master Protein	P09496	CLTA	Clathrin light chain A OS=Homo sapiens OX=9606 GN=CLTA PE=1 SV=1	0	5.28	10	3	3	3	1	248	27.1	4.51	33	3	0	48.4	37.2	35.4	47.6	48.7	58	65.3	51.2	82.5	56.2	High	High	High	High	High	High	High	High	High	High		10	0.0147973	43.46	62.64	1.44133	0.527396
FALSE	High	Master Protein	Q04446	GBE1	1,4-alpha-glucan-branching enzyme OS=Homo sapiens OX=9606 GN=GBE1 PE=1 SV=3	0	57.698	29	20	26	20	1	702	80.4	6.32	435	20	0	705.3	1020.1	701.8	1196.8	832.4	419.9	512.1	651	588.5	653.1	High	High	High	High	High	High	High	High	High	High		10	0.0149448	891.28	564.92	0.63383	-0.657832
FALSE	High	Master Protein	Q92890	UFD1	Ubiquitin recognition factor in ER-associated degradation protein 1 OS=Homo sapiens OX=9606 GN=UFD1 PE=1 SV=3	0.001	6.757	9	3	3	3	1	307	34.5	6.7	48	3	0	208	185.6	222.8	194.7	193.4	226.3	298.5	275.4	276.9	208.3	High	High	High	High	High	High	High	High	High	High		10	0.0149879	200.9	257.08	1.27964	0.35574
FALSE	High	Master Protein	Q9NX46	ADPRHL2	ADP-ribose glycohydrolase ARH3 OS=Homo sapiens OX=9606 GN=ADPRHL2 PE=1 SV=1	0	12.489	14	4	5	4	1	363	38.9	5.07	134	4	0	184	158.2	162.4	150.2	152.4	153.4	120.3	115.8	133.2	142.6	High	High	High	High	High	High	High	High	High	High		10	0.0150306	161.44	133.06	0.824207	-0.278921
FALSE	High	Master Protein	O00299	CLIC1	Chloride intracellular channel protein 1 OS=Homo sapiens OX=9606 GN=CLIC1 PE=1 SV=4	0	34.626	46	10	16	10	1	241	26.9	5.17	334	10	0	1572	1716.7	1918.7	1667.9	1709.5	1565.2	1158.9	1349.9	1518.1	1530.5	High	High	High	High	High	High	High	High	High	High		10	0.0150728	1716.96	1424.52	0.829676	-0.269381
FALSE	High	Master Protein	Q99615	DNAJC7	DnaJ homolog subfamily C member 7 OS=Homo sapiens OX=9606 GN=DNAJC7 PE=1 SV=2	0	24.765	20	10	11	10	1	494	56.4	6.96	136	10	0	300.4	356.9	365.2	382	352.2	274.5	227.6	302.3	260.7	336.8	High	High	High	High	High	High	High	High	High	High		10	0.0151638	351.34	280.38	0.79803	-0.325484
FALSE	High	Master Protein	Q32MK0	MYLK3	Myosin light chain kinase 3 OS=Homo sapiens OX=9606 GN=MYLK3 PE=1 SV=3	0	20.726	16	9	9	8	1	819	88.3	6.11	122	9	1	174.3	208.4	165.1	233.7	242.7	307.1	296.3	336.9	236.6	235.9	High	High	High	High	High	High	High	High	High	High		10	0.0153654	204.84	282.56	1.37942	0.46406
FALSE	High	Master Protein	P18206	VCL	Vinculin OS=Homo sapiens OX=9606 GN=VCL PE=1 SV=4	0	290.482	66	84	139	84	1	1134	123.7	5.66	2629	84	0	6312.7	7724.5	11041	6900.8	7669.9	5719.5	5045.3	5410	4798.9	5810.4	High	High	High	High	High	High	High	High	High	High		10	0.0157658	7929.78	5356.82	0.675532	-0.565904
FALSE	High	Master Protein	Q5TFE4	NT5DC1	5'-nucleotidase domain-containing protein 1 OS=Homo sapiens OX=9606 GN=NT5DC1 PE=1 SV=1	0.001	4.876	5	3	3	3	1	455	51.8	6.35	31	3	0	21.4	16.5	20.7	14.1	15.6	10.9	12.3	9.3	10.6	16.4	High	High	High	High	High	High	High	High	High	High		10	0.0158321	17.66	11.9	0.673839	-0.569524
FALSE	High	Master Protein	P08579	SNRPB2	U2 small nuclear ribonucleoprotein B'' OS=Homo sapiens OX=9606 GN=SNRPB2 PE=1 SV=1	0	8.671	16	4	5	3	1	225	25.5	9.72	55	4	1	89.6	110.5	138.2	135.9	146.2	165.8	221.3	143	162.6	183.8	High	High	High	High	High	High	High	High	High	High		10	0.0161103	124.08	175.3	1.4128	0.498555
FALSE	High	Master Protein	P21399	ACO1	Cytoplasmic aconitate hydratase OS=Homo sapiens OX=9606 GN=ACO1 PE=1 SV=3	0	83.98	41	34	41	34	1	889	98.3	6.68	451	34	0	2729.6	2315.1	1748.4	2380.3	2018.4	1560.8	1090	2012.4	1632.9	1524.9	High	High	High	High	High	High	High	High	High	High		10	0.0162237	2238.36	1564.2	0.698815	-0.517017
FALSE	High	Master Protein	Q13561	DCTN2	Dynactin subunit 2 OS=Homo sapiens OX=9606 GN=DCTN2 PE=1 SV=4	0	36.251	41	13	13	13	1	401	44.2	5.21	263	13	0	411.2	357.8	634.7	441.2	627.9	654.6	721.7	733.8	588.5	780.5	High	High	High	High	High	High	High	High	High	High		10	0.0163858	494.56	695.82	1.40695	0.492569
FALSE	High	Master Protein	P14927	UQCRB	Cytochrome b-c1 complex subunit 7 OS=Homo sapiens OX=9606 GN=UQCRB PE=1 SV=2	0	17.756	57	7	7	7	1	111	13.5	8.78	66	7	0	327.8	199.5	270.6	212.9	364.6	309	521.5	386.3	449.4	424.1	High	High	High	High	High	High	High	High	High	High		10	0.0167156	275.08	418.06	1.51978	0.603859
FALSE	High	Master Protein	Q5SSJ5	HP1BP3	Heterochromatin protein 1-binding protein 3 OS=Homo sapiens OX=9606 GN=HP1BP3 PE=1 SV=1	0	28.914	16	10	12	10	1	553	61.2	9.67	121	10	0	398.2	651.5	509.4	643.2	804	809.8	1091	801.2	864	784.2	High	High	High	High	High	High	High	High	High	High		10	0.016857	601.26	870.04	1.44703	0.533093
FALSE	High	Master Protein	P08758	ANXA5	Annexin A5 OS=Homo sapiens OX=9606 GN=ANXA5 PE=1 SV=2	0	60.001	50	20	36	19	1	320	35.9	5.05	588	20	0	1650.1	2198.8	1925.5	1767	1453.8	1320.2	1110.4	1150.3	1403.8	1642.7	High	High	High	High	High	High	High	High	High	High		10	0.0173533	1799.04	1325.48	0.736771	-0.440712
FALSE	High	Master Protein	O75083	WDR1	WD repeat-containing protein 1 OS=Homo sapiens OX=9606 GN=WDR1 PE=1 SV=4	0	93.208	57	26	41	26	1	606	66.2	6.65	882	26	0	1944.7	2169.2	1548.5	1637.7	1575.5	1401.3	1221.8	1463	1500.8	1332.7	High	High	High	High	High	High	High	High	High	High		10	0.0174387	1775.12	1383.92	0.779621	-0.359156
FALSE	High	Master Protein	Q9NZL9	MAT2B	Methionine adenosyltransferase 2 subunit beta OS=Homo sapiens OX=9606 GN=MAT2B PE=1 SV=1	0	15.425	16	5	5	5	1	334	37.5	7.36	151	5	0	80.9	89.7	83	74.4	85.3	71.5	51.2	67.8	66.6	78.8	High	High	High	High	High	High	High	High	High	High		10	0.0174565	82.66	67.18	0.812727	-0.299158
FALSE	High	Master Protein	P23141	CES1	Liver carboxylesterase 1 OS=Homo sapiens OX=9606 GN=CES1 PE=1 SV=2	0	21.861	22	9	9	9	1	567	62.5	6.6	95	9	0	248.5	430.1	257.5	268.4	272.3	149.4	191.4	127.8	206.3	226.7	High	High	High	High	High	High	High	High	High	High		10	0.017467	295.36	180.32	0.610509	-0.711915
FALSE	High	Master Protein	P61769	B2M	Beta-2-microglobulin OS=Homo sapiens OX=9606 GN=B2M PE=1 SV=1	0	6.163	17	2	4	2	1	119	13.7	6.52	86	2	0	255.1	298.1	291.7	234.1	290.4	364.8	641.3	360.5	462	366.5	High	High	High	High	High	High	High	High	High	High		10	0.0176472	273.88	439.02	1.60296	0.680743
FALSE	High	Master Protein	P08133	ANXA6	Annexin A6 OS=Homo sapiens OX=9606 GN=ANXA6 PE=1 SV=3	0	184.435	66	53	100	53	1	673	75.8	5.6	1461	53	0	7791.2	6642.1	4839.3	6800.1	5070.6	4438.6	3626.6	4930.5	5002.6	3955.7	High	High	High	High	High	High	High	High	High	High		10	0.0178348	6228.66	4390.8	0.704935	-0.504438
FALSE	High	Master Protein	P22314	UBA1	Ubiquitin-like modifier-activating enzyme 1 OS=Homo sapiens OX=9606 GN=UBA1 PE=1 SV=3	0	84.489	27	28	31	28	1	1058	117.8	5.76	697	28	0	1166.6	1756.5	1359.9	1807.6	1271.7	993.3	789	1275.2	958.8	1083.7	High	High	High	High	High	High	High	High	High	High		10	0.0180773	1472.46	1020	0.692718	-0.529659
FALSE	High	Master Protein	P00751	CFB	Complement factor B OS=Homo sapiens OX=9606 GN=CFB PE=1 SV=2	0	54.731	27	19	23	19	1	764	85.5	7.06	275	19	0	1276.9	1486.6	1041.8	1741.2	1324.1	1074	707	867	1163.6	973.5	High	High	High	High	High	High	High	High	High	High		10	0.0181369	1374.12	957.02	0.69646	-0.521887
FALSE	High	Master Protein	P55072	VCP	Transitional endoplasmic reticulum ATPase OS=Homo sapiens OX=9606 GN=VCP PE=1 SV=4	0	136.408	52	44	58	44	1	806	89.3	5.26	1004	44	0	2867.8	3105.6	2422.1	3159.4	2575	1562.5	1900.6	2723.1	2294.7	2079.1	High	High	High	High	High	High	High	High	High	High		10	0.0184334	2825.98	2112	0.747351	-0.420141
FALSE	High	Master Protein	P07919	UQCRH	Cytochrome b-c1 complex subunit 6, mitochondrial OS=Homo sapiens OX=9606 GN=UQCRH PE=1 SV=2	0	9.996	36	3	5	3	1	91	10.7	4.44	81	3	0	59.3	52.9	65.7	45.8	96.7	74	105.6	129.8	114.5	89	High	High	High	High	High	High	High	High	High	High		10	0.0188614	64.08	102.58	1.60081	0.678803
FALSE	High	Master Protein	P16402	HIST1H1D	Histone H1.3 OS=Homo sapiens OX=9606 GN=HIST1H1D PE=1 SV=2	0	66.933	47	21	44	9	1	221	22.3	11.02	657	21	0	554.5	818.6	520.4	577.3	664.9	928	1585.8	782.8	1003.8	995.8	High	High	High	High	High	High	High	High	High	High		10	0.0190245	627.14	1059.24	1.689	0.75617
FALSE	High	Master Protein	Q6ICL3	TTANGO2	Transport and Golgi organization protein 2 homolog OS=Homo sapiens OX=9606 GN=TANGO2 PE=1 SV=1	0	9.634	17	5	7	5	1	276	30.9	5.17	94	5	0	296.5	362.7	336.9	298.7	373.5	286.1	256.4	290.5	296.1	286.1	High	High	High	High	High	High	High	High	High	High		10	0.0192072	333.66	283.04	0.848289	-0.237373
FALSE	High	Master Protein	O43633	CHMP2A	Charged multivesicular body protein 2a OS=Homo sapiens OX=9606 GN=CHMP2A PE=1 SV=1	0	18.24	21	5	6	5	1	222	25.1	5.97	236	5	0	192.7	135.6	234.8	174.9	266.8	296.7	344.2	227.1	264.7	346.5	High	High	High	High	High	High	High	High	High	High		10	0.0192586	200.96	295.84	1.47213	0.557909
FALSE	High	Master Protein	O95834	EML2	Echinoderm microtubule-associated protein-like 2 OS=Homo sapiens OX=9606 GN=EML2 PE=1 SV=1	0	68.993	35	19	21	19	1	649	70.6	6.32	542	19	0	1006.4	1112	710.6	1053.3	816.3	564.7	483.6	840.8	602.2	751.7	High	High	High	High	High	High	High	High	High	High		10	0.0192797	939.72	648.6	0.690206	-0.534902
FALSE	High	Master Protein	P13639	EEF2	Elongation factor 2 OS=Homo sapiens OX=9606 GN=EEF2 PE=1 SV=4	0	111.343	39	37	50	36	1	858	95.3	6.83	754	37	1	3070.9	3410.8	2769	3691.9	2584.7	1984.1	1619.3	2618.3	2245.6	2791.6	High	High	High	High	High	High	High	High	High	High		10	0.0195634	3105.46	2251.78	0.725104	-0.463741
FALSE	High	Master Protein	P38606	ATP6V1A	V-type proton ATPase catalytic subunit A OS=Homo sapiens OX=9606 GN=ATP6V1A PE=1 SV=2	0	26.586	14	9	10	9	1	617	68.3	5.52	236	9	0	186.8	176	139.8	180.9	142.5	130.9	115.5	145.7	142.7	126.2	High	High	High	High	High	High	High	High	High	High		10	0.0200533	165.2	132.2	0.800242	-0.321492
FALSE	High	Master Protein	Q13228	SELENBP1	Methanethiol oxidase OS=Homo sapiens OX=9606 GN=SELENBP1 PE=1 SV=2	0	62.375	48	21	25	21	1	472	52.4	6.37	537	21	0	1260	917.2	782.6	684.8	764.3	1651.8	1549.7	1004.4	1155.5	1313.7	High	High	High	High	High	High	High	High	High	High		10	0.0204964	881.78	1335.02	1.51401	0.598371
FALSE	High	Master Protein	P16104	H2AFX	Histone H2AX OS=Homo sapiens OX=9606 GN=H2AFX PE=1 SV=2	0	13.365	22	5	8	2	1	143	15.1	10.74	72	5	0	114.9	82.3	123.7	91.2	115.5	163.5	224.2	97.7	169.7	204.4	High	High	High	High	High	High	High	High	High	High		10	0.0205548	105.52	171.9	1.62908	0.704053
FALSE	High	Master Protein	P49189	ALDH9A1	4-trimethylaminobutyraldehyde dehydrogenase OS=Homo sapiens OX=9606 GN=ALDH9A1 PE=1 SV=3	0	56.082	33	16	22	16	1	494	53.8	5.87	416	16	0	1202.6	1361.2	1003.9	1209	1002.3	777	602.8	1128.9	530.3	909.7	High	High	High	High	High	High	High	High	High	High		10	0.0208739	1155.8	789.74	0.683284	-0.549442
FALSE	High	Master Protein	P17174	GOT1	Aspartate aminotransferase, cytoplasmic OS=Homo sapiens OX=9606 GN=GOT1 PE=1 SV=3	0	96.718	71	28	55	28	1	413	46.2	7.01	1211	28	0	3865.4	3428.2	2282.5	2764	2972.9	2415.6	2165.1	2244	2293.6	2243.6	High	High	High	High	High	High	High	High	High	High		10	0.0208835	3062.6	2272.38	0.741977	-0.430553
FALSE	High	Master Protein	P22102	GART	Trifunctional purine biosynthetic protein adenosine-3 OS=Homo sapiens OX=9606 GN=GART PE=1 SV=1	0	13.77	9	7	7	7	1	1010	107.7	6.7	32	7	0	475.8	602.4	603.2	609.3	466.7	452.3	434.9	511.7	351.5	404.8	High	High	High	High	High	High	High	High	High	High		10	0.0212116	551.48	431.04	0.781606	-0.355487
FALSE	High	Master Protein	P10768	ESD	S-formylglutathione hydrolase OS=Homo sapiens OX=9606 GN=ESD PE=1 SV=2	0	34.176	53	12	20	12	1	282	31.4	7.02	260	12	0	1633.9	1599.7	1149.1	1207	1369.7	983	980.5	1024.5	1114.2	1259	High	High	High	High	High	High	High	High	High	High		10	0.0213118	1391.88	1072.24	0.770354	-0.376407
FALSE	High	Master Protein	P41250	GARS	Glycine--tRNA ligase OS=Homo sapiens OX=9606 GN=GARS PE=1 SV=3	0	6.347	5	4	5	4	1	739	83.1	7.03	40	4	0	110	113.5	86.4	93.2	114.2	73.2	49.9	66.3	101.1	81.5	High	High	High	High	High	High	High	High	High	High		10	0.0216255	103.46	74.4	0.719118	-0.475699
FALSE	High	Master Protein	P52272	HNRNPM	Heterogeneous nuclear ribonucleoprotein M OS=Homo sapiens OX=9606 GN=HNRNPM PE=1 SV=3	0	23.984	16	8	8	8	1	730	77.5	8.7	147	8	0	345.8	347.2	408.2	479.7	454.1	532.4	975.4	499.5	637.4	648.8	High	High	High	High	High	High	High	High	High	High		10	0.0217754	407	658.7	1.61843	0.694593
FALSE	High	Master Protein	Q86VP6	CAND1	Cullin-associated NEDD8-dissociated protein 1 OS=Homo sapiens OX=9606 GN=CAND1 PE=1 SV=2	0	10.378	3	5	5	5	1	1230	136.3	5.78	51	5	0	125.1	192.1	118.2	220.5	134.5	88.4	55	132	91.3	87.1	High	High	High	High	High	High	High	High	High	High		10	0.0220188	158.08	90.76	0.57414	-0.800526
FALSE	High	Master Protein	Q8TB37	NUBPL	Iron-sulfur protein NUBPL OS=Homo sapiens OX=9606 GN=NUBPL PE=1 SV=3	0	12.065	14	4	5	4	1	319	34.1	9.04	115	4	0	164.2	122.7	130.9	167.8	134.7	326.3	271.4	484	168.1	236.2	High	High	High	High	High	High	High	High	High	High		10	0.0220813	144.06	297.2	2.06303	1.04476
FALSE	High	Master Protein	P52888	THOP1	Thimet oligopeptidase OS=Homo sapiens OX=9606 GN=THOP1 PE=1 SV=2	0	13.719	8	6	6	6	1	689	78.8	6.05	72	6	0	177.5	232.2	178.2	251.5	147.3	139.1	90.4	147.5	124.5	162.6	High	High	High	High	High	High	High	High	High	High		10	0.0222777	197.34	132.82	0.673052	-0.571211
FALSE	High	Master Protein	Q8NBF2	NHLRC2	NHL repeat-containing protein 2 OS=Homo sapiens OX=9606 GN=NHLRC2 PE=1 SV=1	0	46.847	26	16	17	16	1	726	79.4	5.55	222	16	0	1073.4	1002.5	1147.3	961.1	918.6	913.4	616.6	955.3	640.6	838.6	High	High	High	High	High	High	High	High	High	High		10	0.0224942	1020.58	792.9	0.776911	-0.364178
FALSE	High	Master Protein	O95182	NDUFA7	NADH dehydrogenase [ubiquinone] 1 alpha subcomplex subunit 7 OS=Homo sapiens OX=9606 GN=NDUFA7 PE=1 SV=3	0	14.691	38	5	5	5	1	113	12.5	10.18	68	5	0	391.8	257.4	329.5	301.1	444.8	390.1	498.1	618.9	420.5	543.8	High	High	High	High	High	High	High	High	High	High		10	0.0226512	344.92	494.28	1.43303	0.519067
FALSE	High	Master Protein	P36543	ATP6V1E1	V-type proton ATPase subunit E 1 OS=Homo sapiens OX=9606 GN=ATP6V1E1 PE=1 SV=1	0	5.278	14	3	3	3	1	226	26.1	8	0	3	0	124.6	132.9	201.7	120.1	143.5	222.2	203.6	167.9	232.1	173	High	High	High	High	High	High	High	High	High	High		10	0.022691	144.56	199.76	1.38185	0.466599
FALSE	High	Master Protein	P30566	ADSL	Adenylosuccinate lyase OS=Homo sapiens OX=9606 GN=ADSL PE=1 SV=2	0	16.265	12	6	6	6	1	484	54.9	7.11	87	6	0	168.9	190.4	133.4	202.1	106.1	102.4	90.9	140.4	96.6	87.7	High	High	High	High	High	High	High	High	High	High		10	0.0234472	160.18	103.6	0.646772	-0.62867
FALSE	High	Master Protein	Q9H1K1	ISCU	Iron-sulfur cluster assembly enzyme ISCU, mitochondrial OS=Homo sapiens OX=9606 GN=ISCU PE=1 SV=2	0	12.679	31	6	7	6	1	167	18	9.48	97	6	0	453	476.8	483.3	276.8	428.8	543.4	649.8	512.4	526.3	523.1	High	High	High	High	High	High	High	High	High	High		10	0.0234643	423.74	551	1.30033	0.378873
FALSE	High	Master Protein	P22061	PCMT1	Protein-L-isoaspartate(D-aspartate) O-methyltransferase OS=Homo sapiens OX=9606 GN=PCMT1 PE=1 SV=4	0	42.819	49	13	21	13	1	227	24.6	7.21	282	13	0	1164.6	967.9	1197.7	637	1133.5	1467.4	1327.8	1470	1295.8	1176.9	High	High	High	High	High	High	High	High	High	High		10	0.0237135	1020.14	1347.58	1.32098	0.401604
FALSE	High	Master Protein	Q04837	SSBP1	Single-stranded DNA-binding protein, mitochondrial OS=Homo sapiens OX=9606 GN=SSBP1 PE=1 SV=1	0	12.008	42	5	5	5	1	148	17.2	9.6	89	5	0	237.8	276	347.6	177.3	250.4	338.9	487.4	399	316.2	331.4	High	High	High	High	High	High	High	High	High	High		10	0.0238094	257.82	374.58	1.45287	0.53891
FALSE	High	Master Protein	O75208	COQ9	Ubiquinone biosynthesis protein COQ9, mitochondrial OS=Homo sapiens OX=9606 GN=COQ9 PE=1 SV=1	0	28.359	32	9	12	9	1	318	35.5	5.94	227	9	0	351.6	335.5	414.8	437.8	395.1	667.9	517.5	809.5	437.2	487.5	High	High	High	High	High	High	High	High	High	High		10	0.0239794	386.96	583.92	1.50899	0.593586
FALSE	High	Master Protein	O60749	SNX2	Sorting nexin-2 OS=Homo sapiens OX=9606 GN=SNX2 PE=1 SV=2	0	9.763	9	4	4	4	1	519	58.4	5.12	29	4	0	100.4	83.8	90.2	123.4	122	146.7	115.9	147.3	128.2	123.9	High	High	High	High	High	High	High	High	High	High		10	0.0241034	103.96	132.4	1.27357	0.348875
FALSE	High	Master Protein	O00214	LGALS8	Galectin-8 OS=Homo sapiens OX=9606 GN=LGALS8 PE=1 SV=4	0.001	4.429	7	2	2	2	1	317	35.8	8.25	38	2	0	24.1	15.8	22.4	24.1	21.8	11.3	10.8	12.9	22.1	15.5	High	High	High	High	High	High	High	High	High	High		10	0.0242657	21.64	14.52	0.67098	-0.575659
FALSE	High	Master Protein	Q9UDY2	TJP2	Tight junction protein ZO-2 OS=Homo sapiens OX=9606 GN=TJP2 PE=1 SV=2	0	22.285	6	8	9	8	1	1190	133.9	7.4	142	8	0	186.7	213.6	237.5	301.8	224.4	320.5	377.2	361.3	247.4	511.7	High	High	High	High	High	High	High	High	High	High		10	0.0245566	232.8	363.62	1.56194	0.64334
FALSE	High	Master Protein	P20674	COX5A	Cytochrome c oxidase subunit 5A, mitochondrial OS=Homo sapiens OX=9606 GN=COX5A PE=1 SV=2	0	13.39	33	6	6	6	1	150	16.8	6.79	73	6	0	272.1	208.9	187.4	232.2	306.7	236.1	388.7	401.3	355.8	328.2	High	High	High	High	High	High	High	High	High	High		10	0.024688	241.46	342.02	1.41647	0.502296
FALSE	High	Master Protein	Q9BYD6	MRPL1	39S ribosomal protein L1, mitochondrial OS=Homo sapiens OX=9606 GN=MRPL1 PE=1 SV=2	0	5.209	7	2	2	2	1	325	36.9	8.78	68	2	0	35	26.4	40.5	28.6	29.5	51.4	71.8	64.3	36.8	38	High	High	High	High	High	High	High	High	High	High		10	0.024724	32	52.46	1.63938	0.713146
FALSE	High	Master Protein	Q13283	G3BP1	Ras GTPase-activating protein-binding protein 1 OS=Homo sapiens OX=9606 GN=G3BP1 PE=1 SV=1	0	14.802	19	6	6	6	1	466	52.1	5.52	80	6	0	91.3	84.9	135.6	92.1	112.9	131.3	178.7	131.3	117.3	155.9	High	High	High	High	High	High	High	High	High	High		10	0.024852	103.36	142.9	1.38255	0.467328
FALSE	High	Master Protein	P04075	ALDOA	Fructose-bisphosphate aldolase A OS=Homo sapiens OX=9606 GN=ALDOA PE=1 SV=2	0	168.434	85	35	142	30	1	364	39.4	8.09	2954	35	6	7075.7	6637.6	6636	6257	5869.3	5616.4	5603.3	6490.6	5484.6	5281	High	High	High	High	High	High	High	High	High	High		10	0.0249487	6495.12	5695.18	0.87684	-0.189615
FALSE	High	Master Protein	Q15365	PCBP1	Poly(rC)-binding protein 1 OS=Homo sapiens OX=9606 GN=PCBP1 PE=1 SV=2	0	35.248	40	11	14	7	1	356	37.5	7.09	364	11	2	373.7	360.3	424.4	541.3	501.8	627.8	731.5	810.7	430.4	607.5	High	High	High	High	High	High	High	High	High	High		10	0.0253395	440.3	641.58	1.45714	0.543142
FALSE	High	Master Protein	Q96DG6	CMBL	Carboxymethylenebutenolidase homolog OS=Homo sapiens OX=9606 GN=CMBL PE=1 SV=1	0	19.887	27	7	10	7	1	245	28	7.18	179	7	0	715.6	824.9	577.6	748.7	650.9	554.5	528.8	485.8	577.5	665.6	High	High	High	High	High	High	High	High	High	High		10	0.0259024	703.54	562.44	0.799443	-0.322933
FALSE	High	Master Protein	P16333	NCK1	Cytoplasmic protein NCK1 OS=Homo sapiens OX=9606 GN=NCK1 PE=1 SV=1	0	7.301	9	3	3	3	1	377	42.8	6.47	28	3	0	33.2	35.5	32.8	35	42.5	42.6	65.9	40.8	57.7	43.7	High	High	High	High	High	High	High	High	High	High		10	0.0259096	35.8	50.14	1.40056	0.486002
FALSE	High	Master Protein	Q92599	SEPT8	Septin-8 OS=Homo sapiens OX=9606 GN=SEPT8 PE=1 SV=4	0	12.175	13	6	6	2	1	483	55.7	6.28	61	6	0	47.7	62.5	41.6	62.4	55.1	29.9	38.6	38.5	44.5	47.9	High	High	High	High	High	High	High	High	High	High		10	0.0260241	53.86	39.88	0.740438	-0.433549
FALSE	High	Master Protein	P56181	NDUFV3	NADH dehydrogenase [ubiquinone] flavoprotein 3, mitochondrial OS=Homo sapiens OX=9606 GN=NDUFV3 PE=1 SV=2	0	12.518	27	4	5	4	1	108	11.9	9.7	103	4	0	228.9	262.8	152	163.1	309.9	220	480	325.7	407.3	415.1	High	High	High	High	High	High	High	High	High	High		10	0.0261928	223.34	369.62	1.65497	0.726801
FALSE	High	Master Protein	O00442	RTCA	RNA 3'-terminal phosphate cyclase OS=Homo sapiens OX=9606 GN=RTCA PE=1 SV=1	0	10.87	13	3	3	3	1	366	39.3	7.85	105	3	0	97.4	85.2	99.7	87.5	75.3	83.1	53.3	75.4	70.5	73.1	High	High	High	High	High	High	High	High	High	High		10	0.0264445	89.02	71.08	0.798472	-0.324686
FALSE	High	Master Protein	Q15942	ZYX	Zyxin OS=Homo sapiens OX=9606 GN=ZYX PE=1 SV=1	0	16.753	16	6	6	6	1	572	61.2	6.67	94	6	0	74.8	116.7	93.4	133.8	147.6	162.8	219	130.6	155.7	163.7	High	High	High	High	High	High	High	High	High	High		10	0.0265934	113.26	166.36	1.46883	0.55467
FALSE	High	Master Protein	P06576	ATP5F1B	ATP synthase subunit beta, mitochondrial OS=Homo sapiens OX=9606 GN=ATP5F1B PE=1 SV=3	0	111.886	55	20	49	20	1	529	56.5	5.4	1327	20	0	1587.2	1238.5	1256.9	1166.6	1518.1	1520.9	1614.3	2144	1552.5	2006.3	High	High	High	High	High	High	High	High	High	High	Oxidation [P165; P171]	10	0.0268267	1353.46	1767.6	1.30599	0.38514
FALSE	High	Master Protein	P13489	RNH1	Ribonuclease inhibitor OS=Homo sapiens OX=9606 GN=RNH1 PE=1 SV=2	0	65.337	49	19	25	19	1	461	49.9	4.82	690	19	0	707.7	1191.3	857.7	917.3	956.5	567.8	512.5	785.3	802.6	644.6	High	High	High	High	High	High	High	High	High	High		10	0.0269737	926.1	662.56	0.71543	-0.483117
FALSE	High	Master Protein	Q9BRF8	CPPED1	Serine/threonine-protein phosphatase CPPED1 OS=Homo sapiens OX=9606 GN=CPPED1 PE=1 SV=3	0	17.678	17	4	7	4	1	314	35.5	6.2	133	4	0	324	282.8	313.7	247.4	278	198.6	284.8	226.6	249.2	208	High	High	High	High	High	High	High	High	High	High		10	0.0270415	289.18	233.44	0.807248	-0.308916
FALSE	High	Master Protein	Q9H7C9	AAMDC	Mth938 domain-containing protein OS=Homo sapiens OX=9606 GN=AAMDC PE=1 SV=1	0	27.202	58	10	12	10	1	122	13.3	8.46	155	10	0	818.6	259.2	280.3	372.8	606.7	856.5	1209.8	583.7	795.4	875.9	High	High	High	High	High	High	High	High	High	High		10	0.0272402	467.52	864.26	1.84861	0.886437
FALSE	High	Master Protein	P63167	DYNLL1	Dynein light chain 1, cytoplasmic OS=Homo sapiens OX=9606 GN=DYNLL1 PE=1 SV=1	0	13.591	58	5	6	2	1	89	10.4	7.4	80	5	0	229.7	343.4	283.8	305.9	294.9	222.2	196.1	185.8	268.5	255.9	High	High	High	High	High	High	High	High	High	High		10	0.0276595	291.54	225.7	0.774165	-0.369287
FALSE	High	Master Protein	Q13564	NAE1	NEDD8-activating enzyme E1 regulatory subunit OS=Homo sapiens OX=9606 GN=NAE1 PE=1 SV=1	0	14.398	11	5	5	5	1	534	60.2	5.4	72	5	0	132.9	148.3	107.8	155	123.3	102.8	70.5	118.1	111.8	105.9	High	High	High	High	High	High	High	High	High	High		10	0.0283794	133.46	101.82	0.762925	-0.390386
FALSE	High	Master Protein	Q8NBS9	TXNDC5	Thioredoxin domain-containing protein 5 OS=Homo sapiens OX=9606 GN=TXNDC5 PE=1 SV=2	0	14.631	19	6	8	6	1	432	47.6	5.97	88	6	0	213.1	255.4	228.3	256.5	255.7	156.3	187.5	154.4	240.9	215.8	High	High	High	High	High	High	High	High	High	High		10	0.028488	241.8	190.98	0.789826	-0.340393
FALSE	High	Master Protein	P12814	ACTN1	Alpha-actinin-1 OS=Homo sapiens OX=9606 GN=ACTN1 PE=1 SV=2	0	172.609	49	49	98	26	1	892	103	5.41	1563	49	5	3139.7	4816	2859.3	5462.8	3739.8	2222.5	1522.6	3626.2	2300.9	2325.3	High	High	High	High	High	High	High	High	High	High		10	0.0284984	4003.52	2399.5	0.599348	-0.738535
	High	Master Protein	P09382	LGALS1	Galectin-1 OS=Homo sapiens OX=9606 GN=LGALS1 PE=1 SV=2	0	29.081	59	8	19	8	1	135	14.7	5.5	385	8	0	1333	1328.9	1552.1	1119.8	1335	1339.4	1657.6	1711.8	1786.8	1551.4	High	High	High	High	High	High	High	High	High	High		10	0.0286015	1333.76	1609.4	1.20666	0.271024
FALSE	High	Master Protein	P31948	STIP1	Stress-induced-phosphoprotein 1 OS=Homo sapiens OX=9606 GN=STIP1 PE=1 SV=1	0	74.493	50	29	34	29	1	543	62.6	6.8	366	29	0	2769.5	2454.7	2315.7	2184.3	2311.3	2048.6	1898.1	2081.5	2139.4	2288.5	High	High	High	High	High	High	High	High	High	High	Oxidation [P502]	10	0.0286324	2407.1	2091.22	0.868772	-0.202951
FALSE	High	Master Protein	O95757	HSPA4L	Heat shock 70 kDa protein 4L OS=Homo sapiens OX=9606 GN=HSPA4L PE=1 SV=3	0	10.548	6	5	5	4	1	839	94.5	5.88	57	5	0	47.1	47.6	44.5	34.2	32.2	35	28.7	27.8	16.6	34.9	High	High	High	High	High	High	High	High	High	High		10	0.028652	41.12	28.6	0.695525	-0.523825
FALSE	High	Master Protein	Q99729	HNRNPAB	Heterogeneous nuclear ribonucleoprotein A/B OS=Homo sapiens OX=9606 GN=HNRNPAB PE=1 SV=2	0	25.896	22	9	10	8	1	332	36.2	8.21	164	9	0	205.7	187.1	228.2	193.9	231.6	258.7	290.1	198.6	271.7	265	High	High	High	High	High	High	High	High	High	High		10	0.0288383	209.3	256.82	1.22704	0.295185
FALSE	High	Master Protein	Q5VTU8	ATP5EP2	ATP synthase subunit epsilon-like protein, mitochondrial OS=Homo sapiens OX=9606 GN=ATP5EP2 PE=3 SV=1	0.001	6.962	43	3	5	3	1	51	5.8	10.14	93	3	0	195.9	196.7	177.4	185.5	266.5	199.4	321.7	287.5	264.7	296.2	High	High	High	High	High	High	High	High	High	High		10	0.0289051	204.4	273.9	1.34002	0.422254
FALSE	High	Master Protein	Q96CN7	ISOC1	Isochorismatase domain-containing protein 1 OS=Homo sapiens OX=9606 GN=ISOC1 PE=1 SV=3	0	21.683	30	8	8	8	1	298	32.2	7.39	120	8	0	705.7	701.6	515.9	755.9	697.2	567	542	561.7	579.4	571.9	High	High	High	High	High	High	High	High	High	High		10	0.0289052	675.26	564.4	0.835826	-0.258725
FALSE	High	Master Protein	O00764	PDXK	Pyridoxal kinase OS=Homo sapiens OX=9606 GN=PDXK PE=1 SV=1	0	10.077	17	5	5	5	1	312	35.1	6.13	54	5	0	198	123.2	165	139.3	189.7	137.5	135.2	113.1	102.3	117.9	High	High	High	High	High	High	High	High	High	High		10	0.029224	163.04	121.2	0.743376	-0.427836
FALSE	High	Master Protein	Q9GZT9	EGLN1	Egl nine homolog 1 OS=Homo sapiens OX=9606 GN=EGLN1 PE=1 SV=1	0	8.532	7	3	3	3	1	426	46	8.53	58	3	0	69.4	84.7	89	126.5	111.3	125.6	169	156.1	96.5	150.4	High	High	High	High	High	High	High	High	High	High		10	0.0293201	96.18	139.52	1.45061	0.536663
FALSE	High	Master Protein	Q5T6V5	C9orf64	Queuosine salvage protein OS=Homo sapiens OX=9606 GN=C9orf64 PE=1 SV=1	0	14.959	15	6	6	6	1	341	39	5.88	72	6	0	140.7	191.6	142.9	195.3	160.5	159.2	120.3	123.9	102.3	129.9	High	High	High	High	High	High	High	High	High	High		10	0.0303371	166.2	127.12	0.764862	-0.386729
FALSE	High	Master Protein	Q9NQP4	PFDN4	Prefoldin subunit 4 OS=Homo sapiens OX=9606 GN=PFDN4 PE=1 SV=1	0	10.784	29	3	3	3	1	134	15.3	4.53	94	3	0	146.5	93.1	145.8	92.7	154.7	137.9	237.5	163.3	211.6	176.8	High	High	High	High	High	High	High	High	High	High		10	0.0303486	126.56	185.42	1.46508	0.550975
FALSE	High	Master Protein	Q7KZF4	SND1	Staphylococcal nuclease domain-containing protein 1 OS=Homo sapiens OX=9606 GN=SND1 PE=1 SV=1	0	65.705	26	23	24	23	1	910	101.9	7.17	343	23	0	734	823.4	589	830.7	640.2	474.1	405.2	645.7	551.7	650.3	High	High	High	High	High	High	High	High	High	High		10	0.0307035	723.46	545.4	0.753877	-0.407599
FALSE	High	Master Protein	Q15404	RSU1	Ras suppressor protein 1 OS=Homo sapiens OX=9606 GN=RSU1 PE=1 SV=3	0	37.879	39	14	20	14	1	277	31.5	8.65	238	14	0	1472.1	956.1	1167.6	896	1207.3	1710	1513	1256	1379.8	1502.6	High	High	High	High	High	High	High	High	High	High		10	0.0309058	1139.82	1472.28	1.29168	0.369246
FALSE	High	Master Protein	P06744	GPI	Glucose-6-phosphate isomerase OS=Homo sapiens OX=9606 GN=GPI PE=1 SV=4	0	108.908	54	31	52	31	1	558	63.1	8.32	760	31	0	3582.4	3193	2913.2	4015.1	3166.4	2630.5	2312.9	3437.7	2389.7	2419.3	High	High	High	High	High	High	High	High	High	High	Oxidation [P164; P179]	10	0.0314081	3374.02	2638.02	0.781863	-0.355013
FALSE	High	Master Protein	P62081	RPS7	40S ribosomal protein S7 OS=Homo sapiens OX=9606 GN=RPS7 PE=1 SV=1	0	17.563	29	6	8	6	1	194	22.1	10.1	146	6	0	670.6	549	879.6	523.1	1543	1558	1054.9	1294.8	1394.4	1714.7	High	High	High	High	High	High	High	High	High	High		10	0.0316989	833.06	1403.36	1.68458	0.752393
FALSE	High	Master Protein	O43181	NDUFS4	NADH dehydrogenase [ubiquinone] iron-sulfur protein 4, mitochondrial OS=Homo sapiens OX=9606 GN=NDUFS4 PE=1 SV=1	0	18.998	26	5	5	5	1	175	20.1	10.3	162	5	0	134.6	69.9	137.7	86.1	159.5	121.6	223	220.8	156.1	207.5	High	High	High	High	High	High	High	High	High	High		10	0.0317217	117.56	185.8	1.58047	0.660353
FALSE	High	Master Protein	P63244	RACK1	Receptor of activated protein C kinase 1 OS=Homo sapiens OX=9606 GN=RACK1 PE=1 SV=3	0	56.097	59	16	24	16	1	317	35.1	7.69	353	16	0	1081.4	1109.6	884.1	1146.3	984.8	923.2	733.8	740.6	956.2	949.8	High	High	High	High	High	High	High	High	High	High		10	0.031805	1041.24	860.72	0.82663	-0.274687
FALSE	High	Master Protein	O60493	SNX3	Sorting nexin-3 OS=Homo sapiens OX=9606 GN=SNX3 PE=1 SV=3	0	14.319	49	5	5	5	1	162	18.8	8.66	106	5	0	222.8	216.2	259.4	243.9	389.5	390.3	436.4	305.5	362.5	339.5	High	High	High	High	High	High	High	High	High	High	Oxidation [P36]	10	0.0319974	266.36	366.84	1.37723	0.461774
FALSE	High	Master Protein	Q9Y266	NUDC	Nuclear migration protein nudC OS=Homo sapiens OX=9606 GN=NUDC PE=1 SV=1	0	31.253	35	12	13	12	1	331	38.2	5.38	144	12	0	590.1	628.6	1058.4	695.5	1063.5	1065.3	1246.3	1147	913.9	1246.7	High	High	High	High	High	High	High	High	High	High		10	0.0320137	807.22	1123.84	1.39224	0.477403
FALSE	High	Master Protein	P17568	NDUFB7	NADH dehydrogenase [ubiquinone] 1 beta subcomplex subunit 7 OS=Homo sapiens OX=9606 GN=NDUFB7 PE=1 SV=4	0	8.753	28	3	3	3	1	137	16.4	8.92	64	3	0	170.6	81.9	149.2	162.3	208.4	167.4	261.3	331.7	226.3	225	High	High	High	High	High	High	High	High	High	High		10	0.0321908	154.48	242.34	1.56875	0.649612
FALSE	High	Master Protein	O95793	STAU1	Double-stranded RNA-binding protein Staufen homolog 1 OS=Homo sapiens OX=9606 GN=STAU1 PE=1 SV=2	0	20.02	15	7	7	6	1	577	63.1	9.44	98	7	1	289.1	279.4	416.7	324.2	409.8	387.2	432.6	408.7	441.7	491.9	High	High	High	High	High	High	High	High	High	High		10	0.0322006	343.84	432.42	1.25762	0.330696
FALSE	High	Master Protein	P12081	HARS	Histidine--tRNA ligase, cytoplasmic OS=Homo sapiens OX=9606 GN=HARS PE=1 SV=2	0	40.478	27	15	16	11	1	509	57.4	5.88	249	15	3	578	666	516	708.5	514.1	408.7	358.8	582.1	470.6	460.8	High	High	High	High	High	High	High	High	High	High		10	0.0322283	596.52	456.2	0.764769	-0.386904
FALSE	High	Master Protein	Q13310	PABPC4	Polyadenylate-binding protein 4 OS=Homo sapiens OX=9606 GN=PABPC4 PE=1 SV=1	0	26.241	18	10	10	8	1	644	70.7	9.26	120	10	1	519	461.3	458.3	471.7	598.4	639.4	820.3	627.9	489.3	708.5	High	High	High	High	High	High	High	High	High	High		10	0.0327623	501.74	657.08	1.3096	0.389129
FALSE	High	Master Protein	Q9H488	POFUT1	GDP-fucose protein O-fucosyltransferase 1 OS=Homo sapiens OX=9606 GN=POFUT1 PE=1 SV=1	0	8.045	9	3	3	3	1	388	43.9	8.53	61	3	0	162.5	160.9	143.4	121	150	99.1	87.6	104	125.9	149.7	High	High	High	High	High	High	High	High	High	High		10	0.0331221	147.56	113.26	0.767552	-0.381663
FALSE	High	Master Protein	Q9NQC3	RTN4	Reticulon-4 OS=Homo sapiens OX=9606 GN=RTN4 PE=1 SV=2	0	50.213	15	13	16	13	1	1192	129.9	4.5	371	13	0	585.7	702.4	672.5	330.3	476.7	361.6	127.9	159	548.2	259	High	High	High	High	High	High	High	High	High	High		10	0.0333851	553.52	291.14	0.525979	-0.926922
FALSE	High	Master Protein	P14854	COX6B1	Cytochrome c oxidase subunit 6B1 OS=Homo sapiens OX=9606 GN=COX6B1 PE=1 SV=2	0	10.452	44	4	5	4	1	86	10.2	7.05	92	4	0	64.5	47.5	38.6	29.8	43.4	75.3	193.3	110.9	73.7	74.8	High	High	High	High	High	High	High	High	High	High		10	0.0334596	44.76	105.6	2.35925	1.23833
FALSE	High	Master Protein	P46926	GNPDA1	Glucosamine-6-phosphate isomerase 1 OS=Homo sapiens OX=9606 GN=GNPDA1 PE=1 SV=1	0	26.581	42	10	11	6	1	289	32.6	6.92	182	10	2	590.3	537.7	354.9	450.8	451	347.4	248.6	403.8	413.4	330.2	High	High	High	High	High	High	High	High	High	High		10	0.0338807	476.94	348.68	0.731077	-0.451904
FALSE	High	Master Protein	Q9UMX0	UUBQLN1	Ubiquilin-1 OS=Homo sapiens OX=9606 GN=UBQLN1 PE=1 SV=2	0	18.196	15	6	8	6	1	589	62.5	5.11	131	6	0	194.9	209.2	229.4	177.6	243.3	208.3	334.9	246	321.5	278.9	High	High	High	High	High	High	High	High	High	High		10	0.0339248	210.88	277.92	1.31791	0.398247
FALSE	High	Master Protein	P07093	SERPINE2	Glia-derived nexin OS=Homo sapiens OX=9606 GN=SERPINE2 PE=1 SV=1	0.001	7.041	8	3	3	3	1	398	44	9.29	57	3	0	106.5	209.1	186.8	159.7	260.3	82.7	103.9	67.4	165.9	112.5	High	High	High	High	High	High	High	High	High	High		10	0.0342062	184.48	106.48	0.57719	-0.792882
FALSE	High	Master Protein	Q92522	H1FX	Histone H1x OS=Homo sapiens OX=9606 GN=H1FX PE=1 SV=1	0	25.698	36	11	15	11	1	213	22.5	10.76	236	11	0	1119.7	1094.4	1052.1	920.4	1139.5	1187.2	2038.7	1116.8	1578.7	1559.3	High	High	High	High	High	High	High	High	High	High		10	0.0346339	1065.22	1496.14	1.40454	0.490094
FALSE	High	Master Protein	Q9Y6E2	BZW2	Basic leucine zipper and W2 domain-containing protein 2 OS=Homo sapiens OX=9606 GN=BZW2 PE=1 SV=1	0	42.201	32	16	19	15	1	419	48.1	6.68	273	16	1	1404.6	891.3	1071.3	1047.5	889.1	849.4	471.8	888.8	628.6	881.8	High	High	High	High	High	High	High	High	High	High		10	0.0356597	1060.76	744.08	0.701459	-0.511569
FALSE	High	Master Protein	O75131	CPNE3 P	Copine-3 OS=Homo sapiens OX=9606 GN=CPNE3 PE=1 SV=1	0	62.67	39	20	23	20	1	537	60.1	5.85	410	20	0	1764.4	1292.1	1072.5	1386.5	1141.2	999.2	874.4	1239.5	890.7	892.4	High	High	High	High	High	High	High	High	High	High		10	0.035689	1331.34	979.24	0.73553	-0.443145
FALSE	High	Master Protein	P28070	PSMB4	Proteasome subunit beta type-4 OS=Homo sapiens OX=9606 GN=PSMB4 PE=1 SV=4	0	13.91	24	5	8	5	1	264	29.2	5.97	182	5	0	424.2	299	357.8	300.8	298.6	395.9	452.8	365.8	431.9	399	High	High	High	High	High	High	High	High	High	High		10	0.0360549	336.08	409.08	1.21721	0.283578
FALSE	High	Master Protein	Q9UBQ0	VPS29	Vacuolar protein sorting-associated protein 29 OS=Homo sapiens OX=9606 GN=VPS29 PE=1 SV=1	0	19.029	36	7	9	7	1	182	20.5	6.79	175	7	0	692.2	735.1	489.7	701.4	536.3	432.4	435.4	580.9	525.7	465.3	High	High	High	High	High	High	High	High	High	High		10	0.0363499	630.94	487.94	0.773354	-0.370799
FALSE	High	Master Protein	O43678	NNDUFA2	NADH dehydrogenase [ubiquinone] 1 alpha subcomplex subunit 2 OS=Homo sapiens OX=9606 GN=NDUFA2 PE=1 SV=3	0	11.097	39	4	4	4	1	99	10.9	9.57	100	4	0	110.9	81.3	108.9	94.2	139.5	123.6	227.4	206.7	145.5	126.7	High	High	High	High	High	High	High	High	High	High		10	0.0365654	106.96	165.98	1.5518	0.633938
FALSE	High	Master Protein	O15144	ARPC2	Actin-related protein 2/3 complex subunit 2 OS=Homo sapiens OX=9606 GN=ARPC2 PE=1 SV=1	0	33.39	30	12	12	12	1	300	34.3	7.36	176	12	0	1091.5	1182.3	855.2	1003.5	1174.1	812.7	586.5	825.6	1001.8	920.2	High	High	High	High	High	High	High	High	High	High		10	0.0365988	1061.32	829.36	0.781442	-0.355789
FALSE	High	Master Protein	P51665	PSMD7	26S proteasome non-ATPase regulatory subunit 7 OS=Homo sapiens OX=9606 GN=PSMD7 PE=1 SV=2	0.002	3.702	6	2	2	2	1	324	37	6.77	29	2	0	53.1	48.5	58.9	61.7	83.6	70.3	74.5	95.5	77.2	81.6	High	High	High	High	High	High	High	High	High	High		10	0.0366062	61.16	79.82	1.3051	0.384162
FALSE	High	Master Protein	Q16186	ADRM1	Proteasomal ubiquitin receptor ADRM1 OS=Homo sapiens OX=9606 GN=ADRM1 PE=1 SV=2	0	12.476	10	4	6	4	1	407	42.1	5.07	126	4	0	322.3	289.4	314	313.1	382.9	328.2	534.7	374.6	437.7	422.1	High	High	High	High	High	High	High	High	High	High		10	0.0366819	324.34	419.46	1.29327	0.371026
FALSE	High	Master Protein	O15143	ARPC1B	Actin-related protein 2/3 complex subunit 1B OS=Homo sapiens OX=9606 GN=ARPC1B PE=1 SV=3	0	9.848	12	4	4	4	1	372	40.9	8.35	63	4	0	67.6	82.3	71.7	91.2	84.5	61.1	49	71.4	75.1	62.5	High	High	High	High	High	High	High	High	High	High		10	0.0372079	79.46	63.82	0.803171	-0.31622
FALSE	High	Master Protein	O14531	DPYSL4	Dihydropyrimidinase-related protein 4 OS=Homo sapiens OX=9606 GN=DPYSL4 PE=1 SV=2	0	12.398	9	4	5	4	1	572	61.8	7.09	82	4	0	129.9	96.7	131.2	103.2	90	85	58.4	90.1	101.9	75	High	High	High	High	High	High	High	High	High	High		10	0.0373571	110.2	82.08	0.744828	-0.425022
FALSE	High	Master Protein	Q5VYK3	ECPAS	Proteasome adapter and scaffold protein ECM29 OS=Homo sapiens OX=9606 GN=ECPAS PE=1 SV=2	0	17.939	4	7	7	7	1	1845	204.2	7.12	82	7	0	182.4	169.8	142.4	227.8	147.4	123.3	65.3	173.5	101.8	116.2	High	High	High	High	High	High	High	High	High	High		10	0.0374648	173.96	116.02	0.666935	-0.584382
FALSE	High	Master Protein	Q9UHV9	PFDN2	Prefoldin subunit 2 OS=Homo sapiens OX=9606 GN=PFDN2 PE=1 SV=1	0	17.513	40	6	6	6	1	154	16.6	6.58	84	6	0	413.2	293.3	394.4	280.3	429.4	437.1	504.9	383	525	460.9	High	High	High	High	High	High	High	High	High	High		10	0.0374854	362.12	462.18	1.27632	0.351987
FALSE	High	Master Protein	Q15233	NONO	Non-POU domain-containing octamer-binding protein OS=Homo sapiens OX=9606 GN=NONO PE=1 SV=4	0	31.525	27	12	15	10	1	471	54.2	8.95	285	12	1	449.9	441.6	631	706	794.8	693.4	1088.8	787.4	751.2	966.1	High	High	High	High	High	High	High	High	High	High		10	0.0375475	604.66	857.38	1.41795	0.503811
FALSE	High	Master Protein	Q15084	PDIA6	Protein disulfide-isomerase A6 OS=Homo sapiens OX=9606 GN=PDIA6 PE=1 SV=1	0	22.443	15	8	9	8	1	440	48.1	5.08	145	8	0	424.6	441.1	595.5	444.2	556.1	559.8	611.8	591.5	544.6	687.7	High	High	High	High	High	High	High	High	High	High		10	0.037607	492.3	599.08	1.2169	0.283211
FALSE	High	Master Protein	Q12955	ANK3	Ankyrin-3 OS=Homo sapiens OX=9606 GN=ANK3 PE=1 SV=3	0	44.652	5	17	20	15	1	4377	480.1	6.49	260	17	2	720.4	630.4	749.6	721	678.3	1032.8	1001.2	1104.5	579.7	955	High	High	High	High	High	High	High	High	High	High		10	0.0376286	699.94	934.64	1.33531	0.41718
FALSE	High	Master Protein	P51858	HDGF	Hepatoma-derived growth factor OS=Homo sapiens OX=9606 GN=HDGF PE=1 SV=1	0	27.666	52	9	13	8	1	240	26.8	4.73	246	9	1	531.8	405.3	675.8	458.4	619.3	740.9	805.1	542.6	768.5	674.9	High	High	High	High	High	High	High	High	High	High		10	0.0381979	538.12	706.4	1.31272	0.392557
FALSE	High	Master Protein	O60662	KLHL41	Kelch-like protein 41 OS=Homo sapiens OX=9606 GN=KLHL41 PE=1 SV=2	0	17.144	10	7	7	7	1	606	68	5.29	134	7	0	264.1	320.8	251.3	294.9	231.1	174.2	153.2	235.4	127.5	277.6	High	High	High	High	High	High	High	High	High	High		10	0.0382094	272.44	193.58	0.710542	-0.493009
FALSE	High	Master Protein	Q96GD0	PDXP	Pyridoxal phosphate phosphatase OS=Homo sapiens OX=9606 GN=PDXP PE=1 SV=2	0	8.975	14	3	3	3	1	296	31.7	6.55	126	3	0	113.3	102.7	102.6	113.3	110.5	96.6	104.6	76.3	79.1	104.4	High	High	High	High	High	High	High	High	High	High		10	0.0383726	108.48	92.2	0.849926	-0.23459
FALSE	High	Master Protein	Q9Y3I0	RTCB	tRNA-splicing ligase RtcB homolog OS=Homo sapiens OX=9606 GN=RTCB PE=1 SV=1	0	34.774	28	13	13	13	1	505	55.2	7.23	261	13	0	826.4	837.8	772	864.5	778.6	655.7	698.5	768.4	694.6	826.5	High	High	High	High	High	High	High	High	High	High		10	0.0385124	815.86	728.74	0.893217	-0.162917
FALSE	High	Master Protein	Q9HAT2	SIAE	Sialate O-acetylesterase OS=Homo sapiens OX=9606 GN=SIAE PE=1 SV=1	0	25.444	16	9	13	9	1	523	58.3	7.33	156	9	0	620.7	400.6	586.3	369.9	460.5	1076.1	1103.9	542.2	528.1	839.8	High	High	High	High	High	High	High	High	High	High		10	0.0388449	487.6	818.02	1.67765	0.746438
FALSE	High	Master Protein	Q96QK1	VPS35	Vacuolar protein sorting-associated protein 35 OS=Homo sapiens OX=9606 GN=VPS35 PE=1 SV=2	0	33.127	17	12	14	12	1	796	91.6	5.49	283	12	0	644.9	635.2	557.2	710.9	443	339.6	307.8	640.7	408.9	372.4	High	High	High	High	High	High	High	High	High	High		10	0.039086	598.24	413.88	0.691829	-0.531512
FALSE	High	Master Protein	P19623	SRM	Spermidine synthase OS=Homo sapiens OX=9606 GN=SRM PE=1 SV=1	0	9.093	10	3	3	3	1	302	33.8	5.49	91	3	0	82.2	163.8	142.2	151.7	179.7	87.3	62.9	104.6	115	112.5	High	High	High	High	High	High	High	High	High	High		10	0.0391321	143.92	96.46	0.670233	-0.577264
FALSE	High	Master Protein	P17980	PSMC3	26S proteasome regulatory subunit 6A OS=Homo sapiens OX=9606 GN=PSMC3 PE=1 SV=3	0	25.075	31	10	11	10	1	439	49.2	5.24	154	10	0	327.6	336	402	391.6	440.7	452	472.6	497.6	379.5	452.1	High	High	High	High	High	High	High	High	High	High		10	0.0392809	379.58	450.76	1.18752	0.247956
FALSE	High	Master Protein	Q05639	EEF1A2	Elongation factor 1-alpha 2 OS=Homo sapiens OX=9606 GN=EEF1A2 PE=1 SV=1	0	86.885	55	24	76	16	1	463	50.4	9.03	909	24	9	6937	5460.9	4904.4	5117.1	5736.4	4376.1	3781.8	4205.7	4367.6	5634.7	High	High	High	High	High	High	High	High	High	High	Oxidation [P350; P359; P409]	10	0.0397508	5631.16	4473.18	0.794362	-0.332131
FALSE	High	Master Protein	Q16881	TXNRD1	Thioredoxin reductase 1, cytoplasmic OS=Homo sapiens OX=9606 GN=TXNRD1 PE=1 SV=3	0	42.24	19	13	16	12	1	649	70.9	7.39	296	13	1	895.1	763.4	842.7	704.7	945	612.3	482.8	720.5	845.1	492.5	High	High	High	High	High	High	High	High	High	High		10	0.0401888	830.18	630.64	0.759642	-0.396607
FALSE	High	Master Protein	P35749	MYH11	Myosin-11 OS=Homo sapiens OX=9606 GN=MYH11 PE=1 SV=3	0	38.096	6	14	16	3	1	1972	227.2	5.5	161	14	0	31	25.5	25.6	30.1	24.5	37.4	45.3	22.5	44.6	39.7	High	High	High	High	High	High	High	High	High	High		10	0.0408084	27.34	37.9	1.38625	0.471185
FALSE	High	Master Protein	P36871	PGM1	Phosphoglucomutase-1 OS=Homo sapiens OX=9606 GN=PGM1 PE=1 SV=3	0	95.501	49	31	42	31	1	562	61.4	6.76	877	31	0	2405.5	2749	2133.9	2712.6	1770	2001.2	1340.7	1758.4	1823.1	2099.3	High	High	High	High	High	High	High	High	High	High		10	0.0409463	2354.2	1804.54	0.766519	-0.383606
FALSE	High	Master Protein	P50135	HNMT	Histamine N-methyltransferase OS=Homo sapiens OX=9606 GN=HNMT PE=1 SV=1	0.001	6.767	16	3	3	3	1	292	33.3	5.34	53	3	0	50.9	61.9	54.4	85.2	70	33.3	33.8	41	69.4	29.5	High	High	High	High	High	High	High	High	High	High		10	0.0410893	64.48	41.4	0.64206	-0.639221
FALSE	High	Master Protein	Q9Y224	RTRAF	RNA transcription, translation and transport factor protein OS=Homo sapiens OX=9606 GN=RTRAF PE=1 SV=1	0	23.927	51	10	11	10	1	244	28.1	6.65	114	10	0	915.8	621.7	997.2	833.5	1081.1	1054.9	1263.5	1010.7	1035.8	1262.4	High	High	High	High	High	High	High	High	High	High		10	0.0411376	889.86	1125.46	1.26476	0.338865
FALSE	High	Master Protein	P00736	C1R	Complement C1r subcomponent OS=Homo sapiens OX=9606 GN=C1R PE=1 SV=2	0	17.952	10	7	8	7	1	705	80.1	6.21	133	7	0	118.6	183.1	122.8	144.2	142.3	120.7	91.5	80.4	138.7	62.6	High	High	High	High	High	High	High	High	High	High		10	0.0411841	142.2	98.78	0.694655	-0.525631
FALSE	High	Master Protein	Q6QEF8	CORO6	Coronin-6 OS=Homo sapiens OX=9606 GN=CORO6 PE=1 SV=2	0	13.857	15	7	7	6	1	472	52.7	5.96	78	7	0	293.2	335.3	258.9	328.5	236.1	191	164.5	299.4	187.3	236.8	High	High	High	High	High	High	High	High	High	High		10	0.0414338	290.4	215.8	0.743113	-0.428347
FALSE	High	Master Protein	O43813	LANCL1	Glutathione S-transferase LANCL1 OS=Homo sapiens OX=9606 GN=LANCL1 PE=1 SV=1	0	26.467	23	8	8	8	1	399	45.3	7.75	235	8	0	332.1	333.9	256.6	317.6	283.9	225.1	217.9	293.8	231.9	287.5	High	High	High	High	High	High	High	High	High	High		10	0.0419064	304.82	251.24	0.824224	-0.278891
FALSE	High	Master Protein	P54652	HSPA2	Heat shock-related 70 kDa protein 2 OS=Homo sapiens OX=9606 GN=HSPA2 PE=1 SV=1	0	117.225	55	36	68	21	1	639	70	5.74	1251	36	0	1388.1	4559.5	2161.7	3010.1	3056.1	998.4	679.8	1207.4	2069.3	2028.3	High	High	High	High	High	High	High	High	High	High		10	0.0429003	2835.1	1396.64	0.492625	-1.02144
FALSE	High	Master Protein	P51610	HCFC1	Host cell factor 1 OS=Homo sapiens OX=9606 GN=HCFC1 PE=1 SV=2	0	20.734	4	6	6	6	1	2035	208.6	7.46	121	6	0	85.8	83.8	99.5	130.8	117.2	127.2	157.1	125.5	108.7	153.2	High	High	High	High	High	High	High	High	High	High		10	0.042957	103.42	134.34	1.29898	0.377374
FALSE	High	Master Protein	Q9ULV4	CORO1C	Coronin-1C OS=Homo sapiens OX=9606 GN=CORO1C PE=1 SV=1	0	19.484	18	9	10	7	1	474	53.2	7.08	114	9	2	544.8	745.6	605.7	795.8	580.5	576.4	450.9	525.1	585.5	445.4	High	High	High	High	High	High	High	High	High	High		10	0.0431586	654.48	516.66	0.789421	-0.341134
FALSE	High	Master Protein	Q13404	UBE2V1	Ubiquitin-conjugating enzyme E2 variant 1 OS=Homo sapiens OX=9606 GN=UBE2V1 PE=1 SV=2	0	8.308	29	4	4	4	1	147	16.5	7.93	53	4	0	106.4	94.9	84.7	73.1	119.1	139.7	173.4	88.7	162.4	119.8	High	High	High	High	High	High	High	High	High	High		10	0.0434232	95.64	136.8	1.43036	0.516382
FALSE	High	Master Protein	Q00839	HNRNPU	Heterogeneous nuclear ribonucleoprotein U OS=Homo sapiens OX=9606 GN=HNRNPU PE=1 SV=6	0	56.509	22	22	26	22	1	825	90.5	6	344	22	0	1244.8	1652.8	2101.7	2125.7	2494.8	2671.4	2795.6	2898.7	2027.4	2418.4	High	High	High	High	High	High	High	High	High	High		10	0.0434285	1923.96	2562.3	1.33178	0.413361
FALSE	High	Master Protein	O94760	DDAH1	N(G),N(G)-dimethylarginine dimethylaminohydrolase 1 OS=Homo sapiens OX=9606 GN=DDAH1 PE=1 SV=3	0	12.246	18	4	5	3	1	285	31.1	5.81	159	4	0	142.9	208.1	157.3	138.7	206.5	91.7	142.2	96	165.7	107.2	High	High	High	High	High	High	High	High	High	High		10	0.0436223	170.7	120.56	0.706268	-0.501712
FALSE	High	Master Protein	P50579	METAP2	Methionine aminopeptidase 2 OS=Homo sapiens OX=9606 GN=METAP2 PE=1 SV=1	0	23.278	18	8	9	8	1	478	52.9	5.82	137	8	0	338.1	307.5	489.5	436.7	411.4	513.2	476.7	473.5	481.5	451.1	High	High	High	High	High	High	High	High	High	High		10	0.0436588	396.64	479.2	1.20815	0.272798
FALSE	High	Master Protein	P14324	FDPS	Farnesyl pyrophosphate synthase OS=Homo sapiens OX=9606 GN=FDPS PE=1 SV=4	0	12.744	13	5	5	5	1	419	48.2	6.15	78	5	0	441.1	420.1	306.6	473.4	319.3	230.1	202.6	380.5	271.2	323	High	High	High	High	High	High	High	High	High	High		10	0.0439631	392.1	281.48	0.717878	-0.478189
FALSE	High	Master Protein	P49773	HINT1	Histidine triad nucleotide-binding protein 1 OS=Homo sapiens OX=9606 GN=HINT1 PE=1 SV=2	0	17.421	60	6	8	6	1	126	13.8	6.95	111	6	0	615.5	575.6	571.3	460.4	608.6	762	1114.1	556.9	822.7	715.1	High	High	High	High	High	High	High	High	High	High		10	0.0440662	566.28	794.16	1.40242	0.487914
FALSE	High	Master Protein	Q00796	SORD	Sorbitol dehydrogenase OS=Homo sapiens OX=9606 GN=SORD PE=1 SV=4	0	9.416	12	4	4	4	1	357	38.3	7.97	66	4	0	724	434.4	336	513.7	689.5	217.5	231.1	441	405.3	365.6	High	High	High	High	High	High	High	High	High	High		10	0.0442361	539.52	332.1	0.615547	-0.700059
FALSE	High	Master Protein	O75891	ALDH1L1	Cytosolic 10-formyltetrahydrofolate dehydrogenase OS=Homo sapiens OX=9606 GN=ALDH1L1 PE=1 SV=2	0	24.355	13	9	9	9	1	902	98.8	5.94	138	9	0	100.3	172.4	87.9	55	91.1	54.8	55.5	43.4	66.5	51.7	High	High	High	High	High	High	High	High	High	High		10	0.0442615	101.34	54.38	0.536609	-0.898056
FALSE	High	Master Protein	Q16586	SGCA	Alpha-sarcoglycan OS=Homo sapiens OX=9606 GN=SGCA PE=1 SV=1	0	20.841	23	7	8	7	1	387	42.8	5.86	152	7	0	552.5	653.2	359.8	820.2	528.5	407.7	305.7	457.3	421.7	367	High	High	High	High	High	High	High	High	High	High		10	0.0443027	582.84	391.88	0.672363	-0.572688
FALSE	High	Master Protein	P19784	CSNK2A2	Casein kinase II subunit alpha' OS=Homo sapiens OX=9606 GN=CSNK2A2 PE=1 SV=1	0.002	3.225	9	2	2	2	1	350	41.2	8.56	0	2	0	81.5	121.3	93.2	82.2	82.7	59.7	67.1	59.1	73.1	89.6	High	High	High	High	High	High	High	High	High	High		10	0.0444577	92.18	69.72	0.756346	-0.402881
FALSE	High	Master Protein	P61758	VBP1	Prefoldin subunit 3 OS=Homo sapiens OX=9606 GN=VBP1 PE=1 SV=3	0	18.886	30	8	8	8	1	197	22.6	7.11	98	8	0	656.5	454	606.6	448.2	637.7	661.5	795.5	627.8	648.2	720.4	High	High	High	High	High	High	High	High	High	High		10	0.0445326	560.6	690.68	1.23204	0.301046
FALSE	High	Master Protein	Q86VM9	ZC3H18	Zinc finger CCCH domain-containing protein 18 OS=Homo sapiens OX=9606 GN=ZC3H18 PE=1 SV=2	0	5.639	2	2	2	2	1	953	106.3	8.32	61	2	0	7.7	20.4	13.8	16.1	18.4	15	37.5	20.2	29.5	27.2	High	High	High	High	High	High	High	High	High	High		10	0.0445566	15.28	25.88	1.69372	0.760193
FALSE	High	Master Protein	Q9Y4J8	DTNA	Dystrobrevin alpha OS=Homo sapiens OX=9606 GN=DTNA PE=1 SV=2	0	35.455	16	13	13	13	1	743	83.8	6.89	236	13	0	246.4	256.3	228.5	259.3	263	325.9	340.7	376.9	227.2	292.6	High	High	High	High	High	High	High	High	High	High		10	0.044589	250.7	312.66	1.24715	0.318633
FALSE	High	Master Protein	Q96GG9	DCUN1D1	DCN1-like protein 1 OS=Homo sapiens OX=9606 GN=DCUN1D1 PE=1 SV=1	0	9.154	12	3	3	2	1	259	30.1	5.34	70	3	0	19.6	23.3	14.5	18.7	14.6	10.6	10.5	9.8	17.4	15.5	High	High	High	High	High	High	High	High	High	High		10	0.0447291	18.14	12.76	0.703418	-0.507546
FALSE	High	Master Protein	P47755	CAPZA2	F-actin-capping protein subunit alpha-2 OS=Homo sapiens OX=9606 GN=CAPZA2 PE=1 SV=3	0	13.167	16	4	4	4	1	286	32.9	5.85	84	4	0	112.2	118.3	123.3	134.5	136.7	97.6	114	108.7	115.1	119.1	High	High	High	High	High	High	High	High	High	High		10	0.046085	125	110.9	0.8872	-0.172669
FALSE	High	Master Protein	Q9Y316	MEMO1	Protein MEMO1 OS=Homo sapiens OX=9606 GN=MEMO1 PE=1 SV=1	0.001	4.992	9	2	2	2	1	297	33.7	7.14	25	2	0	63.8	54.4	41.6	51.7	58.3	42	21.5	49.1	32.5	48.8	High	High	High	High	High	High	High	High	High	High		10	0.0461194	53.96	38.78	0.718681	-0.476578
FALSE	High	Master Protein	O00170	AIP	AH receptor-interacting protein OS=Homo sapiens OX=9606 GN=AIP PE=1 SV=2	0.001	7.165	13	3	3	3	1	330	37.6	6.29	62	3	0	47.5	58.2	81.2	66	112.1	141.7	115.3	145.4	73.5	96.2	High	High	High	High	High	High	High	High	High	High		10	0.0468508	73	114.42	1.5674	0.648371
FALSE	High	Master Protein	P09960	LTA4H	Leukotriene A-4 hydrolase OS=Homo sapiens OX=9606 GN=LTA4H PE=1 SV=2	0	47.496	29	15	17	15	1	611	69.2	6.18	237	15	0	1630.1	1632.1	1148.6	1370.7	1273.6	1123.7	836.6	1274.3	1070.9	1274.4	High	High	High	High	High	High	High	High	High	High		10	0.0470354	1411.02	1115.98	0.790903	-0.338427
FALSE	High	Master Protein	Q9NR28	DIABLO	Diablo homolog, mitochondrial OS=Homo sapiens OX=9606 GN=DIABLO PE=1 SV=1	0	11.164	18	4	4	4	1	239	27.1	5.9	81	4	0	120.5	113.4	149.2	116.7	154.2	190	169.2	279.9	183.6	132.9	High	High	High	High	High	High	High	High	High	High		10	0.0475047	130.8	191.12	1.46116	0.547116
FALSE	High	Master Protein	Q16531	DDB1	DNA damage-binding protein 1 OS=Homo sapiens OX=9606 GN=DDB1 PE=1 SV=1	0	59.911	24	24	27	24	1	1140	126.9	5.26	298	24	0	823.3	863.6	594.8	857.8	610.7	444	426.7	731.4	586.8	596.9	High	High	High	High	High	High	High	High	High	High		10	0.0475095	750.04	557.16	0.74284	-0.428876
FALSE	High	Master Protein	Q96E11	MRRF	Ribosome-recycling factor, mitochondrial OS=Homo sapiens OX=9606 GN=MRRF PE=1 SV=1	0	16.512	23	5	7	5	1	262	29.3	9.79	120	5	0	285.6	223.6	362.1	230.2	248.1	321	465.9	430	367	272.6	High	High	High	High	High	High	High	High	High	High		10	0.0476158	269.92	371.3	1.37559	0.460053
FALSE	High	Master Protein	P07305	H1F0	Histone H1.0 OS=Homo sapiens OX=9606 GN=H1F0 PE=1 SV=3	0	20.956	31	6	19	6	1	194	20.9	10.84	319	6	0	1345.9	1461	1308.5	1119.8	1491.3	1963.2	3123.6	1144.6	1888.9	2663.4	High	High	High	High	High	High	High	High	High	High		10	0.0476706	1345.3	2156.74	1.60317	0.680924
FALSE	High	Master Protein	P10155	TROVE2	60 kDa SS-A/Ro ribonucleoprotein OS=Homo sapiens OX=9606 GN=TROVE2 PE=1 SV=2	0	9.438	9	4	4	4	1	538	60.6	8.03	75	4	0	189.2	216.3	150.5	234.2	186.3	152	110.5	177.6	154.7	167.8	High	High	High	High	High	High	High	High	High	High		10	0.0477784	195.3	152.52	0.780952	-0.356694
FALSE	High	Master Protein	P13807	GYS1	Glycogen [starch] synthase, muscle OS=Homo sapiens OX=9606 GN=GYS1 PE=1 SV=2	0	55.849	23	17	19	17	1	737	83.7	6.18	413	17	0	1266.5	1576	1064.8	1882.4	1068.1	430.7	518.2	1561.1	785.7	519	High	High	High	High	High	High	High	High	High	High		10	0.0483369	1371.56	762.94	0.556257	-0.846176
FALSE	High	Master Protein	P52788	SMS	Spermine synthase OS=Homo sapiens OX=9606 GN=SMS PE=1 SV=2	0	11.8	14	5	6	5	1	366	41.2	5.02	72	5	0	349.5	459.1	329.7	402.9	484.2	259.2	241.3	373.8	385.9	266.9	High	High	High	High	High	High	High	High	High	High		10	0.0487576	405.08	305.42	0.753975	-0.407412
FALSE	High	Master Protein	O75955	FLOT1	Flotillin-1 OS=Homo sapiens OX=9606 GN=FLOT1 PE=1 SV=3	0	5.467	5	3	3	3	1	427	47.3	7.49	35	3	0	14.6	19.6	14.2	21.6	13.2	11.6	13.5	12.9	9.2	14.2	High	High	High	High	High	High	High	High	High	High		10	0.0491501	16.64	12.28	0.737981	-0.438345
FALSE	High	Master Protein	P54819	AK2	Adenylate kinase 2, mitochondrial OS=Homo sapiens OX=9606 GN=AK2 PE=1 SV=2	0	34.149	53	10	19	10	1	239	26.5	7.81	369	10	0	1173.9	1399	1110.2	879.4	1168.9	1452.1	2587	1627.6	1569.2	1296.7	High	High	High	High	High	High	High	High	High	High		10	0.049254	1146.28	1706.52	1.48875	0.574098
FALSE	High	Master Protein	P55060	CSE1L	Exportin-2 OS=Homo sapiens OX=9606 GN=CSE1L PE=1 SV=3	0	9.259	4	4	4	4	1	971	110.3	5.77	53	4	0	111.2	137.9	109.7	155.2	97.7	85.8	60	122.4	66.5	98.6	High	High	High	High	High	High	High	High	High	High		10	0.0492991	122.34	86.66	0.708354	-0.497458
FALSE	High	Master Protein	P62070	RRAS2	Ras-related protein R-Ras2 OS=Homo sapiens OX=9606 GN=RRAS2 PE=1 SV=1	0	16.968	25	5	6	4	1	204	23.4	6.01	202	5	1	279.3	328.4	389.2	242.3	358.5	261.8	231	190.8	250	297	High	High	High	High	High	High	High	High	High	High		10	0.0495512	319.54	246.12	0.770232	-0.376635
FALSE	High	Master Protein	P60866	RPS20	40S ribosomal protein S20 OS=Homo sapiens OX=9606 GN=RPS20 PE=1 SV=1	0	14.169	37	6	11	6	1	119	13.4	9.94	152	6	0	734.7	676.1	1097.6	952.2	1566.2	1286.8	1522.5	1419.4	1200.2	1692.4	High	High	High	High	High	High	High	High	High	High		10	0.0497597	1005.36	1424.26	1.41667	0.5025
FALSE	High	Master Protein	P09012	SNRPA	U1 small nuclear ribonucleoprotein A OS=Homo sapiens OX=9606 GN=SNRPA PE=1 SV=3	0	8.407	9	3	4	2	1	282	31.3	9.83	89	3	0	84.2	65.1	90.6	75.1	142.6	115.5	287.9	119.3	168.1	159.1	High	High	High	High	High	High	High	High	High	High		10	0.0501627	91.52	169.98	1.8573	0.893206
FALSE	High	Master Protein	Q12988	HSPB3	Heat shock protein beta-3 OS=Homo sapiens OX=9606 GN=HSPB3 PE=1 SV=2	0	14.141	36	5	7	5	1	150	17	6.02	163	5	0	1056.1	914.6	788.1	903.4	1103.3	735.4	740.1	434.5	859.4	875.5	High	High	High	High	High	High	High	High	High	High		10	0.0503767	953.1	728.98	0.764852	-0.386748
FALSE	High	Master Protein	Q86X76	NIT1	Deaminated glutathione amidase OS=Homo sapiens OX=9606 GN=NIT1 PE=1 SV=2	0	11.071	15	5	6	5	1	327	35.9	7.74	83	5	0	142.6	146.4	107.7	109.9	137.8	118.4	100.8	116.4	99.1	103.3	High	High	High	High	High	High	High	High	High	High		10	0.0506081	128.88	107.6	0.834885	-0.26035
FALSE	High	Master Protein	Q53S33	BOLA3	BolA-like protein 3 OS=Homo sapiens OX=9606 GN=BOLA3 PE=1 SV=1	0	12.294	46	5	5	5	1	107	12.1	9.64	58	5	0	179.6	119	142.7	79.3	146.6	180.4	260.8	172.1	197.6	147.1	High	High	High	High	High	High	High	High	High	High		10	0.0508345	133.44	191.6	1.43585	0.521906
FALSE	High	Master Protein	P0DOX8	Immunoglobulin lambda-1 light chain OS=Homo sapiens OX=9606 PE=1 SV=1	Immunoglobulin lambda-1 light chain OS=Homo sapiens OX=9606 PE=1 SV=1	0	32.242	44	7	20	3	1	216	22.8	6.76	371	7	3	603.2	766.2	575	658	816.1	843.8	686.8	956.7	1213.5	851.2	High	High	High	High	High	High	High	High	High	High		10	0.0509099	683.7	910.4	1.33158	0.413137
FALSE	High	Master Protein	Q9Y2G5	POFUT2	GDP-fucose protein O-fucosyltransferase 2 OS=Homo sapiens OX=9606 GN=POFUT2 PE=1 SV=3	0.002	3.128	4	2	2	2	1	429	49.9	6.6	22	2	0	56.3	78.9	53.6	66	79.8	36.7	43.6	54.5	51.7	64.7	High	High	High	High	High	High	High	High	High	High		10	0.0509345	66.92	50.24	0.750747	-0.413601
FALSE	High	Master Protein	O60884	DNAJA2	DnaJ homolog subfamily A member 2 OS=Homo sapiens OX=9606 GN=DNAJA2 PE=1 SV=1	0.001	7.074	5	2	2	2	1	412	45.7	6.48	77	2	0	18	17.7	21.3	28.5	37.6	35.5	29.8	46.7	28.6	40.8	High	High	High	High	High	High	High	High	High	High		10	0.0509729	24.62	36.28	1.4736	0.559344
FALSE	High	Master Protein	Q16658	FSCN1	Fascin OS=Homo sapiens OX=9606 GN=FSCN1 PE=1 SV=3	0	50.321	36	17	21	17	1	493	54.5	7.24	415	17	0	1223	1474.2	825	1854.6	1661.7	569.7	912.6	820.8	1380.2	791.1	High	High	High	High	High	High	High	High	High	High		10	0.0510081	1407.7	894.88	0.635704	-0.653574
FALSE	High	Master Protein	Q9Y696	CLIC4	Chloride intracellular channel protein 4 OS=Homo sapiens OX=9606 GN=CLIC4 PE=1 SV=4	0	38.265	56	12	17	12	1	253	28.8	5.59	278	12	0	782.4	772.4	617.2	684.2	862.2	632.9	502.3	544.7	558.5	764.6	High	High	High	High	High	High	High	High	High	High		10	0.0516519	743.68	600.6	0.807605	-0.308277
FALSE	High	Master Protein	O60237	PPP1R12B	Protein phosphatase 1 regulatory subunit 12B OS=Homo sapiens OX=9606 GN=PPP1R12B PE=1 SV=2	0	99.868	31	30	36	30	1	982	110.3	5.67	648	30	0	1764.4	1141.6	1300.6	1004	1311.4	1669.5	1889.4	1347.4	1662.3	1726.7	High	High	High	High	High	High	High	High	High	High		10	0.0519485	1304.4	1659.06	1.2719	0.34698
FALSE	High	Master Protein	Q14697	GANAB	Neutral alpha-glucosidase AB OS=Homo sapiens OX=9606 GN=GANAB PE=1 SV=3	0	28.091	15	11	12	11	1	944	106.8	6.14	172	11	0	373.2	629.1	365.7	535.7	318.2	292.6	210.9	298.1	323.7	364.8	High	High	High	High	High	High	High	High	High	High		10	0.0520296	444.38	298.02	0.670642	-0.576385
FALSE	High	Master Protein	P53582	METAP1	Methionine aminopeptidase 1 OS=Homo sapiens OX=9606 GN=METAP1 PE=1 SV=2	0	14.543	12	5	6	5	1	386	43.2	7.17	163	5	0	164	247	186.3	201.4	212	152.3	186.3	128.2	165.3	181.1	High	High	High	High	High	High	High	High	High	High		10	0.0522815	202.14	162.64	0.804591	-0.313673
FALSE	High	Master Protein	Q9Y2Z0	SUGT1	Protein SGT1 homolog OS=Homo sapiens OX=9606 GN=SUGT1 PE=1 SV=3	0	16.908	19	6	6	6	1	365	41	5.16	89	6	0	86.8	70.2	139.3	106.4	148	132.7	196	153.6	131.2	152.3	High	High	High	High	High	High	High	High	High	High		10	0.0527791	110.14	153.16	1.39059	0.475701
FALSE	High	Master Protein	P21281	ATP6V1B2	V-type proton ATPase subunit B, brain isoform OS=Homo sapiens OX=9606 GN=ATP6V1B2 PE=1 SV=3	0	11.494	5	3	3	3	1	511	56.5	5.81	81	3	0	145.2	150.6	130.9	154.8	134.4	124.3	113.6	131.9	133.6	139.7	High	High	High	High	High	High	High	High	High	High		10	0.0530981	143.18	128.62	0.89831	-0.154715
FALSE	High	Master Protein	Q9H4A3	WNK1	Serine/threonine-protein kinase WNK1 OS=Homo sapiens OX=9606 GN=WNK1 PE=1 SV=2	0.001	6.982	1	3	3	3	1	2382	250.6	6.34	56	3	0	33	50.8	49.2	37.6	35.2	60.3	76.2	44.1	45.1	58.6	High	High	High	High	High	High	High	High	High	High		10	0.0534452	41.16	56.86	1.38144	0.466171
FALSE	High	Master Protein	P29692	EEF1D	Elongation factor 1-delta OS=Homo sapiens OX=9606 GN=EEF1D PE=1 SV=5	0	27.643	32	7	14	6	1	281	31.1	5.01	393	7	1	318.9	291	399.1	324.6	356	368.1	500.8	315.4	508.7	493.5	High	High	High	High	High	High	High	High	High	High		10	0.0539041	337.92	437.3	1.29409	0.371942
FALSE	High	Master Protein	O75339	CILP	Cartilage intermediate layer protein 1 OS=Homo sapiens OX=9606 GN=CILP PE=1 SV=4	0	7.277	3	2	2	2	1	1184	132.5	8.41	65	2	0	38.7	65	80.2	42.8	64	37.6	38.6	25.1	51.9	38.8	High	High	High	High	High	High	High	High	High	High		10	0.0546809	58.14	38.4	0.660475	-0.598425
FALSE	High	Master Protein	Q15436	SEC23A	Protein transport protein Sec23A OS=Homo sapiens OX=9606 GN=SEC23A PE=1 SV=2	0	21.152	13	8	8	8	1	765	86.1	7.08	140	8	0	332.2	371.3	328.9	480	297.7	203	176.9	376.1	225.9	292.5	High	High	High	High	High	High	High	High	High	High		10	0.0556278	362.02	254.88	0.70405	-0.506251
FALSE	High	Master Protein	P19404	NDUFV2	NADH dehydrogenase [ubiquinone] flavoprotein 2, mitochondrial OS=Homo sapiens OX=9606 GN=NDUFV2 PE=1 SV=2	0	24.739	37	10	12	10	1	249	27.4	8.06	118	10	0	615.5	460.7	654.5	469.9	688.3	618.8	698.6	916.9	683.9	741.7	High	High	High	High	High	High	High	High	High	High		10	0.0560573	577.78	731.98	1.26688	0.341284
FALSE	High	Master Protein	O60925	PFDN1	Prefoldin subunit 1 OS=Homo sapiens OX=9606 GN=PFDN1 PE=1 SV=2	0	6.121	21	3	3	3	1	122	14.2	6.81	60	3	0	97.2	56.7	65.8	49.6	88.3	124.3	117.3	120.9	104.7	59	High	High	High	High	High	High	High	High	High	High		10	0.056154	71.52	105.24	1.47148	0.557265
FALSE	High	Master Protein	Q9Y450	HBS1L	HBS1-like protein OS=Homo sapiens OX=9606 GN=HBS1L PE=1 SV=1	0	10.166	6	3	3	3	1	684	75.4	6.61	92	3	0	176	231.1	174.2	199.7	223.2	217	399.7	226.4	279.9	268	High	High	High	High	High	High	High	High	High	High		10	0.0561862	200.84	278.2	1.38518	0.470076
FALSE	High	Master Protein	P56556	NDUFA6	NADH dehydrogenase [ubiquinone] 1 alpha subcomplex subunit 6 OS=Homo sapiens OX=9606 GN=NDUFA6 PE=1 SV=4	0	5.658	21	2	2	2	1	128	15.1	9.98	44	2	0	108.7	46	101.4	56.6	108.9	76.7	137	188.3	151.7	122	High	High	High	High	High	High	High	High	High	High		10	0.0565959	84.32	135.14	1.6027	0.680508
FALSE	High	Master Protein	Q8N3J5	PPM1K	Protein phosphatase 1K, mitochondrial OS=Homo sapiens OX=9606 GN=PPM1K PE=1 SV=1	0	13.599	13	4	5	4	1	372	41	6.74	142	4	0	160.1	111.3	121.8	128.2	87.6	164.8	186	198.4	123.6	139.4	High	High	High	High	High	High	High	High	High	High		10	0.0568642	121.8	162.44	1.33366	0.415393
FALSE	High	Master Protein	P53396	ACLY	ATP-citrate synthase OS=Homo sapiens OX=9606 GN=ACLY PE=1 SV=3	0	9.953	5	5	5	5	1	1101	120.8	7.33	27	5	0	85.7	154.2	92.7	173.6	106.6	77.9	50.4	102.1	89.4	76.6	High	High	High	High	High	High	High	High	High	High		10	0.0568695	122.56	79.28	0.646867	-0.628459
FALSE	High	Master Protein	Q9NR45	NANS	Sialic acid synthase OS=Homo sapiens OX=9606 GN=NANS PE=1 SV=2	0	23.141	33	10	11	10	1	359	40.3	6.74	76	10	0	540.5	563.3	484.4	481.1	495.9	689.9	640.5	440.6	684.7	828.1	High	High	High	High	High	High	High	High	High	High		10	0.0569672	513.04	656.76	1.28013	0.356295
FALSE	High	Master Protein	P53602	MVD	Diphosphomevalonate decarboxylase OS=Homo sapiens OX=9606 GN=MVD PE=1 SV=1	0.001	6.702	9	3	3	3	1	400	43.4	7.23	48	3	0	36.7	40.7	36.4	44.7	50.4	38.4	32	28.6	32.2	40	High	High	High	High	High	High	High	High	High	High		10	0.0569718	41.78	34.24	0.819531	-0.28713
FALSE	High	Master Protein	Q6P587	FAHD1	Acylpyruvase FAHD1, mitochondrial OS=Homo sapiens OX=9606 GN=FAHD1 PE=1 SV=2	0	10.823	23	5	5	5	1	224	24.8	7.39	101	5	0	158	123.3	168.8	80.3	126.1	198.8	182.5	218.2	129	168.2	High	High	High	High	High	High	High	High	High	High		10	0.0572106	131.3	179.34	1.36588	0.44983
FALSE	High	Master Protein	Q7Z6K5	ARPIN	Arpin OS=Homo sapiens OX=9606 GN=ARPIN PE=1 SV=1	0	9.031	17	4	4	4	1	226	24.9	5.83	56	4	0	87.8	85.4	134.5	100.9	153	139.4	233.2	130.5	140.4	175.3	High	High	High	High	High	High	High	High	High	High		10	0.0577864	112.32	163.76	1.45798	0.543968
FALSE	High	Master Protein	P01031	C5	Complement C5 OS=Homo sapiens OX=9606 GN=C5 PE=1 SV=4	0	44.763	11	17	18	17	1	1676	188.2	6.52	267	17	0	824.7	1172.5	570	905.4	756	738.5	390.8	424.6	783.6	467.7	High	High	High	High	High	High	High	High	High	High		10	0.058181	845.72	561.04	0.663387	-0.592076
FALSE	High	Master Protein	P55786	NPEPPS	Puromycin-sensitive aminopeptidase OS=Homo sapiens OX=9606 GN=NPEPPS PE=1 SV=2	0	66.97	25	24	27	24	1	919	103.2	5.72	457	24	0	1995.5	1781.3	1232	1927.7	1431.6	1161.9	862	1717	1215.8	1199.6	High	High	High	High	High	High	High	High	High	High		10	0.0593825	1673.62	1231.26	0.735687	-0.442837
FALSE	High	Master Protein	P09661	SNRPA1	U2 small nuclear ribonucleoprotein A' OS=Homo sapiens OX=9606 GN=SNRPA1 PE=1 SV=2	0	11.352	15	3	4	3	1	255	28.4	8.62	151	3	0	87	86.6	114.6	100.9	142.2	143.2	249.9	109.6	137.4	180.4	High	High	High	High	High	High	High	High	High	High		10	0.05951	106.26	164.1	1.54433	0.626977
FALSE	High	Master Protein	Q99471	PFDN5	Prefoldin subunit 5 OS=Homo sapiens OX=9606 GN=PFDN5 PE=1 SV=2	0	9.877	16	3	3	3	1	154	17.3	6.33	78	3	0	62.4	57.3	88	62.2	94	109.3	93	105.9	84.3	77.7	High	High	High	High	High	High	High	High	High	High		10	0.0595361	72.78	94.04	1.29211	0.369732
FALSE	High	Master Protein	Q99598	TSNAX	Translin-associated protein X OS=Homo sapiens OX=9606 GN=TSNAX PE=1 SV=1	0.001	4.785	9	2	2	2	1	290	33.1	6.55	40	2	0	27.5	26.8	26.7	22.6	24.7	33.3	30.6	23.5	36.6	30	High	High	High	High	High	High	High	High	High	High		10	0.0596804	25.66	30.8	1.20031	0.263409
FALSE	High	Master Protein	P28482	MAPK1	Mitogen-activated protein kinase 1 OS=Homo sapiens OX=9606 GN=MAPK1 PE=1 SV=3	0	19.169	25	7	8	6	1	360	41.4	6.98	81	7	1	454.6	570.9	517	778.9	523.6	417.1	429.9	459.3	410.5	494.9	High	High	High	High	High	High	High	High	High	High		10	0.0597234	569	442.34	0.777399	-0.363273
FALSE	High	Master Protein	P55036	PSMD4	26S proteasome non-ATPase regulatory subunit 4 OS=Homo sapiens OX=9606 GN=PSMD4 PE=1 SV=1	0	25.7	24	7	8	7	1	377	40.7	4.79	209	7	0	64.6	64.5	92.5	82.4	118.6	92.5	137.2	125.2	104.1	104.9	High	High	High	High	High	High	High	High	High	High		10	0.0598047	84.52	112.78	1.33436	0.416147
FALSE	High	Master Protein	P20042	EIF2S2	Eukaryotic translation initiation factor 2 subunit 2 OS=Homo sapiens OX=9606 GN=EIF2S2 PE=1 SV=2	0	17.957	24	6	6	6	1	333	38.4	5.8	134	6	0	112.2	95.3	135	111.5	202.6	150.4	184.9	183	181.1	175.7	High	High	High	High	High	High	High	High	High	High		10	0.0598129	131.32	175.02	1.33277	0.414433
FALSE	High	Master Protein	P04066	FUCA1	Tissue alpha-L-fucosidase OS=Homo sapiens OX=9606 GN=FUCA1 PE=1 SV=4	0.003	2.888	3	2	2	2	1	466	53.7	6.84	42	2	0	177	236.4	193.2	231.9	131.7	146.3	111.4	144.8	184.7	135.6	High	High	High	High	High	High	High	High	High	High		10	0.0598192	194.04	144.56	0.745001	-0.424686
FALSE	High	Master Protein	Q15435	PPP1R7	Protein phosphatase 1 regulatory subunit 7 OS=Homo sapiens OX=9606 GN=PPP1R7 PE=1 SV=1	0	38.866	31	13	15	13	1	360	41.5	4.91	360	13	0	359.2	345.4	445.8	344	532.3	518	562.8	424.9	468.1	541	High	High	High	High	High	High	High	High	High	High		10	0.0600847	405.34	502.96	1.24083	0.311311
FALSE	High	Master Protein	Q5JRX3	PITRM1	Presequence protease, mitochondrial OS=Homo sapiens OX=9606 GN=PITRM1 PE=1 SV=3	0	51.369	19	18	20	18	1	1037	117.3	6.92	388	18	0	942.5	1967.7	1257.2	1873.6	606.9	819.1	495.9	807.3	631	907.7	High	High	High	High	High	High	High	High	High	High		10	0.0600877	1329.58	732.2	0.5507	-0.860661
FALSE	High	Master Protein	P16403	HIST1H1C	Histone H1.2 OS=Homo sapiens OX=9606 GN=HIST1H1C PE=1 SV=2	0	71.66	59	22	56	9	1	213	21.4	10.93	709	22	0	1509.8	1692.6	1382.2	1356.6	2089	2025	2927.2	1405.6	2243.3	3065.9	High	High	High	High	High	High	High	High	High	High		10	0.0603546	1606.04	2333.4	1.45289	0.538926
FALSE	High	Master Protein	Q14669	TRIP12	E3 ubiquitin-protein ligase TRIP12 OS=Homo sapiens OX=9606 GN=TRIP12 PE=1 SV=1	0.001	6.73	2	3	3	3	1	1992	220.3	8.48	59	3	0	12.6	18.3	16.6	15.8	18.7	21.3	36.4	14.7	22	33.3	High	High	High	High	High	High	High	High	High	High		10	0.0603755	16.4	25.54	1.55732	0.639063
FALSE	High	Master Protein	Q8NFW8	CMAS	N-acylneuraminate cytidylyltransferase OS=Homo sapiens OX=9606 GN=CMAS PE=1 SV=2	0	20.401	18	7	8	7	1	434	48.3	7.93	146	7	0	426.8	491.8	375	610	401	293.1	297.2	408.3	326.1	427	High	High	High	High	High	High	High	High	High	High		10	0.0604189	460.92	350.34	0.760089	-0.395761
FALSE	High	Master Protein	Q14767	LTBP2	Latent-transforming growth factor beta-binding protein 2 OS=Homo sapiens OX=9606 GN=LTBP2 PE=1 SV=3	0	119.135	24	35	59	34	1	1821	194.9	5.19	1617	35	1	750.9	2269.1	1672.8	2153.7	3570.8	626.7	767.7	757.6	1895.5	752.1	High	High	High	High	High	High	High	High	High	High	Oxidation [P765]	10	0.0606855	2083.46	959.92	0.460734	-1.118
FALSE	High	Master Protein	P23434	GCSH	Glycine cleavage system H protein, mitochondrial OS=Homo sapiens OX=9606 GN=GCSH PE=1 SV=2	0	12.76	17	2	5	2	1	173	18.9	4.88	184	2	0	63.4	60.1	92.2	37.8	66.7	78.5	137	143.4	102.1	59.7	High	High	High	High	High	High	High	High	High	High		10	0.060786	64.04	104.14	1.62617	0.701479
FALSE	High	Master Protein	P68400	CSNK2A1	Casein kinase II subunit alpha OS=Homo sapiens OX=9606 GN=CSNK2A1 PE=1 SV=1	0	15.276	16	5	5	5	1	391	45.1	7.74	122	5	0	263.2	286.9	280.5	219.1	263.4	199.6	202.1	163.8	257.9	255	High	High	High	High	High	High	High	High	High	High		10	0.0608025	262.62	215.68	0.821263	-0.284084
FALSE	High	Master Protein	P02144	MB	Myoglobin OS=Homo sapiens OX=9606 GN=MB PE=1 SV=2	0	127.599	95	24	242	23	1	154	17.2	7.68	2626	24	1	23874.4	12633.5	17925.7	10727.5	20136.4	27888.6	30225.9	17185.4	22463.8	23593.8	High	High	High	High	High	High	High	High	High	High	Oxidation [P38; P121; K134]	10	0.0608299	17059.5	24271.5	1.42276	0.508688
FALSE	High	Master Protein	P57772	EEFSEC	Selenocysteine-specific elongation factor OS=Homo sapiens OX=9606 GN=EEFSEC PE=1 SV=4	0	17.774	14	7	7	7	1	596	65.3	8.35	121	7	0	301	266.6	235.9	269.2	210.5	173.5	159.7	177.7	194.4	283.5	High	High	High	High	High	High	High	High	High	High		10	0.0608345	256.64	197.76	0.770574	-0.375995
FALSE	High	Master Protein	P14735	DIE	Insulin-degrading enzyme OS=Homo sapiens OX=9606 GN=IDE PE=1 SV=4	0	12.937	6	6	6	6	1	1019	117.9	6.61	65	6	0	166.8	187.5	166.9	202.4	139.1	118.2	98.7	185.1	128.8	136.4	High	High	High	High	High	High	High	High	High	High		10	0.0609065	172.54	133.44	0.773386	-0.37074
FALSE	High	Master Protein	P20930	FLG	Filaggrin OS=Homo sapiens OX=9606 GN=FLG PE=1 SV=3	0.001	6.653	1	2	2	2	1	4061	434.9	9.25	67	2	0	28.8	21.7	30.9	63	33.9	15.9	33.4	8.7	12.9	17.3	High	High	High	High	High	High	High	High	High	High		10	0.061054	35.66	17.64	0.494672	-1.01546
FALSE	High	Master Protein	P06454	PTMA	Prothymosin alpha OS=Homo sapiens OX=9606 GN=PTMA PE=1 SV=2	0	10.294	14	3	4	3	1	111	12.2	3.78	94	3	0	81.3	53.7	80.7	59.4	78.2	107.2	166.2	73.4	119.6	78.7	High	High	High	High	High	High	High	High	High	High		10	0.0619583	70.66	109.02	1.54288	0.625627
FALSE	High	Master Protein	Q969G5	CAVIN3	Caveolae-associated protein 3 OS=Homo sapiens OX=9606 GN=CAVIN3 PE=1 SV=3	0	6.014	10	2	3	2	1	261	27.7	6.43	42	2	0	36.7	59.5	52.2	62	63.4	88	212.4	73.6	83.6	98.7	High	High	High	High	High	High	High	High	High	High		10	0.0620909	54.76	111.26	2.03178	1.02274
FALSE	High	Master Protein	Q8WZA0	LZIC	Protein LZIC OS=Homo sapiens OX=9606 GN=LZIC PE=1 SV=1	0	11.851	25	5	5	5	1	190	21.5	4.94	72	5	0	431.4	306.7	459.2	298.8	438.9	553.4	667	351.3	582.7	471.7	High	High	High	High	High	High	High	High	High	High		10	0.0621717	387	525.22	1.35716	0.440588
FALSE	High	Master Protein	P17612	PRKACA	cAMP-dependent protein kinase catalytic subunit alpha OS=Homo sapiens OX=9606 GN=PRKACA PE=1 SV=2	0	32.327	30	14	17	14	1	351	40.6	8.79	98	14	0	1019.3	1312.9	1029.6	1513.5	978.5	734.9	571.7	1277.5	756.2	802.1	High	High	High	High	High	High	High	High	High	High		10	0.0622693	1170.76	828.48	0.707643	-0.498907
FALSE	High	Master Protein	Q3LXA3	TKFC	Triokinase/FMN cyclase OS=Homo sapiens OX=9606 GN=TKFC PE=1 SV=2	0	14.411	9	5	5	5	1	575	58.9	7.49	124	5	0	132.2	115.8	120.7	130.4	112.5	109.9	99.4	116.8	116.8	113.8	High	High	High	High	High	High	High	High	High	High		10	0.0623754	122.32	111.34	0.910235	-0.135688
FALSE	High	Master Protein	O14618	CCS	Copper chaperone for superoxide dismutase OS=Homo sapiens OX=9606 GN=CCS PE=1 SV=1	0	9.441	14	4	4	4	1	274	29	5.58	68	4	0	65.6	67.7	77	74.8	83.1	115.1	104.4	64.7	108.5	82.4	High	High	High	High	High	High	High	High	High	High		10	0.0624688	73.64	95.02	1.29033	0.367742
FALSE	High	Master Protein	P40925	MDH1	Malate dehydrogenase, cytoplasmic OS=Homo sapiens OX=9606 GN=MDH1 PE=1 SV=4	0	113.404	57	24	84	24	1	334	36.4	7.36	1309	24	0	4135	3435	2812.9	4136.6	2969.5	2883.9	2423.4	3061.5	2654.5	3132.3	High	High	High	High	High	High	High	High	High	High	Oxidation [P132]	10	0.0630639	3497.8	2831.12	0.8094	-0.305075
FALSE	High	Master Protein	Q04917	YWHAH	14-3-3 protein eta OS=Homo sapiens OX=9606 GN=YWHAH PE=1 SV=4	0	45.177	50	16	30	13	1	246	28.2	4.84	347	16	1	1017.8	1019.4	913.3	1007.3	1097.2	838.4	900.4	777.9	992.8	992.3	High	High	High	High	High	High	High	High	High	High		10	0.0637274	1011	900.36	0.890564	-0.167209
FALSE	High	Master Protein	P52948	NUP98	Nuclear pore complex protein Nup98-Nup96 OS=Homo sapiens OX=9606 GN=NUP98 PE=1 SV=4	0.001	4.324	1	2	2	2	1	1817	197.5	6.4	0	2	0	21	26	33.5	34.1	38.1	38.2	33.7	39.7	52	36.5	High	High	High	High	High	High	High	High	High	High	Oxidation [P522; P526]	10	0.0639514	30.54	40.02	1.31041	0.390021
FALSE	High	Master Protein	P52209	PGD	6-phosphogluconate dehydrogenase, decarboxylating OS=Homo sapiens OX=9606 GN=PGD PE=1 SV=3	0	44.107	25	12	14	12	1	483	53.1	7.23	383	12	0	742.4	833.9	512	787.9	630.4	594.4	345.5	656.8	520.9	549.7	High	High	High	High	High	High	High	High	High	High		10	0.0641235	701.32	533.46	0.760651	-0.394693
FALSE	High	Master Protein	P60891	PRPS1	Ribose-phosphate pyrophosphokinase 1 OS=Homo sapiens OX=9606 GN=PRPS1 PE=1 SV=2	0.001	6.782	10	3	4	3	1	318	34.8	6.98	48	3	0	292.5	561.8	354.9	527	317.7	328.2	181.6	317.5	295.5	270.7	High	High	High	High	High	High	High	High	High	High		10	0.0642592	410.78	278.7	0.678465	-0.559653
FALSE	High	Master Protein	Q9UBW8	COPS7A	COP9 signalosome complex subunit 7a OS=Homo sapiens OX=9606 GN=COPS7A PE=1 SV=1	0	12.097	19	5	6	5	1	275	30.3	8.22	64	5	0	132.6	90.7	118.9	142.3	150.4	179.6	144.6	246.3	139.5	160.6	High	High	High	High	High	High	High	High	High	High		10	0.0646025	126.98	174.12	1.37124	0.455481
FALSE	High	Master Protein	Q9GZV1	ANKRD2	Ankyrin repeat domain-containing protein 2 OS=Homo sapiens OX=9606 GN=ANKRD2 PE=1 SV=3	0	50.71	47	16	28	16	1	360	39.8	6.09	440	16	0	844.4	596.1	1311.9	646.5	575.6	2206.9	1097	1110	1011.7	2950.2	High	High	High	High	High	High	High	High	High	High		10	0.0647047	794.9	1675.16	2.10738	1.07545
FALSE	High	Master Protein	P09668	CTSH	Pro-cathepsin H OS=Homo sapiens OX=9606 GN=CTSH PE=1 SV=4	0	10.02	10	3	3	3	1	335	37.4	8.07	55	3	0	80.3	110.3	92.9	90.7	70.6	200.2	286.4	114.1	140.8	88.4	High	High	High	High	High	High	High	High	High	High		10	0.0647585	88.96	165.98	1.86578	0.899781
FALSE	High	Master Protein	O95208	EPN2	Epsin-2 OS=Homo sapiens OX=9606 GN=EPN2 PE=1 SV=3	0	8.536	9	4	4	4	1	641	68.4	7.52	68	4	0	13.7	18.2	14.3	19	20.8	15	37.2	32.4	24.9	21.2	High	High	High	High	High	High	High	High	High	High		10	0.0648909	17.2	26.14	1.51977	0.603851
FALSE	High	Master Protein	Q86YB7	ECHDC2	Enoyl-CoA hydratase domain-containing protein 2, mitochondrial OS=Homo sapiens OX=9606 GN=ECHDC2 PE=1 SV=2	0	9.719	17	5	5	5	1	292	31.1	8.72	89	5	0	141.4	69.3	111.7	66.4	69.7	140.9	160	161.1	87.4	125.1	High	High	High	High	High	High	High	High	High	High		10	0.0654448	91.7	134.9	1.4711	0.556897
FALSE	High	Master Protein	P36957	DLST	Dihydrolipoyllysine-residue succinyltransferase component of 2-oxoglutarate dehydrogenase complex, mitochondrial OS=Homo sapiens OX=9606 GN=DLST PE=1 SV=4	0	44.221	38	16	23	16	1	453	48.7	8.95	425	16	0	1096.5	1065.4	1650.1	915.3	1075.1	1573.9	1475.9	2150.5	1260	1440.4	High	High	High	High	High	High	High	High	High	High		10	0.0660926	1160.48	1580.14	1.36163	0.445331
FALSE	High	Master Protein	Q08431	MFGE8	Lactadherin OS=Homo sapiens OX=9606 GN=MFGE8 PE=1 SV=3	0	10.902	11	4	4	4	1	387	43.1	8.15	100	4	0	134.7	215.1	171.1	250.9	294.9	87.9	85	176.2	200.9	127.6	High	High	High	High	High	High	High	High	High	High		10	0.0664061	213.34	135.52	0.63523	-0.654649
FALSE	High	Master Protein	Q9HC36	MRM3	rRNA methyltransferase 3, mitochondrial OS=Homo sapiens OX=9606 GN=MRM3 PE=1 SV=2	0	7.766	5	2	2	2	1	420	47	8.73	71	2	0	20.6	21.3	29.7	33.6	24.8	39.4	42.6	80.3	34.4	31.2	High	High	High	High	High	High	High	High	High	High		10	0.0669835	26	45.58	1.75308	0.809889
FALSE	High	Master Protein	P27694	RPA1	Replication protein A 70 kDa DNA-binding subunit OS=Homo sapiens OX=9606 GN=RPA1 PE=1 SV=2	0	11.157	6	3	5	3	1	616	68.1	7.21	103	3	0	27.5	37.3	31.5	43.2	43.6	53.1	45.5	56.9	47.7	33.7	High	High	High	High	High	High	High	High	High	High		10	0.0669938	36.62	47.38	1.29383	0.371646
FALSE	High	Master Protein	Q9UI09	NDUFA12	NADH dehydrogenase [ubiquinone] 1 alpha subcomplex subunit 12 OS=Homo sapiens OX=9606 GN=NDUFA12 PE=1 SV=1	0	5.951	24	2	2	2	1	145	17.1	9.63	70	2	0	92.7	44.2	71.4	49.4	94.6	73.1	97.2	139.2	90.1	116.9	High	High	High	High	High	High	High	High	High	High		10	0.0670425	70.46	103.3	1.46608	0.551964
FALSE	High	Master Protein	P00387	CYB5R3	NADH-cytochrome b5 reductase 3 OS=Homo sapiens OX=9606 GN=CYB5R3 PE=1 SV=3	0	11.013	16	3	3	3	1	301	34.2	7.59	105	3	0	44.5	48.5	29.1	64.8	64.3	38.4	16.7	38.8	26.9	43.1	High	High	High	High	High	High	High	High	High	High	Oxidation [P186]	10	0.0671045	50.24	32.78	0.652468	-0.616021
FALSE	High	Master Protein	Q8IUX7	AEBP1	Adipocyte enhancer-binding protein 1 OS=Homo sapiens OX=9606 GN=AEBP1 PE=1 SV=1	0	44.208	18	16	19	16	1	1158	130.8	5.11	328	16	0	238.2	1648.5	970	801.7	2069.6	172.4	435.2	178.9	897.7	357.1	High	High	High	High	High	High	High	High	High	High	Oxidation [P75]	10	0.0673252	1145.6	408.26	0.356372	-1.48854
FALSE	High	Master Protein	Q15428	SF3A2	Splicing factor 3A subunit 2 OS=Homo sapiens OX=9606 GN=SF3A2 PE=1 SV=2	0	8.228	5	2	2	2	1	464	49.2	9.64	137	2	0	22.5	20.9	25.4	30.6	38.7	26.4	55.2	39.2	34.4	44.3	High	High	High	High	High	High	High	High	High	High		10	0.0673738	27.62	39.9	1.44461	0.530675
FALSE	High	Master Protein	P27169	PON1	Serum paraoxonase/arylesterase 1 OS=Homo sapiens OX=9606 GN=PON1 PE=1 SV=3	0.001	4.442	5	2	2	2	1	355	39.7	5.22	47	2	0	10.7	15	14.6	28	20.8	5.2	9.9	12.1	16.4	7.9	High	High	High	High	High	High	High	High	High	High		10	0.0678158	17.82	10.3	0.578002	-0.790853
FALSE	High	Master Protein	Q09666	Neuroblast differentiation-associated protein AHNAK,AHNAK	Neuroblast differentiation-associated protein AHNAK OS=Homo sapiens OX=9606 GN=AHNAK PE=1 SV=2	0	780.197	67	229	312	229	1	5890	628.7	6.15	5401	229	0	15700.8	19622.6	21998	22297.9	18162	22773.5	33471.2	18691.4	25594.1	25895.8	High	High	High	High	High	High	High	High	High	High	Oxidation [P2187; P5409; P7100; P7100; P14052; P14052; P15698; P15698]	10	0.0679624	19556.3	25285.2	1.29295	0.370663
FALSE	High	Master Protein	Q9H993	Protein-glutamate O-methyltransferase,ARMT1	Protein-glutamate O-methyltransferase OS=Homo sapiens OX=9606 GN=ARMT1 PE=1 SV=1	0	6.082	7	3	3	3	1	441	51.1	5.76	34	3	0	247.7	219.2	149.9	226	189.7	157.9	116.8	213.1	141.9	158.9	High	High	High	High	High	High	High	High	High	High		10	0.0681713	206.5	157.72	0.763777	-0.388776
FALSE	High	Master Protein	P49908	Selenoprotein P,SELENOP	Selenoprotein P OS=Homo sapiens OX=9606 GN=SELENOP PE=1 SV=3	0.001	4.806	5	2	2	2	1	381	43.2	7.87	44	2	0	126.8	173.8	69.8	151.5	162.7	75.3	121.3	49.4	124.2	60.2	High	High	High	High	High	High	High	High	High	High		10	0.0684362	136.92	86.08	0.628688	-0.669583
FALSE	High	Master Protein	P04003	C4b-binding protein alpha chain,C4BPA	C4b-binding protein alpha chain OS=Homo sapiens OX=9606 GN=C4BPA PE=1 SV=2	0	38.498	30	14	16	14	1	597	67	7.3	264	14	0	731.5	1439.1	409.9	1081.6	374.7	614.9	248.3	336.9	273.1	318.6	High	High	High	High	High	High	High	High	High	High		10	0.0687126	807.36	358.36	0.443866	-1.1718
FALSE	High	Master Protein	Q13126	S-methyl-5'-thioadenosine phosphorylase,MTAP	S-methyl-5'-thioadenosine phosphorylase OS=Homo sapiens OX=9606 GN=MTAP PE=1 SV=2	0	6.166	14	3	3	3	1	283	31.2	7.18	32	3	0	73.6	48.8	42.9	35.4	61.1	73.5	66.4	58.2	72.7	67.7	High	High	High	High	High	High	High	High	High	High		10	0.0690136	52.36	67.7	1.29297	0.370691
FALSE	High	Master Protein	P16083	Ribosyldihydronicotinamide dehydrogenase [quinone],NQO2	Ribosyldihydronicotinamide dehydrogenase [quinone] OS=Homo sapiens OX=9606 GN=NQO2 PE=1 SV=5	0	22.365	33	6	6	6	1	231	25.9	6.29	182	6	0	344.8	312.7	327.4	44.6	393.2	177.9	131.3	111.4	193.9	144.6	High	High	High	High	High	High	High	High	High	High		10	0.0693781	284.54	151.82	0.533563	-0.90627
FALSE	High	Master Protein	P19367	Hexokinase-1,HK1	Hexokinase-1 OS=Homo sapiens OX=9606 GN=HK1 PE=1 SV=3	0	90.385	34	30	35	28	1	917	102.4	6.8	803	30	2	1791.2	2222.5	1901.7	3123.3	2384.2	1230.8	942.5	2714	747.9	1411.8	High	High	High	High	High	High	High	High	High	High		10	0.0696853	2284.58	1409.4	0.616919	-0.696848
FALSE	High	Master Protein	P02746	Complement C1q subcomponent subunit B,C1QB	Complement C1q subcomponent subunit B OS=Homo sapiens OX=9606 GN=C1QB PE=1 SV=3	0	15.349	21	5	5	5	1	253	26.7	8.63	122	5	0	258.5	353.6	202.3	282	209.2	152.4	121.7	222.8	269.6	102.4	High	High	High	High	High	High	High	High	High	High		10	0.0702547	261.12	173.78	0.665518	-0.587451
FALSE	High	Master Protein	Q96PK6	RNA-binding protein 14,RBM14	RNA-binding protein 14 OS=Homo sapiens OX=9606 GN=RBM14 PE=1 SV=2	0	7.542	2	2	2	2	1	669	69.4	9.67	55	2	0	50.3	46.8	59.2	72.7	72.3	65.2	96.1	64.5	73	100.3	High	High	High	High	High	High	High	High	High	High		10	0.0705948	60.26	79.82	1.32459	0.40555
FALSE	High	Master Protein	Q9Y6I3	Epsin-1,EPN1	Epsin-1 OS=Homo sapiens OX=9606 GN=EPN1 PE=1 SV=2	0.001	4.827	3	2	3	2	1	576	60.3	4.83	50	2	0	41.7	37.6	51.1	48.7	71	64.7	81.5	74.1	55	55.6	High	High	High	High	High	High	High	High	High	High		10	0.0707226	50.02	66.18	1.32307	0.40389
FALSE	High	Master Protein	P61604	10 kDa heat shock protein, mitochondrial,HSPE1	10 kDa heat shock protein, mitochondrial OS=Homo sapiens OX=9606 GN=HSPE1 PE=1 SV=2	0	33.881	85	12	24	12	1	102	10.9	8.92	349	12	0	1204.5	1497.8	1520.3	827.4	993.7	1582.1	2111.9	1761.2	1802.6	1069.7	High	High	High	High	High	High	High	High	High	High		10	0.0707597	1208.74	1665.5	1.37788	0.462451
FALSE	High	Master Protein	P10599	Thioredoxin,TXN	Thioredoxin OS=Homo sapiens OX=9606 GN=TXN PE=1 SV=3	0	14.055	43	5	8	5	1	105	11.7	4.92	114	5	0	601.7	541.4	486.5	471.6	552.8	723	1012.2	561.5	851.6	504.9	High	High	High	High	High	High	High	High	High	High		10	0.0711198	530.8	730.64	1.37649	0.460992
FALSE	High	Master Protein	Q16527	Cysteine and glycine-rich protein 2,CSRP2	Cysteine and glycine-rich protein 2 OS=Homo sapiens OX=9606 GN=CSRP2 PE=1 SV=3	0	9.108	21	3	3	3	1	193	20.9	8.62	45	3	0	192.4	164.2	99.6	142.6	208.3	207.6	315.3	168.8	215.6	220.8	High	High	High	High	High	High	High	High	High	High		10	0.0711578	161.42	225.62	1.39772	0.483076
FALSE	High	Master Protein	Q9H8Y8	Golgi reassembly-stacking protein 2,GORASP2	Golgi reassembly-stacking protein 2 OS=Homo sapiens OX=9606 GN=GORASP2 PE=1 SV=3	0	5.894	9	3	3	3	1	452	47.1	4.82	39	3	0	23.1	23.3	31.7	29.7	56.1	50.7	41.7	76.4	40.8	46.9	High	High	High	High	High	High	High	High	High	High		10	0.0714501	32.78	51.3	1.56498	0.646143
FALSE	High	Master Protein	Q9UN86	Ras GTPase-activating protein-binding protein 2,G3BP2	Ras GTPase-activating protein-binding protein 2 OS=Homo sapiens OX=9606 GN=G3BP2 PE=1 SV=2	0	6.382	5	2	3	2	1	482	54.1	5.55	39	2	0	28.8	29.8	30	18.1	34.3	33.2	43.9	26.7	37.3	44.6	High	High	High	High	High	High	High	High	High	High		10	0.0716762	28.2	37.14	1.31702	0.397279
FALSE	High	Master Protein	Q00577	Transcriptional activator protein Pur-alpha,PURA	Transcriptional activator protein Pur-alpha OS=Homo sapiens OX=9606 GN=PURA PE=1 SV=2	0	37.238	44	13	15	12	1	322	34.9	6.44	226	13	1	700.3	581	903.9	697.6	1018.1	1039.2	1066.3	917.2	784.3	1303.5	High	High	High	High	High	High	High	High	High	High		10	0.0724844	780.18	1022.1	1.31008	0.389657
FALSE	High	Master Protein	Q9Y5L4	Mitochondrial import inner membrane translocase subunit Tim13,TIMM13	Mitochondrial import inner membrane translocase subunit Tim13 OS=Homo sapiens OX=9606 GN=TIMM13 PE=1 SV=1	0	14.158	42	4	6	4	1	95	10.5	8.18	157	4	0	158.2	112.5	193	101.8	158.2	180.5	332.3	241.7	219.6	133.5	High	High	High	High	High	High	High	High	High	High		10	0.072955	144.74	221.52	1.53047	0.613973
FALSE	High	Master Protein	P13671	Complement component C6,C6	Complement component C6 OS=Homo sapiens OX=9606 GN=C6 PE=1 SV=3	0	32.307	10	11	12	11	1	934	104.7	6.76	217	11	0	452.2	634.8	347.7	508.1	620.7	462.5	285.9	209.5	513.5	270.6	High	High	High	High	High	High	High	High	High	High		10	0.0731602	512.7	348.4	0.67954	-0.55737
FALSE	High	Master Protein	P08603	Complement factor H,CFH	Complement factor H OS=Homo sapiens OX=9606 GN=CFH PE=1 SV=4	0	138.036	41	45	55	39	1	1231	139	6.61	842	45	6	2156.1	2734	1439.5	3519.5	2653.4	2061.8	1499.2	1397	2208	1356.5	High	High	High	High	High	High	High	High	High	High	Oxidation [P1160]	10	0.0738851	2500.5	1704.5	0.681664	-0.552868
FALSE	High	Master Protein	P36959	GMP reductase 1,GMPR	GMP reductase 1 OS=Homo sapiens OX=9606 GN=GMPR PE=1 SV=1	0	16.548	19	6	6	4	1	345	37.4	7.06	116	6	1	396.5	459.4	217.7	292.9	344.5	260.5	244.5	258.5	228.8	282.2	High	High	High	High	High	High	High	High	High	High		10	0.0742763	342.2	254.9	0.744886	-0.424908
FALSE	High	Master Protein	Q14894	Ketimine reductase mu-crystallin,CRYM	Ketimine reductase mu-crystallin OS=Homo sapiens OX=9606 GN=CRYM PE=1 SV=1	0	48.217	38	12	27	12	1	314	33.8	5.14	563	12	0	4488.9	2690.5	1780.5	2897.5	3453.7	1883.2	1484.2	2234.7	2305.8	2472.5	High	High	High	High	High	High	High	High	High	High		10	0.074286	3062.22	2076.08	0.677966	-0.560716
FALSE	High	Master Protein	P00167	Cytochrome b5,CYB5A	Cytochrome b5 OS=Homo sapiens OX=9606 GN=CYB5A PE=1 SV=2	0	6.12	17	2	2	2	1	134	15.3	4.96	47	2	0	102.7	92.2	71	94.2	123.3	132	220.8	103.1	127	126.4	High	High	High	High	High	High	High	High	High	High		10	0.0745947	96.68	141.86	1.46731	0.553178
FALSE	High	Master Protein	Q96F85	CB1 cannabinoid receptor-interacting protein 1,CNRIP1	CB1 cannabinoid receptor-interacting protein 1 OS=Homo sapiens OX=9606 GN=CNRIP1 PE=1 SV=1	0.001	4.864	20	2	2	2	1	164	18.6	7.94	33	2	0	112.9	91.2	84.5	75.4	124.2	141.7	103.3	104.4	123.5	146.1	High	High	High	High	High	High	High	High	High	High		10	0.0746757	97.64	123.8	1.26792	0.342467
FALSE	High	Master Protein	Q9NZ08	Endoplasmic reticulum aminopeptidase 1,ERAP1	Endoplasmic reticulum aminopeptidase 1 OS=Homo sapiens OX=9606 GN=ERAP1 PE=1 SV=3	0	9.051	4	4	4	4	1	941	107.2	6.46	49	4	0	60.1	81	46.8	91.9	50.8	37.2	37.3	24.6	20.8	76.2	High	High	High	High	High	High	High	High	High	High		10	0.0750194	66.12	39.22	0.593164	-0.753497
FALSE	High	Master Protein	O75368	SH3 domain-binding glutamic acid-rich-like protein,SH3BGRL	SH3 domain-binding glutamic acid-rich-like protein OS=Homo sapiens OX=9606 GN=SH3BGRL PE=1 SV=1	0	27.988	61	8	11	8	1	114	12.8	5.25	245	8	0	431.5	414.1	297.2	253.5	521.9	471.8	935.1	554.4	1035.1	361.7	High	High	High	High	High	High	High	High	High	High		10	0.0755056	383.64	671.62	1.75065	0.807892
FALSE	High	Master Protein	Q15642	Cdc42-interacting protein 4 ,TRIP10	Cdc42-interacting protein 4 OS=Homo sapiens OX=9606 GN=TRIP10 PE=1 SV=3	0	14.043	14	6	6	6	1	601	68.3	5.73	88	6	0	33.6	32.6	39.8	43	48.4	46.4	61.5	40.5	45.4	50.5	High	High	High	High	High	High	High	High	High	High		10	0.076099	39.48	48.86	1.23759	0.307532
FALSE	High	Master Protein	Q05707	Collagen alpha-1(XIV) chain,COL14A1	Collagen alpha-1(XIV) chain OS=Homo sapiens OX=9606 GN=COL14A1 PE=1 SV=3	0	95.817	21	35	40	35	1	1796	193.4	5.3	645	35	0	681.6	2349.2	1072.4	2810	2657.8	239.4	1159.5	392.4	1865.8	537.7	High	High	High	High	High	High	High	High	High	High	Oxidation [P1532; P1538; P1544; P1704; P1714; P1715; P1717; P1720; P1726; P1729; P1731; P1732; P1735; P1737]	10	0.0761722	1914.2	838.96	0.438282	-1.19007
FALSE	High	Master Protein	P07951	Tropomyosin beta chain,TPM2	Tropomyosin beta chain OS=Homo sapiens OX=9606 GN=TPM2 PE=1 SV=1	0	141.297	75	47	163	17	1	284	32.8	4.7	1561	47	5	3071.7	1664.7	2091	1775.9	3210.5	2646.7	4075.2	2497.4	4006.9	3299.9	High	High	High	High	High	High	High	High	High	High		10	0.0765041	2362.76	3305.22	1.39888	0.484273
FALSE	High	Master Protein	P10412	Histone H1.4,HIST1H1E	Histone H1.4 OS=Homo sapiens OX=9606 GN=HIST1H1E PE=1 SV=2	0	78.128	56	23	58	9	1	219	21.9	11.03	738	23	14	4076.1	5012.5	3998.1	4327.2	5113.8	5419.2	9539.8	3602.3	6914.7	7415.9	High	High	High	High	High	High	High	High	High	High		10	0.0770486	4505.54	6578.38	1.46006	0.546032
FALSE	High	Master Protein	Q96B97	SH3 domain-containing kinase-binding protein 1,SH3KBP1	SH3 domain-containing kinase-binding protein 1 OS=Homo sapiens OX=9606 GN=SH3KBP1 PE=1 SV=2	0.001	7.021	4	2	2	2	1	665	73.1	6.62	65	2	0	86.8	72.9	79.1	67.8	99.7	97.9	117.5	84.1	127.5	84.6	High	High	High	High	High	High	High	High	High	High		10	0.0770744	81.26	102.32	1.25917	0.332471
FALSE	High	Master Protein	O75112	LIM domain-binding protein 3,LDB3	LIM domain-binding protein 3 OS=Homo sapiens OX=9606 GN=LDB3 PE=1 SV=2	0	152.85	50	29	85	29	1	727	77.1	8.13	1507	29	0	2733.7	2804.2	2366.7	3274.5	3339.1	3026.2	4441.4	3305.6	3269.4	3564.2	High	High	High	High	High	High	High	High	High	High		10	0.0772394	2903.64	3521.36	1.21274	0.27827
FALSE	High	Master Protein	Q02878	60S ribosomal protein L6,RPL6	60S ribosomal protein L6 OS=Homo sapiens OX=9606 GN=RPL6 PE=1 SV=3	0	7.971	14	4	4	4	1	288	32.7	10.58	44	4	0	137.4	257.1	182.3	228.3	214.4	259.3	311.7	190.4	320.3	253	High	High	High	High	High	High	High	High	High	High		10	0.0774799	203.9	266.94	1.30917	0.388654
FALSE	High	Master Protein	P68032	Actin, alpha cardiac muscle 1,ACTC1	Actin, alpha cardiac muscle 1 OS=Homo sapiens OX=9606 GN=ACTC1 PE=1 SV=1	0	142.608	71	25	136	2	1	377	42	5.39	2432	25	28	7556.5	7027.6	7085.5	9517.9	7184.5	5730	4043	7830.8	5522.7	7073.2	High	High	High	High	High	High	High	High	High	High	Oxidation [P245]	10	0.0775882	7674.4	6039.94	0.787024	-0.34552
FALSE	High	Master Protein	Q9UNZ2	NSFL1 cofactor p47,NSFL1C	NSFL1 cofactor p47 OS=Homo sapiens OX=9606 GN=NSFL1C PE=1 SV=2	0	41.822	52	14	16	14	1	370	40.5	5.1	335	14	0	819.8	731	1096.6	709	984.7	903.1	1686.2	922	1268.9	1183.8	High	High	High	High	High	High	High	High	High	High		10	0.078637	868.22	1192.8	1.37385	0.45822
FALSE	High	Master Protein	Q9H8L6	Multimerin-2,MMRN2	Multimerin-2 OS=Homo sapiens OX=9606 GN=MMRN2 PE=1 SV=2	0.001	4.691	3	2	2	2	1	949	104.3	5.86	46	2	0	72.6	41.9	40.9	78.1	78	71.6	84	87.6	85	75.2	High	High	High	High	High	High	High	High	High	High		10	0.0788375	62.3	80.68	1.29502	0.372979
FALSE	High	Master Protein	Q6UVK1	Chondroitin sulfate proteoglycan 4,CSPG4	Chondroitin sulfate proteoglycan 4 OS=Homo sapiens OX=9606 GN=CSPG4 PE=1 SV=2	0	5.881	1	2	2	2	1	2322	250.4	5.47	57	2	0	33.7	33.5	33.2	59.7	40.5	30	27.4	30.3	33.5	27	High	High	High	High	High	High	High	High	High	High		10	0.0793233	40.12	29.64	0.738784	-0.436776
FALSE	High	Master Protein	Q9UBG0	C-type mannose receptor 2,MRC2	C-type mannose receptor 2 OS=Homo sapiens OX=9606 GN=MRC2 PE=1 SV=2	0	10.756	3	4	4	4	1	1479	166.6	5.83	77	4	0	51.7	101	47	135.4	74.3	18.9	48.6	37.2	64.4	56.7	High	High	High	High	High	High	High	High	High	High		10	0.0794285	81.88	45.16	0.551539	-0.858466
FALSE	High	Master Protein	P00747	Plasminogen,PLG	Plasminogen OS=Homo sapiens OX=9606 GN=PLG PE=1 SV=2	0	98.44	47	34	48	34	1	810	90.5	7.24	766	34	0	2392.8	2456.5	1170.8	2205.7	1913.4	2128.7	1006	948.9	1619	1209.8	High	High	High	High	High	High	High	High	High	High		10	0.0796824	2027.84	1382.48	0.68175	-0.552685
FALSE	High	Master Protein	Q9UPQ0	LIM and calponin homology domains-containing protein 1,LIMCH1	LIM and calponin homology domains-containing protein 1 OS=Homo sapiens OX=9606 GN=LIMCH1 PE=1 SV=4	0	33.721	14	12	12	12	1	1083	121.8	6.47	189	12	0	271.2	235.9	256.4	326.9	324.1	287.2	499	327.8	329.8	381.1	High	High	High	High	High	High	High	High	High	High		10	0.0800973	282.9	364.98	1.29014	0.367525
FALSE	High	Master Protein	P78417	Glutathione S-transferase omega-1,GSTO1	Glutathione S-transferase omega-1 OS=Homo sapiens OX=9606 GN=GSTO1 PE=1 SV=2	0	35.912	43	14	18	14	1	241	27.5	6.6	207	14	0	1282	1036.4	1211.9	958.5	1399.3	999.5	893.6	921	1005.7	1148.7	High	High	High	High	High	High	High	High	High	High		10	0.08018	1177.62	993.7	0.843821	-0.244992
FALSE	High	Master Protein	O75323	Protein NipSnap homolog 2,NIPSNAP2	Protein NipSnap homolog 2 OS=Homo sapiens OX=9606 GN=NIPSNAP2 PE=1 SV=1	0	38.199	47	13	19	12	1	286	33.7	9.36	257	13	1	675.9	738.7	565	798.5	553.2	640.1	515.2	523.8	484.3	606.3	High	High	High	High	High	High	High	High	High	High		10	0.0809299	666.26	553.94	0.831417	-0.266356
FALSE	High	Master Protein	Q15493	Regucalcin,RGN	Regucalcin OS=Homo sapiens OX=9606 GN=RGN PE=1 SV=1	0	16.707	26	6	6	6	1	299	33.2	6.25	69	6	0	154.1	122.2	102.2	56.6	69.5	75.4	55.4	62.2	62.8	69.4	High	High	High	High	High	High	High	High	High	High		10	0.0810888	100.92	65.04	0.644471	-0.633813
FALSE	High	Master Protein	P10109	Adrenodoxin, mitochondrial,FDX1	Adrenodoxin, mitochondrial OS=Homo sapiens OX=9606 GN=FDX1 PE=1 SV=1	0	9.549	18	4	6	4	1	184	19.4	5.83	97	4	0	205.6	205.1	238.3	118	171.2	260.1	264.9	201.1	274.4	198.9	High	High	High	High	High	High	High	High	High	High		10	0.0812338	187.64	239.88	1.27841	0.354345
FALSE	High	Master Protein	Q9H299	SH3 domain-binding glutamic acid-rich-like protein 3,SH3BGRL3	SH3 domain-binding glutamic acid-rich-like protein 3 OS=Homo sapiens OX=9606 GN=SH3BGRL3 PE=1 SV=1	0	12.999	40	4	7	4	1	93	10.4	4.93	113	4	0	101.9	129.9	130.1	87.3	110.6	217.7	156.6	116.5	209.4	104.4	High	High	High	High	High	High	High	High	High	High		10	0.0819446	111.96	160.92	1.4373	0.52336
FALSE	High	Master Protein	Q8WTS6	Histone-lysine N-methyltransferase SETD7,SETD7	Histone-lysine N-methyltransferase SETD7 OS=Homo sapiens OX=9606 GN=SETD7 PE=1 SV=1	0	9.337	11	4	4	4	1	366	40.7	4.63	67	4	0	189.6	218.7	196.7	186.8	248.2	141.3	177.2	139.1	204.2	199.4	High	High	High	High	High	High	High	High	High	High		10	0.0823029	208	172.24	0.828077	-0.272163
FALSE	High	Master Protein	P23526	Adenosylhomocysteinase,AHCY	Adenosylhomocysteinase OS=Homo sapiens OX=9606 GN=AHCY PE=1 SV=4	0	47.53	35	16	17	15	1	432	47.7	6.34	338	16	1	1833.2	1591.2	1033.9	1461.4	1381.1	956.6	710.3	1505.7	1286.2	930.8	High	High	High	High	High	High	High	High	High	High		10	0.0825013	1460.16	1077.92	0.73822	-0.437876
FALSE	High	Master Protein	P68133	Actin, alpha skeletal muscle,ACTA1	Actin, alpha skeletal muscle OS=Homo sapiens OX=9606 GN=ACTA1 PE=1 SV=1	0	150.498	71	25	138	2	1	377	42	5.39	2465	25	0	62.4	84.8	107.5	110.7	113.1	45.1	23.8	76.4	58.7	106.1	High	High	High	High	High	High	High	High	High	High	Oxidation [P245]	10	0.0833947	95.7	62.02	0.648067	-0.625785
FALSE	High	Master Protein	O60551	Glycylpeptide N-tetradecanoyltransferase 2,NMT2	Glycylpeptide N-tetradecanoyltransferase 2 OS=Homo sapiens OX=9606 GN=NMT2 PE=1 SV=1	0	12.369	9	4	4	3	1	498	56.9	7.58	57	4	0	105.2	109.5	94.6	103.2	123.5	86.1	97.9	106.1	97	91.5	High	High	High	High	High	High	High	High	High	High		10	0.0834077	107.2	95.72	0.89291	-0.163413
FALSE	High	Master Protein	O75475	PC4 and SFRS1-interacting protein,PSIP1	PC4 and SFRS1-interacting protein OS=Homo sapiens OX=9606 GN=PSIP1 PE=1 SV=1	0	15.821	15	8	8	7	1	530	60.1	9.13	78	8	0	593.6	524.3	555.7	558.5	670.7	620.5	1005.8	521.7	778.1	854.2	High	High	High	High	High	High	High	High	High	High		10	0.084041	580.56	756.06	1.30229	0.381056
FALSE	High	Master Protein	P49789	Bis(5'-adenosyl)-triphosphatase,FHIT	Bis(5'-adenosyl)-triphosphatase OS=Homo sapiens OX=9606 GN=FHIT PE=1 SV=3	0	14.504	62	7	8	7	1	147	16.8	7.08	81	7	0	362.6	420.8	186.5	246.7	356.5	360.6	811.8	390.6	579.3	379.8	High	High	High	High	High	High	High	High	High	High		10	0.0843222	314.62	504.42	1.60327	0.681015
FALSE	High	Master Protein	Q9GZT3	SRA stem-loop-interacting RNA-binding protein, mitochondrial,SLIRP	SRA stem-loop-interacting RNA-binding protein, mitochondrial OS=Homo sapiens OX=9606 GN=SLIRP PE=1 SV=1	0	15.331	46	4	5	4	1	109	12.3	10.24	164	4	0	93.8	66.7	109.1	67.6	43.4	93.6	88.1	117.2	103.1	101.6	High	High	High	High	High	High	High	High	High	High		10	0.0844062	76.12	100.72	1.32317	0.404003
FALSE	High	Master Protein	Q13596	Sorting nexin-1,SNX1	Sorting nexin-1 OS=Homo sapiens OX=9606 GN=SNX1 PE=1 SV=3	0	19.687	12	5	6	5	1	522	59	5.15	129	5	0	16.6	17.8	15.2	21.8	21	25.3	21.3	18.3	20.6	25.1	High	High	High	High	High	High	High	High	High	High		10	0.0851245	18.48	22.12	1.19697	0.259387
FALSE	High	Master Protein	Q8NFX7	Syntaxin-binding protein 6,STXBP6	Syntaxin-binding protein 6 OS=Homo sapiens OX=9606 GN=STXBP6 PE=1 SV=2	0.002	3.844	9	2	2	2	1	210	23.5	9.04	31	2	0	25.5	21.9	43.9	29.1	43.1	104	86.2	42.5	22.2	59.3	High	High	High	High	High	High	High	High	High	High		10	0.08575	32.7	62.84	1.92171	0.942393
FALSE	High	Master Protein	Q6ZVF9	G protein-regulated inducer of neurite outgrowth 3,GPRIN3	G protein-regulated inducer of neurite outgrowth 3 OS=Homo sapiens OX=9606 GN=GPRIN3 PE=2 SV=2	0	10.545	6	4	4	4	1	776	82.4	7.56	51	4	0	54	57.9	51.4	48.9	55	77.2	107.8	44.9	68.1	69.5	High	High	High	High	High	High	High	High	High	High		10	0.0860132	53.44	73.5	1.37537	0.459824
FALSE	High	Master Protein	Q01813	ATP-dependent 6-phosphofructokinase, platelet type,PFKP	ATP-dependent 6-phosphofructokinase, platelet type OS=Homo sapiens OX=9606 GN=PFKP PE=1 SV=2	0	125.383	42	36	51	30	1	784	85.5	7.55	1045	36	3	3051	2298.9	2254.7	3820.9	2343.2	1798.9	1537.9	2823.5	1632.4	2210.5	High	High	High	High	High	High	High	High	High	High	Oxidation [P356]	10	0.0861195	2753.74	2000.64	0.726517	-0.460931
FALSE	High	Master Protein	P30044	Peroxiredoxin-5, mitochondrial,PRDX5	Peroxiredoxin-5, mitochondrial OS=Homo sapiens OX=9606 GN=PRDX5 PE=1 SV=4	0	34.595	46	9	14	9	1	214	22.1	8.7	306	9	0	673.8	513.6	1113	537.5	703.6	1114.8	1064.9	1095.8	876.3	700.1	High	High	High	High	High	High	High	High	High	High		10	0.0863506	708.3	970.38	1.37001	0.454189
FALSE	High	Master Protein	P37235	Hippocalcin-like protein 1,HPCAL1	Hippocalcin-like protein 1 OS=Homo sapiens OX=9606 GN=HPCAL1 PE=1 SV=3	0	7.428	12	3	3	3	1	193	22.3	5.35	74	3	0	198	167.7	155.2	169	162.3	196.7	271.4	169.1	241.2	177.5	High	High	High	High	High	High	High	High	High	High		10	0.086696	170.44	211.18	1.23903	0.309209
FALSE	High	Master Protein	Q9NRX4	14 kDa phosphohistidine phosphatase,PHPT1	14 kDa phosphohistidine phosphatase OS=Homo sapiens OX=9606 GN=PHPT1 PE=1 SV=1	0	35.125	67	11	26	11	1	125	13.8	6.07	332	11	0	3101	2841.8	3370.3	2003.1	3023.9	4319.8	4842.9	2409.2	3654.6	3688.1	High	High	High	High	High	High	High	High	High	High		10	0.0870342	2868.02	3782.92	1.319	0.399445
FALSE	High	Master Protein	O14776	Transcription elongation regulator 1,TCERG1	Transcription elongation regulator 1 OS=Homo sapiens OX=9606 GN=TCERG1 PE=1 SV=2	0.002	3.698	2	2	2	2	1	1098	123.8	8.65	30	2	0	62.9	58.6	76.1	78.8	72.2	58.6	91.3	84.4	102.3	93.6	High	High	High	High	High	High	High	High	High	High		10	0.0873139	69.72	86.04	1.23408	0.303435
FALSE	High	Master Protein	Q8WUW1	Protein BRICK1,BRK1	Protein BRICK1 OS=Homo sapiens OX=9606 GN=BRK1 PE=1 SV=1	0.001	4.377	23	2	2	2	1	75	8.7	5.45	26	2	0	53.8	31.3	60.6	34.8	53.2	74.7	70.2	61	56.1	46.3	High	High	High	High	High	High	High	High	High	High		10	0.0874445	46.74	61.66	1.31921	0.399677
FALSE	High	Master Protein	Q9UNZ5	Leydig cell tumor 10 kDa protein homolog,C19orf53	Leydig cell tumor 10 kDa protein homolog OS=Homo sapiens OX=9606 GN=C19orf53 PE=1 SV=1	0	10.945	26	4	5	4	1	99	10.6	11.55	106	4	0	506.9	479.6	325.2	311.9	485.1	415.2	1281	460.8	797.6	713.9	High	High	High	High	High	High	High	High	High	High		10	0.0880313	421.74	733.7	1.7397	0.798836
FALSE	High	Master Protein	Q12904	Aminoacyl tRNA synthase complex-interacting multifunctional protein 1,AIMP1	Aminoacyl tRNA synthase complex-interacting multifunctional protein 1 OS=Homo sapiens OX=9606 GN=AIMP1 PE=1 SV=2	0	14.935	25	6	6	5	1	312	34.3	8.43	73	6	1	191.1	188.9	209.4	188.6	206.3	198.5	260.4	225.7	226.5	195.4	High	High	High	High	High	High	High	High	High	High		10	0.0884643	196.86	221.3	1.12415	0.168833
FALSE	High	Master Protein	P54289	Voltage-dependent calcium channel subunit alpha-2/delta-1,CACNA2D1	Voltage-dependent calcium channel subunit alpha-2/delta-1 OS=Homo sapiens OX=9606 GN=CACNA2D1 PE=1 SV=3	0	10.303	5	4	4	4	1	1103	124.5	5.27	56	4	0	46.1	62.1	44.3	64.5	58.9	21.2	43.4	48.2	47	50.5	High	High	High	High	High	High	High	High	High	High		10	0.0890619	55.18	42.06	0.762233	-0.391697
FALSE	High	Master Protein	P63104	14-3-3 protein zeta/delta,YWHAZ	14-3-3 protein zeta/delta OS=Homo sapiens OX=9606 GN=YWHAZ PE=1 SV=1	0	58.49	47	14	34	10	1	245	27.7	4.79	721	14	0	746.4	678.8	494	708.2	651.2	594.2	450.8	590.2	571.9	577.9	High	High	High	High	High	High	High	High	High	High		10	0.0891584	655.72	557	0.849448	-0.235403
FALSE	High	Master Protein	P09871	Complement C1s subcomponent,C1S	Complement C1s subcomponent OS=Homo sapiens OX=9606 GN=C1S PE=1 SV=1	0	13.969	13	6	7	6	1	688	76.6	4.96	87	6	0	93.8	157.1	93.7	127.7	93.5	101	69.8	69.9	110.2	55.8	High	High	High	High	High	High	High	High	High	High		10	0.0892647	113.16	81.34	0.718805	-0.476327
FALSE	High	Master Protein	Q13526	Peptidyl-prolyl cis-trans isomerase NIMA-interacting 1,PIN1	Peptidyl-prolyl cis-trans isomerase NIMA-interacting 1 OS=Homo sapiens OX=9606 GN=PIN1 PE=1 SV=1	0	11.964	29	3	4	3	1	163	18.2	8.82	141	3	0	92.6	94.1	112.7	80.3	108	119.2	158.5	105.3	128.7	95.3	High	High	High	High	High	High	High	High	High	High		10	0.0893241	97.54	121.4	1.24462	0.315703
FALSE	High	Master Protein	Q99614	Tetratricopeptide repeat protein 1,TTC1	Tetratricopeptide repeat protein 1 OS=Homo sapiens OX=9606 GN=TTC1 PE=1 SV=1	0	12.069	14	5	6	5	1	292	33.5	4.84	115	5	0	44.6	33.9	43.5	30.8	50.2	39.7	54.2	43.1	62.3	58.2	High	High	High	High	High	High	High	High	High	High		10	0.089343	40.6	51.5	1.26847	0.343093
FALSE	High	Master Protein	Q9H0E2	Toll-interacting protein,TOLLIP	Toll-interacting protein OS=Homo sapiens OX=9606 GN=TOLLIP PE=1 SV=1	0.001	7.078	11	3	3	3	1	274	30.3	5.97	65	3	0	66.2	61.7	48.5	57.4	86	76.3	91.6	93.1	65.9	72.4	High	High	High	High	High	High	High	High	High	High		10	0.0894114	63.96	79.86	1.24859	0.320303
FALSE	High	Master Protein	Q16585	Beta-sarcoglycan,SGCB	Beta-sarcoglycan OS=Homo sapiens OX=9606 GN=SGCB PE=1 SV=1	0	12.457	14	3	4	3	1	318	34.8	8.62	182	3	0	98.5	106.8	55.7	202.4	87.6	39.7	58.5	75.9	61.9	70.6	High	High	High	High	High	High	High	High	High	High		10	0.0905136	110.2	61.32	0.556443	-0.845695
FALSE	High	Master Protein	Q641Q2	WASH complex subunit 2A,WASHC2A	WASH complex subunit 2A OS=Homo sapiens OX=9606 GN=WASHC2A PE=1 SV=3	0	12.376	4	5	5	5	1	1341	147.1	4.81	87	5	0	75.6	67.7	77.3	79.3	84.6	71.1	129.4	88.6	85.6	115	High	High	High	High	High	High	High	High	High	High		10	0.0905824	76.9	97.94	1.2736	0.348915
FALSE	High	Master Protein	P20851	C4b-binding protein beta chain,C4BPB	C4b-binding protein beta chain OS=Homo sapiens OX=9606 GN=C4BPB PE=1 SV=1	0.001	6.765	8	2	2	2	1	252	28.3	5.14	56	2	0	21.3	55.5	14.6	37.4	13.9	22.1	13.4	10.8	6.1	9.5	High	High	High	High	High	High	High	High	High	High		10	0.0906732	28.54	12.38	0.433777	-1.20497
FALSE	High	Master Protein	O14744	Protein arginine N-methyltransferase 5,PRMT5	Protein arginine N-methyltransferase 5 OS=Homo sapiens OX=9606 GN=PRMT5 PE=1 SV=4	0.001	6.912	4	3	3	3	1	637	72.6	6.29	60	3	0	91.2	93.6	90	92.1	66.8	53.1	60.4	93.9	79.4	60.2	High	High	High	High	High	High	High	High	High	High		10	0.0914647	86.74	69.4	0.800092	-0.321762
FALSE	High	Master Protein	O75629	Protein CREG1,CREG1	Protein CREG1 OS=Homo sapiens OX=9606 GN=CREG1 PE=1 SV=1	0	6.542	20	3	3	3	1	220	24.1	7.59	52	3	0	129.7	178.8	221	156.7	223.5	177.7	311.9	215.1	230.5	248.9	High	High	High	High	High	High	High	High	High	High		10	0.0917637	181.94	236.82	1.30164	0.380328
FALSE	High	Master Protein	Q2UY09	Collagen alpha-1(XXVIII) chain,COL28A1	Collagen alpha-1(XXVIII) chain OS=Homo sapiens OX=9606 GN=COL28A1 PE=2 SV=2	0	9.2	3	2	2	2	1	1125	116.6	6.4	82	2	0	88.4	42.4	10.1	53.3	20.7	42.3	137.9	121.3	33.1	150.9	High	High	High	High	High	High	High	High	High	High	Oxidation [P374; P377; P385; P388]	10	0.0919673	42.98	97.1	2.25919	1.17581
FALSE	High	Master Protein	O75880	Protein SCO1 homolog, mitochondrial,SCO1	Protein SCO1 homolog, mitochondrial OS=Homo sapiens OX=9606 GN=SCO1 PE=1 SV=1	0.002	3.847	12	2	2	2	1	301	33.8	8.88	31	2	0	45.4	45.9	43.8	46.2	37.1	47.7	59.1	57.6	42.2	47	High	High	High	High	High	High	High	High	High	High		10	0.0920019	43.68	50.72	1.16117	0.215582
FALSE	High	Master Protein	P07910	Heterogeneous nuclear ribonucleoproteins C1/C2,HNRNPC	Heterogeneous nuclear ribonucleoproteins C1/C2 OS=Homo sapiens OX=9606 GN=HNRNPC PE=1 SV=4	0	47.232	36	16	19	16	1	306	33.7	5.08	368	16	0	554	596.2	638.5	550.4	672.9	728.3	1064.2	459.6	810.6	994.1	High	High	High	High	High	High	High	High	High	High		10	0.0924937	602.4	811.36	1.34688	0.42962
FALSE	High	Master Protein	Q96IY4	Carboxypeptidase B2,CPB2	Carboxypeptidase B2 OS=Homo sapiens OX=9606 GN=CPB2 PE=1 SV=2	0.002	3.897	4	2	2	2	1	423	48.4	7.71	34	2	0	21.8	38.8	18.6	35.6	29	22.7	21.1	20.5	21.4	21	High	High	High	High	High	High	High	High	High	High		10	0.092625	28.76	21.34	0.742003	-0.430503
FALSE	High	Master Protein	P31153	S-adenosylmethionine synthase isoform type-2,MAT2A	S-adenosylmethionine synthase isoform type-2 OS=Homo sapiens OX=9606 GN=MAT2A PE=1 SV=1	0	19.019	17	7	9	7	1	395	43.6	6.48	140	7	0	373.6	311.3	369	274.7	319.4	239.9	261.2	248.6	278.9	354.6	High	High	High	High	High	High	High	High	High	High		10	0.0927267	329.6	276.64	0.83932	-0.252706
FALSE	High	Master Protein	Q00059	Transcription factor A, mitochondrial,TFAM	Transcription factor A, mitochondrial OS=Homo sapiens OX=9606 GN=TFAM PE=1 SV=1	0	36.965	50	15	18	15	1	246	29.1	9.72	166	15	0	1345.8	1119.2	1557.6	912.5	934.3	1560.1	1424.3	1680.8	1242.2	1352	High	High	High	High	High	High	High	High	High	High		10	0.0927335	1173.88	1451.88	1.23682	0.306637
FALSE	High	Master Protein	O00217	NADH dehydrogenase [ubiquinone] iron-sulfur protein 8, mitochondrial,NDUFS8	NADH dehydrogenase [ubiquinone] iron-sulfur protein 8, mitochondrial OS=Homo sapiens OX=9606 GN=NDUFS8 PE=1 SV=1	0	6.442	21	4	4	4	1	210	23.7	6.34	32	4	0	183	170.6	142.8	222.9	188.1	161.6	243.8	433.2	259.6	251.2	High	High	High	High	High	High	High	High	High	High		10	0.0927449	181.48	269.88	1.48711	0.572508
FALSE	High	Master Protein	Q15631	Translin OS=Homo sapiens,TSN	Translin OS=Homo sapiens OX=9606 GN=TSN PE=1 SV=1	0	9.959	24	4	4	4	1	228	26.2	6.44	44	4	0	245.4	341.4	202.9	344.5	247.3	213.3	173.8	233.1	179.5	265.9	High	High	High	High	High	High	High	High	High	High		10	0.0928433	276.3	213.12	0.771336	-0.37457
FALSE	High	Master Protein	Q99536	Synaptic vesicle membrane protein VAT-1 homolog,VAT1	Synaptic vesicle membrane protein VAT-1 homolog OS=Homo sapiens OX=9606 GN=VAT1 PE=1 SV=2	0	21.037	24	6	7	6	1	393	41.9	6.29	220	6	0	129.2	178.8	139.6	190	185	113.8	82.3	114.7	150.8	171	High	High	High	High	High	High	High	High	High	High		10	0.0933834	164.52	126.52	0.769025	-0.378898
FALSE	High	Master Protein	P11766	Alcohol dehydrogenase class-3,ADH5	Alcohol dehydrogenase class-3 OS=Homo sapiens OX=9606 GN=ADH5 PE=1 SV=4	0	35.065	44	13	19	13	1	374	39.7	7.49	231	13	0	1574.4	1414.5	1186	1363.3	1251.2	1205.3	903.5	1164.5	1035.8	1427.4	High	High	High	High	High	High	High	High	High	High		10	0.0936059	1357.88	1147.3	0.84492	-0.243113
FALSE	High	Master Protein	P62753	40S ribosomal protein S6,RPS6	40S ribosomal protein S6 OS=Homo sapiens OX=9606 GN=RPS6 PE=1 SV=1	0.001	5.054	12	3	3	3	1	249	28.7	10.84	0	3	0	106.1	140.2	128.8	118.4	141.3	137.1	270.8	144.9	227.5	130.7	High	High	High	High	High	High	High	High	High	High		10	0.0936974	126.96	182.2	1.4351	0.521149
FALSE	High	Master Protein	Q13177	Serine/threonine-protein kinase PAK 2,PAK2	Serine/threonine-protein kinase PAK 2 OS=Homo sapiens OX=9606 GN=PAK2 PE=1 SV=3	0	22.166	19	7	7	7	1	524	58	5.96	173	7	0	193.4	236.5	251.1	344.6	415	387	458.2	574.7	257.1	387.2	High	High	High	High	High	High	High	High	High	High		10	0.0938946	288.12	412.84	1.43288	0.518913
FALSE	High	Master Protein	O43504	Ragulator complex protein LAMTOR5,LAMTOR5	Ragulator complex protein LAMTOR5 OS=Homo sapiens OX=9606 GN=LAMTOR5 PE=1 SV=1	0	6.456	33	2	2	2	1	91	9.6	4.87	43	2	0	24.5	22.7	15.3	14.3	19.5	23	46.5	17.3	37.2	25.7	High	High	High	High	High	High	High	High	High	High		10	0.0940896	19.26	29.94	1.55452	0.636467
FALSE	High	Master Protein	P62263	40S ribosomal protein S14,RPS14	40S ribosomal protein S14 OS=Homo sapiens OX=9606 GN=RPS14 PE=1 SV=3	0	10.793	38	4	6	4	1	151	16.3	10.05	159	4	0	195.6	176.9	223.2	209.5	293.4	253.7	261.1	211.7	330.4	357.9	High	High	High	High	High	High	High	High	High	High		10	0.0944792	219.72	282.96	1.28782	0.364932
FALSE	High	Master Protein	P09429	High mobility group protein B1,HMGB1	High mobility group protein B1 OS=Homo sapiens OX=9606 GN=HMGB1 PE=1 SV=3	0	36.465	47	12	15	8	1	215	24.9	5.74	169	12	5	998.5	900.7	977.6	862	1088.9	1125.1	1672.9	829.1	1171.8	1446.3	High	High	High	High	High	High	High	High	High	High		10	0.0946916	965.54	1249.04	1.29362	0.371412
FALSE	High	Master Protein	P09497	Clathrin light chain B,CLTB	Clathrin light chain B OS=Homo sapiens OX=9606 GN=CLTB PE=1 SV=1	0	16.656	24	7	7	7	1	229	25.2	4.64	75	7	0	176.5	236.9	227.5	181.9	226.6	194.9	323.4	244.4	406.6	249.5	High	High	High	High	High	High	High	High	High	High		10	0.0951388	209.88	283.76	1.35201	0.435107
FALSE	High	Master Protein	Q6ZVM7	TOM1-like protein 2,TOM1L2	TOM1-like protein 2 OS=Homo sapiens OX=9606 GN=TOM1L2 PE=1 SV=1	0	19.342	19	8	8	8	1	507	55.5	4.79	117	8	0	113.3	93.7	167.8	139.7	181.3	164.2	192.5	264.6	169.6	150.6	High	High	High	High	High	High	High	High	High	High		10	0.0954546	139.16	188.3	1.35312	0.436288
FALSE	High	Master Protein	Q08170	Serine/arginine-rich splicing factor 4,SRSF4	Serine/arginine-rich splicing factor 4 OS=Homo sapiens OX=9606 GN=SRSF4 PE=1 SV=2	0	9.235	8	4	4	4	1	494	56.6	11.52	49	4	0	179.7	149.2	173.2	152.1	206	191	244.1	153.1	223.5	232.2	High	High	High	High	High	High	High	High	High	High		10	0.0954999	172.04	208.78	1.21355	0.279239
FALSE	High	Master Protein	Q99700	Ataxin-2,ATXN2	Ataxin-2 OS=Homo sapiens OX=9606 GN=ATXN2 PE=1 SV=2	0	23.461	8	8	9	7	1	1313	140.2	9.57	154	8	1	182.3	187.6	211.2	181.4	191.1	208.4	268.4	188	247.9	196.3	High	High	High	High	High	High	High	High	High	High		10	0.0955207	190.72	221.8	1.16296	0.217803
FALSE	High	Master Protein	P07195	L-lactate dehydrogenase B chain,LDHB	L-lactate dehydrogenase B chain OS=Homo sapiens OX=9606 GN=LDHB PE=1 SV=2	0	86.736	55	22	71	21	1	334	36.6	6.05	1044	22	1	5068.9	3930.1	3141.8	2953.6	3548.8	3221.7	2641.8	2800.8	2966.9	3288.5	High	High	High	High	High	High	High	High	High	High	Oxidation [P20]	10	0.0958468	3728.64	2983.94	0.800276	-0.321431
FALSE	High	Master Protein	P05114	Non-histone chromosomal protein HMG-14,HMGN1	Non-histone chromosomal protein HMG-14 OS=Homo sapiens OX=9606 GN=HMGN1 PE=1 SV=3	0	11.776	39	4	5	4	1	100	10.7	9.6	67	4	0	138.4	112.4	122.9	111.9	152.1	143.4	282.1	137	166.1	168.6	High	High	High	High	High	High	High	High	High	High		10	0.0960671	127.54	179.44	1.40693	0.492552
FALSE	High	Master Protein	Q96C19	EF-hand domain-containing protein D2,EFHD2	EF-hand domain-containing protein D2 OS=Homo sapiens OX=9606 GN=EFHD2 PE=1 SV=1	0	7.579	10	2	2	2	1	240	26.7	5.2	66	2	0	6.3	17.6	18.8	14.2	17.9	21.1	26.8	11.9	27	21.7	High	High	High	High	High	High	High	High	High	High		10	0.0965633	14.96	21.7	1.45053	0.536585
FALSE	High	Master Protein	Q8TAQ2	SWI/SNF complex subunit SMARCC2,SMARCC2	SWI/SNF complex subunit SMARCC2 OS=Homo sapiens OX=9606 GN=SMARCC2 PE=1 SV=1	0.002	3.507	2	2	2	2	1	1214	132.8	5.69	20	2	0	15.8	21.3	25.7	32.1	31.4	28	31.7	30.6	30.7	40.1	High	High	High	High	High	High	High	High	High	High		10	0.0973373	25.26	32.22	1.27553	0.351102
FALSE	High	Master Protein	Q99447	Ethanolamine-phosphate cytidylyltransferase,PCYT2	Ethanolamine-phosphate cytidylyltransferase OS=Homo sapiens OX=9606 GN=PCYT2 PE=1 SV=1	0	32.904	25	11	13	11	1	389	43.8	6.92	245	11	0	645.1	556.9	444.3	568.2	703.3	512.6	419.9	442.2	563.6	502.4	High	High	High	High	High	High	High	High	High	High		10	0.0974652	583.56	488.14	0.836486	-0.257586
FALSE	High	Master Protein	O75608	Acyl-protein thioesterase 1,LYPLA1	Acyl-protein thioesterase 1 OS=Homo sapiens OX=9606 GN=LYPLA1 PE=1 SV=1	0	15.64	17	4	5	4	1	230	24.7	6.77	149	4	0	197.2	167.1	272.2	193	218.6	322.5	273.4	245.4	212.1	236.6	High	High	High	High	High	High	High	High	High	High		10	0.0980838	209.62	258	1.2308	0.299595
FALSE	High	Master Protein	O15212	Prefoldin subunit 6,PFDN6	Prefoldin subunit 6 OS=Homo sapiens OX=9606 GN=PFDN6 PE=1 SV=1	0	13.562	39	6	7	6	1	129	14.6	8.88	76	6	0	382.7	129	307.7	142.6	375.8	421.2	532.7	436.3	412.1	228.9	High	High	High	High	High	High	High	High	High	High		10	0.0984149	267.56	406.24	1.51831	0.60247
FALSE	High	Master Protein	Q9UQN3	Charged multivesicular body protein 2b,CHMP2B	Charged multivesicular body protein 2b OS=Homo sapiens OX=9606 GN=CHMP2B PE=1 SV=1	0	13.091	18	4	4	4	1	213	23.9	8.76	112	4	0	182.6	129.7	157.6	117.7	193.9	165.3	289.2	153.8	228.9	209.4	High	High	High	High	High	High	High	High	High	High		10	0.0985064	156.3	209.32	1.33922	0.421392
FALSE	High	Master Protein	Q8N3L3	Beta-taxilin,TXLNB	Beta-taxilin OS=Homo sapiens OX=9606 GN=TXLNB PE=1 SV=3	0	8.432	5	3	4	3	1	684	76.5	4.93	88	3	0	244.9	283.2	389.9	293.3	276.7	270.1	469.3	410.2	385	340.6	High	High	High	High	High	High	High	High	High	High		10	0.0987345	297.6	375.04	1.26022	0.33367
FALSE	High	Master Protein	Q9UKS6	Protein kinase C and casein kinase substrate in neurons protein 3.PACSIN3	Protein kinase C and casein kinase substrate in neurons protein 3 OS=Homo sapiens OX=9606 GN=PACSIN3 PE=1 SV=2	0	72.458	64	22	27	22	1	424	48.5	6.18	631	22	0	1057.2	954.2	1190.4	1137.9	847.2	828.2	831.6	919.5	792.6	1070.8	High	High	High	High	High	High	High	High	High	High		10	0.0990336	1037.38	888.54	0.856523	-0.223436
FALSE	High	Master Protein	Q08380	Galectin-3-binding protein,LGALS3BP	Galectin-3-binding protein OS=Homo sapiens OX=9606 GN=LGALS3BP PE=1 SV=1	0	7.42	9	5	5	5	1	585	65.3	5.27	75	5	0	57.8	57.5	82.9	59.9	63.1	88.2	150.4	59.1	84.3	86.9	High	High	High	High	High	High	High	High	High	High		10	0.0995774	64.24	93.78	1.45984	0.545808
FALSE	High	Master Protein	Q07157	Tight junction protein ZO-1,TJP1	Tight junction protein ZO-1 OS=Homo sapiens OX=9606 GN=TJP1 PE=1 SV=3	0	33.81	9	11	12	11	1	1748	195.3	6.7	257	11	0	389.2	363	504	482	522.7	453.8	730.7	509.5	491.9	643.6	High	High	High	High	High	High	High	High	High	High		10	0.10017	452.18	565.9	1.25149	0.32365
FALSE	High	Master Protein	Q8N2S1	Latent-transforming growth factor beta-binding protein 4,LTBP4	Latent-transforming growth factor beta-binding protein 4 OS=Homo sapiens OX=9606 GN=LTBP4 PE=1 SV=2	0	10.535	3	4	5	3	1	1624	173.3	5.43	110	4	0	27.6	36.2	24.2	42.8	56.3	15.4	23.7	24.4	38.3	21.6	High	High	High	High	High	High	High	High	High	High		10	0.100225	37.42	24.68	0.65954	-0.600467
FALSE	High	Master Protein	Q15113	Procollagen C-endopeptidase enhancer 1, PCOLCE	Procollagen C-endopeptidase enhancer 1 OS=Homo sapiens OX=9606 GN=PCOLCE PE=1 SV=2	0	28.49	31	11	12	11	1	449	47.9	7.43	176	11	0	168.6	487.2	370.5	715.4	707.6	132.2	263.8	111.4	544.1	188.2	High	High	High	High	High	High	High	High	High	High		10	0.100342	489.86	247.94	0.506145	-0.982378
FALSE	High	Master Protein	P12694	2-oxoisovalerate dehydrogenase subunit alpha, mitochondrial,BCKDHA	2-oxoisovalerate dehydrogenase subunit alpha, mitochondrial OS=Homo sapiens OX=9606 GN=BCKDHA PE=1 SV=2	0	24.925	28	9	10	9	1	445	50.4	8.27	189	9	0	490.4	549	358.4	501.2	303.6	583.3	609.7	737.9	398.6	540.7	High	High	High	High	High	High	High	High	High	High		10	0.100575	440.52	574.04	1.3031	0.381944
FALSE	High	Master Protein	O95260	Arginyl-tRNA--protein transferase 1,ATE1	Arginyl-tRNA--protein transferase 1 OS=Homo sapiens OX=9606 GN=ATE1 PE=1 SV=2	0.001	6.653	6	2	2	2	1	518	59.1	7.93	56	2	0	38.7	55	37.2	54.2	38.8	27.6	22.8	41.9	41	38.8	High	High	High	High	High	High	High	High	High	High		10	0.100589	44.78	34.42	0.768647	-0.379607
FALSE	High	Master Protein	P19827	Inter-alpha-trypsin inhibitor heavy chain H1,ITIH1	Inter-alpha-trypsin inhibitor heavy chain H1 OS=Homo sapiens OX=9606 GN=ITIH1 PE=1 SV=3	0	58.202	22	16	21	16	1	911	101.3	6.79	505	16	0	623.6	833.8	575.8	1207	953.4	727.4	445.3	259.6	825.4	518.8	High	High	High	High	High	High	High	High	High	High		10	0.100939	838.72	555.3	0.66208	-0.594922
FALSE	High	Master Protein	Q9BTZ2	Dehydrogenase/reductase SDR family member 4,DHRS4	Dehydrogenase/reductase SDR family member 4 OS=Homo sapiens OX=9606 GN=DHRS4 PE=1 SV=3	0	5.372	9	3	3	3	1	278	29.5	8.56	44	3	0	101.5	92.9	53.7	111.2	65.3	134.6	104.4	269.8	101.3	122.3	High	High	High	High	High	High	High	High	High	High		10	0.101405	84.92	146.48	1.72492	0.786527
FALSE	High	Master Protein	P51608	Methyl-CpG-binding protein 2,MECP2	Methyl-CpG-binding protein 2 OS=Homo sapiens OX=9606 GN=MECP2 PE=1 SV=1	0	49.255	37	17	23	17	1	486	52.4	9.95	296	17	0	1295.5	1154.1	1384.9	1208.4	1344.8	1395.9	2481.4	1127.7	1635	1942.5	High	High	High	High	High	High	High	High	High	High		10	0.101816	1277.54	1716.5	1.3436	0.426101
FALSE	High	Master Protein	Q9ULC4	Malignant T-cell-amplified sequence 1,MCTS1	Malignant T-cell-amplified sequence 1 OS=Homo sapiens OX=9606 GN=MCTS1 PE=1 SV=1	0	19.06	36	6	6	6	1	181	20.5	8.82	98	6	0	672.7	527.8	580.8	516.3	690.9	557.1	535.4	520.2	533.5	496.3	High	High	High	High	High	High	High	High	High	High		10	0.102104	597.7	528.5	0.884223	-0.177518
FALSE	High	Master Protein	P07108	Acyl-CoA-binding protein,DBI	Acyl-CoA-binding protein OS=Homo sapiens OX=9606 GN=DBI PE=1 SV=2	0	27.743	76	7	12	7	1	87	10	6.57	139	7	0	581.9	574	477.6	374.6	697.4	768.9	2645.5	684	1586.4	628.5	High	High	High	High	High	High	High	High	High	High		10	0.102153	541.1	1262.66	2.33351	1.2225
FALSE	High	Master Protein	Q9UJ68	Mitochondrial peptide methionine sulfoxide reductase,MSRA	Mitochondrial peptide methionine sulfoxide reductase OS=Homo sapiens OX=9606 GN=MSRA PE=1 SV=1	0	10.66	17	3	4	3	1	235	26.1	8.09	71	3	0	85	98.4	86.6	52.9	87.6	104.7	139.9	68.2	140.2	101	High	High	High	High	High	High	High	High	High	High		10	0.102166	82.1	110.8	1.34957	0.432504
FALSE	High	Master Protein	Q9NZA1	Chloride intracellular channel protein 5,CLIC5	Chloride intracellular channel protein 5 OS=Homo sapiens OX=9606 GN=CLIC5 PE=1 SV=3	0	29.492	29	9	10	9	1	410	46.5	4.82	250	9	0	216	242.8	285.8	187.9	193.1	192.6	176.8	175.9	175.8	220.4	High	High	High	High	High	High	High	High	High	High		10	0.102517	225.12	188.3	0.836443	-0.257661
FALSE	High	Master Protein	P34949	Mannose-6-phosphate isomerase,MPI	Mannose-6-phosphate isomerase OS=Homo sapiens OX=9606 GN=MPI PE=1 SV=2	0	19.282	22	7	7	7	1	423	46.6	5.95	112	7	0	367.6	265.6	163.9	253.1	234.2	190	116.9	223	226.3	176.2	High	High	High	High	High	High	High	High	High	High		10	0.10359	256.88	186.48	0.725942	-0.462074
FALSE	High	Master Protein	O75947	ATP synthase subunit d, mitochondrial,ATP5PD	ATP synthase subunit d, mitochondrial OS=Homo sapiens OX=9606 GN=ATP5PD PE=1 SV=3	0	15.733	35	6	6	6	1	161	18.5	5.3	106	6	0	275.5	189.7	257.3	251.1	339.1	250.9	296.9	452.2	312.6	403.4	High	High	High	High	High	High	High	High	High	High		10	0.103666	262.54	343.2	1.30723	0.386512
FALSE	High	Master Protein	Q9BX68	Histidine triad nucleotide-binding protein 2, mitochondrial,HINT2	Histidine triad nucleotide-binding protein 2, mitochondrial OS=Homo sapiens OX=9606 GN=HINT2 PE=1 SV=1	0	13.929	41	5	5	5	1	163	17.2	9.16	128	5	0	229.6	260.4	167.9	141	189.3	250.1	548.7	274	257.1	235.8	High	High	High	High	High	High	High	High	High	High		10	0.103844	197.64	313.14	1.5844	0.663933
FALSE	High	Master Protein	P08621	U1 small nuclear ribonucleoprotein 70 kDa,SNRNP70	U1 small nuclear ribonucleoprotein 70 kDa OS=Homo sapiens OX=9606 GN=SNRNP70 PE=1 SV=2	0	21.503	22	9	9	9	1	437	51.5	9.94	140	9	0	366.3	298.5	390.9	322.8	456.7	431.2	664.8	304.7	488.5	552.8	High	High	High	High	High	High	High	High	High	High		10	0.103948	367.04	488.4	1.33065	0.412126
FALSE	High	Master Protein	Q9UMY4	Sorting nexin-12 OS=Homo sapiens,SNX12	Sorting nexin-12 OS=Homo sapiens OX=9606 GN=SNX12 PE=1 SV=3	0	7.616	17	3	3	3	1	172	19.7	7.87	68	3	0	182.8	204	238.3	213.2	339.1	333.2	370.1	226.5	303.8	279.3	High	High	High	High	High	High	High	High	High	High		10	0.104347	235.48	302.58	1.28495	0.361712
FALSE	High	Master Protein	Q86U42	Polyadenylate-binding protein 2,PABPN1	Polyadenylate-binding protein 2 OS=Homo sapiens OX=9606 GN=PABPN1 PE=1 SV=3	0	5.652	6	2	2	2	1	306	32.7	5.06	63	2	0	32.9	24.5	30.7	32.9	29.9	35.5	58.4	25.1	49.4	37.3	High	High	High	High	High	High	High	High	High	High		10	0.104637	30.18	41.14	1.36315	0.446949
FALSE	High	Master Protein	Q15811	Intersectin-1,ITSN1	Intersectin-1 OS=Homo sapiens OX=9606 GN=ITSN1 PE=1 SV=3	0.001	7.139	2	2	2	2	1	1721	195.3	7.77	74	2	0	19.2	15.1	13.4	16.9	22.2	18	28.3	18.1	22.5	22.2	High	High	High	High	High	High	High	High	High	High		10	0.104693	17.36	21.82	1.25691	0.329884
FALSE	High	Master Protein	P11142	Heat shock cognate 71 kDa protein,HSPA8	Heat shock cognate 71 kDa protein OS=Homo sapiens OX=9606 GN=HSPA8 PE=1 SV=1	0	184.337	67	45	107	28	1	646	70.9	5.52	1893	45	18	8211.1	6629.4	7419.3	5753.6	6765.9	5941.1	6387	5198.2	6205.8	6654.3	High	High	High	High	High	High	High	High	High	High	Oxidation [P63; P618]	10	0.104807	6955.86	6077.28	0.873692	-0.194803
FALSE	High	Master Protein	Q7Z7B0	Filamin-A-interacting protein 1,FILIP1	Filamin-A-interacting protein 1 OS=Homo sapiens OX=9606 GN=FILIP1 PE=1 SV=1	0	8.969	3	3	5	3	1	1213	138	8.32	65	3	0	80.9	63	84.1	50.2	74.9	85.8	128.9	65.8	77.9	122.3	High	High	High	High	High	High	High	High	High	High		10	0.104976	70.62	96.14	1.36137	0.44506
FALSE	High	Master Protein	Q12765	Secernin-1 OS=Homo sapiens,SCRN1	Secernin-1 OS=Homo sapiens OX=9606 GN=SCRN1 PE=1 SV=2	0	8.125	7	3	3	3	1	414	46.4	4.75	57	3	0	38	87.8	107.2	85.4	64.5	60.7	42.9	37.8	40.3	75.2	High	High	High	High	High	High	High	High	High	High		10	0.105272	76.58	51.38	0.670932	-0.575761
FALSE	High	Master Protein	O43809	Cleavage and polyadenylation specificity factor subunit 5,NUDT21	Cleavage and polyadenylation specificity factor subunit 5 OS=Homo sapiens OX=9606 GN=NUDT21 PE=1 SV=1	0	5.744	12	3	3	3	1	227	26.2	8.82	37	3	0	144.5	136.2	153.5	143.8	156	154.6	180.6	138.3	174.3	161.7	High	High	High	High	High	High	High	High	High	High		10	0.105522	146.8	161.9	1.10286	0.141251
FALSE	High	Master Protein	Q13326	Gamma-sarcoglycan,SGCG	Gamma-sarcoglycan OS=Homo sapiens OX=9606 GN=SGCG PE=1 SV=4	0.001	6.606	10	2	2	2	1	291	32.4	5.97	53	2	0	57.1	49.3	30.3	72.5	38.8	32.2	38.8	38.7	34.2	36.4	High	High	High	High	High	High	High	High	High	High		10	0.105702	49.6	36.06	0.727016	-0.459941
FALSE	High	Master Protein	Q4J6C6	Prolyl endopeptidase-like,PREPL	Prolyl endopeptidase-like OS=Homo sapiens OX=9606 GN=PREPL PE=1 SV=1	0	5.266	4	2	2	2	1	727	83.9	6.38	27	2	0	163.5	176.1	107.8	172.5	144.1	89.7	106.1	132	147	138.8	High	High	High	High	High	High	High	High	High	High		10	0.105812	152.8	122.72	0.803141	-0.316274
FALSE	High	Master Protein	Q9Y2B0	Protein canopy homolog 2,CNPY2	Protein canopy homolog 2 OS=Homo sapiens OX=9606 GN=CNPY2 PE=1 SV=1	0	8.083	20	3	4	3	1	182	20.6	4.92	115	3	0	100.9	127.8	122.4	82.4	134.1	135.4	222.7	101.6	180.1	137.2	High	High	High	High	High	High	High	High	High	High		10	0.106378	113.52	155.4	1.36892	0.45304
FALSE	High	Master Protein	P46063	ATP-dependent DNA helicase Q1,RECQL	ATP-dependent DNA helicase Q1 OS=Homo sapiens OX=9606 GN=RECQL PE=1 SV=3	0	46.347	25	16	18	16	1	649	73.4	7.88	304	16	0	554.8	686.2	448.3	925.1	566.3	411.1	325.6	608.1	529.7	442.8	High	High	High	High	High	High	High	High	High	High		10	0.106435	636.14	463.46	0.72855	-0.456899
FALSE	High	Master Protein	P98095	Fibulin-2,FBLN2	Fibulin-2 OS=Homo sapiens OX=9606 GN=FBLN2 PE=1 SV=2	0	67.914	20	20	27	20	1	1184	126.5	4.82	650	20	0	746.5	1867.8	756.7	2301.2	1578.3	458.4	654.9	935	1360.4	717.5	High	High	High	High	High	High	High	High	High	High		10	0.106708	1450.1	825.24	0.569092	-0.813267
FALSE	High	Master Protein	Q12849	G-rich sequence factor 1,GRSF1	G-rich sequence factor 1 OS=Homo sapiens OX=9606 GN=GRSF1 PE=1 SV=3	0	9.643	8	4	4	4	1	480	53.1	6.19	95	4	0	125.3	140.6	127.3	140	121.5	127.6	155.1	185.5	144.3	138.7	High	High	High	High	High	High	High	High	High	High		10	0.106806	130.94	150.24	1.1474	0.198363
FALSE	High	Master Protein	P35609	Alpha-actinin-2,ACTN2	Alpha-actinin-2 OS=Homo sapiens OX=9606 GN=ACTN2 PE=1 SV=1	0	309.835	76	72	183	55	1	894	103.8	5.45	3535	72	17	10419.9	10190.7	9231	12819.2	8164.4	5701.9	4374.7	12378.1	5485.4	8144.4	High	High	High	High	High	High	High	High	High	High	Oxidation [P651]	10	0.107312	10165	7216.9	0.709973	-0.494165
FALSE	High	Master Protein	Q6UXN9	WD repeat-containing protein 82,WDR82	WD repeat-containing protein 82 OS=Homo sapiens OX=9606 GN=WDR82 PE=1 SV=1	0.002	3.069	8	2	2	2	1	313	35.1	7.69	0	2	0	26.8	22.5	21.5	26.8	21.9	24.4	20.6	18.8	14.3	22.4	High	High	High	High	High	High	High	High	High	High		10	0.107461	23.9	20.1	0.841004	-0.249815
FALSE	High	Master Protein	Q9H1E3	Nuclear ubiquitous casein and cyclin-dependent kinase substrate 1,NUCKS1	Nuclear ubiquitous casein and cyclin-dependent kinase substrate 1 OS=Homo sapiens OX=9606 GN=NUCKS1 PE=1 SV=1	0	22.719	33	8	12	8	1	243	27.3	5.08	164	8	0	347.1	260	318.8	258.8	369.4	369.8	618.9	255.3	423.1	462.2	High	High	High	High	High	High	High	High	High	High		10	0.108138	310.82	425.86	1.37012	0.4543
FALSE	High	Master Protein	Q7LBR1	Charged multivesicular body protein 1b,CHMP1B	Charged multivesicular body protein 1b OS=Homo sapiens OX=9606 GN=CHMP1B PE=1 SV=1	0	13.425	22	6	7	6	1	199	22.1	8.1	65	6	0	428.5	391.7	446.5	336	615.1	521.4	952.2	415	688.7	572.2	High	High	High	High	High	High	High	High	High	High		10	0.108287	443.56	629.9	1.4201	0.505994
FALSE	High	Master Protein	P31939	Bifunctional purine biosynthesis protein PURH,ATIC	Bifunctional purine biosynthesis protein PURH OS=Homo sapiens OX=9606 GN=ATIC PE=1 SV=3	0	47.685	35	18	19	18	1	592	64.6	6.71	355	18	0	963.3	770.4	747.1	1015.5	692.7	585.7	518.8	921.1	698.5	612.3	High	High	High	High	High	High	High	High	High	High		10	0.108533	837.8	667.28	0.796467	-0.328314
FALSE	High	Master Protein	O60888	Protein CutA,CUTA	Protein CutA OS=Homo sapiens OX=9606 GN=CUTA PE=1 SV=2	0	7.62	25	3	3	3	1	179	19.1	5.5	37	3	0	75.7	31.7	59.2	38.6	54.2	64	84.1	81.6	78.7	46.1	High	High	High	High	High	High	High	High	High	High		10	0.108816	51.88	70.9	1.36662	0.450607
FALSE	High	Master Protein	Q9HA64	Ketosamine-3-kinase,FN3KRP	Ketosamine-3-kinase OS=Homo sapiens OX=9606 GN=FN3KRP PE=1 SV=2	0	12.243	18	5	5	5	1	309	34.4	7.33	94	5	0	218.1	132.8	196.6	238.3	175.1	169.6	122.2	173.8	164.7	145	High	High	High	High	High	High	High	High	High	High		10	0.108971	192.18	155.06	0.806848	-0.309632
FALSE	High	Master Protein	P68366	Tubulin alpha-4A chain,TUBA4A	Tubulin alpha-4A chain OS=Homo sapiens OX=9606 GN=TUBA4A PE=1 SV=1	0	32.091	31	12	12	2	1	448	49.9	5.06	208	12	0	51.8	87.6	76	127	67.1	57.7	36.3	71.7	42.3	70.1	High	High	High	High	High	High	High	High	High	High		10	0.109072	81.9	55.62	0.679121	-0.55826
FALSE	High	Master Protein	P41222	Prostaglandin-H2 D-isomerase,PTGDS	Prostaglandin-H2 D-isomerase OS=Homo sapiens OX=9606 GN=PTGDS PE=1 SV=1	0	10.207	23	4	4	4	1	190	21	7.8	62	4	0	57.9	47.5	34.9	44.3	62.7	74.9	83.9	54.2	71.9	42.9	High	High	High	High	High	High	High	High	High	High		10	0.109105	49.46	65.56	1.32552	0.406554
FALSE	High	Master Protein	P49902	Cytosolic purine 5'-nucleotidase,NT5C2	Cytosolic purine 5'-nucleotidase OS=Homo sapiens OX=9606 GN=NT5C2 PE=1 SV=1	0.003	3.025	4	2	2	2	1	561	64.9	6.14	0	2	0	40.8	81.9	51.9	119.8	81.4	45.5	28.5	64.2	53.7	49	High	High	High	High	High	High	High	High	High	High		10	0.109139	75.16	48.18	0.641032	-0.641531
FALSE	High	Master Protein	Q8NCW5	NAD(P)H-hydrate epimerase,NAXE	NAD(P)H-hydrate epimerase OS=Homo sapiens OX=9606 GN=NAXE PE=1 SV=2	0	23.86	37	10	10	10	1	288	31.7	7.66	109	10	0	663.1	628.5	469.6	568.3	512.4	521.1	264.2	538.7	425.4	525.9	High	High	High	High	High	High	High	High	High	High		10	0.109348	568.38	455.06	0.800626	-0.320799
FALSE	High	Master Protein	O43719	HIV Tat-specific factor 1,HTATSF1	HIV Tat-specific factor 1 OS=Homo sapiens OX=9606 GN=HTATSF1 PE=1 SV=1	0	12.975	8	5	5	5	1	755	85.8	4.4	63	5	0	224.2	215.6	214.4	224.5	202.4	244.8	342.2	202.5	227.3	290	High	High	High	High	High	High	High	High	High	High		10	0.109591	216.22	261.36	1.20877	0.273538
FALSE	High	Master Protein	P67936	Tropomyosin alpha-4 chain,TPM4	Tropomyosin alpha-4 chain OS=Homo sapiens OX=9606 GN=TPM4 PE=1 SV=3	0	94.612	73	35	109	12	1	248	28.5	4.69	1188	35	0	565.8	585.8	738.3	559.9	625.4	1057.1	943.5	499.8	951.2	628.1	High	High	High	High	High	High	High	High	High	High		10	0.109815	615.04	815.94	1.32665	0.407783
FALSE	High	Master Protein	P06733	Alpha-enolase,ENO1	Alpha-enolase OS=Homo sapiens OX=9606 GN=ENO1 PE=1 SV=2	0	80.618	54	20	38	16	1	434	47.1	7.39	742	20	0	1297.1	1420.8	1338.4	1480.4	1611.4	1633.8	1456.5	1462.9	1563.1	1653.8	High	High	High	High	High	High	High	High	High	High		10	0.109983	1429.62	1554.02	1.08702	0.120373
FALSE	High	Master Protein	Q92629	Delta-sarcoglycan,SGCD	Delta-sarcoglycan OS=Homo sapiens OX=9606 GN=SGCD PE=1 SV=2	0	25.592	34	8	9	8	1	289	32.1	9.11	194	8	0	209.6	243.1	128.1	294.8	152.8	105.7	120.1	206.1	119.3	160.8	High	High	High	High	High	High	High	High	High	High		10	0.110946	205.68	142.4	0.692338	-0.530452
FALSE	High	Master Protein	Q9BPW8	Protein NipSnap homolog 1,NIPSNAP1	Protein NipSnap homolog 1 OS=Homo sapiens OX=9606 GN=NIPSNAP1 PE=1 SV=1	0	14.576	20	5	8	4	1	284	33.3	9.31	84	5	0	337.9	280.5	331.1	205.5	254.3	213.2	201.9	239	242.4	268.5	High	High	High	High	High	High	High	High	High	High		10	0.111236	281.86	233	0.826652	-0.274649
FALSE	High	Master Protein	P82909	28S ribosomal protein S36, mitochondrial,MRPS36	28S ribosomal protein S36, mitochondrial OS=Homo sapiens OX=9606 GN=MRPS36 PE=1 SV=2	0	22.723	73	7	9	7	1	103	11.5	9.99	152	7	0	462.7	642.8	547.3	398.3	463.8	488	775.7	647	730.7	511.2	High	High	High	High	High	High	High	High	High	High		10	0.111282	502.98	630.52	1.25357	0.326041
FALSE	High	Master Protein	Q92973	Transportin-1,TNPO1	Transportin-1 OS=Homo sapiens OX=9606 GN=TNPO1 PE=1 SV=2	0.001	6.58	3	2	2	2	1	898	102.3	4.98	69	2	0	11.5	12.5	23.5	21.7	20	23.9	23.2	17.5	25.1	24.7	High	High	High	High	High	High	High	High	High	High		10	0.111319	17.84	22.88	1.28251	0.358971
FALSE	High	Master Protein	P23588	Eukaryotic translation initiation factor 4B,EIF4B	Eukaryotic translation initiation factor 4B OS=Homo sapiens OX=9606 GN=EIF4B PE=1 SV=2	0	43.493	23	11	14	11	1	611	69.1	5.73	402	11	0	1060.8	796.5	970.4	791.8	957.6	1034.3	1606.6	748.3	1321.9	1232.9	High	High	High	High	High	High	High	High	High	High		10	0.11156	915.42	1188.8	1.29864	0.377
FALSE	High	Master Protein	Q93052	Lipoma-preferred partner,LPP	Lipoma-preferred partner OS=Homo sapiens OX=9606 GN=LPP PE=1 SV=1	0	24.481	16	8	9	8	1	612	65.7	7.37	168	8	0	133.6	215.7	157.3	291.9	175.9	233.6	357.1	223.7	235.2	255.9	High	High	High	High	High	High	High	High	High	High		10	0.111635	194.88	261.1	1.3398	0.422016
FALSE	High	Master Protein	P53597	Succinate--CoA ligase [ADP/GDP-forming] subunit alpha, mitochondrial,SUCLG1	Succinate--CoA ligase [ADP/GDP-forming] subunit alpha, mitochondrial OS=Homo sapiens OX=9606 GN=SUCLG1 PE=1 SV=4	0	50.313	43	13	25	13	1	346	36.2	8.79	417	13	0	2298.8	2178.6	3019.7	2337.4	1970.3	3211.5	2984.2	4616.6	2131.2	2829.4	High	High	High	High	High	High	High	High	High	High		10	0.111844	2360.96	3154.58	1.33614	0.418074
FALSE	High	Master Protein	P06396	Gelsolin,GSN	Gelsolin OS=Homo sapiens OX=9606 GN=GSN PE=1 SV=1	0	92.701	35	25	40	25	1	782	85.6	6.28	884	25	0	2170.1	2400.2	1578.6	2457.4	2874.6	1782.9	1539.9	1797.3	2208.4	2006.5	High	High	High	High	High	High	High	High	High	High		10	0.112216	2296.18	1867	0.81309	-0.298514
FALSE	High	Master Protein	Q4G0F5	Vacuolar protein sorting-associated protein 26B,VPS26B	Vacuolar protein sorting-associated protein 26B OS=Homo sapiens OX=9606 GN=VPS26B PE=1 SV=2	0	8.881	13	3	6	3	1	336	39.1	7.36	60	3	0	167.3	152.4	137.3	149.1	105.5	106.9	101.1	146.1	123.3	118.6	High	High	High	High	High	High	High	High	High	High		10	0.11286	142.32	119.2	0.837549	-0.255754
FALSE	High	Master Protein	P04179	Superoxide dismutase [Mn], mitochondrial,SOD2	Superoxide dismutase [Mn], mitochondrial OS=Homo sapiens OX=9606 GN=SOD2 PE=1 SV=3	0	51.619	73	13	30	13	1	222	24.7	8.25	509	13	0	1726.9	1471.7	2223.9	994.4	1328.1	1987.4	2429.1	2239.3	1612.7	1747.1	High	High	High	High	High	High	High	High	High	High		10	0.113326	1549	2003.12	1.29317	0.370912
FALSE	High	Master Protein	P61088	Ubiquitin-conjugating enzyme E2 N,UBE2N	Ubiquitin-conjugating enzyme E2 N OS=Homo sapiens OX=9606 GN=UBE2N PE=1 SV=1	0	18.083	37	6	8	6	1	152	17.1	6.57	162	6	0	628.3	379.7	740.1	363.7	769.4	905.1	810.3	623.9	721.6	701.8	High	High	High	High	High	High	High	High	High	High		10	0.113861	576.24	752.54	1.30595	0.385098
FALSE	High	Master Protein	O14561	Acyl carrier protein, mitochondrial,NDUFAB1	Acyl carrier protein, mitochondrial OS=Homo sapiens OX=9606 GN=NDUFAB1 PE=1 SV=3	0.001	6.695	21	3	4	3	1	156	17.4	4.93	22	3	0	403.3	288.3	282.6	184.4	250.8	416.4	409.7	319.9	436.8	260.7	High	High	High	High	High	High	High	High	High	High		10	0.113954	281.88	368.7	1.308	0.387366
FALSE	High	Master Protein	Q16854	Deoxyguanosine kinase, mitochondrial,DGUOK	Deoxyguanosine kinase, mitochondrial OS=Homo sapiens OX=9606 GN=DGUOK PE=1 SV=2	0	5.9	12	2	2	2	1	277	32	8.66	48	2	0	22.3	32.9	21	20.7	12.1	19.6	11.6	21.4	8.3	10.9	High	High	High	High	High	High	High	High	High	High		10	0.114407	21.8	14.36	0.658716	-0.602272
FALSE	High	Master Protein	Q02818	Nucleobindin-1,NUCB1	Nucleobindin-1 OS=Homo sapiens OX=9606 GN=NUCB1 PE=1 SV=4	0	16.546	15	6	6	6	1	461	53.8	5.25	83	6	0	193.2	154.7	182	103.5	155.4	197.6	282.9	169.9	225.4	155.5	High	High	High	High	High	High	High	High	High	High		10	0.114685	157.76	206.26	1.30743	0.386733
FALSE	High	Master Protein	P00338	L-lactate dehydrogenase A,LDHA	L-lactate dehydrogenase A chain OS=Homo sapiens OX=9606 GN=LDHA PE=1 SV=2	0	54.055	35	16	30	15	1	332	36.7	8.27	633	16	0	1750.8	1276.8	1183.7	2092.4	1757.2	1337.9	1198.5	1528.3	1104.4	1275.6	High	High	High	High	High	High	High	High	High	High		10	0.115155	1612.18	1288.94	0.799501	-0.322828
FALSE	High	Master Protein	P62316	Small nuclear ribonucleoprotein Sm D2,SNRPD2	Small nuclear ribonucleoprotein Sm D2 OS=Homo sapiens OX=9606 GN=SNRPD2 PE=1 SV=1	0	17.485	56	7	8	7	1	118	13.5	9.91	132	7	0	246.6	186.1	276.3	215.3	269.9	263.6	424	212.7	302.6	341.4	High	High	High	High	High	High	High	High	High	High		10	0.115257	238.84	308.86	1.29317	0.370909
FALSE	High	Master Protein	P12883	Myosin-7,MYH7	Myosin-7 OS=Homo sapiens OX=9606 GN=MYH7 PE=1 SV=5	0	818.733	67	198	475	69	1	1935	223	5.8	7698	198	129	20265.1	21236	36713.7	27477.9	26797.1	23046.6	9269.3	21458.4	14958.6	26340.9	High	High	High	High	High	High	High	High	High	High		10	0.11546	26498	19014.8	0.717593	-0.478762
FALSE	High	Master Protein	Q9H0R4	Haloacid dehalogenase-like hydrolase domain-containing protein 2,HDHD2	Haloacid dehalogenase-like hydrolase domain-containing protein 2 OS=Homo sapiens OX=9606 GN=HDHD2 PE=1 SV=1	0	13.484	27	5	7	5	1	259	28.5	6.24	105	5	0	861.5	690.8	556.1	635.1	744.6	656.3	512.5	592.9	637	584.5	High	High	High	High	High	High	High	High	High	High		10	0.115589	697.62	596.64	0.855251	-0.225581
FALSE	High	Master Protein	O14745	Na(+)/H(+) exchange regulatory cofactor NHE-RF1,SLC9A3R1	Na(+)/H(+) exchange regulatory cofactor NHE-RF1 OS=Homo sapiens OX=9606 GN=SLC9A3R1 PE=1 SV=4	0	9.359	18	4	4	4	1	358	38.8	5.77	55	4	0	106.1	143.1	154.7	131.5	210.5	122.6	101	141.3	120.4	87	High	High	High	High	High	High	High	High	High	High		10	0.115843	149.18	114.46	0.767261	-0.382211
FALSE	High	Master Protein	Q7L0Y3	tRNA methyltransferase 10 homolog C,TRMT10C	tRNA methyltransferase 10 homolog C OS=Homo sapiens OX=9606 GN=TRMT10C PE=1 SV=2	0	5.162	4	2	2	2	1	403	47.3	9.36	50	2	0	13.4	14.1	18.1	17.3	14.2	17.6	23	55.7	22.5	20.7	High	High	High	High	High	High	High	High	High	High		10	0.11588	15.42	27.9	1.80934	0.855462
FALSE	High	Master Protein	P37108	Signal recognition particle 14 kDa protein,SRP14	Signal recognition particle 14 kDa protein OS=Homo sapiens OX=9606 GN=SRP14 PE=1 SV=2	0	13.095	37	5	5	5	1	136	14.6	10.04	82	5	0	256.4	263.9	307.2	263.6	339.9	328.8	449.3	241.4	379.8	363.7	High	High	High	High	High	High	High	High	High	High		10	0.115897	286.2	352.6	1.23201	0.301009
FALSE	High	Master Protein	P25686	DnaJ homolog subfamily B member 2,DNAJB2	DnaJ homolog subfamily B member 2 OS=Homo sapiens OX=9606 GN=DNAJB2 PE=1 SV=3	0	11.317	15	5	5	5	1	324	35.6	5.95	99	5	0	15.4	17.5	21	12.1	17.1	21.9	35.3	12.3	27.9	21.6	High	High	High	High	High	High	High	High	High	High		10	0.115984	16.62	23.8	1.43201	0.518041
FALSE	High	Master Protein	P26641	Elongation factor 1-gamma,EEF1G	Elongation factor 1-gamma OS=Homo sapiens OX=9606 GN=EEF1G PE=1 SV=3	0	39.852	27	14	20	14	1	437	50.1	6.67	223	14	0	1012	1095.1	975.6	1300.3	932	708.2	608	1127.8	889.2	980.8	High	High	High	High	High	High	High	High	High	High		10	0.116224	1063	862.8	0.811665	-0.301044
FALSE	High	Master Protein	Q9Y2H5	Pleckstrin homology domain-containing family A member 6,PLEKHA6	Pleckstrin homology domain-containing family A member 6 OS=Homo sapiens OX=9606 GN=PLEKHA6 PE=1 SV=4	0.002	3.247	2	2	2	2	1	1048	117.1	9.1	35	2	0	90.1	78	103.2	89.4	93.4	101.4	181.4	83.5	133.1	108.1	High	High	High	High	High	High	High	High	High	High		10	0.116436	90.82	121.5	1.33781	0.419874
FALSE	High	Master Protein	Q16777	Histone H2A type 2-C,HIST2H2AC	Histone H2A type 2-C OS=Homo sapiens OX=9606 GN=HIST2H2AC PE=1 SV=4	0	12.265	31	6	8	3	1	129	14	10.9	54	6	3	641.4	491.6	672.1	493.3	825.2	735.5	1519.8	438.8	927	1887.7	High	High	High	High	High	High	High	High	High	High		10	0.116984	624.72	1101.76	1.76361	0.818528
FALSE	High	Master Protein	P02652	Apolipoprotein A-II,APOA2	Apolipoprotein A-II OS=Homo sapiens OX=9606 GN=APOA2 PE=1 SV=1	0	11.819	22	4	7	4	1	100	11.2	6.62	105	4	0	284.6	727.5	243.4	752.9	547.5	482.5	227.2	111.4	390.2	244	High	High	High	High	High	High	High	High	High	High		10	0.117341	511.18	291.06	0.569388	-0.812515
FALSE	High	Master Protein	P40855	Peroxisomal biogenesis factor 19,PEX19	Peroxisomal biogenesis factor 19 OS=Homo sapiens OX=9606 GN=PEX19 PE=1 SV=1	0	12.752	15	3	4	3	1	299	32.8	4.34	77	3	0	309	254.3	305.3	228.2	318.8	324.3	405.5	265.3	334.8	335	High	High	High	High	High	High	High	High	High	High		10	0.11793	283.12	332.98	1.17611	0.234022
FALSE	High	Master Protein	O00159	Unconventional myosin-Ic,MYO1C	Unconventional myosin-Ic OS=Homo sapiens OX=9606 GN=MYO1C PE=1 SV=4	0.001	7.018	2	3	3	2	1	1063	121.6	9.41	32	3	0	50.9	59.7	54	55.4	49.7	50.7	64.9	78.2	63.4	56.1	High	High	High	High	High	High	High	High	High	High		10	0.117943	53.94	62.66	1.16166	0.216189
FALSE	High	Master Protein	Q8WXF1	Paraspeckle component 1,PSPC1	Paraspeckle component 1 OS=Homo sapiens OX=9606 GN=PSPC1 PE=1 SV=1	0.001	5.134	6	3	3	2	1	523	58.7	6.67	51	3	0	25.4	36.1	32.1	45.3	43.7	42.8	83	36	48.6	50.1	High	High	High	High	High	High	High	High	High	High		10	0.118585	36.52	52.1	1.42662	0.512597
FALSE	High	Master Protein	Q15120	[Pyruvate dehydrogenase (acetyl-transferring)] kinase isozyme 3, mitochondrial,PDK3	[Pyruvate dehydrogenase (acetyl-transferring)] kinase isozyme 3, mitochondrial OS=Homo sapiens OX=9606 GN=PDK3 PE=1 SV=1	0	5.798	7	2	2	2	1	406	46.9	8.37	42	2	0	123	89.5	87.1	82.6	62.1	77.7	37	87.3	46	75.3	High	High	High	High	High	High	High	High	High	High		10	0.118596	88.86	64.66	0.727661	-0.458661
FALSE	High	Master Protein	Q9UHQ9	NADH-cytochrome b5 reductase 1,CYB5R1	NADH-cytochrome b5 reductase 1 OS=Homo sapiens OX=9606 GN=CYB5R1 PE=1 SV=1	0	7.462	10	4	4	4	1	305	34.1	9.38	27	4	0	206.7	312.9	245.9	357.5	262.5	136	132.2	339.8	161	208.4	High	High	High	High	High	High	High	High	High	High		10	0.118627	277.1	195.48	0.705449	-0.503386
FALSE	High	Master Protein	Q9NRG4	N-lysine methyltransferase SMYD2,SMYD2	N-lysine methyltransferase SMYD2 OS=Homo sapiens OX=9606 GN=SMYD2 PE=1 SV=2	0	12.18	13	5	5	5	1	433	49.7	6.71	71	5	0	143.1	123.3	159.6	163.4	140.7	95.2	79.6	109.3	78.6	184.8	High	High	High	High	High	High	High	High	High	High		10	0.11919	146.02	109.5	0.749897	-0.415235
FALSE	High	Master Protein	P01023	Alpha-2-macroglobulin,A2M	Alpha-2-macroglobulin OS=Homo sapiens OX=9606 GN=A2M PE=1 SV=3	0	141.735	31	40	59	40	1	1474	163.2	6.46	1193	40	0	3704.1	6490.3	1474.3	2052.9	1726.8	2008.6	943.3	1615	873	1638.2	High	High	High	High	High	High	High	High	High	High		10	0.119436	3089.68	1415.62	0.458177	-1.12602
FALSE	High	Master Protein	P49137	MAP kinase-activated protein kinase 2,MAPKAPK2	MAP kinase-activated protein kinase 2 OS=Homo sapiens OX=9606 GN=MAPKAPK2 PE=1 SV=1	0	9.892	11	4	4	2	1	400	45.5	8.68	64	4	0	20.2	29.2	38.8	42.9	46.3	26.1	25.5	27.6	21.5	32.4	High	High	High	High	High	High	High	High	High	High		10	0.119927	35.48	26.62	0.750282	-0.414495
FALSE	High	Master Protein	Q14974	Importin subunit beta-1,KPNB1	Importin subunit beta-1 OS=Homo sapiens OX=9606 GN=KPNB1 PE=1 SV=2	0	23.271	12	9	9	9	1	876	97.1	4.78	153	9	0	175	241.3	197	265.5	180.9	157.1	130.5	239.6	161.3	145.3	High	High	High	High	High	High	High	High	High	High		10	0.120067	211.94	166.76	0.786826	-0.345883
FALSE	High	Master Protein	Q13642	Four and a half LIM domains protein 1,FHL1	Four and a half LIM domains protein 1 OS=Homo sapiens OX=9606 GN=FHL1 PE=1 SV=4	0	64.468	54	20	35	20	1	323	36.2	8.97	528	20	0	1872.7	3240	2179.7	4340.6	3226	1788.8	1463.4	1585.4	2641.8	2841	High	High	High	High	High	High	High	High	High	High		10	0.120212	2971.8	2064.08	0.694555	-0.525838
FALSE	High	Master Protein	Q6UY14	ADAMTS-like protein 4,ADAMTSL4	ADAMTS-like protein 4 OS=Homo sapiens OX=9606 GN=ADAMTSL4 PE=1 SV=2	0	7.35	3	3	3	3	1	1074	116.5	8.34	41	3	0	12.8	11.9	11.9	19.7	20.3	20.2	15.8	17.9	30.7	19.9	High	High	High	High	High	High	High	High	High	High		10	0.120495	15.32	20.9	1.36423	0.448087
FALSE	High	Master Protein	O95373	Importin-7,IPO7	Importin-7 OS=Homo sapiens OX=9606 GN=IPO7 PE=1 SV=1	0.001	6.861	4	3	3	3	1	1038	119.4	4.82	41	3	0	142.2	144.1	135.6	177.4	130.9	104	59.5	180.8	91.2	107.5	High	High	High	High	High	High	High	High	High	High		10	0.120543	146.04	108.6	0.743632	-0.427339
FALSE	High	Master Protein	P05413	Fatty acid-binding protein, heart,FABP3	Fatty acid-binding protein, heart OS=Homo sapiens OX=9606 GN=FABP3 PE=1 SV=4	0	71.612	83	18	103	18	1	133	14.8	6.8	1567	18	0	6057	5427.3	6011.2	3843.1	5857.7	6599.7	6754.5	5762.2	6506.5	5669	High	High	High	High	High	High	High	High	High	High	Oxidation [P39]	10	0.120659	5439.26	6258.38	1.15059	0.202379
FALSE	High	Master Protein	P78318	Immunoglobulin-binding protein 1,IGBP1	Immunoglobulin-binding protein 1 OS=Homo sapiens OX=9606 GN=IGBP1 PE=1 SV=1	0.001	4.311	6	2	2	2	1	339	39.2	5.38	36	2	0	16	9.9	21.9	13.8	16.2	24.6	13.1	18.4	22	26.1	High	High	High	High	High	High	High	High	High	High		10	0.120718	15.56	20.84	1.33933	0.421513
FALSE	High	Master Protein	Q96R05	Retinoid-binding protein 7,RBP7	Retinoid-binding protein 7 OS=Homo sapiens OX=9606 GN=RBP7 PE=1 SV=1	0	8.312	28	3	3	3	1	134	15.5	7.8	33	3	0	320.3	214.1	356.1	196.2	246.4	322.1	460.6	306.2	310.5	306.9	High	High	High	High	High	High	High	High	High	High		10	0.120808	266.62	341.26	1.27995	0.356086
FALSE	High	Master Protein	P23193	Transcription elongation factor A protein 1,TCEA1	Transcription elongation factor A protein 1 OS=Homo sapiens OX=9606 GN=TCEA1 PE=1 SV=2	0	11.838	13	3	3	3	1	301	33.9	8.38	86	3	0	73.9	67.9	86.9	67.9	97.5	103.7	118.6	61.1	108.4	101.5	High	High	High	High	High	High	High	High	High	High		10	0.12086	78.82	98.66	1.25171	0.323904
FALSE	High	Master Protein	Q07021	Complement component 1 Q subcomponent-binding protein, mitochondrial,C1QBP	Complement component 1 Q subcomponent-binding protein, mitochondrial OS=Homo sapiens OX=9606 GN=C1QBP PE=1 SV=1	0	29.49	43	8	10	8	1	282	31.3	4.84	224	8	0	354	222.9	384.3	221.6	248.2	377.6	394.8	426.2	321.3	284	High	High	High	High	High	High	High	High	High	High		10	0.121232	286.2	360.78	1.26059	0.334096
FALSE	High	Master Protein	Q9UBX5	Fibulin-5,FBLN5	Fibulin-5 OS=Homo sapiens OX=9606 GN=FBLN5 PE=1 SV=1	0	22.81	17	7	8	7	1	448	50.1	4.73	201	7	0	93.6	112.6	78.3	170.7	148.5	62.7	36.8	129.1	111.4	48.3	High	High	High	High	High	High	High	High	High	High		10	0.121992	120.74	77.66	0.6432	-0.63666
FALSE	High	Master Protein	P54577	Tyrosine--tRNA ligase, cytoplasmic,YARS	Tyrosine--tRNA ligase, cytoplasmic OS=Homo sapiens OX=9606 GN=YARS PE=1 SV=4	0	23.626	19	10	10	10	1	528	59.1	7.05	173	10	0	215.3	224.6	217.2	256.3	250.7	196.1	166.5	238.7	206.7	225.2	High	High	High	High	High	High	High	High	High	High		10	0.122022	232.82	206.64	0.887553	-0.172095
FALSE	High	Master Protein	P31146	Coronin-1A,CORO1A	Coronin-1A OS=Homo sapiens OX=9606 GN=CORO1A PE=1 SV=4	0	10.752	11	5	5	4	1	461	51	6.68	97	5	0	111.3	142.6	124.7	136.5	70.9	117.9	83.2	95.1	88.8	73.8	High	High	High	High	High	High	High	High	High	High		10	0.122865	117.2	91.76	0.782935	-0.353035
FALSE	High	Master Protein	P00748	Coagulation factor XII,F12	Coagulation factor XII OS=Homo sapiens OX=9606 GN=F12 PE=1 SV=3	0	9.473	9	5	5	5	1	615	67.7	7.74	49	5	0	167.8	219	142.2	254.7	194	192.5	111.3	93.5	209	101.6	High	High	High	High	High	High	High	High	High	High		10	0.123322	195.54	141.58	0.724046	-0.465846
FALSE	High	Master Protein	Q13424	Alpha-1-syntrophin,SNTA1	Alpha-1-syntrophin OS=Homo sapiens OX=9606 GN=SNTA1 PE=1 SV=1	0	19.228	19	9	11	9	1	505	53.9	6.8	105	9	0	855	611.5	684.7	956.3	867.2	1052	1063	1771.1	625.6	1136.7	High	High	High	High	High	High	High	High	High	High		10	0.123576	794.94	1129.68	1.42109	0.506996
FALSE	High	Master Protein	Q01469	Fatty acid-binding protein 5,FABP5	Fatty acid-binding protein 5 OS=Homo sapiens OX=9606 GN=FABP5 PE=1 SV=3	0	51.073	71	15	25	15	1	135	15.2	7.01	462	15	0	926.5	635.3	1105.9	510.5	604	1033.3	1640.2	760.8	1338.8	762.5	High	High	High	High	High	High	High	High	High	High		10	0.123759	756.44	1107.12	1.46359	0.549514
FALSE	High	Master Protein	P01034	Cystatin-C,CST3	Cystatin-C OS=Homo sapiens OX=9606 GN=CST3 PE=1 SV=1	0	10.306	31	3	4	3	1	146	15.8	8.75	98	3	0	84.1	127.7	107.5	90.3	138.9	161.3	189.4	106.2	162.9	101.8	High	High	High	High	High	High	High	High	High	High		10	0.12449	109.7	144.32	1.31559	0.395708
FALSE	High	Master Protein	O14737	Programmed cell death protein 5,PDCD5	Programmed cell death protein 5 OS=Homo sapiens OX=9606 GN=PDCD5 PE=1 SV=3	0	23.183	50	7	8	7	1	125	14.3	6.04	146	7	0	558.2	443.5	441.6	333	571.1	522.1	1070.2	417.8	829.2	582.8	High	High	High	High	High	High	High	High	High	High		10	0.125551	469.48	684.42	1.45783	0.543818
FALSE	High	Master Protein	P18669	Phosphoglycerate mutase 1,PGAM1	Phosphoglycerate mutase 1 OS=Homo sapiens OX=9606 GN=PGAM1 PE=1 SV=2	0	85.353	61	20	52	12	1	254	28.8	7.18	868	20	0	1731.3	1939	1992.3	1641	2398.1	1826.9	1781.1	1403.7	1883	1193.1	High	High	High	High	High	High	High	High	High	High		10	0.125606	1940.34	1617.56	0.833648	-0.26249
FALSE	High	Master Protein	P56385	ATP synthase subunit e, mitochondrial,ATP5ME	ATP synthase subunit e, mitochondrial OS=Homo sapiens OX=9606 GN=ATP5ME PE=1 SV=2	0.001	6.699	25	3	4	3	1	69	7.9	9.35	66	3	0	173.6	98.3	143.7	161.4	197.8	184	201.3	265.2	169.7	165.3	High	High	High	High	High	High	High	High	High	High		10	0.125694	154.96	197.1	1.27194	0.347032
FALSE	High	Master Protein	P07711	Cathepsin L1,CTSL	Cathepsin L1 OS=Homo sapiens OX=9606 GN=CTSL PE=1 SV=2	0	16.811	23	5	6	5	1	333	37.5	5.45	165	5	0	159.2	180.7	214.1	143.5	248.2	259.6	338.5	216.3	246.2	171.1	High	High	High	High	High	High	High	High	High	High		10	0.125753	189.14	246.34	1.30242	0.381196
FALSE	High	Master Protein	O94979	Protein transport protein Sec31A,SEC31A	Protein transport protein Sec31A OS=Homo sapiens OX=9606 GN=SEC31A PE=1 SV=3	0	9.184	3	4	4	4	1	1220	132.9	6.89	60	4	0	164.5	180.5	256	213.2	251.4	227.2	291.5	221	243.3	280.6	High	High	High	High	High	High	High	High	High	High		10	0.126146	213.12	252.72	1.18581	0.245874
FALSE	High	Master Protein	Q14008	Cytoskeleton-associated protein 5 OS,CKAP5	Cytoskeleton-associated protein 5 OS=Homo sapiens OX=9606 GN=CKAP5 PE=1 SV=3	0	12.891	3	5	6	5	1	2032	225.4	7.8	56	5	0	175	216.1	150.7	189.6	168.5	146.5	131.3	195.4	142.8	151.3	High	High	High	High	High	High	High	High	High	High		10	0.126226	179.98	153.46	0.85265	-0.229974
FALSE	High	Master Protein	Q16666	Gamma-interferon-inducible protein 16,IFI16	Gamma-interferon-inducible protein 16 OS=Homo sapiens OX=9606 GN=IFI16 PE=1 SV=3	0	17.521	9	7	7	7	1	785	88.2	9.28	85	7	0	144.7	150.9	153	217.3	200.3	183.3	201.7	221.6	199.4	197.1	High	High	High	High	High	High	High	High	High	High		10	0.126413	173.24	200.62	1.15805	0.211693
FALSE	High	Master Protein	Q9BY32	Inosine triphosphate pyrophosphatase,ITPA	Inosine triphosphate pyrophosphatase OS=Homo sapiens OX=9606 GN=ITPA PE=1 SV=2	0.001	4.611	14	2	2	2	1	194	21.4	5.66	40	2	0	39.8	33.6	42.4	38.5	45.5	19.8	20.1	35.7	41.2	39.5	High	High	High	High	High	High	High	High	High	High		10	0.126844	39.96	31.26	0.782282	-0.354239
FALSE	High	Master Protein	P23142	Fibulin-1,FBLN1	Fibulin-1 OS=Homo sapiens OX=9606 GN=FBLN1 PE=1 SV=4	0	37.829	22	13	16	13	1	703	77.2	5.22	346	13	0	413.6	824.7	288.1	1604.2	797.9	312.2	442.5	403	463.2	332.9	High	High	High	High	High	High	High	High	High	High		10	0.12692	785.7	390.76	0.49734	-1.0077
FALSE	High	Master Protein	Q9Y608	Leucine-rich repeat flightless-interacting protein 2,LRRFIP2	Leucine-rich repeat flightless-interacting protein 2 OS=Homo sapiens OX=9606 GN=LRRFIP2 PE=1 SV=1	0.001	7.044	4	2	2	2	1	721	82.1	6.95	64	2	0	20	22	27.6	15.4	21.3	26.8	36	20	22.8	29.6	High	High	High	High	High	High	High	High	High	High		10	0.127485	21.26	27.04	1.27187	0.346954
FALSE	High	Master Protein	P08865	40S ribosomal protein SA,RPSA	40S ribosomal protein SA OS=Homo sapiens OX=9606 GN=RPSA PE=1 SV=4	0	37.58	37	9	12	9	1	295	32.8	4.87	344	9	0	631.8	565.3	554	618.3	650.2	512.1	448.6	483.9	596.4	638.2	High	High	High	High	High	High	High	High	High	High		10	0.127815	603.92	535.84	0.88727	-0.172555
FALSE	High	Master Protein	Q14195	Dihydropyrimidinase-related protein 3,DPYSL3	Dihydropyrimidinase-related protein 3 OS=Homo sapiens OX=9606 GN=DPYSL3 PE=1 SV=1	0	34.47	26	11	13	10	1	570	61.9	6.49	288	11	0	280.9	574.4	440.3	709.7	845.8	299.2	303.3	294.5	617.5	344.6	High	High	High	High	High	High	High	High	High	High		10	0.12794	570.22	371.82	0.652064	-0.616914
FALSE	High	Master Protein	P54725	UV excision repair protein RAD23 homolog A,RAD23A	UV excision repair protein RAD23 homolog A OS=Homo sapiens OX=9606 GN=RAD23A PE=1 SV=1	0	17.457	24	7	8	5	1	363	39.6	4.58	149	7	0	268.8	212.3	326.9	216.1	259.7	299.3	395	265.2	346	258.9	High	High	High	High	High	High	High	High	High	High		10	0.128455	256.76	312.88	1.21857	0.285189
FALSE	High	Master Protein	P40926	Malate dehydrogenase, mitochondrial,MDH2	Malate dehydrogenase, mitochondrial OS=Homo sapiens OX=9606 GN=MDH2 PE=1 SV=3	0	89.313	59	21	64	21	1	338	35.5	8.68	1659	21	0	2516.6	2894.6	3789.2	1921.2	2560.2	3809.3	3977.4	4057.5	3178.8	2376.1	High	High	High	High	High	High	High	High	High	High		10	0.12973	2736.36	3479.82	1.2717	0.346755
FALSE	High	Master Protein	Q8N6M0	Deubiquitinase OTUD6B,OTUD6B	Deubiquitinase OTUD6B OS=Homo sapiens OX=9606 GN=OTUD6B PE=1 SV=1	0	7.837	9	3	3	3	1	293	33.8	6.05	51	3	0	84.1	67.9	113.1	85.5	101.9	91	125.2	87.1	119.4	130	High	High	High	High	High	High	High	High	High	High		10	0.13	90.5	110.54	1.22144	0.288579
FALSE	High	Master Protein	Q9UKP3	Integrin beta-1-binding protein 2,ITGB1BP2	Integrin beta-1-binding protein 2 OS=Homo sapiens OX=9606 GN=ITGB1BP2 PE=1 SV=1	0	7.345	10	3	3	3	1	347	38.4	5.16	56	3	0	90.1	91.6	85.8	101.3	142.1	135.4	135	145.1	97.2	112.4	High	High	High	High	High	High	High	High	High	High		10	0.13001	102.18	125.02	1.22353	0.291046
FALSE	High	Master Protein	Q9H2K0	Translation initiation factor IF-3, mitochondrial,MTIF3	Translation initiation factor IF-3, mitochondrial OS=Homo sapiens OX=9606 GN=MTIF3 PE=1 SV=4	0	15.938	19	6	6	6	1	278	31.7	9.69	117	6	0	410.6	286.1	430.7	236.9	229.5	387	472.9	470.7	347.8	347.6	High	High	High	High	High	High	High	High	High	High		10	0.130114	318.76	405.2	1.27118	0.346164
FALSE	High	Master Protein	Q9NWH9	SAFB-like transcription modulator,SLTM	SAFB-like transcription modulator OS=Homo sapiens OX=9606 GN=SLTM PE=1 SV=2	0	11.821	6	4	4	4	1	1034	117.1	7.87	92	4	0	128.9	133.2	138.7	152.5	152.1	145.4	213.1	128.4	164.4	186.5	High	High	High	High	High	High	High	High	High	High		10	0.130339	141.08	167.56	1.18769	0.248164
FALSE	High	Master Protein	P38159	RNA-binding motif protein, X,RBMX	RNA-binding motif protein, X chromosome OS=Homo sapiens OX=9606 GN=RBMX PE=1 SV=3	0	38.752	34	16	17	9	1	391	42.3	10.05	237	16	2	409.7	409.6	434.7	419.6	424	419.5	791.7	360.2	616.4	551.6	High	High	High	High	High	High	High	High	High	High		10	0.130831	419.52	547.88	1.30597	0.38512
FALSE	High	Master Protein	Q9BS92	Protein NipSnap homolog 3B,NIPSNAP3B	Protein NipSnap homolog 3B OS=Homo sapiens OX=9606 GN=NIPSNAP3B PE=2 SV=1	0	24.75	38	9	9	8	1	247	28.3	9.28	101	9	1	854.7	600.6	441.3	432.1	278.2	514.7	768.7	971.8	573.6	880.9	High	High	High	High	High	High	High	High	High	High		10	0.130993	521.38	741.94	1.42303	0.508967
FALSE	High	Master Protein	Q14978	Nucleolar and coiled-body phosphoprotein 1,NOLC1	Nucleolar and coiled-body phosphoprotein 1 OS=Homo sapiens OX=9606 GN=NOLC1 PE=1 SV=2	0	17.776	11	8	9	8	1	699	73.6	9.47	114	8	0	550.2	404.9	563.4	383.8	471.1	533.5	944.2	379.1	617.1	776	High	High	High	High	High	High	High	High	High	High		10	0.131031	474.68	649.98	1.3693	0.45344
FALSE	High	Master Protein	P26583	High mobility group protein B2,HMGB2	High mobility group protein B2 OS=Homo sapiens OX=9606 GN=HMGB2 PE=1 SV=2	0	35.383	42	11	14	8	1	209	24	7.81	276	11	0	752.1	726.1	999.8	570.2	640.7	919.1	1506.4	665.3	822.6	1147.9	High	High	High	High	High	High	High	High	High	High		10	0.131544	737.78	1012.26	1.37204	0.456317
FALSE	High	Master Protein	Q9Y5J9	Mitochondrial import inner membrane translocase subunit Tim8 B,TIMM8B	Mitochondrial import inner membrane translocase subunit Tim8 B OS=Homo sapiens OX=9606 GN=TIMM8B PE=1 SV=1	0	5.343	18	2	2	2	1	83	9.3	5.12	59	2	0	100.8	68.6	76	57.8	92.8	104	207.9	122.8	147.1	46.1	High	High	High	High	High	High	High	High	High	High		10	0.131678	79.2	125.58	1.58561	0.665034
FALSE	High	Master Protein	P83916	Chromobox protein homolog 1,CBX1	Chromobox protein homolog 1 OS=Homo sapiens OX=9606 GN=CBX1 PE=1 SV=1	0.001	4.224	9	2	2	2	1	185	21.4	4.93	24	2	0	57.4	64	49.4	47.1	68.1	59.5	66.3	58.6	68.5	80.5	High	High	High	High	High	High	High	High	High	High		10	0.132094	57.2	66.68	1.16573	0.221239
FALSE	High	Master Protein	P06748	Nucleophosmin,NPM1	Nucleophosmin OS=Homo sapiens OX=9606 GN=NPM1 PE=1 SV=2	0	48.522	53	15	22	15	1	294	32.6	4.78	475	15	0	1063.7	898	1084.6	939.5	1068.7	1236.8	2287.9	778.6	1331.2	1508.3	High	High	High	High	High	High	High	High	High	High		10	0.132388	1010.9	1428.56	1.41316	0.498921
FALSE	High	Master Protein	P61086	Ubiquitin-conjugating enzyme E2 K,UBE2K	Ubiquitin-conjugating enzyme E2 K OS=Homo sapiens OX=9606 GN=UBE2K PE=1 SV=3	0	8.622	15	3	4	3	1	200	22.4	5.44	108	3	0	114.7	81.8	123.1	81.7	145.9	179.3	108.7	153.4	111.1	147.7	High	High	High	High	High	High	High	High	High	High		10	0.132476	109.44	140.04	1.27961	0.355699
FALSE	High	Master Protein	P55884	Eukaryotic translation initiation factor 3 subunit B,EIF3B	Eukaryotic translation initiation factor 3 subunit B OS=Homo sapiens OX=9606 GN=EIF3B PE=1 SV=3	0	23.269	14	9	9	9	1	814	92.4	5	142	9	0	322.9	336.6	313.2	415.4	303.7	250.2	243.2	356.9	289	310.6	High	High	High	High	High	High	High	High	High	High		10	0.132481	338.36	289.98	0.857016	-0.222606
FALSE	High	Master Protein	P02776	Platelet factor 4,PF4	Platelet factor 4 OS=Homo sapiens OX=9606 GN=PF4 PE=1 SV=2	0	11.227	36	4	4	4	1	101	10.8	8.62	56	4	0	196.1	312.1	147.7	114.5	114.4	617.4	312.3	315.8	242.4	135.4	High	High	High	High	High	High	High	High	High	High		10	0.132791	176.96	324.66	1.83465	0.875506
FALSE	High	Master Protein	P49458	Signal recognition particle 9 kDa protein,SRP9	Signal recognition particle 9 kDa protein OS=Homo sapiens OX=9606 GN=SRP9 PE=1 SV=2	0	9.106	37	4	5	4	1	86	10.1	7.97	64	4	0	557.2	371.1	551.8	335.4	560.5	567.8	884.6	411.9	635.9	636	High	High	High	High	High	High	High	High	High	High		10	0.134244	475.2	627.24	1.31995	0.400483
FALSE	High	Master Protein	P43686	26S proteasome regulatory subunit 6B,PSMC4	26S proteasome regulatory subunit 6B OS=Homo sapiens OX=9606 GN=PSMC4 PE=1 SV=2	0	7.686	9	3	3	3	1	418	47.3	5.21	55	3	0	145	138	201.8	141.8	262.6	205.4	214.8	292.5	193.7	230.8	High	High	High	High	High	High	High	High	High	High		10	0.1345	177.84	227.44	1.2789	0.354906
FALSE	High	Master Protein	Q9UHD8	Septin-9,SEPT9	Septin-9 OS=Homo sapiens OX=9606 GN=SEPT9 PE=1 SV=2	0	14.989	9	5	5	5	1	586	65.4	8.97	127	5	0	52	73.4	44.4	56.4	59	51.5	126.9	68.8	70	81.1	High	High	High	High	High	High	High	High	High	High		10	0.134645	57.04	79.66	1.39656	0.481881
FALSE	High	Master Protein	P50995	Annexin A11,ANXA11	Annexin A11 OS=Homo sapiens OX=9606 GN=ANXA11 PE=1 SV=1	0	52.926	36	19	26	19	1	505	54.4	7.65	387	19	0	1318.8	1213.9	1237.4	1094.1	1087.9	1260.5	619.8	1297.6	724.8	829.6	High	High	High	High	High	High	High	High	High	High		10	0.134898	1190.42	946.46	0.795064	-0.330857
FALSE	High	Master Protein	P63173	60S ribosomal protein L38,RPL38	60S ribosomal protein L38 OS=Homo sapiens OX=9606 GN=RPL38 PE=1 SV=2	0	5.662	36	2	2	2	1	70	8.2	10.1	33	2	0	33	31.3	26.7	24.1	35.5	42.3	36.4	26.5	36.6	36.1	High	High	High	High	High	High	High	High	High	High		10	0.135327	30.12	35.58	1.18127	0.240345
FALSE	High	Master Protein	Q9NPJ3	Acyl-coenzyme A thioesterase 13,ACOT13	Acyl-coenzyme A thioesterase 13 OS=Homo sapiens OX=9606 GN=ACOT13 PE=1 SV=1	0	11.801	38	4	6	4	1	140	15	9.14	98	4	0	458.9	361.1	512	220.9	326.2	536.1	521.3	618.9	400.8	370.9	High	High	High	High	High	High	High	High	High	High		10	0.135543	375.82	489.6	1.30275	0.381562
FALSE	High	Master Protein	P33316	Deoxyuridine 5'-triphosphate nucleotidohydrolase, mitochondrial,DUT	Deoxyuridine 5'-triphosphate nucleotidohydrolase, mitochondrial OS=Homo sapiens OX=9606 GN=DUT PE=1 SV=4	0	9.596	16	3	3	3	1	252	26.5	9.36	79	3	0	21	31.6	41.7	29.7	27.7	43.1	55.1	30.4	39.4	30.7	High	High	High	High	High	High	High	High	High	High		10	0.135557	30.34	39.74	1.30982	0.389371
FALSE	High	Master Protein	P26038	Moesin,MSN	Moesin OS=Homo sapiens OX=9606 GN=MSN PE=1 SV=3	0	133.767	62	48	67	35	1	577	67.8	6.4	836	48	14	3486.9	3309.5	3226.9	3245.2	3572.4	3047.2	3119.5	2570.9	3274.5	3464.5	High	High	High	High	High	High	High	High	High	High		10	0.13558	3368.18	3095.32	0.918989	-0.121881
FALSE	High	Master Protein	Q9Y2W2	WW domain-binding protein 11,WBP11	WW domain-binding protein 11 OS=Homo sapiens OX=9606 GN=WBP11 PE=1 SV=1	0	10.547	7	4	4	4	1	641	70	8.38	77	4	0	100.2	96	126.8	94.7	104.2	113.6	223.6	98.6	144	129.4	High	High	High	High	High	High	High	High	High	High		10	0.135673	104.38	141.84	1.35888	0.442419
FALSE	High	Master Protein	P06865	Beta-hexosaminidase subunit alpha,HEXA	Beta-hexosaminidase subunit alpha OS=Homo sapiens OX=9606 GN=HEXA PE=1 SV=2	0	8.325	6	3	3	3	1	529	60.7	5.16	76	3	0	31.8	42.8	35.4	40.2	23	21.1	20.8	31.6	23.7	36.9	High	High	High	High	High	High	High	High	High	High		10	0.135854	34.64	26.82	0.774249	-0.36913
FALSE	High	Master Protein	Q9UL46	Proteasome activator complex subunit 2,PSME2	Proteasome activator complex subunit 2 OS=Homo sapiens OX=9606 GN=PSME2 PE=1 SV=4	0	18.752	27	7	7	7	1	239	27.4	5.73	121	7	0	401	331.1	337.6	438.4	303	492	432.9	549.8	270.7	530.1	High	High	High	High	High	High	High	High	High	High		10	0.136111	362.22	455.1	1.25642	0.329317
FALSE	High	Master Protein	Q99969	Retinoic acid receptor responder protein 2,RARRES2	Retinoic acid receptor responder protein 2 OS=Homo sapiens OX=9606 GN=RARRES2 PE=1 SV=1	0	7.294	12	3	3	3	1	163	18.6	9.09	35	3	0	60.8	77.2	64.9	76.9	108.7	101.6	166.4	52.5	147.8	100	High	High	High	High	High	High	High	High	High	High		10	0.136317	77.7	113.66	1.46281	0.548738
FALSE	High	Master Protein	P11586	C-1-tetrahydrofolate synthase, cytoplasmic,MTHFD1	C-1-tetrahydrofolate synthase, cytoplasmic OS=Homo sapiens OX=9606 GN=MTHFD1 PE=1 SV=3	0	76.523	32	28	33	28	1	935	101.5	7.3	455	28	0	2303.9	1946.2	1082.8	2000.7	1789.4	1289.6	1214.2	1596.2	1568.2	1627.5	High	High	High	High	High	High	High	High	High	High		10	0.136441	1824.6	1459.14	0.799704	-0.322462
FALSE	High	Master Protein	P21810	Biglycan,BGN	Biglycan OS=Homo sapiens OX=9606 GN=BGN PE=1 SV=2	0	11.031	12	3	4	3	1	368	41.6	7.52	69	3	0	49.2	68.8	99.6	73.8	135.7	24.6	47.8	52.4	96.6	48.9	High	High	High	High	High	High	High	High	High	High		10	0.136931	85.42	54.06	0.632873	-0.660012
FALSE	High	Master Protein	Q86T13	C-type lectin domain family 14 member A,CLEC14A	C-type lectin domain family 14 member A OS=Homo sapiens OX=9606 GN=CLEC14A PE=1 SV=1	0.001	7.007	8	3	3	3	1	490	51.6	6.35	57	3	0	18.5	13.8	7.8	19.7	17.2	15.2	28.4	20.3	23	16.5	High	High	High	High	High	High	High	High	High	High		10	0.137124	15.4	20.68	1.34286	0.425306
FALSE	High	Master Protein	P52758	2-iminobutanoate/2-iminopropanoate deaminase,RIDA	2-iminobutanoate/2-iminopropanoate deaminase OS=Homo sapiens OX=9606 GN=RIDA PE=1 SV=1	0	13.216	32	4	4	4	1	137	14.5	8.68	148	4	0	134.1	88.9	129.8	57.4	120.4	223.8	148.7	185.1	124	82.6	High	High	High	High	High	High	High	High	High	High		10	0.137991	106.12	152.84	1.44026	0.526326
FALSE	High	Master Protein	O60825	6-phosphofructo-2-kinase/fructose-2,6-bisphosphatase 2,PFKFB2	6-phosphofructo-2-kinase/fructose-2,6-bisphosphatase 2 OS=Homo sapiens OX=9606 GN=PFKFB2 PE=1 SV=2	0	28.223	24	11	12	11	1	505	58.4	8.38	153	11	0	442.5	623.6	359.5	502.5	473	320	212.9	362.8	503.9	452.3	High	High	High	High	High	High	High	High	High	High		10	0.138333	480.22	370.38	0.771272	-0.374689
FALSE	High	Master Protein	Q9UL18	Protein argonaute-1,AGO1	Protein argonaute-1 OS=Homo sapiens OX=9606 GN=AGO1 PE=1 SV=3	0	13.908	7	5	5	4	1	857	97.2	9.16	62	5	0	59.6	62.2	52.1	78.1	52.9	28.7	32	65	59.3	49.2	High	High	High	High	High	High	High	High	High	High		10	0.138913	60.98	46.84	0.768121	-0.380595
FALSE	High	Master Protein	Q9UNF0	Protein kinase C and casein kinase substrate in neurons protein 2,PACSIN2	Protein kinase C and casein kinase substrate in neurons protein 2 OS=Homo sapiens OX=9606 GN=PACSIN2 PE=1 SV=2	0	27.4	23	10	12	9	1	486	55.7	5.2	167	10	1	561.8	516.8	609.5	553	610.6	585.3	740	645	554.6	625.2	High	High	High	High	High	High	High	High	High	High		10	0.139251	570.34	630.02	1.10464	0.143575
FALSE	High	Master Protein	Q9BWF3	RNA-binding protein 4,RBM4	RNA-binding protein 4 OS=Homo sapiens OX=9606 GN=RBM4 PE=1 SV=1	0.002	3.883	5	2	2	2	1	364	40.3	7.08	28	2	0	68.2	50.8	43.4	51	58.4	64.4	54	78	63.6	59.3	High	High	High	High	High	High	High	High	High	High		10	0.13942	54.36	63.86	1.17476	0.232367
FALSE	High	Master Protein	Q8IYB3	Serine/arginine repetitive matrix protein 1,SRRM1	Serine/arginine repetitive matrix protein 1 OS=Homo sapiens OX=9606 GN=SRRM1 PE=1 SV=2	0	5.789	3	2	2	2	1	904	102.3	11.84	60	2	0	37.2	27.7	35.6	32.2	38.6	33.4	41.4	36.9	37.5	47.2	High	High	High	High	High	High	High	High	High	High		10	0.139441	34.26	39.28	1.14653	0.19727
FALSE	High	Master Protein	Q9Y235	C->U-editing enzyme APOBEC-2,APOBEC2	C->U-editing enzyme APOBEC-2 OS=Homo sapiens OX=9606 GN=APOBEC2 PE=1 SV=1	0	10.188	20	4	4	4	1	224	25.7	4.84	72	4	0	103.1	43.5	77.9	57	72.1	95.4	77.3	125.9	83.8	81.1	High	High	High	High	High	High	High	High	High	High		10	0.13959	70.72	92.7	1.3108	0.390451
FALSE	High	Master Protein	Q04323	UBX domain-containing protein 1,UBXN1	UBX domain-containing protein 1 OS=Homo sapiens OX=9606 GN=UBXN1 PE=1 SV=2	0	16.898	22	7	7	7	1	297	33.3	5.25	147	7	0	239.4	222.8	262.6	212.8	279.9	250.8	337.2	227.5	290.4	298.6	High	High	High	High	High	High	High	High	High	High		10	0.139753	243.5	280.9	1.15359	0.206135
FALSE	High	Master Protein	Q06828	Fibromodulin OS,FMOD	Fibromodulin OS=Homo sapiens OX=9606 GN=FMOD PE=1 SV=2	0	5.224	7	2	2	2	1	376	43.2	6.04	28	2	0	17.1	79.3	77	64.3	231	19.7	27.7	26.5	65.7	25.9	High	High	High	High	High	High	High	High	High	High		10	0.140217	93.74	33.1	0.353104	-1.50183
FALSE	High	Master Protein	Q8NDH3	Probable aminopeptidase NPEPL1,NPEPL1	Probable aminopeptidase NPEPL1 OS=Homo sapiens OX=9606 GN=NPEPL1 PE=1 SV=3	0	13.665	13	4	5	4	1	523	55.8	6.87	161	4	0	156.2	132.1	86.2	108.3	147	90.5	77.2	88.2	121.5	122.9	High	High	High	High	High	High	High	High	High	High		10	0.140854	125.96	100.06	0.794379	-0.3321
FALSE	High	Master Protein	P13637	Sodium/potassium-transporting ATPase subunit alpha-3,ATP1A3	Sodium/potassium-transporting ATPase subunit alpha-3 OS=Homo sapiens OX=9606 GN=ATP1A3 PE=1 SV=3	0	45.072	19	16	17	5	1	1013	111.7	5.38	351	16	9	714.9	635.7	352.4	1017.2	465.5	191.1	338.2	671.6	319.8	509.5	High	High	High	High	High	High	High	High	High	High		10	0.141088	637.14	406.04	0.637285	-0.649989
FALSE	High	Master Protein	P78527	DNA-dependent protein kinase catalytic subunit,PRKDC	DNA-dependent protein kinase catalytic subunit OS=Homo sapiens OX=9606 GN=PRKDC PE=1 SV=3	0	33.313	4	14	15	14	1	4128	468.8	7.12	170	14	0	279.1	400	306	535	317.3	221.2	226.2	401.3	257	267.6	High	High	High	High	High	High	High	High	High	High		10	0.141698	367.48	274.66	0.747415	-0.420019
FALSE	High	Master Protein	Q9NP79	Vacuolar protein sorting-associated protein VTA1 homolog,VTA1	Vacuolar protein sorting-associated protein VTA1 homolog OS=Homo sapiens OX=9606 GN=VTA1 PE=1 SV=1	0.001	4.39	10	2	2	2	1	307	33.9	6.29	0	2	0	28	34.8	30.9	38.4	40.3	54.1	30.6	46.5	37.2	41.5	High	High	High	High	High	High	High	High	High	High		10	0.142007	34.48	41.98	1.21752	0.283942
FALSE	High	Master Protein	P19823	Inter-alpha-trypsin inhibitor heavy chain H2, ITIH2	Inter-alpha-trypsin inhibitor heavy chain H2 OS=Homo sapiens OX=9606 GN=ITIH2 PE=1 SV=2	0	55.648	27	22	25	22	1	946	106.4	6.86	355	22	0	933.4	1279.1	606.9	1230.2	1059.5	931.9	585.8	231	1191.7	471.4	High	High	High	High	High	High	High	High	High	High		10	0.142316	1021.82	682.36	0.667789	-0.582536
FALSE	High	Master Protein	P49720	Proteasome subunit beta type-3,PSMB3	Proteasome subunit beta type-3 OS=Homo sapiens OX=9606 GN=PSMB3 PE=1 SV=2	0	16.734	25	6	6	6	1	205	22.9	6.55	110	6	0	214.8	177.2	170.7	199.2	185.2	148.8	129.4	196.7	166.4	186.9	High	High	High	High	High	High	High	High	High	High		10	0.142353	189.42	165.64	0.874459	-0.193538
FALSE	High	Master Protein	Q9NZZ3	Charged multivesicular body protein 5,CHMP5	Charged multivesicular body protein 5 OS=Homo sapiens OX=9606 GN=CHMP5 PE=1 SV=1	0.001	7.055	11	4	4	4	1	219	24.6	4.83	60	4	0	238.6	214.2	261.5	163.7	269.1	234.9	285.6	233.7	352.7	274.5	High	High	High	High	High	High	High	High	High	High		10	0.143473	229.42	276.28	1.20425	0.26814
FALSE	High	Master Protein	P13797	Plastin-3,PLS3	Plastin-3 OS=Homo sapiens OX=9606 GN=PLS3 PE=1 SV=4	0	42.532	25	15	17	13	1	630	70.8	5.6	155	15	1	462.3	872.1	581	1023.4	752	451.8	439.3	650.3	670	578.6	High	High	High	High	High	High	High	High	High	High		10	0.143746	738.16	558	0.755934	-0.403668
FALSE	High	Master Protein	Q5JVS0	Intracellular hyaluronan-binding protein 4,HABP4	Intracellular hyaluronan-binding protein 4 OS=Homo sapiens OX=9606 GN=HABP4 PE=1 SV=1	0	5.896	5	2	2	2	1	413	45.8	7.46	66	2	0	165.6	133.2	154.6	120.6	151.7	177	202.4	117.7	188.5	174	High	High	High	High	High	High	High	High	High	High		10	0.144032	145.14	171.92	1.18451	0.244292
FALSE	High	Master Protein	P61970	Nuclear transport factor 2,NUTF2	Nuclear transport factor 2 OS=Homo sapiens OX=9606 GN=NUTF2 PE=1 SV=1	0	12.62	56	5	7	5	1	127	14.5	5.38	122	5	0	420.8	463.1	383.9	398.1	371.8	432.2	370	243.4	345.6	366.4	High	High	High	High	High	High	High	High	High	High		10	0.144398	407.54	351.52	0.862541	-0.213335
FALSE	High	Master Protein	Q9NZ45	CDGSH iron-sulfur domain-containing protein 1,CISD1	CDGSH iron-sulfur domain-containing protein 1 OS=Homo sapiens OX=9606 GN=CISD1 PE=1 SV=1	0.001	7.078	26	2	3	2	1	108	12.2	9.09	63	2	0	195.5	279.1	230.5	322.3	238.2	155.3	211.8	246.6	167.6	248.6	High	High	High	High	High	High	High	High	High	High		10	0.145151	253.12	205.98	0.813764	-0.297317
FALSE	High	Master Protein	Q9Y262	Eukaryotic translation initiation factor 3 subunit L,EIF3L	Eukaryotic translation initiation factor 3 subunit L OS=Homo sapiens OX=9606 GN=EIF3L PE=1 SV=1	0.001	4.317	3	2	2	2	1	564	66.7	6.34	27	2	0	45	64.2	67	68.1	61	106.7	52.8	135.1	67.1	69.9	High	High	High	High	High	High	High	High	High	High		10	0.145595	61.06	86.32	1.41369	0.499467
FALSE	High	Master Protein	Q9Y6A4	Cilia- and flagella-associated protein 20,CFAP20	Cilia- and flagella-associated protein 20 OS=Homo sapiens OX=9606 GN=CFAP20 PE=1 SV=1	0.002	4.184	17	3	3	3	1	193	22.8	9.76	24	3	0	17.1	18.3	16.7	21.9	17.4	16.4	13.9	18.7	17.4	14.6	High	High	High	High	High	High	High	High	High	High		10	0.145888	18.28	16.2	0.886214	-0.174272
FALSE	High	Master Protein	Q9GZT8	NIF3-like protein 1,NIF3L1	NIF3-like protein 1 OS=Homo sapiens OX=9606 GN=NIF3L1 PE=1 SV=2	0	5.85	7	2	2	2	1	377	41.9	6.65	47	2	0	155.3	155.3	118.9	151.1	124.1	119.7	82.2	151	110	129.9	High	High	High	High	High	High	High	High	High	High		10	0.145974	140.94	118.56	0.841209	-0.249464
FALSE	High	Master Protein	P62888	60S ribosomal protein L30,RPL30	60S ribosomal protein L30 OS=Homo sapiens OX=9606 GN=RPL30 PE=1 SV=2	0	15.971	65	6	7	6	1	115	12.8	9.63	77	6	0	134.6	152.3	169.7	143.7	164.4	201.3	218.7	123.1	180.8	180.5	High	High	High	High	High	High	High	High	High	High		10	0.14598	152.94	180.88	1.18269	0.242067
FALSE	High	Master Protein	P62495	Eukaryotic peptide chain release factor subunit 1,ETF1	Eukaryotic peptide chain release factor subunit 1 OS=Homo sapiens OX=9606 GN=ETF1 PE=1 SV=3	0	14.333	14	5	5	5	1	437	49	5.71	60	5	0	147.3	124.5	145.1	94.3	130.1	120.4	82.1	92.4	109.6	131.4	High	High	High	High	High	High	High	High	High	High		10	0.146217	128.26	107.18	0.835646	-0.259036
FALSE	High	Master Protein	P61247	40S ribosomal protein S3a,RPS3A	40S ribosomal protein S3a OS=Homo sapiens OX=9606 GN=RPS3A PE=1 SV=2	0	12.911	18	5	5	5	1	264	29.9	9.73	67	5	0	161.3	173	199.2	223.3	377.8	293.9	264.8	367.9	258	301.9	High	High	High	High	High	High	High	High	High	High		10	0.146794	226.92	297.3	1.31015	0.389736
FALSE	High	Master Protein	Q99747	Gamma-soluble NSF attachment protein,NAPG	Gamma-soluble NSF attachment protein OS=Homo sapiens OX=9606 GN=NAPG PE=1 SV=1	0	21.094	32	8	9	8	1	312	34.7	5.41	114	8	0	417.6	510.3	466.1	483.2	550.6	434.1	387.7	345.3	492.4	482	High	High	High	High	High	High	High	High	High	High		10	0.146835	485.56	428.3	0.882074	-0.181028
FALSE	High	Master Protein	Q9Y383	Putative RNA-binding protein Luc7-like 2 OS,LUC7L2	Putative RNA-binding protein Luc7-like 2 OS=Homo sapiens OX=9606 GN=LUC7L2 PE=1 SV=2	0	8.119	8	3	3	3	1	392	46.5	10.01	77	3	0	142	144.7	186.5	172.6	167.6	170.6	194.9	154.6	200.2	189.2	High	High	High	High	High	High	High	High	High	High		10	0.14735	162.68	181.9	1.11815	0.161109
FALSE	High	Master Protein	P10809	60 kDa heat shock protein, mitochondrial,HSPD1	60 kDa heat shock protein, mitochondrial OS=Homo sapiens OX=9606 GN=HSPD1 PE=1 SV=2	0	108.685	62	32	48	32	1	573	61	5.87	1011	32	0	1829.2	1635.4	2208.3	1481.8	1471.7	2271.1	2027.9	3167.1	1778	1742.4	High	High	High	High	High	High	High	High	High	High		10	0.147504	1725.28	2197.3	1.27359	0.348901
FALSE	High	Master Protein	Q99873	Protein arginine N-methyltransferase 1,PRMT1	Protein arginine N-methyltransferase 1 OS=Homo sapiens OX=9606 GN=PRMT1 PE=1 SV=3	0	12.4	13	5	5	5	1	371	42.4	5.35	121	5	0	276.2	308.3	256.4	263.5	280.9	194.8	154.9	250.8	311.7	247.5	High	High	High	High	High	High	High	High	High	High		10	0.147946	277.06	231.94	0.837147	-0.256447
FALSE	High	Master Protein	P0C870	Bifunctional peptidase and (3S)-lysyl hydroxylase JMJD7,JMJD7	Bifunctional peptidase and (3S)-lysyl hydroxylase JMJD7 OS=Homo sapiens OX=9606 GN=JMJD7 PE=1 SV=1	0.001	4.949	11	2	2	2	1	316	35.9	5.38	36	2	0	71.8	54.1	40.1	55.2	62	53.3	33.3	56	30.2	50.6	High	High	High	High	High	High	High	High	High	High		10	0.148236	56.64	44.68	0.788842	-0.342192
FALSE	High	Master Protein	Q14CX7	N-alpha-acetyltransferase 25, NatB auxiliary subunit,NAA25	N-alpha-acetyltransferase 25, NatB auxiliary subunit OS=Homo sapiens OX=9606 GN=NAA25 PE=1 SV=1	0.002	3.375	2	2	2	2	1	972	112.2	6.64	32	2	0	29.9	41.9	25.6	35.4	27	22.8	22.2	31	29.8	26.1	High	High	High	High	High	High	High	High	High	High		10	0.148329	31.96	26.38	0.825407	-0.276823
FALSE	High	Master Protein	P62979	Ubiquitin-40S ribosomal protein S27a,RPS27A	Ubiquitin-40S ribosomal protein S27a OS=Homo sapiens OX=9606 GN=RPS27A PE=1 SV=2	0	31.641	38	8	16	8	1	156	18	9.64	310	8	0	726.3	930.5	794.2	1086.8	960.3	1273.2	3329.9	804.1	2008.7	871.9	High	High	High	High	High	High	High	High	High	High		10	0.14851	899.62	1657.56	1.84251	0.881673
FALSE	High	Master Protein	O95202	Mitochondrial proton/calcium exchanger protein,LETM1	Mitochondrial proton/calcium exchanger protein OS=Homo sapiens OX=9606 GN=LETM1 PE=1 SV=1	0.002	3.642	2	2	2	2	1	739	83.3	6.7	37	2	0	48.4	42.5	67.4	50.9	34.9	77.9	79	56.4	55	44.9	High	High	High	High	High	High	High	High	High	High		10	0.148721	48.82	62.64	1.28308	0.359612
FALSE	High	Master Protein	P02747	Complement C1q subcomponent subunit C,C1QC	Complement C1q subcomponent subunit C OS=Homo sapiens OX=9606 GN=C1QC PE=1 SV=3	0	12.041	21	4	6	4	1	245	25.8	8.41	191	4	0	117.1	184	101.8	144.1	105.4	80.4	67.3	123.8	143.2	56.9	High	High	High	High	High	High	High	High	High	High		10	0.149094	130.48	94.32	0.722869	-0.468193
FALSE	High	Master Protein	P48163	NADP-dependent malic enzyme,ME1	NADP-dependent malic enzyme OS=Homo sapiens OX=9606 GN=ME1 PE=1 SV=1	0	14.091	8	6	6	6	1	572	64.1	6.13	91	6	0	316.9	273.4	181.2	289.5	275	162.4	152.2	271.3	278.9	189	High	High	High	High	High	High	High	High	High	High		10	0.149162	267.2	210.76	0.788772	-0.342319
FALSE	High	Master Protein	Q1KMD3	Heterogeneous nuclear ribonucleoprotein U-like protein 2,HNRNPUL2	Heterogeneous nuclear ribonucleoprotein U-like protein 2 OS=Homo sapiens OX=9606 GN=HNRNPUL2 PE=1 SV=1	0	31.387	16	10	10	10	1	747	85.1	4.91	205	10	0	594	558.9	597.4	739.4	578.6	579.6	591.9	494.8	549.5	562.8	High	High	High	High	High	High	High	High	High	High		10	0.149224	613.66	555.72	0.905583	-0.143081
FALSE	High	Master Protein	Q9Y4Z0	U6 snRNA-associated Sm-like protein LSm4,LSM4	U6 snRNA-associated Sm-like protein LSm4 OS=Homo sapiens OX=9606 GN=LSM4 PE=1 SV=1	0.001	4.257	14	2	2	2	1	139	15.3	9.99	38	2	0	95.7	86.6	95.8	67.6	110.3	114.7	138.9	75.9	131.9	100.7	High	High	High	High	High	High	High	High	High	High		10	0.149444	91.2	112.42	1.23268	0.301793
FALSE	High	Master Protein	P13798	Acylamino-acid-releasing enzyme,APEH	Acylamino-acid-releasing enzyme OS=Homo sapiens OX=9606 GN=APEH PE=1 SV=4	0	43.26	28	15	18	15	1	732	81.2	5.48	278	15	0	529.6	499.6	354.5	433.9	416.8	360.1	325	465.5	424.5	327.3	High	High	High	High	High	High	High	High	High	High		10	0.149665	446.88	380.48	0.851414	-0.232067
FALSE	High	Master Protein	Q01130	Serine/arginine-rich splicing factor 2,SRSF2	Serine/arginine-rich splicing factor 2 OS=Homo sapiens OX=9606 GN=SRSF2 PE=1 SV=4	0	13.397	17	4	5	4	1	221	25.5	11.85	168	4	0	218.4	146.2	208.8	157.3	209.1	194.3	334.1	169.2	253.4	244.5	High	High	High	High	High	High	High	High	High	High		10	0.150098	187.96	239.1	1.27208	0.347188
FALSE	High	Master Protein	Q29RF7	Sister chromatid cohesion protein PDS5 homolog A,PDS5A	Sister chromatid cohesion protein PDS5 homolog A OS=Homo sapiens OX=9606 GN=PDS5A PE=1 SV=1	0.001	4.856	2	2	2	2	1	1337	150.7	7.91	51	2	0	8	11.5	13.8	12.7	11	11.3	38.8	13.7	18.9	14.7	High	High	High	High	High	High	High	High	High	High		10	0.150312	11.4	19.48	1.70877	0.77296
FALSE	High	Master Protein	Q9BT09	Protein canopy homolog 3,CNPY3	Protein canopy homolog 3 OS=Homo sapiens OX=9606 GN=CNPY3 PE=1 SV=1	0.001	5.14	10	2	2	2	1	278	30.7	5.49	57	2	0	43.1	34.6	51.5	28.5	54.8	50.3	72.2	40.3	53.3	53.2	High	High	High	High	High	High	High	High	High	High		10	0.151161	42.5	53.86	1.26729	0.341751
FALSE	High	Master Protein	Q03154	Aminoacylase-1,ACY1	Aminoacylase-1 OS=Homo sapiens OX=9606 GN=ACY1 PE=1 SV=1	0	17.094	20	6	6	6	1	408	45.9	6.18	105	6	0	185	110.9	67.2	115.7	144.8	77.3	81.9	107.6	118.6	64.2	High	High	High	High	High	High	High	High	High	High		10	0.151567	124.72	89.92	0.720975	-0.471979
FALSE	High	Master Protein	P00441	Superoxide dismutase [Cu-Zn],SOD1	Superoxide dismutase [Cu-Zn] OS=Homo sapiens OX=9606 GN=SOD1 PE=1 SV=2	0	36.659	88	13	30	13	1	154	15.9	6.13	299	13	0	2056.4	1870	2245.8	1368.4	2616.4	2846.9	3548.7	1915.9	3190.3	1827.8	High	High	High	High	High	High	High	High	High	High	Oxidation [P14]	10	0.151693	2031.4	2665.92	1.31236	0.392159
FALSE	High	Master Protein	P0C0L5	Complement C4-B,C4B	Complement C4-B OS=Homo sapiens OX=9606 GN=C4B PE=1 SV=2	0	129.534	29	47	54	3	1	1744	192.6	7.27	775	47	37	4525.6	3762.7	4206.8	3217.3	3203.7	4896.1	1604	1311	3643.1	1355.7	High	High	High	High	High	High	High	High	High	High		10	0.152659	3783.22	2561.98	0.677196	-0.562355
FALSE	High	Master Protein	P20618	Proteasome subunit beta type-1,PSMB1	Proteasome subunit beta type-1 OS=Homo sapiens OX=9606 GN=PSMB1 PE=1 SV=2	0	23.847	39	7	11	7	1	241	26.5	8.13	138	7	0	369.8	301.7	306.9	304	283.5	292.1	270.9	275.4	296	304.7	High	High	High	High	High	High	High	High	High	High		10	0.152778	313.18	287.82	0.919024	-0.121825
FALSE	High	Master Protein	Q9NVD7	Alpha-parvin,PARVA	Alpha-parvin OS=Homo sapiens OX=9606 GN=PARVA PE=1 SV=1	0.001	7.24	10	3	3	3	1	372	42.2	5.95	49	3	0	17.2	16.4	15.2	22.3	20.2	33.6	16.8	36.8	20.6	18	High	High	High	High	High	High	High	High	High	High		10	0.153363	18.26	25.16	1.37788	0.462445
FALSE	High	Master Protein	P02745	Complement C1q subcomponent subunit A,C1QA	Complement C1q subcomponent subunit A OS=Homo sapiens OX=9606 GN=C1QA PE=1 SV=2	0.001	6.815	9	2	2	2	1	245	26	9.11	76	2	0	55	58.2	33.4	51.8	38.9	26.2	36.3	46.8	49.6	14.7	High	High	High	High	High	High	High	High	High	High	Oxidation [P85]	10	0.153437	47.46	34.72	0.731563	-0.450945
FALSE	High	Master Protein	O00193	Small acidic protein,SMAP	Small acidic protein OS=Homo sapiens OX=9606 GN=SMAP PE=1 SV=1	0	5.472	13	2	2	2	1	183	20.3	4.72	45	2	0	155.8	125.6	112.7	101.5	158.2	153.2	313.4	105.9	194.3	174	High	High	High	High	High	High	High	High	High	High		10	0.153477	130.76	188.16	1.43897	0.525039
FALSE	High	Master Protein	Q9Y5Z4	Heme-binding protein 2,HEBP2	Heme-binding protein 2 OS=Homo sapiens OX=9606 GN=HEBP2 PE=1 SV=1	0	22.562	51	9	14	9	1	205	22.9	4.63	272	9	0	455.5	419.2	576.3	319.3	563.7	595.9	743.6	401.1	643.4	535.4	High	High	High	High	High	High	High	High	High	High		10	0.153852	466.8	583.88	1.25081	0.322867
FALSE	High	Master Protein	P27918	Properdin,CFP	Properdin OS=Homo sapiens OX=9606 GN=CFP PE=1 SV=2	0	10.442	9	3	3	3	1	469	51.2	7.9	75	3	0	15.2	22.2	38.2	36.1	22.9	29.4	16.9	11.6	20.7	13.3	High	High	High	High	High	High	High	High	High	High		10	0.153931	26.92	18.38	0.682764	-0.550542
FALSE	High	Master Protein	Q9BY43	Charged multivesicular body protein 4a,CHMP4A	Charged multivesicular body protein 4a OS=Homo sapiens OX=9606 GN=CHMP4A PE=1 SV=3	0	7.384	21	3	3	3	1	222	25.1	4.7	50	3	0	136.9	172.8	131.2	211.1	201	128.4	100.7	93.4	205.8	122.1	High	High	High	High	High	High	High	High	High	High		10	0.154292	170.6	130.08	0.762485	-0.391218
FALSE	High	Master Protein	Q15843	NEDD8, NEDD8	NEDD8 OS=Homo sapiens OX=9606 GN=NEDD8 PE=1 SV=1	0	14.499	47	6	8	6	1	81	9.1	8.43	69	6	0	334	283.1	205.5	190.3	354.1	359.5	615.4	208	489.2	310.7	High	High	High	High	High	High	High	High	High	High		10	0.154308	273.4	396.56	1.45048	0.536526
FALSE	High	Master Protein	P46777	60S ribosomal protein L5,RPL5	60S ribosomal protein L5 OS=Homo sapiens OX=9606 GN=RPL5 PE=1 SV=3	0	37.175	38	11	18	11	1	297	34.3	9.72	215	11	0	876.3	875.1	804.9	775.3	916.6	770.9	580.3	652.4	895	847.5	High	High	High	High	High	High	High	High	High	High		10	0.156907	849.64	749.22	0.881809	-0.181462
FALSE	High	Master Protein	P41208	Centrin-2,CETN2	Centrin-2 OS=Homo sapiens OX=9606 GN=CETN2 PE=1 SV=1	0.001	6.551	13	2	2	2	1	172	19.7	5	62	2	0	164.2	152.6	151.2	142	221.5	178.9	256.4	150.7	280.7	187.1	High	High	High	High	High	High	High	High	High	High		10	0.157035	166.3	210.76	1.26735	0.341813
FALSE	High	Master Protein	E9PAV3	Nascent polypeptide-associated complex subunit alpha, muscle-specific form,NACA	Nascent polypeptide-associated complex subunit alpha, muscle-specific form OS=Homo sapiens OX=9606 GN=NACA PE=1 SV=1	0	222.233	51	75	96	75	1	2078	205.3	9.58	1618	75	0	6152.5	5524.2	6421.2	4677.1	5444.8	6125.1	9124.7	5252.5	6719.6	6554.4	High	High	High	High	High	High	High	High	High	High	Oxidation [P1494]	10	0.15762	5643.96	6755.26	1.1969	0.259304
FALSE	High	Master Protein	P14555	Phospholipase A2, membrane associated,PLA2G2A	Phospholipase A2, membrane associated OS=Homo sapiens OX=9606 GN=PLA2G2A PE=1 SV=2	0	15.276	31	5	7	5	1	144	16.1	9.23	97	5	0	36.3	210.4	59.3	81.2	56.5	164.9	1028.6	51.8	297.2	261.4	High	High	High	High	High	High	High	High	High	High		10	0.158895	88.74	360.78	4.06558	2.02346
FALSE	High	Master Protein	P36578	60S ribosomal protein L4,RPL4	60S ribosomal protein L4 OS=Homo sapiens OX=9606 GN=RPL4 PE=1 SV=5	0	14.623	14	6	6	6	1	427	47.7	11.06	122	6	0	220	353.1	237.8	366.5	300	323.2	579.2	263.4	462.6	343.3	High	High	High	High	High	High	High	High	High	High		10	0.159043	295.48	394.34	1.33457	0.41638
FALSE	High	Master Protein	P22307	Non-specific lipid-transfer protein,SCP2	Non-specific lipid-transfer protein OS=Homo sapiens OX=9606 GN=SCP2 PE=1 SV=2	0	25.202	14	8	9	8	1	547	59	6.89	138	8	0	528	388.8	552.5	273.7	336.3	520.9	526	479.4	495.3	484.1	High	High	High	High	High	High	High	High	High	High		10	0.159069	415.86	501.14	1.20507	0.269116
FALSE	High	Master Protein	Q93062	RNA-binding protein with multiple splicing,RBPMS	RNA-binding protein with multiple splicing OS=Homo sapiens OX=9606 GN=RBPMS PE=1 SV=1	0	11.499	24	4	5	3	1	196	21.8	8.07	65	4	1	146.4	124.8	125.9	107.7	177.9	128.9	258.6	130.9	197	175.3	High	High	High	High	High	High	High	High	High	High		10	0.159457	136.54	178.14	1.30467	0.383688
FALSE	High	Master Protein	Q9NZJ9	Diphosphoinositol polyphosphate phosphohydrolase 2,NUDT4	Diphosphoinositol polyphosphate phosphohydrolase 2 OS=Homo sapiens OX=9606 GN=NUDT4 PE=1 SV=2	0	13.862	28	5	5	5	1	180	20.3	6.35	122	5	0	85.3	81.7	132.6	70.2	119.6	123.1	156.1	104.8	98.7	128	High	High	High	High	High	High	High	High	High	High		10	0.159837	97.88	122.14	1.24785	0.31945
FALSE	High	Master Protein	Q9NRN5	Olfactomedin-like protein 3,OLFML3	Olfactomedin-like protein 3 OS=Homo sapiens OX=9606 GN=OLFML3 PE=2 SV=1	0	13.269	15	5	5	5	1	406	46	6.57	95	5	0	79.7	122.6	64.6	126.1	162.6	31.7	107.4	53	118.6	57	High	High	High	High	High	High	High	High	High	High		10	0.160114	111.12	73.54	0.661807	-0.595517
FALSE	High	Master Protein	P0DME0	Protein SETSIP,SETSIP	Protein SETSIP OS=Homo sapiens OX=9606 GN=SETSIP PE=1 SV=1	0	15.886	17	5	8	5	1	302	34.9	4.31	176	5	0	468.4	339.6	455.6	265.5	380.9	453.1	670.5	287.5	503.4	566.2	High	High	High	High	High	High	High	High	High	High		10	0.160661	382	496.14	1.2988	0.377175
FALSE	High	Master Protein	P43155	Carnitine O-acetyltransferase,CRAT	Carnitine O-acetyltransferase OS=Homo sapiens OX=9606 GN=CRAT PE=1 SV=5	0	61.963	33	19	27	19	1	626	70.8	8.44	502	19	0	2591.1	2835.6	1673.8	2052.3	1427.5	1728.1	1106.9	2401.1	1171.2	1425.4	High	High	High	High	High	High	High	High	High	High		10	0.160718	2116.06	1566.54	0.74031	-0.433799
FALSE	High	Master Protein	P53999	Activated RNA polymerase II transcriptional coactivator p15,SUB1	Activated RNA polymerase II transcriptional coactivator p15 OS=Homo sapiens OX=9606 GN=SUB1 PE=1 SV=3	0	24.726	67	9	10	9	1	127	14.4	9.6	209	9	0	413.4	343.8	540.3	318	452.9	477.4	709.3	327.5	549.8	578.2	High	High	High	High	High	High	High	High	High	High		10	0.16074	413.68	528.44	1.27741	0.353224
FALSE	High	Master Protein	Q8NE71	ATP-binding cassette sub-family F member 1,ABCF1	ATP-binding cassette sub-family F member 1 OS=Homo sapiens OX=9606 GN=ABCF1 PE=1 SV=2	0	34.672	16	11	13	11	1	845	95.9	6.8	220	11	0	122.2	114.3	153	134.7	154	129.4	273.5	153.8	201.5	136.1	High	High	High	High	High	High	High	High	High	High		10	0.160884	135.64	178.86	1.31864	0.399048
FALSE	High	Master Protein	Q15056	Eukaryotic translation initiation factor 4H,EIF4H	Eukaryotic translation initiation factor 4H OS=Homo sapiens OX=9606 GN=EIF4H PE=1 SV=5	0	12.759	26	6	8	6	1	248	27.4	7.23	175	6	0	272.2	183.9	236.5	158.7	242.8	239.5	441.4	173.4	297.1	323.9	High	High	High	High	High	High	High	High	High	High		10	0.160962	218.82	295.06	1.34841	0.431264
FALSE	High	Master Protein	P26373	60S ribosomal protein L13,RPL13	60S ribosomal protein L13 OS=Homo sapiens OX=9606 GN=RPL13 PE=1 SV=4	0.001	6.775	10	2	2	2	1	211	24.2	11.65	40	2	0	20.6	25.7	28.2	30.1	31.2	33.5	28.7	22.4	62	45	High	High	High	High	High	High	High	High	High	High		10	0.16133	27.16	38.32	1.4109	0.496614
FALSE	High	Master Protein	Q14157	Ubiquitin-associated protein 2-like,UBAP2L	Ubiquitin-associated protein 2-like OS=Homo sapiens OX=9606 GN=UBAP2L PE=1 SV=2	0	41.199	16	12	14	12	1	1087	114.5	7.11	348	12	0	303	384.6	420.9	333.2	361.4	379.8	649.2	313.5	456.8	466	High	High	High	High	High	High	High	High	High	High		10	0.161393	360.62	453.06	1.25634	0.329223
FALSE	High	Master Protein	P62195	26S proteasome regulatory subunit 8,PSMC5	26S proteasome regulatory subunit 8 OS=Homo sapiens OX=9606 GN=PSMC5 PE=1 SV=1	0	30.349	33	10	11	9	1	406	45.6	7.55	251	10	1	260.4	211.8	316.3	254.3	334.7	294.7	303.9	394.9	288.8	322.4	High	High	High	High	High	High	High	High	High	High		10	0.161869	275.5	320.94	1.16494	0.220251
FALSE	High	Master Protein	O43707	Alpha-actinin-4,ACTN4	Alpha-actinin-4 OS=Homo sapiens OX=9606 GN=ACTN4 PE=1 SV=2	0	136.207	49	40	71	22	1	911	104.8	5.44	1061	40	0	1528	1507.2	1203.3	2353.3	1499.9	916.9	1162	1505.1	1444.1	1363.1	High	High	High	High	High	High	High	High	High	High		10	0.162463	1618.34	1278.24	0.789846	-0.340356
FALSE	High	Master Protein	P19429	Troponin I, cardiac muscle,TNNI3	Troponin I, cardiac muscle OS=Homo sapiens OX=9606 GN=TNNI3 PE=1 SV=3	0	65.1	48	15	59	15	1	210	24	9.86	809	15	0	5185.7	3477.6	4862.2	3493.6	5731.6	5204	5447.8	4824.2	5022.2	6232.9	High	High	High	High	High	High	High	High	High	High		10	0.162596	4550.14	5346.22	1.17496	0.232608
FALSE	High	Master Protein	Q14203	Dynactin subunit 1,DCTN1	Dynactin subunit 1 OS=Homo sapiens OX=9606 GN=DCTN1 PE=1 SV=3	0	35.971	13	11	11	11	1	1278	141.6	5.81	277	11	0	150.9	186.8	184	221.8	178.8	198.6	255.7	264.7	159.9	214.5	High	High	High	High	High	High	High	High	High	High		10	0.163007	184.46	218.68	1.18551	0.245513
FALSE	High	Master Protein	P35237	Serpin B6,SERPINB6	Serpin B6 OS=Homo sapiens OX=9606 GN=SERPINB6 PE=1 SV=3	0	56.766	45	14	23	14	1	376	42.6	5.27	434	14	0	1896.5	1301.4	1295.4	1225.7	1324.6	1352.1	1114.4	1082.4	1355.3	1071.2	High	High	High	High	High	High	High	High	High	High		10	0.163486	1408.72	1195.08	0.848345	-0.237278
FALSE	High	Master Protein	A0A0B4J2D5	Glutamine amidotransferase-like class 1 domain-containing protein 3B, mitochondrial,GATD3B	Glutamine amidotransferase-like class 1 domain-containing protein 3B, mitochondrial OS=Homo sapiens OX=9606 GN=GATD3B PE=1 SV=1	0	46.045	50	12	17	12	1	268	28.1	8.27	336	12	0	902.8	1157.3	1083.7	747.2	755.2	1361.8	1872.5	1353.8	1212	570.5	High	High	High	High	High	High	High	High	High	High	Oxidation [P85]	10	0.163595	929.24	1274.12	1.37114	0.455378
FALSE	High	Master Protein	P49354	Protein farnesyltransferase/geranylgeranyltransferase type-1 subunit alpha,FNTA	Protein farnesyltransferase/geranylgeranyltransferase type-1 subunit alpha OS=Homo sapiens OX=9606 GN=FNTA PE=1 SV=1	0	10.772	10	4	4	4	1	379	44.4	5.08	68	4	0	160.9	141.9	117.3	135	150.9	109	106.9	136.9	136.6	137.8	High	High	High	High	High	High	High	High	High	High		10	0.163922	141.2	125.44	0.888385	-0.170743
FALSE	High	Master Protein	O60814	Histone H2B type 1-K,HIST1H2BK	Histone H2B type 1-K OS=Homo sapiens OX=9606 GN=HIST1H2BK PE=1 SV=3	0	15.376	36	6	12	6	1	126	13.9	10.32	207	6	0	994.7	853.3	1111.9	804.6	1086.2	1075	2368.1	572.1	1256.2	2551.8	High	High	High	High	High	High	High	High	High	High		10	0.164278	970.14	1564.64	1.6128	0.689566
FALSE	High	Master Protein	O15347	High mobility group protein B3,HMGB3	High mobility group protein B3 OS=Homo sapiens OX=9606 GN=HMGB3 PE=1 SV=4	0	5.57	14	3	3	2	1	200	23	8.37	0	3	0	27.7	27.6	26.1	28.1	27.6	29.1	51.5	26.3	25.7	46.2	High	High	High	High	High	High	High	High	High	High		10	0.164507	27.42	35.76	1.30416	0.383118
FALSE	High	Master Protein	Q9UJU6	Drebrin-like protein,DBNL	Drebrin-like protein OS=Homo sapiens OX=9606 GN=DBNL PE=1 SV=1	0	21.407	20	7	7	7	1	430	48.2	5.05	162	7	0	286.1	421.3	489	383.9	464.4	298	368.2	289.3	353.4	412.2	High	High	High	High	High	High	High	High	High	High		10	0.164551	408.94	344.22	0.841737	-0.248558
FALSE	High	Master Protein	Q92905	COP9 signalosome complex subunit 5,COPS5	COP9 signalosome complex subunit 5 OS=Homo sapiens OX=9606 GN=COPS5 PE=1 SV=4	0	12.624	11	5	5	5	1	334	37.6	6.54	44	5	0	163.7	155.6	160.1	152.3	177.3	177.3	174.6	229.5	150.3	181.5	High	High	High	High	High	High	High	High	High	High		10	0.164598	161.8	182.64	1.1288	0.174791
FALSE	High	Master Protein	Q4VC31	Coiled-coil domain-containing protein 58,CCDC58	Coiled-coil domain-containing protein 58 OS=Homo sapiens OX=9606 GN=CCDC58 PE=1 SV=1	0	9.157	25	3	4	3	1	144	16.6	7.81	67	3	0	222	326.5	146	159.7	291.8	245.6	866.2	214.4	549.7	264	High	High	High	High	High	High	High	High	High	High		10	0.164667	229.2	427.98	1.86728	0.900936
FALSE	High	Master Protein	Q5VTT5	Myomesin-3,MYOM3	Myomesin-3 OS=Homo sapiens OX=9606 GN=MYOM3 PE=1 SV=1	0	52.127	15	19	20	19	1	1437	162.1	6.23	289	19	0	791.3	817.7	834.5	1053.6	1170	773.4	677.2	844.7	710.6	964.4	High	High	High	High	High	High	High	High	High	High		10	0.165093	933.42	794.06	0.8507	-0.233278
FALSE	High	Master Protein	P19338	Nucleolin,NCL	Nucleolin OS=Homo sapiens OX=9606 GN=NCL PE=1 SV=3	0	70.692	31	31	39	31	1	710	76.6	4.7	410	31	0	2729.8	2339.3	2514.1	2389.4	2871.1	2566.6	4884.2	2122.5	3508.8	3468.8	High	High	High	High	High	High	High	High	High	High		10	0.165102	2568.74	3310.18	1.28864	0.365849
FALSE	High	Master Protein	P02787	Serotransferrin,TF	Serotransferrin OS=Homo sapiens OX=9606 GN=TF PE=1 SV=3	0	200.792	69	55	114	55	1	698	77	7.12	1446	55	0	9185.9	12124.8	4583.4	14782.2	13055	8502.2	6460.5	5619.3	11555.4	5324.8	High	High	High	High	High	High	High	High	High	High		10	0.165121	10746.3	7492.44	0.697214	-0.520327
FALSE	High	Master Protein	Q96SZ5	2-aminoethanethiol dioxygenase,ADO	2-aminoethanethiol dioxygenase OS=Homo sapiens OX=9606 GN=ADO PE=1 SV=2	0	6.044	11	3	3	3	1	270	29.7	6.04	45	3	0	43.1	43.4	54.3	44.5	42.9	40.6	48.1	36.6	43.9	28.7	High	High	High	High	High	High	High	High	High	High		10	0.165177	45.64	39.58	0.867222	-0.205527
FALSE	High	Master Protein	P49321	Nuclear autoantigenic sperm protein,NASP	Nuclear autoantigenic sperm protein OS=Homo sapiens OX=9606 GN=NASP PE=1 SV=2	0.001	6.652	7	4	4	3	1	788	85.2	4.3	40	4	0	24.3	18.4	10.7	9	19.3	28.4	37.6	15.7	23.8	15	High	High	High	High	High	High	High	High	High	High		10	0.165186	16.34	24.1	1.47491	0.560625
FALSE	High	Master Protein	P35659	Protein DEK,DEK	Protein DEK OS=Homo sapiens OX=9606 GN=DEK PE=1 SV=1	0	25.935	18	8	10	8	1	375	42.6	8.56	193	8	0	312.2	288.9	313.2	308.7	349.4	308.7	486.8	271.6	382.1	432.8	High	High	High	High	High	High	High	High	High	High		10	0.165254	314.48	376.4	1.1969	0.259298
FALSE	High	Master Protein	O60256	Phosphoribosyl pyrophosphate synthase-associated protein 2,PRPSAP2	Phosphoribosyl pyrophosphate synthase-associated protein 2 OS=Homo sapiens OX=9606 GN=PRPSAP2 PE=1 SV=1	0	8.4	11	3	3	3	1	369	40.9	7.44	58	3	0	136.8	336.6	197.9	333.9	208.5	204.8	114	176.4	224.6	157.4	High	High	High	High	High	High	High	High	High	High		10	0.165552	242.74	175.44	0.722749	-0.468434
FALSE	High	Master Protein	P15848	Arylsulfatase B,ARSB	Arylsulfatase B OS=Homo sapiens OX=9606 GN=ARSB PE=1 SV=1	0	19.945	15	7	8	7	1	533	59.6	8.21	167	7	0	244.9	296.8	302.6	200.6	296.5	370.7	541.3	198.4	254.8	526.1	High	High	High	High	High	High	High	High	High	High		10	0.165737	268.28	378.26	1.40994	0.495639
FALSE	High	Master Protein	P55290	Cadherin-13,CDH13	Cadherin-13 OS=Homo sapiens OX=9606 GN=CDH13 PE=1 SV=1	0	34.205	21	12	18	12	1	713	78.2	4.98	340	12	0	1005.6	544.7	239	940.8	754.9	872	1308.9	1022.2	920.8	683.9	High	High	High	High	High	High	High	High	High	High		10	0.165819	697	961.56	1.37957	0.464218
FALSE	High	Master Protein	P11532	Dystrophin,DMD	Dystrophin OS=Homo sapiens OX=9606 GN=DMD PE=1 SV=3	0	107.633	14	42	44	40	1	3685	426.5	5.88	513	42	2	963.7	924	932.6	1258.2	936.5	1281.5	1270.2	1578.8	948.8	956.4	High	High	High	High	High	High	High	High	High	High		10	0.166371	1003	1207.14	1.20353	0.267271
FALSE	High	Master Protein	Q96T66	Nicotinamide/nicotinic acid mononucleotide adenylyltransferase 3,NMNAT3	Nicotinamide/nicotinic acid mononucleotide adenylyltransferase 3 OS=Homo sapiens OX=9606 GN=NMNAT3 PE=1 SV=2	0	8.699	12	3	4	3	1	252	28.3	9.22	68	3	0	70.6	82	84.4	80.4	76.9	73.3	97.5	131.1	85.4	84.7	High	High	High	High	High	High	High	High	High	High		10	0.167117	78.86	94.4	1.19706	0.259493
FALSE	High	Master Protein	P02647	Apolipoprotein A-I,APOA1	Apolipoprotein A-I OS=Homo sapiens OX=9606 GN=APOA1 PE=1 SV=1	0	73.309	64	23	32	22	1	267	30.8	5.76	501	23	1	1821.2	5584.1	1984.5	3657.2	3434.7	2955.4	1180.3	1107.3	3252.7	1817.3	High	High	High	High	High	High	High	High	High	High		10	0.167975	3296.34	2062.6	0.625724	-0.676401
FALSE	High	Master Protein	Q9UNS2	COP9 signalosome complex subunit 3,COPS3	COP9 signalosome complex subunit 3 OS=Homo sapiens OX=9606 GN=COPS3 PE=1 SV=3	0	5.146	6	2	2	2	1	423	47.8	6.65	56	2	0	18.7	17.2	19	25.9	19	25.7	24	38.7	17.1	23.5	High	High	High	High	High	High	High	High	High	High		10	0.168101	19.96	25.8	1.29259	0.370259
FALSE	High	Master Protein	P07311	Acylphosphatase-1,ACYP1	Acylphosphatase-1 OS=Homo sapiens OX=9606 GN=ACYP1 PE=1 SV=2	0	7.382	21	2	2	2	1	99	11.3	9.31	77	2	0	17.4	21.3	16.3	11.2	25.5	25.6	27.4	10.5	41.2	28.2	High	High	High	High	High	High	High	High	High	High		10	0.168549	18.34	26.58	1.44929	0.535347
FALSE	High	Master Protein	Q5SV97	PGC-1 and ERR-induced regulator in muscle protein 1,PERM1	PGC-1 and ERR-induced regulator in muscle protein 1 OS=Homo sapiens OX=9606 GN=PERM1 PE=2 SV=4	0	31.68	21	8	8	8	1	790	81.3	5.58	275	8	0	236.8	224	248.8	152.9	268.7	250.6	367.7	223.8	362.6	219.2	High	High	High	High	High	High	High	High	High	High		10	0.168647	226.24	284.78	1.25875	0.331994
FALSE	High	Master Protein	Q9P2T1	GMP reductase 2,GMPR2	GMP reductase 2 OS=Homo sapiens OX=9606 GN=GMPR2 PE=1 SV=1	0	13.632	21	6	6	4	1	348	37.9	7.23	98	6	0	201.9	183.5	103	189	165.6	110.3	118.2	160.1	148.4	154	High	High	High	High	High	High	High	High	High	High		10	0.168663	168.6	138.2	0.819692	-0.286847
FALSE	High	Master Protein	P61981	14-3-3 protein gamma,YWHAG	14-3-3 protein gamma OS=Homo sapiens OX=9606 GN=YWHAG PE=1 SV=2	0	56.745	61	16	49	11	1	247	28.3	4.89	702	16	3	2431.7	2126.5	2141.6	1700.6	1958.6	1638.8	1930.8	1774.3	1939.9	2027.3	High	High	High	High	High	High	High	High	High	High		10	0.168675	2071.8	1862.22	0.898842	-0.153861
FALSE	High	Master Protein	P53990	IST1 homolog,IST1	IST1 homolog OS=Homo sapiens OX=9606 GN=IST1 PE=1 SV=1	0	5.504	5	2	2	2	1	364	39.7	5.35	50	2	0	20.6	17.9	20.4	20.5	31.1	28.2	21.4	41.1	33.7	20.3	High	High	High	High	High	High	High	High	High	High		10	0.168807	22.1	28.94	1.3095	0.389019
FALSE	High	Master Protein	Q9ULA0	Aspartyl aminopeptidase, DNPEP	Aspartyl aminopeptidase OS=Homo sapiens OX=9606 GN=DNPEP PE=1 SV=1	0	8.515	10	4	4	4	1	475	52.4	7.42	30	4	0	92.6	107.8	94.5	122.8	93.6	82.5	74	102.2	99.9	93.1	High	High	High	High	High	High	High	High	High	High		10	0.169928	102.26	90.34	0.883434	-0.178805
FALSE	High	Master Protein	Q96C01	Protein FAM136A,FAM136A	Protein FAM136A OS=Homo sapiens OX=9606 GN=FAM136A PE=1 SV=1	0	11.626	25	4	4	4	1	138	15.6	7.61	95	4	0	185.4	182.7	174.4	157.6	204	192.2	391.9	171.4	347.2	166.8	High	High	High	High	High	High	High	High	High	High		10	0.17047	180.82	253.9	1.40416	0.489706
FALSE	High	Master Protein	Q4G0N4	NAD kinase 2, mitochondrial,NADK2	NAD kinase 2, mitochondrial OS=Homo sapiens OX=9606 GN=NADK2 PE=1 SV=2	0	12.442	12	4	4	4	1	442	49.4	8.18	90	4	0	107.5	107.1	118.4	79.5	114.3	141.2	111.6	106	114.7	122	High	High	High	High	High	High	High	High	High	High		10	0.171123	105.36	119.1	1.13041	0.176846
FALSE	High	Master Protein	Q9NPC6	Myozenin-2,MYOZ2	Myozenin-2 OS=Homo sapiens OX=9606 GN=MYOZ2 PE=1 SV=1	0	41.893	53	13	19	13	1	264	29.9	8.25	360	13	0	735.1	501.4	827.3	442	728.1	714.6	956.4	575.1	869.8	872.3	High	High	High	High	High	High	High	High	High	High	Oxidation [P105; P108; P109; P112; P114]	10	0.172169	646.78	797.64	1.23325	0.302463
FALSE	High	Master Protein	P07237	Protein disulfide-isomerase,P4HB	Protein disulfide-isomerase OS=Homo sapiens OX=9606 GN=P4HB PE=1 SV=3	0	87.734	53	30	43	30	1	508	57.1	4.87	593	30	0	2729.4	4190	3462.5	2895.2	2730.8	2250.4	2194.6	1938.9	2977.8	3565.1	High	High	High	High	High	High	High	High	High	High		10	0.172277	3201.58	2585.36	0.807526	-0.308419
FALSE	High	Master Protein	P00505	Aspartate aminotransferase, mitochondrial,GOT2	Aspartate aminotransferase, mitochondrial OS=Homo sapiens OX=9606 GN=GOT2 PE=1 SV=3	0	126.292	73	36	89	36	1	430	47.5	9.01	1527	36	0	4508.7	5612.7	4780.9	4916	3145.5	3471.7	2866.4	5443.8	3185	3438.4	High	High	High	High	High	High	High	High	High	High		10	0.17234	4592.76	3681.06	0.801492	-0.31924
FALSE	High	Master Protein	Q9NRN7	L-aminoadipate-semialdehyde dehydrogenase-phosphopantetheinyl transferase,AASDHPPT	L-aminoadipate-semialdehyde dehydrogenase-phosphopantetheinyl transferase OS=Homo sapiens OX=9606 GN=AASDHPPT PE=1 SV=2	0	8.38	15	4	5	4	1	309	35.8	6.8	43	4	0	218.9	177.1	178.5	178.3	165.1	189.9	135.9	152.2	169.7	172.8	High	High	High	High	High	High	High	High	High	High		10	0.173194	183.58	164.1	0.893888	-0.161834
FALSE	High	Master Protein	P49593	Protein phosphatase 1F,PPM1F	Protein phosphatase 1F OS=Homo sapiens OX=9606 GN=PPM1F PE=1 SV=3	0	9.3	13	4	4	4	1	454	49.8	5.1	54	4	0	9.9	12.2	19.3	16	34.8	19.6	25.2	28.2	27.8	26.2	High	High	High	High	High	High	High	High	High	High		10	0.173563	18.44	25.4	1.37744	0.46199
FALSE	High	Master Protein	Q86YM7	Homer protein homolog 1,HOMER1	Homer protein homolog 1 OS=Homo sapiens OX=9606 GN=HOMER1 PE=1 SV=2	0	22.917	29	9	9	8	1	354	40.3	5.44	124	9	1	427.7	387.2	468.9	382.6	403	390.9	499.3	420.9	450.8	536.5	High	High	High	High	High	High	High	High	High	High		10	0.173689	413.88	459.68	1.11066	0.151417
FALSE	High	Master Protein	Q9UII2	ATPase inhibitor, mitochondrial,ATP5IF1	ATPase inhibitor, mitochondrial OS=Homo sapiens OX=9606 GN=ATP5IF1 PE=1 SV=1	0	13.083	25	5	20	5	1	106	12.2	9.35	89	5	0	870.8	1011.7	1094.5	734	913.2	858	1581.2	1079.6	1270.9	915.8	High	High	High	High	High	High	High	High	High	High		10	0.174424	924.84	1141.1	1.23384	0.30315
FALSE	High	Master Protein	P03952	Plasma kallikrein,KLKB1	Plasma kallikrein OS=Homo sapiens OX=9606 GN=KLKB1 PE=1 SV=1	0	13.902	9	5	5	5	1	638	71.3	8.22	72	5	0	27.1	71.7	21.4	57.7	64.5	32.6	14.1	13.7	51.1	38.1	High	High	High	High	High	High	High	High	High	High		10	0.174806	48.48	29.92	0.617162	-0.69628
FALSE	High	Master Protein	Q9HB71	Calcyclin-binding protein,CACYBP	Calcyclin-binding protein OS=Homo sapiens OX=9606 GN=CACYBP PE=1 SV=2	0	13.877	38	7	8	6	1	228	26.2	8.25	55	7	0	258	188.8	281.7	192.1	280.8	268.1	322.8	244.5	251.1	307	High	High	High	High	High	High	High	High	High	High		10	0.176492	240.28	278.7	1.1599	0.213996
FALSE	High	Master Protein	Q9NR19	Acetyl-coenzyme A synthetase, cytoplasmic, ACSS2	Acetyl-coenzyme A synthetase, cytoplasmic OS=Homo sapiens OX=9606 GN=ACSS2 PE=1 SV=1	0	9.572	7	4	4	4	1	701	78.5	6.46	41	4	0	99.8	111.7	82.3	123.2	111.2	62.4	71.6	130.9	77.1	84.2	High	High	High	High	High	High	High	High	High	High		10	0.177895	105.64	85.24	0.806891	-0.309554
FALSE	High	Master Protein	Q14353	Guanidinoacetate N-methyltransferase,GAMT	Guanidinoacetate N-methyltransferase OS=Homo sapiens OX=9606 GN=GAMT PE=1 SV=1	0	7.48	16	2	2	2	1	236	26.3	6.14	61	2	0	62.3	43.8	44.9	42.6	63.1	77.3	54.2	57.2	47.6	77.3	High	High	High	High	High	High	High	High	High	High		10	0.178359	51.34	62.72	1.22166	0.288842
FALSE	High	Master Protein	Q00688	Peptidyl-prolyl cis-trans isomerase FKBP3,FKBP3	Peptidyl-prolyl cis-trans isomerase FKBP3 OS=Homo sapiens OX=9606 GN=FKBP3 PE=1 SV=1	0	31.427	47	10	17	10	1	224	25.2	9.28	228	10	0	780.9	763.6	787.8	579.2	855.9	876.8	1329.7	561.1	1059.6	924.6	High	High	High	High	High	High	High	High	High	High		10	0.178446	753.48	950.36	1.26129	0.334905
FALSE	High	Master Protein	Q52LJ0	Protein FAM98B,FAM98B	Protein FAM98B OS=Homo sapiens OX=9606 GN=FAM98B PE=1 SV=1	0	12.31	20	6	6	4	1	330	37.2	6.29	47	6	0	147.6	149.6	165.7	158.1	178	199.9	147.1	181	159.3	201.3	High	High	High	High	High	High	High	High	High	High		10	0.1788	159.8	177.72	1.11214	0.153339
FALSE	High	Master Protein	Q00765	Receptor expression-enhancing protein 5,REEP5	Receptor expression-enhancing protein 5 OS=Homo sapiens OX=9606 GN=REEP5 PE=1 SV=3	0	6.21	11	2	6	2	1	189	21.5	8.1	30	2	0	952.3	579	1051.8	500.5	853.7	1026.9	1093.3	679.6	1032.2	1070.6	High	High	High	High	High	High	High	High	High	High		10	0.178904	787.46	980.52	1.24517	0.31634
FALSE	High	Master Protein	P49207	60S ribosomal protein L34,RPL34	60S ribosomal protein L34 OS=Homo sapiens OX=9606 GN=RPL34 PE=1 SV=3	0	13.616	43	6	7	6	1	117	13.3	11.47	96	6	0	139.9	168.1	184	217.5	223.4	239.8	194.3	214.3	195.1	219.8	High	High	High	High	High	High	High	High	High	High		10	0.179127	186.58	212.66	1.13978	0.188754
FALSE	High	Master Protein	Q9BR39	Junctophilin-2,JPH2	Junctophilin-2 OS=Homo sapiens OX=9606 GN=JPH2 PE=1 SV=2	0	28.361	21	10	13	10	1	696	74.2	8.72	253	10	0	555.2	531.3	556.6	469.1	576.6	722.6	855.2	524.7	536.7	549	High	High	High	High	High	High	High	High	High	High		10	0.179643	537.76	637.64	1.18573	0.24578
FALSE	High	Master Protein	P23246	Splicing factor, proline- and glutamine-rich,SFPQ	Splicing factor, proline- and glutamine-rich OS=Homo sapiens OX=9606 GN=SFPQ PE=1 SV=2	0	48.085	26	18	20	17	1	707	76.1	9.44	368	18	1	559.9	548.5	654.1	724.9	696.6	591.7	914.8	591.6	780.4	869	High	High	High	High	High	High	High	High	High	High		10	0.180065	636.8	749.5	1.17698	0.235088
FALSE	High	Master Protein	P99999	Cytochrome c,CYCS	Cytochrome c OS=Homo sapiens OX=9606 GN=CYCS PE=1 SV=2	0	48.12	70	14	29	14	1	105	11.7	9.57	509	14	0	1626.6	2512.5	1391.6	816.6	1767.2	2174	3337.7	1446.4	2618.6	1722.6	High	High	High	High	High	High	High	High	High	High		10	0.180222	1622.9	2259.86	1.39248	0.477659
FALSE	High	Master Protein	Q96PD5	N-acetylmuramoyl-L-alanine amidase,PGLYRP2	N-acetylmuramoyl-L-alanine amidase OS=Homo sapiens OX=9606 GN=PGLYRP2 PE=1 SV=1	0	10.013	12	4	4	4	1	576	62.2	7.55	78	4	0	150.2	246.4	217.4	357.2	380.1	238.1	142.8	126.9	296.3	149.2	High	High	High	High	High	High	High	High	High	High		10	0.180563	270.26	190.66	0.705469	-0.503346
FALSE	High	Master Protein	Q14318	Peptidyl-prolyl cis-trans isomerase FKBP8,FKBP8	Peptidyl-prolyl cis-trans isomerase FKBP8 OS=Homo sapiens OX=9606 GN=FKBP8 PE=1 SV=2	0.001	6.856	11	4	4	4	1	412	44.5	4.84	21	4	0	24.1	25.3	25.6	36.7	19.8	22.2	26.2	19.1	21.9	19.6	High	High	High	High	High	High	High	High	High	High		10	0.180771	26.3	21.8	0.828897	-0.270735
FALSE	High	Master Protein	O60869	Endothelial differentiation-related factor 1,EDF1	Endothelial differentiation-related factor 1 OS=Homo sapiens OX=9606 GN=EDF1 PE=1 SV=1	0	15.311	39	6	7	6	1	148	16.4	9.95	51	6	0	715.4	561.6	749.3	533.3	942.1	648.6	1467.1	642.7	1067.9	918.2	High	High	High	High	High	High	High	High	High	High		10	0.181107	700.34	948.9	1.35491	0.438201
FALSE	High	Master Protein	P55327	Tumor protein D52,TPD52	Tumor protein D52 OS=Homo sapiens OX=9606 GN=TPD52 PE=1 SV=2	0.001	4.771	8	2	2	2	1	224	24.3	4.83	48	2	0	21.2	19.6	16.4	21.3	30.8	37.3	31.4	12	31.9	33.6	High	High	High	High	High	High	High	High	High	High		10	0.181462	21.86	29.24	1.3376	0.41965
FALSE	High	Master Protein	Q00325	Phosphate carrier protein, mitochondrial,SLC25A3	Phosphate carrier protein, mitochondrial OS=Homo sapiens OX=9606 GN=SLC25A3 PE=1 SV=2	0.001	7.232	8	3	3	3	1	362	40.1	9.38	83	3	0	131.9	158.5	80.2	216.8	120.5	67.2	52.6	176.5	74.2	106.3	High	High	High	High	High	High	High	High	High	High		10	0.182206	141.58	95.36	0.673541	-0.570161
FALSE	High	Master Protein	P00558	Phosphoglycerate kinase 1,PGK1	Phosphoglycerate kinase 1 OS=Homo sapiens OX=9606 GN=PGK1 PE=1 SV=3	0	151.807	82	39	97	33	1	417	44.6	8.1	1577	39	5	6936.9	5100.9	5137.1	5906.7	6100.4	5452.7	5813.9	4554	4816.2	5524.9	High	High	High	High	High	High	High	High	High	High	Oxidation [P111]	10	0.182289	5836.4	5232.34	0.896501	-0.157622
FALSE	High	Master Protein	Q9BV57	1,2-dihydroxy-3-keto-5-methylthiopentene dioxygenase,ADI1	1,2-dihydroxy-3-keto-5-methylthiopentene dioxygenase OS=Homo sapiens OX=9606 GN=ADI1 PE=1 SV=1	0	6.279	24	3	3	3	1	179	21.5	5.68	46	3	0	181.3	161.4	189.4	146.4	213.7	225.6	281.4	120.7	234.2	243.8	High	High	High	High	High	High	High	High	High	High		10	0.182468	178.44	221.14	1.2393	0.309521
FALSE	High	Master Protein	Q6JBY9	CapZ-interacting protein,RCSD1	CapZ-interacting protein OS=Homo sapiens OX=9606 GN=RCSD1 PE=1 SV=1	0	14.639	18	4	4	4	1	416	44.5	5.4	134	4	0	85.3	69.2	64.4	57.2	61.7	68.7	108	65.5	88	74.5	High	High	High	High	High	High	High	High	High	High		10	0.182544	67.56	80.94	1.19805	0.260684
FALSE	High	Master Protein	P17900	Ganglioside GM2 activator,GM2A	Ganglioside GM2 activator OS=Homo sapiens OX=9606 GN=GM2A PE=1 SV=4	0.001	4.711	9	2	2	2	1	193	20.8	5.31	39	2	0	57.8	97.7	108.3	39.8	58.6	93.1	350.9	67.9	109	126.1	High	High	High	High	High	High	High	High	High	High		10	0.183861	72.44	149.4	2.0624	1.04432
FALSE	High	Master Protein	P82979	SAP domain-containing ribonucleoprotein,SARNP	SAP domain-containing ribonucleoprotein OS=Homo sapiens OX=9606 GN=SARNP PE=1 SV=3	0	19.333	23	5	6	5	1	210	23.7	6.42	205	5	0	251.4	203.7	263.4	212.6	241.9	249.4	447.4	211	258.3	318.9	High	High	High	High	High	High	High	High	High	High		10	0.184169	234.6	297	1.26598	0.34026
FALSE	High	Master Protein	Q5HYK7	SH3 domain-containing protein 19,SH3D19	SH3 domain-containing protein 19 OS=Homo sapiens OX=9606 GN=SH3D19 PE=1 SV=2	0	10.669	7	4	4	4	1	790	86.5	8.32	81	4	0	135.2	216.9	211.5	225.4	273.8	130.4	154.1	151	200.3	222.8	High	High	High	High	High	High	High	High	High	High		10	0.184199	212.56	171.72	0.807866	-0.307812
FALSE	High	Master Protein	P02768	Serum albumin,ALB	Serum albumin OS=Homo sapiens OX=9606 GN=ALB PE=1 SV=2	0	380.449	89	77	518	77	1	609	69.3	6.28	6682	77	0	16382.2	24122	15044	20876.3	27376.9	18964.1	13118.2	9957.1	24635.2	10969.1	High	High	High	High	High	High	High	High	High	High	Oxidation [P120; P142; P323; P327; P408; P440; P510]	10	0.184323	20760.3	15528.7	0.748002	-0.418885
FALSE	High	Master Protein	P12955	Xaa-Pro dipeptidase,PEPD	Xaa-Pro dipeptidase OS=Homo sapiens OX=9606 GN=PEPD PE=1 SV=3	0	21.331	18	7	7	7	1	493	54.5	6	178	7	0	162.7	181.7	108.9	156.8	214.6	139	140.9	110.6	142	155.8	High	High	High	High	High	High	High	High	High	High		10	0.184328	164.94	137.66	0.834607	-0.260832
FALSE	High	Master Protein	P16671	Platelet glycoprotein 4,CD36	Platelet glycoprotein 4 OS=Homo sapiens OX=9606 GN=CD36 PE=1 SV=2	0	19.966	15	7	8	7	1	472	53	7.96	190	7	0	287.7	288.4	253.7	420.6	216	137	112.9	382.8	189	218.3	High	High	High	High	High	High	High	High	High	High		10	0.184338	293.28	208	0.70922	-0.495695
FALSE	High	Master Protein	Q9NWB6	Arginine and glutamate-rich protein 1,ARGLU1	Arginine and glutamate-rich protein 1 OS=Homo sapiens OX=9606 GN=ARGLU1 PE=1 SV=1	0	10.416	14	5	5	5	1	273	33.2	10.35	56	5	0	252	161.7	264.6	177.6	217.1	208.8	395.3	191.7	298.3	279.9	High	High	High	High	High	High	High	High	High	High		10	0.18487	214.6	274.8	1.28052	0.356732
FALSE	High	Master Protein	O75390	Citrate synthase, mitochondrial,CS	Citrate synthase, mitochondrial OS=Homo sapiens OX=9606 GN=CS PE=1 SV=2	0	88.058	46	21	61	21	1	466	51.7	8.32	898	21	0	4564.9	5222.4	4368.5	4952.5	2643.5	3242.9	2389.9	5418.2	2584.3	2990.5	High	High	High	High	High	High	High	High	High	High		10	0.185261	4350.36	3325.16	0.764341	-0.387711
FALSE	High	Master Protein	P19237	Troponin I, slow skeletal muscle,TNNI1	Troponin I, slow skeletal muscle OS=Homo sapiens OX=9606 GN=TNNI1 PE=1 SV=3	0	9.782	24	4	4	4	1	187	21.7	9.58	94	4	0	97.3	53.8	14	75.1	86.5	45.2	431.2	51.4	69.3	324.8	High	High	High	High	High	High	High	High	High	High		10	0.185792	65.34	184.38	2.82185	1.49664
FALSE	High	Master Protein	Q14515	SPARC-like protein 1,SPARCL1	SPARC-like protein 1 OS=Homo sapiens OX=9606 GN=SPARCL1 PE=1 SV=2	0	23.773	19	9	10	9	1	664	75.2	4.81	111	9	0	308.1	266.2	187.9	309.1	378.1	289.2	603.6	316.5	374.7	333.8	High	High	High	High	High	High	High	High	High	High		10	0.185895	289.88	383.56	1.32317	0.403996
FALSE	High	Master Protein	Q86SX6	Glutaredoxin-related protein 5, mitochondrial,GLRX5	Glutaredoxin-related protein 5, mitochondrial OS=Homo sapiens OX=9606 GN=GLRX5 PE=1 SV=2	0	10.994	28	3	5	3	1	157	16.6	6.79	166	3	0	109.4	158.5	259.7	113.5	120.5	253	250.6	101.2	245	202.9	High	High	High	High	High	High	High	High	High	High		10	0.1869	152.32	210.54	1.38222	0.466989
FALSE	High	Master Protein	O75923	Dysferlin,DYSF	Dysferlin OS=Homo sapiens OX=9606 GN=DYSF PE=1 SV=1	0	10.855	3	5	7	5	1	2080	237.1	5.64	84	5	0	103.1	143.6	59.4	211.3	106.4	52	40.8	129.8	86.6	97.8	High	High	High	High	High	High	High	High	High	High		10	0.187174	124.76	81.4	0.652453	-0.616055
FALSE	High	Master Protein	P29966	Myristoylated alanine-rich C-kinase substrate,MARCKS	Myristoylated alanine-rich C-kinase substrate OS=Homo sapiens OX=9606 GN=MARCKS PE=1 SV=4	0	12.348	16	3	4	3	1	332	31.5	4.45	95	3	0	35.5	58.8	53	46.3	37.2	41	81.3	49.4	89.3	47.5	High	High	High	High	High	High	High	High	High	High		10	0.187712	46.16	61.7	1.33666	0.418627
FALSE	High	Master Protein	Q8N465	D-2-hydroxyglutarate dehydrogenase, mitochondrial,D2HGDH	D-2-hydroxyglutarate dehydrogenase, mitochondrial OS=Homo sapiens OX=9606 GN=D2HGDH PE=1 SV=3	0	8.409	7	3	3	3	1	521	56.4	7.99	57	3	0	120.3	107.3	93.8	99.4	69.5	133.1	104	139.2	104	96.7	High	High	High	High	High	High	High	High	High	High		10	0.188163	98.06	115.4	1.17683	0.234907
FALSE	High	Master Protein	G2XKQ0	Small ubiquitin-related modifier 5,SUMO1P1	Small ubiquitin-related modifier 5 OS=Homo sapiens OX=9606 GN=SUMO1P1 PE=1 SV=2	0.001	5.043	19	2	2	2	1	101	11.5	5.52	56	2	0	54.9	61.7	81	54.3	79.5	76.5	169	64.9	92.1	72.2	High	High	High	High	High	High	High	High	High	High		10	0.188215	66.28	94.94	1.43241	0.518442
FALSE	High	Master Protein	Q96PE7	Methylmalonyl-CoA epimerase, mitochondrial,MCEE	Methylmalonyl-CoA epimerase, mitochondrial OS=Homo sapiens OX=9606 GN=MCEE PE=1 SV=1	0	13.336	22	4	5	4	1	176	18.7	9.09	97	4	0	327.4	222.2	126.2	261.3	263.6	302.1	589.6	183.3	285.6	385	High	High	High	High	High	High	High	High	High	High		10	0.188217	240.14	349.12	1.45382	0.539847
FALSE	High	Master Protein	O14958	Calsequestrin-2,CASQ2	Calsequestrin-2 OS=Homo sapiens OX=9606 GN=CASQ2 PE=1 SV=2	0	60.043	46	20	40	20	1	399	46.4	4.37	528	20	0	1613.8	1370.8	1365.9	1284.9	1423	1564.2	1685.9	1450.5	1297.8	1990.9	High	High	High	High	High	High	High	High	High	High		10	0.188777	1411.68	1597.86	1.13189	0.178728
FALSE	High	Master Protein	P53004	Biliverdin reductase A,BLVRA	Biliverdin reductase A OS=Homo sapiens OX=9606 GN=BLVRA PE=1 SV=2	0	19.298	19	7	7	7	1	296	33.4	6.44	147	7	0	425	459.3	407.6	345.8	365.4	437.8	277.8	266.7	346.9	395.2	High	High	High	High	High	High	High	High	High	High		10	0.188799	400.62	344.88	0.860866	-0.21614
FALSE	High	Master Protein	Q9NVA2	Septin-11,SEPT11	Septin-11 OS=Homo sapiens OX=9606 GN=SEPT11 PE=1 SV=3	0	20.845	17	7	8	3	1	429	49.4	6.81	206	7	2	203.6	311.4	232.2	331.9	347.6	167.2	216.9	197.6	341.1	207.1	High	High	High	High	High	High	High	High	High	High		10	0.18896	285.34	225.98	0.791967	-0.336487
FALSE	High	Master Protein	O75436	Vacuolar protein sorting-associated protein 26A,VPS26A	Vacuolar protein sorting-associated protein 26A OS=Homo sapiens OX=9606 GN=VPS26A PE=1 SV=2	0	19.73	25	6	7	6	1	327	38.1	6.57	208	6	0	377.5	369.2	267.3	328.7	300.3	253.6	169.6	388.7	279.8	258.6	High	High	High	High	High	High	High	High	High	High		10	0.18908	328.6	270.06	0.82185	-0.283053
FALSE	High	Master Protein	Q14061	Cytochrome c oxidase copper chaperone, COX17	Cytochrome c oxidase copper chaperone OS=Homo sapiens OX=9606 GN=COX17 PE=1 SV=2	0	6.235	46	2	3	2	1	63	6.9	7.24	70	2	0	445	313.7	286	206.9	262.3	766.4	2399.4	281.6	433.3	454.4	High	High	High	High	High	High	High	High	High	High		10	0.189124	302.78	867.02	2.86353	1.5178
FALSE	High	Master Protein	Q9H2H8	Peptidyl-prolyl cis-trans isomerase-like 3,PPIL3	Peptidyl-prolyl cis-trans isomerase-like 3 OS=Homo sapiens OX=9606 GN=PPIL3 PE=1 SV=1	0	10.074	20	3	4	3	1	161	18.1	6.79	112	3	0	132.3	173.1	50.2	121.5	70.4	149.6	305	54.7	232.7	148.1	High	High	High	High	High	High	High	High	High	High		10	0.18998	109.5	178.02	1.62575	0.701108
FALSE	High	Master Protein	O75822	Eukaryotic translation initiation factor 3 subunit J,EIF3J	Eukaryotic translation initiation factor 3 subunit J OS=Homo sapiens OX=9606 GN=EIF3J PE=1 SV=2	0	9.775	21	5	6	5	1	258	29	4.83	60	5	0	347.5	264.9	323.6	252.7	371.6	325.5	414.5	281.3	403.9	379.5	High	High	High	High	High	High	High	High	High	High		10	0.190342	312.06	360.94	1.15664	0.209936
FALSE	High	Master Protein	Q9Y3C8	Ubiquitin-fold modifier-conjugating enzyme 1,UFC1	Ubiquitin-fold modifier-conjugating enzyme 1 OS=Homo sapiens OX=9606 GN=UFC1 PE=1 SV=3	0.001	4.35	10	2	3	2	1	167	19.4	7.4	54	2	0	31.2	22.7	32.4	19.6	25.9	22.2	65.9	34	38.7	27.9	High	High	High	High	High	High	High	High	High	High		10	0.190402	26.36	37.74	1.43171	0.517744
FALSE	High	Master Protein	O75935	Dynactin subunit 3,DCTN3	Dynactin subunit 3 OS=Homo sapiens OX=9606 GN=DCTN3 PE=1 SV=1	0.001	4.269	10	2	2	2	1	186	21.1	5.47	27	2	0	129.3	80	171.3	127.4	209.9	197.5	177.4	222.8	160.7	144.8	High	High	High	High	High	High	High	High	High	High		10	0.190533	143.58	180.64	1.25811	0.331263
FALSE	High	Master Protein	P39687	Acidic leucine-rich nuclear phosphoprotein 32 family member A,ANP32A	Acidic leucine-rich nuclear phosphoprotein 32 family member A OS=Homo sapiens OX=9606 GN=ANP32A PE=1 SV=1	0	21.806	24	8	10	5	1	249	28.6	4.09	80	8	3	1115.7	979.2	1160	944.6	1167.1	1168.2	1845.8	828.1	1285	1495.1	High	High	High	High	High	High	High	High	High	High		10	0.190596	1073.32	1324.44	1.23397	0.303302
FALSE	High	Master Protein	Q15063	Periostin OS,POSTN	Periostin OS=Homo sapiens OX=9606 GN=POSTN PE=1 SV=2	0	25.533	14	11	13	11	1	836	93.3	7.53	135	11	0	169.8	363.8	233.4	447.8	877.2	132.7	241.2	138.1	447.3	145.6	High	High	High	High	High	High	High	High	High	High		10	0.191189	418.4	220.98	0.528155	-0.920967
FALSE	High	Master Protein	P46783	40S ribosomal protein S10, RPS10	40S ribosomal protein S10 OS=Homo sapiens OX=9606 GN=RPS10 PE=1 SV=1	0	14.927	28	6	8	5	1	165	18.9	10.15	67	6	0	606.9	447.4	646.1	438	845.7	728.3	658.9	544.3	815.6	1015.3	High	High	High	High	High	High	High	High	High	High		10	0.191241	596.82	752.48	1.26082	0.334357
FALSE	High	Master Protein	O94811	Tubulin polymerization-promoting protein, TPPP	Tubulin polymerization-promoting protein OS=Homo sapiens OX=9606 GN=TPPP PE=1 SV=1	0.002	3.896	10	2	3	2	1	219	23.7	9.44	61	2	0	106.8	43.5	76.1	46	82.8	99.7	131.1	91.2	74.8	72.2	High	High	High	High	High	High	High	High	High	High		10	0.191453	71.04	93.8	1.32038	0.400956
FALSE	High	Master Protein	Q7Z4G1	COMM domain-containing protein 6,COMMD6	COMM domain-containing protein 6 OS=Homo sapiens OX=9606 GN=COMMD6 PE=1 SV=1	0.001	4.426	24	2	2	2	1	85	9.6	6	30	2	0	124.4	76.3	126.8	87	127.6	135.5	153.9	105.1	127.4	118.4	High	High	High	High	High	High	High	High	High	High		10	0.191792	108.42	128.06	1.18115	0.240189
FALSE	High	Master Protein	O14950	Myosin regulatory light chain 12B,MYL12B	Myosin regulatory light chain 12B OS=Homo sapiens OX=9606 GN=MYL12B PE=1 SV=2	0	5.405	18	2	2	2	1	172	19.8	4.84	28	2	0	41.7	48.4	40.4	24.4	47.1	66.8	30.4	45	63.9	52	High	High	High	High	High	High	High	High	High	High		10	0.192329	40.4	51.62	1.27772	0.353575
FALSE	High	Master Protein	P36955	Pigment epithelium-derived factor,SERPINF1	Pigment epithelium-derived factor OS=Homo sapiens OX=9606 GN=SERPINF1 PE=1 SV=4	0	29.386	21	9	10	9	1	418	46.3	6.38	226	9	0	320.9	504.6	413.1	636.2	722.4	447.1	334.6	179.7	600.1	315.7	High	High	High	High	High	High	High	High	High	High		10	0.19266	519.44	375.44	0.722778	-0.468375
FALSE	High	Master Protein	Q3KQU3	MAP7 domain-containing protein 1,MAP7D1	MAP7 domain-containing protein 1 OS=Homo sapiens OX=9606 GN=MAP7D1 PE=1 SV=1	0	33.122	19	13	13	13	1	841	92.8	10.11	196	13	0	327.4	256.8	308.6	212.8	228.8	313.4	567.5	226.8	365.7	300	High	High	High	High	High	High	High	High	High	High		10	0.193066	266.88	354.68	1.32899	0.410327
FALSE	High	Master Protein	P04196	Histidine-rich glycoprotein,HRG	Histidine-rich glycoprotein OS=Homo sapiens OX=9606 GN=HRG PE=1 SV=1	0	31.462	25	11	16	11	1	525	59.5	7.5	237	11	0	997.4	1056.3	440.8	1497	1428.1	491.4	603.9	374.2	1444.3	603.8	High	High	High	High	High	High	High	High	High	High		10	0.193068	1083.92	703.52	0.649052	-0.623595
FALSE	High	Master Protein	P33151	Cadherin-5,CDH5	Cadherin-5 OS=Homo sapiens OX=9606 GN=CDH5 PE=1 SV=5	0.002	3.815	3	2	2	2	1	784	87.5	5.43	54	2	0	27	15.2	14.5	33.2	20.1	32.6	40.3	20.1	34.5	20.6	High	High	High	High	High	High	High	High	High	High		10	0.193162	22	29.62	1.34636	0.429068
FALSE	High	Master Protein	Q9BRP8	Partner of Y14 and mago,PYM1	Partner of Y14 and mago OS=Homo sapiens OX=9606 GN=PYM1 PE=1 SV=1	0	12.626	33	5	5	5	1	204	22.6	9.45	56	5	0	99.5	93.3	104.7	79.2	134.1	90.8	240.7	84.2	207.6	122	High	High	High	High	High	High	High	High	High	High		10	0.193201	102.16	149.06	1.45908	0.545063
FALSE	High	Master Protein	Q12805	EGF-containing fibulin-like extracellular matrix protein 1,EFEMP1	EGF-containing fibulin-like extracellular matrix protein 1 OS=Homo sapiens OX=9606 GN=EFEMP1 PE=1 SV=2	0	32.275	29	11	11	11	1	493	54.6	5.07	242	11	0	251.7	617.4	283	763.3	686.7	133.2	241.5	557.7	495.8	216.4	High	High	High	High	High	High	High	High	High	High	Oxidation [P313]	10	0.193208	520.42	328.92	0.632028	-0.66194
FALSE	High	Master Protein	Q9P2B2	Prostaglandin F2 receptor negative regulator,PTGFRN	Prostaglandin F2 receptor negative regulator OS=Homo sapiens OX=9606 GN=PTGFRN PE=1 SV=2	0.001	6.918	3	3	3	3	1	879	98.5	6.61	83	3	0	27.4	38.5	32.4	49.4	31.4	30	35.2	28	24.3	31.5	High	High	High	High	High	High	High	High	High	High		10	0.1933	35.82	29.8	0.831937	-0.265453
FALSE	High	Master Protein	Q14980	Nuclear mitotic apparatus protein 1, NUMA1	Nuclear mitotic apparatus protein 1 OS=Homo sapiens OX=9606 GN=NUMA1 PE=1 SV=2	0.001	7.105	1	3	3	3	1	2115	238.1	5.78	35	3	0	55.8	82.6	55.4	95.4	73.8	64.9	164.7	64.2	100.6	110.7	High	High	High	High	High	High	High	High	High	High		10	0.193319	72.6	101.02	1.39146	0.476599
FALSE	High	Master Protein	P48509	CD151 antigen,CD151	CD151 antigen OS=Homo sapiens OX=9606 GN=CD151 PE=1 SV=3	0.002	4.192	6	2	2	2	1	253	28.3	7.47	52	2	0	53.3	47.8	28.6	84.8	47	12.3	27.4	51.3	30.6	54.4	High	High	High	High	High	High	High	High	High	High		10	0.193466	52.3	35.2	0.67304	-0.571236
FALSE	High	Master Protein	O60739	Eukaryotic translation initiation factor 1b,EIF1B	Eukaryotic translation initiation factor 1b OS=Homo sapiens OX=9606 GN=EIF1B PE=1 SV=2	0	11.996	28	4	4	4	1	113	12.8	7.37	90	4	0	314.4	166.9	345.2	138	310	370.1	471.2	235.4	433	229.5	High	High	High	High	High	High	High	High	High	High		10	0.193561	254.9	347.84	1.36461	0.448492
FALSE	High	Master Protein	P06132	Uroporphyrinogen decarboxylase,UROD	Uroporphyrinogen decarboxylase OS=Homo sapiens OX=9606 GN=UROD PE=1 SV=2	0.002	4.122	5	2	2	2	1	367	40.8	6.14	60	2	0	117.4	139	122.8	125.1	116.2	142.4	104.5	79.5	119.7	91	High	High	High	High	High	High	High	High	High	High		10	0.193706	124.1	107.42	0.865592	-0.20824
FALSE	High	Master Protein	Q02750	Dual specificity mitogen-activated protein kinase kinase 1,MAP2K1	Dual specificity mitogen-activated protein kinase kinase 1 OS=Homo sapiens OX=9606 GN=MAP2K1 PE=1 SV=2	0	7.742	11	4	4	4	1	393	43.4	6.62	23	4	0	219.7	190.5	268.4	349.2	354.2	451.2	261.6	589.6	200.5	426.6	High	High	High	High	High	High	High	High	High	High		10	0.193921	276.4	385.9	1.39616	0.481469
FALSE	High	Master Protein	Q96QR8	Transcriptional activator protein Pur-beta,PURB	Transcriptional activator protein Pur-beta OS=Homo sapiens OX=9606 GN=PURB PE=1 SV=3	0.001	6.923	9	3	3	2	1	312	33.2	5.43	58	3	0	76.3	62.9	63.4	53.9	85.7	87.1	76.7	65.2	73.1	93.4	High	High	High	High	High	High	High	High	High	High		10	0.194008	68.44	79.1	1.15576	0.208838
FALSE	High	Master Protein	Q7Z4V5	Hepatoma-derived growth factor-related protein 2,HDGFL2	Hepatoma-derived growth factor-related protein 2 OS=Homo sapiens OX=9606 GN=HDGFL2 PE=1 SV=1	0	8.635	4	3	4	2	1	671	74.3	7.49	57	3	0	180.4	189.5	181.4	164	157.7	173.6	262.9	148.4	209.8	226.1	High	High	High	High	High	High	High	High	High	High		10	0.194294	174.6	204.16	1.1693	0.225647
FALSE	High	Master Protein	P31946	14-3-3 protein beta/alpha,YWHAB	14-3-3 protein beta/alpha OS=Homo sapiens OX=9606 GN=YWHAB PE=1 SV=3	0	50.934	54	15	34	8	1	246	28.1	4.83	460	15	3	1917	1881.3	1588.5	1557.5	1686.7	1473.9	1658.8	1179.5	1678.4	1746.2	High	High	High	High	High	High	High	High	High	High		10	0.19467	1726.2	1547.36	0.896397	-0.157791
FALSE	High	Master Protein	P10253	Lysosomal alpha-glucosidase,GAA	Lysosomal alpha-glucosidase OS=Homo sapiens OX=9606 GN=GAA PE=1 SV=4	0	30.417	13	9	10	9	1	952	105.3	6	269	9	0	380.1	333.3	392.3	287.1	284	415.8	413.2	381.5	301.9	380.3	High	High	High	High	High	High	High	High	High	High		10	0.195499	335.36	378.54	1.12876	0.174735
FALSE	High	Master Protein	Q9HAV7	GrpE protein homolog 1, mitochondrial,GRPEL1	GrpE protein homolog 1, mitochondrial OS=Homo sapiens OX=9606 GN=GRPEL1 PE=1 SV=2	0	16.499	24	6	6	6	1	217	24.3	8.12	128	6	0	184.9	146.9	276.8	114.5	113.2	208.6	220.2	268.8	191.7	185.3	High	High	High	High	High	High	High	High	High	High		10	0.195927	167.26	214.92	1.28495	0.361707
FALSE	High	Master Protein	P06681	Complement C2,C2	Complement C2 OS=Homo sapiens OX=9606 GN=C2 PE=1 SV=2	0	24.309	13	9	9	9	1	752	83.2	7.42	118	9	0	506	712.1	346	727.5	657.7	627.3	262.9	356.1	622.9	335.9	High	High	High	High	High	High	High	High	High	High		10	0.196122	589.86	441.02	0.747669	-0.419528
FALSE	High	Master Protein	Q15772	Striated muscle preferentially expressed protein kinase,SPEG	Striated muscle preferentially expressed protein kinase OS=Homo sapiens OX=9606 GN=SPEG PE=1 SV=4	0	10.984	1	5	5	5	1	3267	354.1	8.51	68	5	0	412.7	416.6	382.5	548.7	320.8	278.3	281.5	498.9	254.6	357.8	High	High	High	High	High	High	High	High	High	High	Oxidation [P2301]	10	0.196267	416.26	334.22	0.802912	-0.316687
FALSE	High	Master Protein	P63316	Troponin C, slow skeletal and cardiac muscles,TNNC1	Troponin C, slow skeletal and cardiac muscles OS=Homo sapiens OX=9606 GN=TNNC1 PE=1 SV=1	0	58.481	60	10	71	10	1	161	18.4	4.18	1017	10	0	2094.1	1529	1915.8	1426.5	2072.4	1760.2	2634.9	1914.9	2305.6	1915.4	High	High	High	High	High	High	High	High	High	High	Oxidation [K106]	10	0.196563	1807.56	2106.2	1.16522	0.220599
FALSE	High	Master Protein	P04114	Apolipoprotein B-100,APOB	Apolipoprotein B-100 OS=Homo sapiens OX=9606 GN=APOB PE=1 SV=2	0	59.902	5	25	26	25	1	4563	515.3	7.05	252	25	0	408	1708.8	833.1	887.2	703.9	1062.4	290.4	566	453.8	364.8	High	High	High	High	High	High	High	High	High	High		10	0.196784	908.2	547.48	0.602819	-0.730204
FALSE	High	Master Protein	Q15637	Splicing factor 1,SF1	Splicing factor 1 OS=Homo sapiens OX=9606 GN=SF1 PE=1 SV=4	0	16.196	12	7	7	6	1	639	68.3	8.98	95	7	0	227.1	237.1	320	247.9	235.4	278.3	331	219.8	301.3	319.4	High	High	High	High	High	High	High	High	High	High		10	0.197894	253.5	289.96	1.14383	0.193868
FALSE	High	Master Protein	P02775	Platelet basic protein,PPBP	Platelet basic protein OS=Homo sapiens OX=9606 GN=PPBP PE=1 SV=3	0	11.486	38	4	5	4	1	128	13.9	8.79	103	4	0	154.9	398.8	238.5	122.1	88.4	811.1	503.9	145.3	391.9	122.2	High	High	High	High	High	High	High	High	High	High		10	0.198003	200.54	394.88	1.96908	0.977524
FALSE	High	Master Protein	P42166	Lamina-associated polypeptide 2, isoform alpha,TMPO	Lamina-associated polypeptide 2, isoform alpha OS=Homo sapiens OX=9606 GN=TMPO PE=1 SV=2	0	9.235	8	4	4	4	1	694	75.4	7.66	37	4	0	175.8	213.7	216.5	179.6	194.1	196.7	376.7	155.9	299.5	231	High	High	High	High	High	High	High	High	High	High		10	0.19865	195.94	251.96	1.2859	0.362783
FALSE	High	Master Protein	Q15370	Elongin-B,ELOB	Elongin-B OS=Homo sapiens OX=9606 GN=ELOB PE=1 SV=1	0	20.114	53	7	9	7	1	118	13.1	4.88	167	7	0	408.6	264.4	325.3	231.6	320.3	368.1	426.8	302.6	359.4	347.2	High	High	High	High	High	High	High	High	High	High		10	0.198766	310.04	360.82	1.16379	0.218825
FALSE	High	Master Protein	P23919	Thymidylate kinase,DTYMK	Thymidylate kinase OS=Homo sapiens OX=9606 GN=DTYMK PE=1 SV=4	0	5.807	10	2	2	2	1	212	23.8	8.27	46	2	0	115.7	129.7	190.4	105.4	126	168.2	180	213.3	126.2	132.5	High	High	High	High	High	High	High	High	High	High		10	0.198767	133.44	164.04	1.22932	0.297856
FALSE	High	Master Protein	Q9H7N4	Splicing factor, arginine/serine-rich 19,SCAF1	Splicing factor, arginine/serine-rich 19 OS=Homo sapiens OX=9606 GN=SCAF1 PE=1 SV=3	0.001	4.631	2	2	2	2	1	1312	139.2	9.25	41	2	0	110.5	93	95.7	77.9	94.3	145.8	194.5	90.3	150.1	60.4	High	High	High	High	High	High	High	High	High	High	Oxidation [P892]	10	0.199063	94.28	128.22	1.35999	0.443598
FALSE	High	Master Protein	Q5SW79	Centrosomal protein of 170 kDa,CEP170	Centrosomal protein of 170 kDa OS=Homo sapiens OX=9606 GN=CEP170 PE=1 SV=1	0	9.943	2	3	3	3	1	1584	175.2	7.11	110	3	0	32.8	40.7	37.4	42	45.5	42	49.3	32.3	52.7	53.9	High	High	High	High	High	High	High	High	High	High		10	0.200032	39.68	46.04	1.16028	0.214476
FALSE	High	Master Protein	P46937	Transcriptional coactivator YAP1,YAP1	Transcriptional coactivator YAP1 OS=Homo sapiens OX=9606 GN=YAP1 PE=1 SV=2	0	13.101	11	4	4	4	1	504	54.4	5.17	104	4	0	76.1	83.8	86.2	90.9	102.7	82.8	164.3	77.1	137.3	99.1	High	High	High	High	High	High	High	High	High	High		10	0.200204	87.94	112.12	1.27496	0.350452
FALSE	High	Master Protein	P04899	Guanine nucleotide-binding protein G(i) subunit alpha-2,GNAI2	Guanine nucleotide-binding protein G(i) subunit alpha-2 OS=Homo sapiens OX=9606 GN=GNAI2 PE=1 SV=3	0	13.062	18	4	5	3	1	355	40.4	5.54	60	4	1	97.8	99.7	76.6	137.8	64.5	60.9	63.8	91.7	68.5	92	High	High	High	High	High	High	High	High	High	High		10	0.200224	95.28	75.38	0.791142	-0.337992
FALSE	High	Master Protein	Q9NYF8	Bcl-2-associated transcription factor 1,BCLAF1	Bcl-2-associated transcription factor 1 OS=Homo sapiens OX=9606 GN=BCLAF1 PE=1 SV=2	0	18.813	11	8	8	7	1	920	106.1	9.98	48	8	0	96.4	134.1	102.2	110.6	161.7	121.4	182.6	110.2	154.4	161.6	High	High	High	High	High	High	High	High	High	High		10	0.20025	121	146.04	1.20694	0.271357
FALSE	High	Master Protein	Q8IW45	ATP-dependent (S)-NAD(P)H-hydrate dehydratase,NAXD	ATP-dependent (S)-NAD(P)H-hydrate dehydratase OS=Homo sapiens OX=9606 GN=NAXD PE=1 SV=1	0	11.836	19	5	5	5	1	347	36.6	8.06	88	5	0	738.3	604.1	533.2	634.3	529.7	545.4	506.5	635.2	544	487.6	High	High	High	High	High	High	High	High	High	High		10	0.20045	607.92	543.74	0.894427	-0.160965
FALSE	High	Master Protein	O43765	Small glutamine-rich tetratricopeptide repeat-containing protein alpha,SGTA	Small glutamine-rich tetratricopeptide repeat-containing protein alpha OS=Homo sapiens OX=9606 GN=SGTA PE=1 SV=1	0	24.89	23	7	8	7	1	313	34	4.87	211	7	0	355.7	343.9	430.7	262.1	410.4	395.4	424.9	331.4	453	460.9	High	High	High	High	High	High	High	High	High	High		10	0.20061	360.56	413.12	1.14577	0.196322
FALSE	High	Master Protein	P09493	Tropomyosin alpha-1 chain,TPM1	Tropomyosin alpha-1 chain OS=Homo sapiens OX=9606 GN=TPM1 PE=1 SV=2	0	221.01	87	58	307	23	1	284	32.7	4.74	2816	58	35	18050.9	10885.3	18669.5	9285.2	16648.7	16170.5	20407.5	14948.1	18659.8	18392.2	High	High	High	High	High	High	High	High	High	High		10	0.201233	14707.9	17715.6	1.2045	0.268429
FALSE	High	Master Protein	P08185	Corticosteroid-binding globulin,SERPINA6	Corticosteroid-binding globulin OS=Homo sapiens OX=9606 GN=SERPINA6 PE=1 SV=1	0	8.496	9	4	4	4	1	405	45.1	6.04	48	4	0	306.8	570.4	310.8	407	500.9	419.7	190.3	204.2	450.5	312.5	High	High	High	High	High	High	High	High	High	High		10	0.201658	419.18	315.44	0.752517	-0.410204
FALSE	High	Master Protein	Q9Y2S6	Translation machinery-associated protein 7,TMA7	Translation machinery-associated protein 7 OS=Homo sapiens OX=9606 GN=TMA7 PE=1 SV=1	0	9.558	38	4	6	4	1	64	7.1	9.99	60	4	0	234.8	322.4	114.1	192.5	256.2	177.9	782.8	163.1	492.4	338.2	High	High	High	High	High	High	High	High	High	High		10	0.20167	224	390.88	1.745	0.803227
FALSE	High	Master Protein	Q9Y3U8	60S ribosomal protein L36,RPL36	60S ribosomal protein L36 OS=Homo sapiens OX=9606 GN=RPL36 PE=1 SV=3	0	6.54	21	2	2	2	1	105	12.2	11.59	71	2	0	14	15.5	19.9	21	23.2	11.9	12	18.6	15.9	19.1	High	High	High	High	High	High	High	High	High	High		10	0.201832	18.72	15.5	0.827991	-0.272312
FALSE	High	Master Protein	Q5T5P2	Sickle tail protein homolog,KIAA1217	Sickle tail protein homolog OS=Homo sapiens OX=9606 GN=KIAA1217 PE=1 SV=2	0	15.798	3	5	5	5	1	1943	214	7.06	84	5	0	43.6	47.1	49.9	40	48.4	49.2	128.3	40.8	52.2	68.9	High	High	High	High	High	High	High	High	High	High		10	0.201858	45.8	67.88	1.4821	0.567639
FALSE	High	Master Protein	P02741	C-reactive protein,CRP	C-reactive protein OS=Homo sapiens OX=9606 GN=CRP PE=1 SV=1	0	12.165	17	4	5	4	1	224	25	5.63	121	4	0	50.9	37.6	350.5	9.5	16.6	632.6	74.5	137.8	33.9	623.8	High	High	High	High	High	High	High	High	High	High		10	0.202756	93.02	300.52	3.2307	1.69185
FALSE	High	Master Protein	Q99972	Myocilin,MYOC	Myocilin OS=Homo sapiens OX=9606 GN=MYOC PE=1 SV=2	0	8.344	5	3	3	3	1	504	56.9	5.54	74	3	0	49.2	141.1	112.8	33.8	73	72	83.5	24.1	44.9	24.3	High	High	High	High	High	High	High	High	High	High		10	0.204593	81.98	49.76	0.606977	-0.720286
FALSE	High	Master Protein	Q15651	High mobility group nucleosome-binding domain-containing protein 3,HMGN3	High mobility group nucleosome-binding domain-containing protein 3 OS=Homo sapiens OX=9606 GN=HMGN3 PE=1 SV=2	0	14.385	47	6	7	6	1	99	10.7	9.66	40	6	0	1027.8	833.7	733.3	815.9	969.4	969.2	2782.2	716.1	1306.1	1140.7	High	High	High	High	High	High	High	High	High	High		10	0.204777	876.02	1382.86	1.57857	0.658619
FALSE	High	Master Protein	O00712	Nuclear factor 1 B-type,NFIB	Nuclear factor 1 B-type OS=Homo sapiens OX=9606 GN=NFIB PE=1 SV=2	0	6.225	6	2	2	2	1	420	47.4	8.87	33	2	0	15.8	22.1	24.5	31.6	31.9	28.4	35.3	36.2	20.7	34.3	High	High	High	High	High	High	High	High	High	High		10	0.20509	25.18	30.98	1.23034	0.299059
FALSE	High	Master Protein	Q86V81	THO complex subunit 4,ALYREF	THO complex subunit 4 OS=Homo sapiens OX=9606 GN=ALYREF PE=1 SV=3	0	21.43	30	6	8	6	1	257	26.9	11.15	208	6	0	321.1	351.2	262.7	267.5	444.8	270.4	745.5	262.8	527.7	504.1	High	High	High	High	High	High	High	High	High	High		10	0.205175	329.46	462.1	1.4026	0.488102
FALSE	High	Master Protein	O95336	6-phosphogluconolactonase,PGLS	6-phosphogluconolactonase OS=Homo sapiens OX=9606 GN=PGLS PE=1 SV=2	0	12.118	22	5	5	5	1	258	27.5	6.05	109	5	0	261.9	257.1	246.1	266.1	272.4	310.1	185	199.7	233.9	222.2	High	High	High	High	High	High	High	High	High	High		10	0.20562	260.72	230.18	0.882863	-0.179739
FALSE	High	Master Protein	P00367	Glutamate dehydrogenase 1, mitochondrial,GLUD1	Glutamate dehydrogenase 1, mitochondrial OS=Homo sapiens OX=9606 GN=GLUD1 PE=1 SV=2	0	82.279	44	24	34	24	1	558	61.4	7.8	702	24	0	1731.4	2314.6	2064.2	1941.3	1433.7	1639.1	1343.5	2214.9	1251.5	1477.5	High	High	High	High	High	High	High	High	High	High		10	0.206235	1897.04	1585.3	0.83567	-0.258994
FALSE	High	Master Protein	P15924	Desmoplakin,DSP	Desmoplakin OS=Homo sapiens OX=9606 GN=DSP PE=1 SV=3	0	74.985	9	27	32	27	1	2871	331.6	6.81	523	27	0	1089.4	714.5	849.7	887.2	888.7	1144.9	1403.5	688.6	825.8	1780.2	High	High	High	High	High	High	High	High	High	High		10	0.207467	885.9	1168.6	1.31911	0.399565
FALSE	High	Master Protein	P14868	Aspartate--tRNA ligase, cytoplasmic,DARS	Aspartate--tRNA ligase, cytoplasmic OS=Homo sapiens OX=9606 GN=DARS PE=1 SV=2	0	24.528	21	9	10	9	1	501	57.1	6.55	158	9	0	361.4	368.7	348.3	476.6	447.2	338.3	261.8	454.6	356.5	310.1	High	High	High	High	High	High	High	High	High	High		10	0.207484	400.44	344.26	0.859704	-0.218088
FALSE	High	Master Protein	P09874	Poly [ADP-ribose] polymerase 1,PARP1	Poly [ADP-ribose] polymerase 1 OS=Homo sapiens OX=9606 GN=PARP1 PE=1 SV=4	0	44.815	18	17	17	17	1	1014	113	8.88	249	17	0	417.4	410.5	555.1	766.5	590.1	573.3	653.3	842.8	529.3	730.8	High	High	High	High	High	High	High	High	High	High		10	0.208044	547.92	665.9	1.21532	0.28134
FALSE	High	Master Protein	Q9UIJ7	GTP:AMP phosphotransferase AK3, mitochondrial,AK3	GTP:AMP phosphotransferase AK3, mitochondrial OS=Homo sapiens OX=9606 GN=AK3 PE=1 SV=4	0	64.825	69	18	27	18	1	227	25.6	9.16	606	18	0	1689.5	1177.1	3106.6	946.5	1227.5	2895.8	2183.2	3381.5	1895.9	1391.8	High	High	High	High	High	High	High	High	High	High		10	0.208092	1629.44	2349.64	1.44199	0.528064
FALSE	High	Master Protein	Q96AE4	Far upstream element-binding protein 1,FUBP1	Far upstream element-binding protein 1 OS=Homo sapiens OX=9606 GN=FUBP1 PE=1 SV=3	0	32.315	21	14	14	12	1	644	67.5	7.61	230	14	2	552.1	694	549.2	646.5	639.8	582	1138.4	494.7	844.3	816.2	High	High	High	High	High	High	High	High	High	High		10	0.209263	616.32	775.12	1.25766	0.33074
FALSE	High	Master Protein	P62328	Thymosin beta-4,TMSB4X	Thymosin beta-4 OS=Homo sapiens OX=9606 GN=TMSB4X PE=1 SV=2	0	20.397	57	8	9	6	1	44	5.1	5.06	59	8	2	222.6	740.8	210.6	528.4	427.5	574.2	2480.5	206.6	1491.6	366.8	High	High	High	High	High	High	High	High	High	High		10	0.209496	425.98	1023.94	2.40373	1.26527
FALSE	High	Master Protein	Q96L96	Alpha-protein kinase 3,ALPK3	Alpha-protein kinase 3 OS=Homo sapiens OX=9606 GN=ALPK3 PE=1 SV=2	0	13.349	3	5	5	5	1	1907	201.1	7.58	114	5	0	127.9	120.5	116.2	105.4	101	133.9	174.8	89.7	113.4	206.6	High	High	High	High	High	High	High	High	High	High		10	0.209582	114.2	143.68	1.25814	0.331297
FALSE	High	Master Protein	Q92783	Signal transducing adapter molecule 1,STAM	Signal transducing adapter molecule 1 OS=Homo sapiens OX=9606 GN=STAM PE=1 SV=3	0.002	3.561	4	2	3	2	1	540	59.1	4.82	23	2	0	11.1	16.7	21.9	19.2	27.5	24.5	12.7	31.4	30.1	27	High	High	High	High	High	High	High	High	High	High		10	0.210415	19.28	25.14	1.30394	0.38288
FALSE	High	Master Protein	P08571	Monocyte differentiation antigen CD14,CD14	Monocyte differentiation antigen CD14 OS=Homo sapiens OX=9606 GN=CD14 PE=1 SV=2	0	5.249	5	2	2	2	1	375	40.1	6.23	33	2	0	58.3	60.8	73	89.4	89.7	103.6	80	97.2	74.7	76.4	High	High	High	High	High	High	High	High	High	High		10	0.211145	74.24	86.38	1.16352	0.218501
FALSE	High	Master Protein	Q86TC9	Myopalladin,MYPN	Myopalladin OS=Homo sapiens OX=9606 GN=MYPN PE=1 SV=2	0	39.857	17	12	12	11	1	1320	145.2	6.77	275	12	0	142.8	119.1	269.9	194.2	247.4	84	212.8	172	88.1	156.9	High	High	High	High	High	High	High	High	High	High		10	0.211577	194.68	142.76	0.733306	-0.447513
FALSE	High	Master Protein	Q8NC51	Plasminogen activator inhibitor 1 RNA-binding protein,SERBP1	Plasminogen activator inhibitor 1 RNA-binding protein OS=Homo sapiens OX=9606 GN=SERBP1 PE=1 SV=2	0	43.478	33	13	20	13	1	408	44.9	8.65	330	13	0	1894.5	1718.9	2165.8	1475.9	1959.3	1986.8	2722.6	1379.1	2524.1	2402.5	High	High	High	High	High	High	High	High	High	High		10	0.21187	1842.88	2203.02	1.19542	0.25752
FALSE	High	Master Protein	Q9P2R7	Succinate--CoA ligase [ADP-forming] subunit beta, mitochondrial,SUCLA2	Succinate--CoA ligase [ADP-forming] subunit beta, mitochondrial OS=Homo sapiens OX=9606 GN=SUCLA2 PE=1 SV=3	0	65.157	53	24	30	24	1	463	50.3	7.42	545	24	0	858.4	1003.2	1148.4	1441.3	914.1	1503.4	1235.1	2927.8	890.3	1305.2	High	High	High	High	High	High	High	High	High	High		10	0.212006	1073.08	1572.36	1.46528	0.551174
FALSE	High	Master Protein	Q9UN36	Protein NDRG2,NDRG2	Protein NDRG2 OS=Homo sapiens OX=9606 GN=NDRG2 PE=1 SV=2	0	22.844	37	9	10	9	1	371	40.8	5.21	126	9	0	450.2	422.3	274.7	363.8	364.5	297.8	282.4	359.4	272.1	399.9	High	High	High	High	High	High	High	High	High	High		10	0.212118	375.1	322.32	0.859291	-0.218782
FALSE	High	Master Protein	P16220	Cyclic AMP-responsive element-binding protein 1,CREB1	Cyclic AMP-responsive element-binding protein 1 OS=Homo sapiens OX=9606 GN=CREB1 PE=1 SV=2	0.001	5.134	7	2	2	2	1	341	36.7	5.57	62	2	0	15.6	12.1	14.8	15.4	18.3	11.7	34.6	10.3	22.7	30.7	High	High	High	High	High	High	High	High	High	High		10	0.212313	15.24	22	1.44357	0.529641
FALSE	High	Master Protein	P30153	Serine/threonine-protein phosphatase 2A 65 kDa regulatory subunit A alpha isoform,PPP2R1A	Serine/threonine-protein phosphatase 2A 65 kDa regulatory subunit A alpha isoform OS=Homo sapiens OX=9606 GN=PPP2R1A PE=1 SV=4	0	43.051	28	16	20	16	1	589	65.3	5.11	354	16	0	938.4	984.5	945.4	1225	925.6	784.8	579	1241.4	667.6	882.5	High	High	High	High	High	High	High	High	High	High		10	0.213426	1003.78	831.06	0.82793	-0.272419
FALSE	High	Master Protein	O75347	Tubulin-specific chaperone A,TBCA	Tubulin-specific chaperone A OS=Homo sapiens OX=9606 GN=TBCA PE=1 SV=3	0	17.654	39	6	7	6	1	108	12.8	5.29	184	6	0	350.3	369.8	303.7	271	452.6	389.4	736.2	326.8	614.3	298.2	High	High	High	High	High	High	High	High	High	High		10	0.21407	349.48	472.98	1.35338	0.436569
FALSE	High	Master Protein	Q05682	Caldesmon,CALD1	Caldesmon OS=Homo sapiens OX=9606 GN=CALD1 PE=1 SV=3	0	82.483	34	23	33	23	1	793	93.2	5.66	507	23	0	1552.9	1369.3	1341.7	1477.2	1723	1375.2	3148.5	1071.9	2708	1850.9	High	High	High	High	High	High	High	High	High	High		10	0.214434	1492.82	2030.9	1.36045	0.444079
FALSE	High	Master Protein	P84090	Enhancer of rudimentary homolog,ERH	Enhancer of rudimentary homolog OS=Homo sapiens OX=9606 GN=ERH PE=1 SV=1	0	16.309	45	6	6	6	1	104	12.3	5.92	108	6	0	194.4	219.2	252.3	202.7	307.8	254.7	456.1	202.6	320.1	266	High	High	High	High	High	High	High	High	High	High		10	0.214788	235.28	299.9	1.27465	0.350103
FALSE	High	Master Protein	P21266	Glutathione S-transferase Mu 3,GSTM3	Glutathione S-transferase Mu 3 OS=Homo sapiens OX=9606 GN=GSTM3 PE=1 SV=3	0	44.513	59	17	19	15	1	225	26.5	5.54	313	17	2	1103.5	625.8	621.3	871.1	714.9	833	317	553.9	254.6	903.4	High	High	High	High	High	High	High	High	High	High		10	0.215166	787.32	572.38	0.726998	-0.459977
FALSE	High	Master Protein	Q14249	Endonuclease G, mitochondrial,ENDOG	Endonuclease G, mitochondrial OS=Homo sapiens OX=9606 GN=ENDOG PE=1 SV=4	0	5.292	9	2	3	2	1	297	32.6	9.5	91	2	0	35.6	30.9	36.1	36.5	43.6	33	17.9	23.3	47.3	23.9	High	High	High	High	High	High	High	High	High	High		10	0.215518	36.54	29.08	0.79584	-0.329449
FALSE	High	Master Protein	P12109	Collagen alpha-1(VI) chain,COL6A1	Collagen alpha-1(VI) chain OS=Homo sapiens OX=9606 GN=COL6A1 PE=1 SV=3	0	14.65	6	6	6	6	1	1028	108.5	5.43	109	6	0	315.2	301	307	631.8	485.7	224.1	259.6	403.3	283.1	372.8	High	High	High	High	High	High	High	High	High	High		10	0.21566	408.14	308.58	0.756064	-0.40342
FALSE	High	Master Protein	Q9Y4G6	Talin-2,TLN2	Talin-2 OS=Homo sapiens OX=9606 GN=TLN2 PE=1 SV=4	0	62.844	10	22	24	14	1	2542	271.4	5.57	348	22	0	383.8	317.7	367.7	434.8	357.8	493.7	451.3	400.5	295.4	511.5	High	High	High	High	High	High	High	High	High	High		10	0.215761	372.36	430.48	1.15609	0.209248
FALSE	High	Master Protein	P43243	Matrin-3,MATR3	Matrin-3 OS=Homo sapiens OX=9606 GN=MATR3 PE=1 SV=2	0	10.335	4	4	5	4	1	847	94.6	6.25	74	4	0	145.4	142.6	210.8	210.3	128	228.8	241.6	195.6	157.7	173.9	High	High	High	High	High	High	High	High	High	High		10	0.216094	167.42	199.52	1.19173	0.253061
FALSE	High	Master Protein	P62942	Peptidyl-prolyl cis-trans isomerase FKBP1A,FKBP1A	Peptidyl-prolyl cis-trans isomerase FKBP1A OS=Homo sapiens OX=9606 GN=FKBP1A PE=1 SV=2	0	14.595	30	3	5	3	1	108	11.9	8.16	178	3	0	37.6	54.2	16.5	29.2	33.2	43.8	113.7	14.3	61.2	53.9	High	High	High	High	High	High	High	High	High	High		10	0.216155	34.14	57.38	1.68073	0.749085
FALSE	High	Master Protein	P49411	Elongation factor Tu, mitochondrial,TUFM	Elongation factor Tu, mitochondrial OS=Homo sapiens OX=9606 GN=TUFM PE=1 SV=2	0	42.577	31	14	14	14	1	452	49.5	7.61	297	14	0	370.5	426.2	582.2	737.6	600.8	739.3	619.6	1703.4	491.1	690	High	High	High	High	High	High	High	High	High	High		10	0.216361	543.46	848.68	1.56162	0.643047
FALSE	High	Master Protein	Q9BRA2	Thioredoxin domain-containing protein 17,TXNDC17	Thioredoxin domain-containing protein 17 OS=Homo sapiens OX=9606 GN=TXNDC17 PE=1 SV=1	0	9.635	31	3	3	3	1	123	13.9	5.52	85	3	0	25.4	33.9	36.3	22.6	43.1	39.7	60.9	25.2	45.1	36.8	High	High	High	High	High	High	High	High	High	High		10	0.216624	32.26	41.54	1.28766	0.364755
FALSE	High	Master Protein	P29218	Inositol monophosphatase 1,IMPA1	Inositol monophosphatase 1 OS=Homo sapiens OX=9606 GN=IMPA1 PE=1 SV=1	0	21.72	31	8	9	8	1	277	30.2	5.26	137	8	0	657.7	729.7	548	579.7	652.9	587.7	693.7	366.8	592.1	504.5	High	High	High	High	High	High	High	High	High	High		10	0.217311	633.6	548.96	0.866414	-0.206871
FALSE	High	Master Protein	Q9HA77	Probable cysteine--tRNA ligase, mitochondrial,CARS2	Probable cysteine--tRNA ligase, mitochondrial OS=Homo sapiens OX=9606 GN=CARS2 PE=1 SV=1	0	6.427	4	3	3	3	1	564	62.2	8.34	46	3	0	30.1	55.9	26.5	33.4	25.6	16.6	13.2	45.7	11.7	27.8	High	High	High	High	High	High	High	High	High	High		10	0.217394	34.3	23	0.670554	-0.576575
FALSE	High	Master Protein	Q9Y230	RuvB-like 2,RUVBL2	RuvB-like 2 OS=Homo sapiens OX=9606 GN=RUVBL2 PE=1 SV=3	0	34.711	27	12	13	12	1	463	51.1	5.64	199	12	0	625.9	476.1	430.4	517.7	473.8	485.2	577.4	591.3	529.4	610.5	High	High	High	High	High	High	High	High	High	High		10	0.217395	504.78	558.76	1.10694	0.146574
FALSE	High	Master Protein	P35637	RNA-binding protein FUS,FUS	RNA-binding protein FUS OS=Homo sapiens OX=9606 GN=FUS PE=1 SV=1	0	21.769	18	8	10	6	1	526	53.4	9.36	127	8	2	327.3	301.3	456.2	353.8	448.5	342.5	634.4	319	539.1	506.7	High	High	High	High	High	High	High	High	High	High		10	0.217601	377.42	468.34	1.2409	0.311385
FALSE	High	Master Protein	P48444	Coatomer subunit delta,ARCN1	Coatomer subunit delta OS=Homo sapiens OX=9606 GN=ARCN1 PE=1 SV=1	0	16.858	13	7	7	7	1	511	57.2	6.21	88	7	0	192.4	207.8	223.4	284.2	254.7	249.6	243.4	324.8	222	286.5	High	High	High	High	High	High	High	High	High	High		10	0.218855	232.5	265.26	1.1409	0.190176
FALSE	High	Master Protein	O95831	Apoptosis-inducing factor 1, mitochondrial,AIFM1	Apoptosis-inducing factor 1, mitochondrial OS=Homo sapiens OX=9606 GN=AIFM1 PE=1 SV=1	0	93.309	49	27	39	27	1	613	66.9	8.95	789	27	0	1970.7	2710.2	2189.8	1972.1	1485.6	1557.6	1935.6	1808	1491.9	2038.8	High	High	High	High	High	High	High	High	High	High	Oxidation [P365]	10	0.219307	2065.68	1766.38	0.855108	-0.225821
FALSE	High	Master Protein	P43487	Ran-specific GTPase-activating protein,RANBP1	Ran-specific GTPase-activating protein OS=Homo sapiens OX=9606 GN=RANBP1 PE=1 SV=1	0	13.077	31	5	5	5	1	201	23.3	5.29	102	5	0	142.4	150.9	159.4	120.1	145.2	182.5	226.3	105.8	175.2	164.3	High	High	High	High	High	High	High	High	High	High		10	0.219827	143.6	170.82	1.18955	0.250421
FALSE	High	Master Protein	P0DP25	Calmodulin-3,CALM3	Calmodulin-3 OS=Homo sapiens OX=9606 GN=CALM3 PE=1 SV=1	0	20.245	52	7	12	7	1	149	16.8	4.22	114	7	0	458.4	564.4	368.9	427.7	626.3	516.6	1218.6	446.9	989	405.2	High	High	High	High	High	High	High	High	High	High		10	0.220713	489.14	715.26	1.46228	0.54822
FALSE	High	Master Protein	P02545	Prelamin-A/C,LMNA	Prelamin-A/C OS=Homo sapiens OX=9606 GN=LMNA PE=1 SV=1	0	133.254	53	38	56	37	1	664	74.1	7.02	1245	38	1	1646.9	1842.4	1634.1	3813.6	3104.5	2146.6	4297.4	1803.2	4049.6	4606.8	High	High	High	High	High	High	High	High	High	High		10	0.221555	2408.3	3380.72	1.40378	0.489315
FALSE	High	Master Protein	P98160	Basement membrane-specific heparan sulfate proteoglycan core protein,HSPG2	Basement membrane-specific heparan sulfate proteoglycan core protein OS=Homo sapiens OX=9606 GN=HSPG2 PE=1 SV=4	0	248.261	26	75	93	75	1	4391	468.5	6.51	2185	75	0	2838.4	2677.9	1537.6	5270.6	2971.9	1844.2	2031.8	2663.1	2389.4	2230.7	High	High	High	High	High	High	High	High	High	High		10	0.222002	3059.28	2231.84	0.729531	-0.454959
FALSE	High	Master Protein	Q9Y3D2	Methionine-R-sulfoxide reductase B2, mitochondrial,MSRB2	Methionine-R-sulfoxide reductase B2, mitochondrial OS=Homo sapiens OX=9606 GN=MSRB2 PE=1 SV=2	0	8.394	26	3	4	3	1	182	19.5	8.63	94	3	0	50.2	85.8	66.4	64.6	48.6	62.1	110.9	86.9	57.7	75.4	High	High	High	High	High	High	High	High	High	High		10	0.222279	63.12	78.6	1.24525	0.316432
FALSE	High	Master Protein	Q13683	Integrin alpha-7,ITGA7	Integrin alpha-7 OS=Homo sapiens OX=9606 GN=ITGA7 PE=1 SV=3	0	17.024	7	7	7	7	1	1181	128.9	5.73	107	7	0	221.2	229.5	132.4	349.7	180.4	113.8	141.6	213.7	121.2	233.7	High	High	High	High	High	High	High	High	High	High		10	0.222798	222.64	164.8	0.740208	-0.433997
FALSE	High	Master Protein	P46199	Translation initiation factor IF-2, mitochondrial,MTIF2	Translation initiation factor IF-2, mitochondrial OS=Homo sapiens OX=9606 GN=MTIF2 PE=1 SV=2	0	8.963	7	4	4	4	1	727	81.3	7.15	49	4	0	42.9	33.4	58.3	57.8	45.3	66.2	57.2	179.3	47.4	54.3	High	High	High	High	High	High	High	High	High	High		10	0.223003	47.54	80.88	1.7013	0.766641
FALSE	High	Master Protein	Q9HD15	Steroid receptor RNA activator 1,SRA1	Steroid receptor RNA activator 1 OS=Homo sapiens OX=9606 GN=SRA1 PE=1 SV=1	0	11.163	25	5	5	5	1	236	25.7	7.03	62	5	0	124.5	100.7	165.2	88.5	137.9	134.7	170.2	104.9	182.1	151.8	High	High	High	High	High	High	High	High	High	High		10	0.223355	123.36	148.74	1.20574	0.269918
FALSE	High	Master Protein	P14543	Nidogen-1,NID1	Nidogen-1 OS=Homo sapiens OX=9606 GN=NID1 PE=1 SV=3	0	20.963	11	9	9	9	1	1247	136.3	5.29	104	9	0	183.7	166.1	134.9	190.1	201.2	135.8	116.8	191.5	116.1	183.9	High	High	High	High	High	High	High	High	High	High		10	0.223533	175.2	148.82	0.849429	-0.235434
FALSE	High	Master Protein	Q9NTI5	Sister chromatid cohesion protein PDS5 homolog B,PDS5B	Sister chromatid cohesion protein PDS5 homolog B OS=Homo sapiens OX=9606 GN=PDS5B PE=1 SV=1	0.001	6.581	2	2	2	2	1	1447	164.6	8.47	59	2	0	24.8	28.8	29.7	34	19.2	15.7	22.2	24.2	26	27.2	High	High	High	High	High	High	High	High	High	High		10	0.223757	27.3	23.06	0.844689	-0.243508
FALSE	High	Master Protein	P17096	High mobility group protein HMG-I/HMG-Y,HMGA1	High mobility group protein HMG-I/HMG-Y OS=Homo sapiens OX=9606 GN=HMGA1 PE=1 SV=3	0	15.674	56	6	10	6	1	107	11.7	10.32	186	6	0	347.7	345.7	477	345.4	404.3	427.7	1022.7	338.5	485.9	463	High	High	High	High	High	High	High	High	High	High		10	0.224122	384.02	547.56	1.42586	0.511836
FALSE	High	Master Protein	P07203	Glutathione peroxidase 1,GPX1	Glutathione peroxidase 1 OS=Homo sapiens OX=9606 GN=GPX1 PE=1 SV=4	0	10.184	32	4	5	4	1	203	22.1	6.55	66	4	0	138.1	116.3	226.8	112.4	129	231.9	148.4	184.4	159.6	167	High	High	High	High	High	High	High	High	High	High		10	0.224875	144.52	178.26	1.23346	0.302714
FALSE	High	Master Protein	P05204	Non-histone chromosomal protein HMG-17,HMGN2	Non-histone chromosomal protein HMG-17 OS=Homo sapiens OX=9606 GN=HMGN2 PE=1 SV=3	0	13.901	28	3	9	3	1	90	9.4	9.99	143	3	0	149.8	268.6	157.3	216.6	234	183.1	592.4	181.8	396.2	219.1	High	High	High	High	High	High	High	High	High	High		10	0.225182	205.26	314.52	1.5323	0.615699
FALSE	High	Master Protein	P02511	Alpha-crystallin B chain,CRYAB	Alpha-crystallin B chain OS=Homo sapiens OX=9606 GN=CRYAB PE=1 SV=2	0	74.404	72	20	82	20	1	175	20.1	7.33	781	20	0	6547.8	5239.7	7927.1	3597.8	6577.1	6615.2	6759	5639.1	8352.1	8526.1	High	High	High	High	High	High	High	High	High	High		10	0.226004	5977.9	7178.3	1.20081	0.264003
FALSE	High	Master Protein	P68371	Tubulin beta-4B chain,TUBB4B	Tubulin beta-4B chain OS=Homo sapiens OX=9606 GN=TUBB4B PE=1 SV=1	0	49.938	46	15	19	5	1	445	49.8	4.89	346	15	6	353.5	523	440.8	796.2	432.4	398.6	274.3	510.3	362.5	436.3	High	High	High	High	High	High	High	High	High	High		10	0.226232	509.18	396.4	0.778507	-0.361219
FALSE	High	Master Protein	Q96CT7	Coiled-coil domain-containing protein 124,CCDC124	Coiled-coil domain-containing protein 124 OS=Homo sapiens OX=9606 GN=CCDC124 PE=1 SV=1	0	22.721	45	10	11	10	1	223	25.8	9.54	130	10	0	378	317.9	380.5	285.8	436	342.1	661.3	286.6	526.3	450.9	High	High	High	High	High	High	High	High	High	High		10	0.226581	359.64	453.44	1.26082	0.334358
FALSE	High	Master Protein	Q9P016	Thymocyte nuclear protein 1,THYN1	Thymocyte nuclear protein 1 OS=Homo sapiens OX=9606 GN=THYN1 PE=1 SV=1	0	17.155	24	6	7	6	1	225	25.7	9.25	71	6	0	173.2	202.7	192.2	169.1	235.4	216.3	332.8	152.3	255.3	223.6	High	High	High	High	High	High	High	High	High	High		10	0.226811	194.52	236.06	1.21355	0.279235
FALSE	High	Master Protein	Q6XQN6	Nicotinate phosphoribosyltransferase,NAPRT	Nicotinate phosphoribosyltransferase OS=Homo sapiens OX=9606 GN=NAPRT PE=1 SV=2	0	9.516	14	5	5	5	1	538	57.5	5.68	57	5	0	94.7	108.1	79.3	91.1	88.6	112.7	60.1	67.9	80.6	73.8	High	High	High	High	High	High	High	High	High	High		10	0.227704	92.36	79.02	0.855565	-0.22505
FALSE	High	Master Protein	P48047	ATP synthase subunit O, mitochondrial,ATP5PO	ATP synthase subunit O, mitochondrial OS=Homo sapiens OX=9606 GN=ATP5PO PE=1 SV=1	0	15.144	26	5	6	5	1	213	23.3	9.96	117	5	0	315	188.7	279.8	217.8	468	340.9	261.3	489	354.8	432	High	High	High	High	High	High	High	High	High	High		10	0.228417	293.86	375.6	1.27816	0.354068
FALSE	High	Master Protein	P13591	Neural cell adhesion molecule 1,NCAM1	Neural cell adhesion molecule 1 OS=Homo sapiens OX=9606 GN=NCAM1 PE=1 SV=3	0	22.056	12	7	7	7	1	858	94.5	4.87	118	7	0	102.4	119.4	97	156.8	114.7	60.3	106.3	102.4	116.1	110.8	High	High	High	High	High	High	High	High	High	High		10	0.228708	118.06	99.18	0.840081	-0.251399
FALSE	High	Master Protein	Q9BS26	Endoplasmic reticulum resident protein 44,ERP44	Endoplasmic reticulum resident protein 44 OS=Homo sapiens OX=9606 GN=ERP44 PE=1 SV=1	0	20.008	21	8	9	7	1	406	46.9	5.26	137	8	0	255.1	372.8	257.7	199.8	272.3	213	204.9	151.4	282.3	267.6	High	High	High	High	High	High	High	High	High	High		10	0.229744	271.54	223.84	0.824335	-0.278697
FALSE	High	Master Protein	P16152	Carbonyl reductase [NADPH] 1,CBR1	Carbonyl reductase [NADPH] 1 OS=Homo sapiens OX=9606 GN=CBR1 PE=1 SV=3	0	43.098	61	15	18	12	1	277	30.4	8.32	355	15	3	660.2	556.6	459.8	464.3	502.2	308.6	397.7	396.2	552.2	577.6	High	High	High	High	High	High	High	High	High	High		10	0.22999	528.62	446.46	0.844576	-0.2437
FALSE	High	Master Protein	P30048	Thioredoxin-dependent peroxide reductase, mitochondrial,PRDX3	Thioredoxin-dependent peroxide reductase, mitochondrial OS=Homo sapiens OX=9606 GN=PRDX3 PE=1 SV=3	0	31.727	44	10	14	10	1	256	27.7	7.78	222	10	0	600.7	851.8	699.1	533.3	561.4	701.4	729.8	935.3	704	665	High	High	High	High	High	High	High	High	High	High		10	0.230084	649.26	747.1	1.15069	0.202505
FALSE	High	Master Protein	Q13442	28 kDa heat- and acid-stable phosphoprotein,PDAP1	28 kDa heat- and acid-stable phosphoprotein OS=Homo sapiens OX=9606 GN=PDAP1 PE=1 SV=1	0	37.624	56	11	15	11	1	181	20.6	8.87	270	11	0	842.6	688.8	776.1	622.3	892.8	716.7	1360.6	682.8	1095	854	High	High	High	High	High	High	High	High	High	High		10	0.230348	764.52	941.82	1.23191	0.300897
FALSE	High	Master Protein	P49407	Beta-arrestin-1,ARRB1	Beta-arrestin-1 OS=Homo sapiens OX=9606 GN=ARRB1 PE=1 SV=2	0	10.126	11	4	4	4	1	418	47	6.2	58	4	0	36.8	47.7	53.4	63.7	57.3	44.3	46.8	46.7	49.7	40	High	High	High	High	High	High	High	High	High	High		10	0.230694	51.78	45.5	0.878718	-0.186528
FALSE	High	Master Protein	O43715	TP53-regulated inhibitor of apoptosis 1,TRIAP1	TP53-regulated inhibitor of apoptosis 1 OS=Homo sapiens OX=9606 GN=TRIAP1 PE=1 SV=1	0.001	4.498	28	2	2	2	1	76	8.8	5.48	26	2	0	15.3	20.1	15.8	16.8	14.9	17.7	74.2	13.8	27.1	21.9	High	High	High	High	High	High	High	High	High	High		10	0.23103	16.58	30.94	1.8661	0.900029
FALSE	High	Master Protein	P61626	Lysozyme C,LYZ	Lysozyme C OS=Homo sapiens OX=9606 GN=LYZ PE=1 SV=1	0	22.109	66	8	9	8	1	148	16.5	9.16	232	8	0	139.9	407.4	174.9	113.2	309.9	344.1	1352.1	107.1	364.5	419.4	High	High	High	High	High	High	High	High	High	High		10	0.231214	229.06	517.44	2.25897	1.17567
FALSE	High	Master Protein	Q9P0J1	[Pyruvate dehydrogenase [acetyl-transferring]]-phosphatase 1, mitochondrial,PDP1	[Pyruvate dehydrogenase [acetyl-transferring]]-phosphatase 1, mitochondrial OS=Homo sapiens OX=9606 GN=PDP1 PE=1 SV=3	0	13.765	12	5	5	5	1	537	61	6.67	111	5	0	54.4	49.9	77.4	78.1	61.7	88.7	70.5	156.5	51	77.2	High	High	High	High	High	High	High	High	High	High		10	0.231707	64.3	88.78	1.38072	0.465416
FALSE	High	Master Protein	P00568	Adenylate kinase isoenzyme 1,AK1	Adenylate kinase isoenzyme 1 OS=Homo sapiens OX=9606 GN=AK1 PE=1 SV=3	0	76.158	79	22	46	22	1	194	21.6	8.63	781	22	0	2630.4	1767.8	1989.6	1794.5	2527.3	2599.3	2981.9	1734.7	2485.8	2703.2	High	High	High	High	High	High	High	High	High	High		10	0.231818	2141.92	2500.98	1.16763	0.223589
FALSE	High	Master Protein	A0A087WW87	Immunoglobulin kappa variable 2-40,IGKV2-40	Immunoglobulin kappa variable 2-40 OS=Homo sapiens OX=9606 GN=IGKV2-40 PE=3 SV=2	0	11.27	17	3	6	2	1	121	13.3	4.61	218	3	1	284.6	173.7	264	197.6	262.9	349.8	220.4	233.5	428.5	246	High	High	High	High	High	High	High	High	High	High		10	0.232302	236.56	295.64	1.24975	0.321635
FALSE	High	Master Protein	P29622	Kallistatin,SERPINA4	Kallistatin OS=Homo sapiens OX=9606 GN=SERPINA4 PE=1 SV=3	0.001	4.976	7	3	4	3	1	427	48.5	7.75	43	3	0	210.5	348.5	82.1	249.1	366.4	241.9	88.3	70.2	314.1	77.6	High	High	High	High	High	High	High	High	High	High		10	0.232483	251.32	158.42	0.630352	-0.665771
FALSE	High	Master Protein	Q7Z4W1	L-xylulose reductase,DCXR	L-xylulose reductase OS=Homo sapiens OX=9606 GN=DCXR PE=1 SV=2	0	32.21	53	10	15	10	1	244	25.9	8.1	301	10	0	749.9	686.3	831.7	632.9	649.1	1066.8	780.8	1498.4	542.3	753.7	High	High	High	High	High	High	High	High	High	High		10	0.232597	709.98	928.4	1.30764	0.386968
FALSE	High	Master Protein	P13861	cAMP-dependent protein kinase type II-alpha regulatory subunit,PRKAR2A	cAMP-dependent protein kinase type II-alpha regulatory subunit OS=Homo sapiens OX=9606 GN=PRKAR2A PE=1 SV=2	0	20.086	18	7	8	5	1	404	45.5	5.07	151	7	2	280.9	250.9	236.1	321.9	390.8	399.8	293.9	757.4	238.8	401.2	High	High	High	High	High	High	High	High	High	High		10	0.232672	296.12	418.22	1.41233	0.49808
FALSE	High	Master Protein	Q92945	Far upstream element-binding protein 2,KHSRP	Far upstream element-binding protein 2 OS=Homo sapiens OX=9606 GN=KHSRP PE=1 SV=4	0	34.825	22	13	14	11	1	711	73.1	7.3	257	13	0	481	547.9	651.7	641.7	625	619.7	757.5	532	678	681	High	High	High	High	High	High	High	High	High	High		10	0.232781	589.46	653.64	1.10888	0.149102
FALSE	High	Master Protein	Q9Y5S9	RNA-binding protein 8A,RBM8A	RNA-binding protein 8A OS=Homo sapiens OX=9606 GN=RBM8A PE=1 SV=1	0	13.158	24	4	4	4	1	174	19.9	5.72	111	4	0	74.6	36.6	48.4	39.5	64.3	43.4	108.8	40.3	67.2	119.6	High	High	High	High	High	High	High	High	High	High		10	0.233082	52.68	75.86	1.44002	0.526084
FALSE	High	Master Protein	Q9BQ61	Telomerase RNA component interacting Rnase,TRIR	Telomerase RNA component interacting RNase OS=Homo sapiens OX=9606 GN=TRIR PE=1 SV=1	0	9.189	30	3	3	3	1	176	18.4	9.44	109	3	0	15.2	16.4	17.7	11.6	21.4	14.6	47.2	12	26.3	23.6	High	High	High	High	High	High	High	High	High	High		10	0.233216	16.46	24.74	1.50304	0.587881
FALSE	High	Master Protein	Q86TD4	Sarcalumenin,SRL	Sarcalumenin OS=Homo sapiens OX=9606 GN=SRL PE=2 SV=2	0	22.367	11	9	11	9	1	932	100.7	4.4	138	9	0	276.3	201.7	341.3	315.5	256.1	337.5	294.5	771.5	187.3	465.9	High	High	High	High	High	High	High	High	High	High		10	0.233687	278.18	411.34	1.47868	0.564313
FALSE	High	Master Protein	P62805	Histone H4,HIST1H4A	Histone H4 OS=Homo sapiens OX=9606 GN=HIST1H4A PE=1 SV=2	0	23.298	53	8	10	8	1	103	11.4	11.36	167	8	0	584.2	300.3	685.4	318.7	651.4	670.4	1127.2	328.9	674.8	712.9	High	High	High	High	High	High	High	High	High	High		10	0.234213	508	702.84	1.38354	0.468368
FALSE	High	Master Protein	Q9H0P0	Cytosolic 5'-nucleotidase 3A,NT5C3A	Cytosolic 5'-nucleotidase 3A OS=Homo sapiens OX=9606 GN=NT5C3A PE=1 SV=3	0.001	5.04	11	3	3	3	1	336	37.9	7.12	21	3	0	177.9	104.9	108	114.4	191.3	206.6	177.1	123.1	166.9	170.4	High	High	High	High	High	High	High	High	High	High		10	0.235038	139.3	168.82	1.21192	0.277291
FALSE	High	Master Protein	O00429	Dynamin-1-like protein,DNM1L	Dynamin-1-like protein OS=Homo sapiens OX=9606 GN=DNM1L PE=1 SV=2	0	19.696	9	6	7	6	1	736	81.8	6.81	114	6	0	119.2	142.4	142.2	205	143.1	245.6	125.5	292.2	131.7	184.3	High	High	High	High	High	High	High	High	High	High		10	0.235103	150.38	195.86	1.30243	0.38121
FALSE	High	Master Protein	P17302	Gap junction alpha-1 protein,GJA1	Gap junction alpha-1 protein OS=Homo sapiens OX=9606 GN=GJA1 PE=1 SV=2	0.001	7.223	9	2	2	2	1	382	43	8.76	72	2	0	51	74.6	69.3	52.7	54.2	96.5	269.3	35.1	52.4	116.7	High	High	High	High	High	High	High	High	High	High		10	0.235164	60.36	114	1.88867	0.917369
FALSE	High	Master Protein	Q9Y237	Peptidyl-prolyl cis-trans isomerase NIMA-interacting 4,PIN4	Peptidyl-prolyl cis-trans isomerase NIMA-interacting 4 OS=Homo sapiens OX=9606 GN=PIN4 PE=1 SV=1	0	12.59	23	4	4	4	1	131	13.8	9.77	90	4	0	239.4	424.4	271.6	258.8	380	361.4	832.1	240.9	452.5	375.3	High	High	High	High	High	High	High	High	High	High		10	0.235443	314.84	452.44	1.43705	0.523108
FALSE	High	Master Protein	O75155	Cullin-associated NEDD8-dissociated protein 2,CAND2	Cullin-associated NEDD8-dissociated protein 2 OS=Homo sapiens OX=9606 GN=CAND2 PE=1 SV=3	0	15.477	6	7	7	7	1	1236	135.2	5.68	93	7	0	275.9	181.5	252.5	309.3	197.5	136.3	131	323.7	119.5	215.5	High	High	High	High	High	High	High	High	High	High		10	0.235909	243.34	185.2	0.761075	-0.393889
FALSE	High	Master Protein	Q9UHG3	Prenylcysteine oxidase 1,PCYOX1	Prenylcysteine oxidase 1 OS=Homo sapiens OX=9606 GN=PCYOX1 PE=1 SV=3	0	5.805	4	2	2	2	1	505	56.6	6.18	71	2	0	33.1	28.4	16.6	27	26.4	15.1	24.2	30.1	17	20.8	High	High	High	High	High	High	High	High	High	High		10	0.236299	26.3	21.44	0.815209	-0.294758
FALSE	High	Master Protein	Q13435	Splicing factor 3B subunit 2,SF3B2	Splicing factor 3B subunit 2 OS=Homo sapiens OX=9606 GN=SF3B2 PE=1 SV=2	0.001	4.403	4	3	3	3	1	895	100.2	5.67	0	3	0	105.7	111	140.1	110.8	115.7	106.2	223.6	137.1	114.1	141.4	High	High	High	High	High	High	High	High	High	High		10	0.236444	116.66	144.48	1.23847	0.30856
FALSE	High	Master Protein	A0A0J9YXX1	Immunoglobulin heavy variable 5-10-1,IGHV5-10-1	Immunoglobulin heavy variable 5-10-1 OS=Homo sapiens OX=9606 GN=IGHV5-10-1 PE=3 SV=1	0	5.708	15	2	2	2	1	117	12.8	8.28	72	2	0	9.6	11.9	36.2	59.2	57.7	79	37.9	41.3	38.6	64.1	High	High	High	High	High	High	High	High	High	High		10	0.237156	34.92	52.18	1.49427	0.579443
FALSE	High	Master Protein	P02792	Ferritin light chain,FTL	Ferritin light chain OS=Homo sapiens OX=9606 GN=FTL PE=1 SV=2	0	12.623	31	5	6	5	1	175	20	5.78	112	5	0	477.2	264.8	361.4	338.1	321.4	250.7	153.7	409.8	397.6	72.8	High	High	High	High	High	High	High	High	High	High		10	0.237458	352.58	256.92	0.728686	-0.456631
FALSE	High	Master Protein	P08493	Matrix Gla protein,MGP	Matrix Gla protein OS=Homo sapiens OX=9606 GN=MGP PE=1 SV=2	0.001	4.703	19	2	2	2	1	103	12.3	9.67	54	2	0	56.7	82.5	109.8	60.1	82.2	49.5	167.1	73.9	135.8	112.6	High	High	High	High	High	High	High	High	High	High		10	0.237556	78.26	107.78	1.3772	0.461742
FALSE	High	Master Protein	O14907	Tax1-binding protein 3,TAX1BP3	Tax1-binding protein 3 OS=Homo sapiens OX=9606 GN=TAX1BP3 PE=1 SV=2	0.001	5.096	28	2	2	2	1	124	13.7	8.48	49	2	0	167.1	117.3	186.2	113.8	188.7	172.4	314.5	129.5	270.7	142.6	High	High	High	High	High	High	High	High	High	High		10	0.237624	154.62	205.94	1.33191	0.413497
FALSE	High	Master Protein	P35573	Glycogen debranching enzyme,AGL	Glycogen debranching enzyme OS=Homo sapiens OX=9606 GN=AGL PE=1 SV=3	0	56.262	15	20	25	20	1	1532	174.7	6.76	274	20	0	1029.1	930.8	730.4	987	683.5	498.3	464.7	1119.6	802.3	581.3	High	High	High	High	High	High	High	High	High	High		10	0.237838	872.16	693.24	0.794854	-0.331238
FALSE	High	Master Protein	Q9H2W6	39S ribosomal protein L46, mitochondrial,MRPL46	39S ribosomal protein L46, mitochondrial OS=Homo sapiens OX=9606 GN=MRPL46 PE=1 SV=1	0	10.985	12	4	4	4	1	279	31.7	7.05	116	4	0	66	71.7	73.9	79.8	70.2	72.7	107.6	124.3	70.2	64	High	High	High	High	High	High	High	High	High	High		10	0.238003	72.32	87.76	1.2135	0.279169
FALSE	High	Master Protein	Q8WU90	Zinc finger CCCH domain-containing protein 15,ZC3H15	Zinc finger CCCH domain-containing protein 15 OS=Homo sapiens OX=9606 GN=ZC3H15 PE=1 SV=1	0	8.245	6	3	3	3	1	426	48.6	5.31	69	3	0	80.7	58.9	73.4	71.3	95.1	77.1	95.6	66.4	100.3	96.5	High	High	High	High	High	High	High	High	High	High		10	0.238148	75.88	87.18	1.14892	0.200278
FALSE	High	Master Protein	Q9H3K6	BolA-like protein 2,BOLA2	BolA-like protein 2 OS=Homo sapiens OX=9606 GN=BOLA2 PE=1 SV=1	0	9.73	49	3	4	3	1	86	10.1	6.52	94	3	0	194.6	117.8	162.6	95.5	155.4	214.4	213.8	131.4	196.4	133.3	High	High	High	High	High	High	High	High	High	High		10	0.238797	145.18	177.86	1.2251	0.292899
FALSE	High	Master Protein	P02549	Spectrin alpha chain, erythrocytic 1,SPTA1	Spectrin alpha chain, erythrocytic 1 OS=Homo sapiens OX=9606 GN=SPTA1 PE=1 SV=5	0	54.219	8	20	20	20	1	2419	279.8	5.05	247	20	0	323.6	792.7	266.8	311.8	148.5	296	181.4	311.3	141.5	177.4	High	High	High	High	High	High	High	High	High	High		10	0.238936	368.68	221.52	0.600846	-0.734932
FALSE	High	Master Protein	P55084	Trifunctional enzyme subunit beta, mitochondrial,HADHB	Trifunctional enzyme subunit beta, mitochondrial OS=Homo sapiens OX=9606 GN=HADHB PE=1 SV=3	0	36.521	30	15	19	15	1	474	51.3	9.41	207	15	0	431	508.9	957.7	527.6	630.6	818.5	535	1310	534.5	943.4	High	High	High	High	High	High	High	High	High	High		10	0.241074	611.16	828.28	1.35526	0.438568
FALSE	High	Master Protein	Q5JTJ3	Cytochrome c oxidase assembly factor 6 homolog,COA6	Cytochrome c oxidase assembly factor 6 homolog OS=Homo sapiens OX=9606 GN=COA6 PE=1 SV=1	0	10.652	42	4	4	4	1	125	14.1	8.25	86	4	0	67.2	111.8	35.6	64.2	70.5	70.7	270.2	60.4	148.7	64.8	High	High	High	High	High	High	High	High	High	High		10	0.242094	69.86	122.96	1.76009	0.815651
FALSE	High	Master Protein	P15880	40S ribosomal protein S2,RPS2	40S ribosomal protein S2 OS=Homo sapiens OX=9606 GN=RPS2 PE=1 SV=2	0	5.231	8	2	2	2	1	293	31.3	10.24	72	2	0	11.7	13.7	11.8	19	15.9	13.9	12.5	18.6	23.1	18.8	High	High	High	High	High	High	High	High	High	High		10	0.242634	14.42	17.38	1.20527	0.269357
FALSE	High	Master Protein	O43399	Tumor protein D54,TPD52L2	Tumor protein D54 OS=Homo sapiens OX=9606 GN=TPD52L2 PE=1 SV=2	0	17.959	38	6	7	6	1	206	22.2	5.36	143	6	0	34.9	59	57.2	51.7	65.9	94.3	53	39	78.5	73.5	High	High	High	High	High	High	High	High	High	High		10	0.243466	53.74	67.66	1.25902	0.332307
FALSE	High	Master Protein	P22626	Heterogeneous nuclear ribonucleoproteins A2/B1,HNRNPA2B1	Heterogeneous nuclear ribonucleoproteins A2/B1 OS=Homo sapiens OX=9606 GN=HNRNPA2B1 PE=1 SV=2	0	86.22	59	21	47	19	1	353	37.4	8.95	980	21	2	3334	2736.7	3394	2850	3242.1	3152.1	5097.7	2531.9	3799.1	3784.8	High	High	High	High	High	High	High	High	High	High		10	0.243796	3111.36	3673.12	1.18055	0.239461
FALSE	High	Master Protein	Q9BX66	Sorbin and SH3 domain-containing protein 1,SORBS1	Sorbin and SH3 domain-containing protein 1 OS=Homo sapiens OX=9606 GN=SORBS1 PE=1 SV=3	0	54.584	16	18	22	17	1	1292	142.4	6.84	424	18	0	957.6	869.7	1227.9	930.8	834.8	1209	1648.3	840.4	885.3	1254.8	High	High	High	High	High	High	High	High	High	High		10	0.244144	964.16	1167.56	1.21096	0.276152
FALSE	High	Master Protein	O95433	Activator of 90 kDa heat shock protein ATPase homolog 1,AHSA1	Activator of 90 kDa heat shock protein ATPase homolog 1 OS=Homo sapiens OX=9606 GN=AHSA1 PE=1 SV=1	0	10.617	17	5	5	5	1	338	38.3	5.53	54	5	0	208.6	158.1	291.8	200.7	237.3	336	266	304.2	146	292.4	High	High	High	High	High	High	High	High	High	High		10	0.244448	219.3	268.92	1.22627	0.294271
FALSE	High	Master Protein	O15511	Actin-related protein 2/3 complex subunit 5,ARPC5	Actin-related protein 2/3 complex subunit 5 OS=Homo sapiens OX=9606 GN=ARPC5 PE=1 SV=3	0	10.567	26	4	4	4	1	151	16.3	5.67	102	4	0	50	65.6	58.5	58.7	58.7	65.4	67.6	50.4	77.5	62.1	High	High	High	High	High	High	High	High	High	High		10	0.245963	58.3	64.6	1.10806	0.148038
FALSE	High	Master Protein	Q06830	Peroxiredoxin-1,PRDX1	Peroxiredoxin-1 OS=Homo sapiens OX=9606 GN=PRDX1 PE=1 SV=1	0	76.996	80	21	31	20	1	199	22.1	8.13	394	21	1	2133.9	2267	1888	1795.1	2157.6	2305.7	2604.1	1885.4	2836	1909.1	High	High	High	High	High	High	High	High	High	High		10	0.246007	2048.32	2308.06	1.12681	0.17224
FALSE	High	Master Protein	P27824	Calnexin,CANX	Calnexin OS=Homo sapiens OX=9606 GN=CANX PE=1 SV=2	0	12.224	12	5	6	5	1	592	67.5	4.6	69	5	0	204.2	222.2	205.3	273.6	220.9	164.4	206.3	224.6	193.6	229.4	High	High	High	High	High	High	High	High	High	High		10	0.246506	225.24	203.66	0.904191	-0.1453
FALSE	High	Master Protein	O00231	26S proteasome non-ATPase regulatory subunit 11,PSMD11	26S proteasome non-ATPase regulatory subunit 11 OS=Homo sapiens OX=9606 GN=PSMD11 PE=1 SV=3	0	8.906	11	4	4	4	1	422	47.4	6.48	70	4	0	56.3	63.6	66.3	77	67.9	72.2	61.8	106.8	69	74.2	High	High	High	High	High	High	High	High	High	High		10	0.247423	66.22	76.8	1.15977	0.213839
FALSE	High	Master Protein	Q9Y6M9	NADH dehydrogenase [ubiquinone] 1 beta subcomplex subunit 9,NDUFB9	NADH dehydrogenase [ubiquinone] 1 beta subcomplex subunit 9 OS=Homo sapiens OX=9606 GN=NDUFB9 PE=1 SV=3	0.001	4.511	10	2	2	2	1	179	21.8	8.38	48	2	0	31.2	30.1	35.3	33.4	47.3	37.4	35.5	67.6	29.9	54.6	High	High	High	High	High	High	High	High	High	High		10	0.247614	35.46	45	1.26904	0.343732
FALSE	High	Master Protein	Q53H82	Endoribonuclease LACTB2,LACTB2	Endoribonuclease LACTB2 OS=Homo sapiens OX=9606 GN=LACTB2 PE=1 SV=2	0	14.823	27	6	7	6	1	288	32.8	6.8	105	6	0	239.3	192.8	229.3	197	228.4	338.6	248.9	232.1	250.8	183.3	High	High	High	High	High	High	High	High	High	High		10	0.24844	217.36	250.74	1.15357	0.206106
FALSE	High	Master Protein	P25786	Proteasome subunit alpha type-1,PSMA1	Proteasome subunit alpha type-1 OS=Homo sapiens OX=9606 GN=PSMA1 PE=1 SV=1	0	39.807	45	12	15	12	1	263	29.5	6.61	254	12	0	1449.2	932.6	1136.2	888.2	1108.4	1147.8	1379.4	1112.5	1270.3	1291.4	High	High	High	High	High	High	High	High	High	High		10	0.248772	1102.92	1240.28	1.12454	0.169338
FALSE	High	Master Protein	P23368	NAD-dependent malic enzyme, mitochondrial,ME2	NAD-dependent malic enzyme, mitochondrial OS=Homo sapiens OX=9606 GN=ME2 PE=1 SV=1	0	22.913	14	7	8	7	1	584	65.4	7.61	247	7	0	124	182.2	177.1	172.9	84	106.8	70	199.1	73.4	103.3	High	High	High	High	High	High	High	High	High	High		10	0.249274	148.04	110.52	0.746555	-0.42168
FALSE	High	Master Protein	P08237	ATP-dependent 6-phosphofructokinase, muscle type,PFKM	ATP-dependent 6-phosphofructokinase, muscle type OS=Homo sapiens OX=9606 GN=PFKM PE=1 SV=2	0	163.965	48	39	90	35	1	780	85.1	7.99	2005	39	2	7926.1	4764.5	3263.2	6860.9	4272.3	3182.8	3306.9	6575.6	3175.9	4156.5	High	High	High	High	High	High	High	High	High	High	Oxidation [P347; P411]	10	0.249438	5417.4	4079.54	0.753044	-0.409194
FALSE	High	Master Protein	O75128	Protein cordon-bleu,COBL	Protein cordon-bleu OS=Homo sapiens OX=9606 GN=COBL PE=1 SV=2	0	21.493	8	8	8	8	1	1261	135.5	7.75	99	8	0	76.3	97.5	93.6	102.1	84.7	90.4	146.3	89.4	84.5	124	High	High	High	High	High	High	High	High	High	High		10	0.249442	90.84	106.92	1.17701	0.235132
FALSE	High	Master Protein	P05556	Integrin beta-1,ITGB1	Integrin beta-1 OS=Homo sapiens OX=9606 GN=ITGB1 PE=1 SV=2	0	49.666	22	15	17	15	1	798	88.4	5.39	403	15	0	417.1	473.7	262.3	763.3	353.5	211.8	317.6	455.3	287.4	406.2	High	High	High	High	High	High	High	High	High	High		10	0.249459	453.98	335.66	0.739372	-0.435628
FALSE	High	Master Protein	P20290	Transcription factor BTF3,BTF3	Transcription factor BTF3 OS=Homo sapiens OX=9606 GN=BTF3 PE=1 SV=1	0	11.64	22	3	3	3	1	206	22.2	9.38	131	3	0	89	56.3	82.8	73.4	84.1	66.5	147.1	71.2	92.7	104.6	High	High	High	High	High	High	High	High	High	High		10	0.250327	77.12	96.42	1.25026	0.322227
FALSE	High	Master Protein	O43768	Alpha-endosulfine,ENSA	Alpha-endosulfine OS=Homo sapiens OX=9606 GN=ENSA PE=1 SV=1	0	8.67	39	3	4	2	1	121	13.4	7.24	57	3	1	60.8	99.3	27.3	62.6	73.8	52	266.1	29.3	146.8	99.3	High	High	High	High	High	High	High	High	High	High		10	0.251185	64.76	118.7	1.83292	0.874145
FALSE	High	Master Protein	P27144	Adenylate kinase 4, mitochondrial,AK4	Adenylate kinase 4, mitochondrial OS=Homo sapiens OX=9606 GN=AK4 PE=1 SV=1	0	44.282	69	13	20	13	1	223	25.3	8.4	421	13	0	1477.8	1163.9	2247.1	922.9	1166.7	2255.5	1547	2290.9	1432.3	1357.2	High	High	High	High	High	High	High	High	High	High		10	0.251855	1395.68	1776.58	1.27291	0.348134
FALSE	High	Master Protein	P22105	Tenascin-X,TNXB	Tenascin-X OS=Homo sapiens OX=9606 GN=TNXB PE=1 SV=5	0	125.805	19	43	45	43	1	4244	458.1	5.17	885	43	0	878.7	904.1	1100.8	1913.2	1785.8	488.1	1280.6	814.8	1235.9	1113.8	High	High	High	High	High	High	High	High	High	High		10	0.251931	1316.52	986.64	0.74943	-0.416134
FALSE	High	Master Protein	P08253	72 kDa type IV collagenase,MMP2	72 kDa type IV collagenase OS=Homo sapiens OX=9606 GN=MMP2 PE=1 SV=2	0	8.527	7	4	4	4	1	660	73.8	5.47	87	4	0	11.3	21	17	10.2	22.5	15.2	13	7.9	15.7	12.7	High	High	High	High	High	High	High	High	High	High		10	0.252855	16.4	12.9	0.786585	-0.346325
FALSE	High	Master Protein	Q6YN16	Hydroxysteroid dehydrogenase-like protein 2,HSDL2	Hydroxysteroid dehydrogenase-like protein 2 OS=Homo sapiens OX=9606 GN=HSDL2 PE=1 SV=1	0	70.413	47	19	24	19	1	418	45.4	7.99	411	19	0	975	670.3	2107.2	1289.5	902.3	2400.8	1410.9	7536.1	917.5	1383.1	High	High	High	High	High	High	High	High	High	High	Oxidation [P212]	10	0.253022	1188.86	2729.68	2.29605	1.19915
FALSE	High	Master Protein	Q13151	Heterogeneous nuclear ribonucleoprotein A0,HNRNPA0	Heterogeneous nuclear ribonucleoprotein A0 OS=Homo sapiens OX=9606 GN=HNRNPA0 PE=1 SV=1	0	28.773	36	9	11	8	1	305	30.8	9.29	336	9	0	464.4	449.8	469.5	503.4	561.7	488.8	780.3	375.9	627.1	615.1	High	High	High	High	High	High	High	High	High	High		10	0.253411	489.76	577.44	1.17903	0.237596
FALSE	High	Master Protein	Q9Y3X0	Coiled-coil domain-containing protein 9,CCDC9	Coiled-coil domain-containing protein 9 OS=Homo sapiens OX=9606 GN=CCDC9 PE=1 SV=1	0	5.169	6	2	3	2	1	531	59.7	5.4	30	2	0	54.5	45.6	56.6	45.5	53.5	50.6	79.4	47.6	57.4	57.8	High	High	High	High	High	High	High	High	High	High		10	0.253955	51.14	58.56	1.14509	0.195463
FALSE	High	Master Protein	P55769	NHP2-like protein 1,SNU13	NHP2-like protein 1 OS=Homo sapiens OX=9606 GN=SNU13 PE=1 SV=3	0	12.511	41	4	4	4	1	128	14.2	8.46	90	4	0	73.3	60	100.1	72.5	95.1	93.9	98.7	84.6	86.5	86.4	High	High	High	High	High	High	High	High	High	High		10	0.254224	80.2	90.02	1.12244	0.166643
FALSE	High	Master Protein	Q9NZU5	LIM and cysteine-rich domains protein 1,LMCD1	LIM and cysteine-rich domains protein 1 OS=Homo sapiens OX=9606 GN=LMCD1 PE=1 SV=1	0	15.963	13	5	6	5	1	365	40.8	7.93	142	5	0	126.9	201.9	96.7	234	232	216.4	167.5	278.2	197.5	239.5	High	High	High	High	High	High	High	High	High	High		10	0.254565	178.3	219.82	1.23287	0.302016
FALSE	High	Master Protein	Q8TCS8	Polyribonucleotide nucleotidyltransferase 1, mitochondrial,PNPT1	Polyribonucleotide nucleotidyltransferase 1, mitochondrial OS=Homo sapiens OX=9606 GN=PNPT1 PE=1 SV=2	0	23.142	15	11	11	11	1	783	85.9	7.77	98	11	0	326.2	373.1	437.5	406.3	311.3	405.6	370.7	789.3	367.1	433.4	High	High	High	High	High	High	High	High	High	High		10	0.254621	370.88	473.22	1.27594	0.351559
FALSE	High	Master Protein	Q07954	Prolow-density lipoprotein receptor-related protein 1,LRP1	Prolow-density lipoprotein receptor-related protein 1 OS=Homo sapiens OX=9606 GN=LRP1 PE=1 SV=2	0	10.048	1	5	5	5	1	4544	504.3	5.39	57	5	0	31.2	43.4	38.7	42.4	34.9	31.7	25.8	32.1	38.6	40.8	High	High	High	High	High	High	High	High	High	High		10	0.254889	38.12	33.8	0.886674	-0.173525
FALSE	High	Master Protein	Q8TB22	Spermatogenesis-associated protein 20,SPATA20	Spermatogenesis-associated protein 20 OS=Homo sapiens OX=9606 GN=SPATA20 PE=2 SV=3	0	12.03	6	4	4	4	1	786	87.8	7.43	94	4	0	32.7	19.4	15.2	31.7	17.2	23.9	8.9	25.3	8	18.2	High	High	High	High	High	High	High	High	High	High		10	0.254967	23.24	16.86	0.725473	-0.463006
FALSE	High	Master Protein	P14678	Small nuclear ribonucleoprotein-associated proteins B and B',SNRPB	Small nuclear ribonucleoprotein-associated proteins B and B' OS=Homo sapiens OX=9606 GN=SNRPB PE=1 SV=2	0	8.514	12	3	3	3	1	240	24.6	11.19	58	3	0	63.6	50.2	74.4	58.9	55.2	73.5	109.6	51.4	77	57.8	High	High	High	High	High	High	High	High	High	High		10	0.255063	60.46	73.86	1.22163	0.288812
FALSE	High	Master Protein	O14818	Proteasome subunit alpha type-7,PSMA7	Proteasome subunit alpha type-7 OS=Homo sapiens OX=9606 GN=PSMA7 PE=1 SV=1	0	28.114	42	8	11	8	1	248	27.9	8.46	232	8	0	1028.4	698.9	830.5	606.7	854.2	851.3	954.6	823.4	911.4	946	High	High	High	High	High	High	High	High	High	High		10	0.255824	803.74	897.34	1.11646	0.158926
FALSE	High	Master Protein	P36969	Phospholipid hydroperoxide glutathione peroxidase,GPX4	Phospholipid hydroperoxide glutathione peroxidase OS=Homo sapiens OX=9606 GN=GPX4 PE=1 SV=3	0	11.772	31	5	5	5	1	197	22.2	8.37	50	5	0	173.6	168.1	172.6	150.1	157.5	181.2	129.9	157	156.8	133.7	High	High	High	High	High	High	High	High	High	High		10	0.255942	164.38	151.72	0.922983	-0.115624
FALSE	High	Master Protein	P00390	Glutathione reductase, mitochondrial,GSR	Glutathione reductase, mitochondrial OS=Homo sapiens OX=9606 GN=GSR PE=1 SV=2	0	37.991	30	11	13	11	1	522	56.2	8.5	277	11	0	557.6	462.5	570.6	407	592.6	594.2	571.9	636.4	565.4	486.5	High	High	High	High	High	High	High	High	High	High	Oxidation [P449]	10	0.256035	518.06	570.88	1.10196	0.140068
FALSE	High	Master Protein	P21246	Pleiotrophin,PTN	Pleiotrophin OS=Homo sapiens OX=9606 GN=PTN PE=1 SV=1	0	12.449	28	5	5	5	1	168	18.9	9.6	36	5	0	63.1	170.5	241.7	745.4	194.4	78.6	164.7	90.1	173.9	168.8	High	High	High	High	High	High	High	High	High	High		10	0.256894	283.02	135.22	0.477775	-1.0656
FALSE	High	Master Protein	Q9UMX5	Neudesin,NENF	Neudesin OS=Homo sapiens OX=9606 GN=NENF PE=1 SV=1	0	17.964	32	5	6	5	1	172	18.8	5.69	179	5	0	69.5	124.8	77	69.2	135.1	133.3	189	43	151.9	129.2	High	High	High	High	High	High	High	High	High	High		10	0.257128	95.12	129.28	1.35913	0.442678
FALSE	High	Master Protein	Q4G176	Acyl-CoA synthetase family member 3, mitochondrial,ACSF3	Acyl-CoA synthetase family member 3, mitochondrial OS=Homo sapiens OX=9606 GN=ACSF3 PE=1 SV=3	0	6.249	4	2	2	2	1	576	64.1	8.37	58	2	0	163.7	131.7	113.1	138.2	77	78.7	80.6	155.4	70.7	109.1	High	High	High	High	High	High	High	High	High	High		10	0.257802	124.74	98.9	0.792849	-0.334882
FALSE	High	Master Protein	Q04828	Aldo-keto reductase family 1 member C1,AKR1C1	Aldo-keto reductase family 1 member C1 OS=Homo sapiens OX=9606 GN=AKR1C1 PE=1 SV=1	0	17.263	21	8	9	8	1	323	36.8	7.88	89	8	0	446.1	775	388.3	902.6	788.8	389.4	500.2	393.4	674	627.5	High	High	High	High	High	High	High	High	High	High		10	0.258129	660.16	516.9	0.782992	-0.352931
FALSE	High	Master Protein	P09110	3-ketoacyl-CoA thiolase, peroxisomal,ACAA1	3-ketoacyl-CoA thiolase, peroxisomal OS=Homo sapiens OX=9606 GN=ACAA1 PE=1 SV=2	0	15.494	16	4	4	4	1	424	44.3	8.44	160	4	0	74.9	73	78.8	59.8	60.3	67.5	53.6	76.8	58	55.2	High	High	High	High	High	High	High	High	High	High		10	0.258276	69.36	62.22	0.897059	-0.156726
FALSE	High	Master Protein	Q9H4M9	EH domain-containing protein 1,EHD1	EH domain-containing protein 1 OS=Homo sapiens OX=9606 GN=EHD1 PE=1 SV=2	0	19.204	12	7	9	4	1	534	60.6	6.83	113	7	0	96.5	113.6	121.7	152.5	197.2	209.4	97.6	290.8	146.1	163.5	High	High	High	High	High	High	High	High	High	High		10	0.25877	136.3	181.48	1.33147	0.413025
FALSE	High	Master Protein	Q6Y288	Beta-1,3-glucosyltransferase,B3GLCT	Beta-1,3-glucosyltransferase OS=Homo sapiens OX=9606 GN=B3GLCT PE=1 SV=2	0.002	3.272	3	2	2	2	1	498	56.5	7.5	0	2	0	47.2	76.2	79.2	55.6	72.3	79.2	46.6	36.9	65.7	40.3	High	High	High	High	High	High	High	High	High	High		10	0.260721	66.1	53.74	0.813011	-0.298654
FALSE	High	Master Protein	P17931	Galectin-3,LGALS3	Galectin-3 OS=Homo sapiens OX=9606 GN=LGALS3 PE=1 SV=5	0	27.743	38	10	15	10	1	250	26.1	8.56	178	10	0	1191.1	752.5	999.5	919.2	1163.2	1320.5	2054	1074.8	876.5	1045.9	High	High	High	High	High	High	High	High	High	High		10	0.261005	1005.1	1274.34	1.26787	0.342411
FALSE	High	Master Protein	Q15599	Na(+)/H(+) exchange regulatory cofactor NHE-RF2,SLC9A3R2	Na(+)/H(+) exchange regulatory cofactor NHE-RF2 OS=Homo sapiens OX=9606 GN=SLC9A3R2 PE=1 SV=2	0	10.549	19	5	5	5	1	337	37.4	7.93	84	5	0	167.9	150.7	201.2	150.8	191.8	173	152.3	209.9	205.4	221.8	High	High	High	High	High	High	High	High	High	High		10	0.261751	172.48	192.48	1.11596	0.158279
FALSE	High	Master Protein	P15088	Mast cell carboxypeptidase A,CPA3	Mast cell carboxypeptidase A OS=Homo sapiens OX=9606 GN=CPA3 PE=1 SV=2	0.001	4.257	6	3	3	3	1	417	48.6	9	35	3	0	80.4	113.5	83.8	81.2	96.6	80.7	73.3	97	89.1	63.3	High	High	High	High	High	High	High	High	High	High		10	0.262055	91.1	80.68	0.88562	-0.17524
FALSE	High	Master Protein	P31751	RAC-beta serine/threonine-protein kinase,AKT2	RAC-beta serine/threonine-protein kinase OS=Homo sapiens OX=9606 GN=AKT2 PE=1 SV=2	0.003	2.97	4	2	2	2	1	481	55.7	6.37	25	2	0	68	83.2	94.7	88.8	92.2	108.9	83.2	102.4	78.2	99.8	High	High	High	High	High	High	High	High	High	High		10	0.262155	85.38	94.5	1.10682	0.146416
FALSE	High	Master Protein	Q07955	Serine/arginine-rich splicing factor 1,SRSF1	Serine/arginine-rich splicing factor 1 OS=Homo sapiens OX=9606 GN=SRSF1 PE=1 SV=2	0	22.294	23	8	10	7	1	248	27.7	10.36	164	8	1	548.6	497	536.9	504.7	586.4	522.6	783.3	432.3	638.2	677.4	High	High	High	High	High	High	High	High	High	High		10	0.263008	534.72	610.76	1.14221	0.191822
FALSE	High	Master Protein	Q16836	Hydroxyacyl-coenzyme A dehydrogenase, mitochondrial,HADH	Hydroxyacyl-coenzyme A dehydrogenase, mitochondrial OS=Homo sapiens OX=9606 GN=HADH PE=1 SV=3	0	73.118	53	23	48	23	1	314	34.3	8.85	715	23	0	3491.4	2626.2	4037.6	2120.2	2131.9	3901.9	3493	4615.8	2841.3	2685.1	High	High	High	High	High	High	High	High	High	High		10	0.263552	2881.46	3507.42	1.21724	0.28361
FALSE	High	Master Protein	Q13428	Treacle protein,TCOF1	Treacle protein OS=Homo sapiens OX=9606 GN=TCOF1 PE=1 SV=3	0	27.463	7	9	9	9	1	1488	152	9.04	160	9	0	153.6	119.9	146.6	153.6	135.7	165.9	274.5	90.4	170.8	188.7	High	High	High	High	High	High	High	High	High	High		10	0.263698	141.88	178.06	1.255	0.327692
FALSE	High	Master Protein	Q13825	Methylglutaconyl-CoA hydratase, mitochondrial,AUH	Methylglutaconyl-CoA hydratase, mitochondrial OS=Homo sapiens OX=9606 GN=AUH PE=1 SV=1	0	28.025	26	10	12	10	1	339	35.6	9.48	209	10	0	627.9	479.3	563	398.3	391.6	560	548.3	725.6	471.4	530.8	High	High	High	High	High	High	High	High	High	High		10	0.264442	492.02	567.22	1.15284	0.205191
FALSE	High	Master Protein	Q9BRG1	Vacuolar protein-sorting-associated protein 25,VPS25	Vacuolar protein-sorting-associated protein 25 OS=Homo sapiens OX=9606 GN=VPS25 PE=1 SV=1	0	8.049	20	4	4	4	1	176	20.7	6.34	56	4	0	337.9	259.8	299.5	285.7	348.4	406.9	295.1	372.9	270.1	369.6	High	High	High	High	High	High	High	High	High	High		10	0.264837	306.26	342.92	1.1197	0.163115
FALSE	High	Master Protein	Q14152	Eukaryotic translation initiation factor 3 subunit A,EIF3A	Eukaryotic translation initiation factor 3 subunit A OS=Homo sapiens OX=9606 GN=EIF3A PE=1 SV=1	0	16.186	4	6	6	6	1	1382	166.5	6.79	71	6	0	146.4	145	142.2	165.9	171.4	174.3	149.1	259.3	129.1	199.2	High	High	High	High	High	High	High	High	High	High		10	0.265048	154.18	182.2	1.18174	0.240907
FALSE	High	Master Protein	P00746	Complement factor D,CFD	Complement factor D OS=Homo sapiens OX=9606 GN=CFD PE=1 SV=5	0	15.364	30	5	5	5	1	253	27	7.71	103	5	0	60	99.9	134.7	98.9	117.1	153.1	219.1	83.5	172.1	67.2	High	High	High	High	High	High	High	High	High	High		10	0.265984	102.12	139	1.36114	0.444819
FALSE	High	Master Protein	P63151	Serine/threonine-protein phosphatase 2A 55 kDa regulatory subunit B alpha isoform,PPP2R2A	Serine/threonine-protein phosphatase 2A 55 kDa regulatory subunit B alpha isoform OS=Homo sapiens OX=9606 GN=PPP2R2A PE=1 SV=1	0	17.117	17	6	7	6	1	447	51.7	6.2	94	6	0	170	165.2	126.5	139.1	128.9	138.5	123.5	142	142.5	122.5	High	High	High	High	High	High	High	High	High	High		10	0.266264	145.94	133.8	0.916815	-0.125297
FALSE	High	Master Protein	P68104	Elongation factor 1-alpha 1,EEF1A1	Elongation factor 1-alpha 1 OS=Homo sapiens OX=9606 GN=EEF1A1 PE=1 SV=1	0	50.003	45	20	47	12	1	462	50.1	9.01	527	20	0	1400.5	1930.7	1516.6	2076.7	2772.5	1364.6	1240.6	1708.7	1672.2	2036.6	High	High	High	High	High	High	High	High	High	High	Oxidation [P274]	10	0.266848	1939.4	1604.54	0.827338	-0.273451
FALSE	High	Master Protein	P48059	LIM and senescent cell antigen-like-containing domain protein 1,LIMS1	LIM and senescent cell antigen-like-containing domain protein 1 OS=Homo sapiens OX=9606 GN=LIMS1 PE=1 SV=4	0	9.1	11	3	3	3	1	325	37.2	8.05	96	3	0	25.3	37.6	28.6	58.6	42	47	44.4	58	37.5	45.4	High	High	High	High	High	High	High	High	High	High		10	0.267056	38.42	46.46	1.20927	0.274132
FALSE	High	Master Protein	Q14BN4	Sarcolemmal membrane-associated protein,SLMAP	Sarcolemmal membrane-associated protein OS=Homo sapiens OX=9606 GN=SLMAP PE=1 SV=1	0.001	6.993	3	3	3	3	1	828	95.1	5.47	51	3	0	20.6	40.1	27.4	44.5	35.2	30.2	20.7	31.7	25.2	31.4	High	High	High	High	High	High	High	High	High	High		10	0.268185	33.56	27.84	0.829559	-0.269584
FALSE	High	Master Protein	P60903	Protein S100-A10,S100A10	Protein S100-A10 OS=Homo sapiens OX=9606 GN=S100A10 PE=1 SV=2	0	12.901	55	4	5	4	1	97	11.2	7.37	75	4	0	271.4	269.4	231.9	319.7	312.4	251.1	381.3	273.3	377.3	306.3	High	High	High	High	High	High	High	High	High	High		10	0.268443	280.96	317.86	1.13134	0.178027
FALSE	High	Master Protein	P16989	Y-box-binding protein 3,YBX3	Y-box-binding protein 3 OS=Homo sapiens OX=9606 GN=YBX3 PE=1 SV=4	0	27.597	38	9	11	7	1	372	40.1	9.77	189	9	1	188.3	218.5	350.3	208.1	243.7	235.9	406.4	222.4	337.3	271.7	High	High	High	High	High	High	High	High	High	High		10	0.269327	241.78	294.74	1.21904	0.285748
FALSE	High	Master Protein	P25325	3-mercaptopyruvate sulfurtransferase,MPST	3-mercaptopyruvate sulfurtransferase OS=Homo sapiens OX=9606 GN=MPST PE=1 SV=3	0	17.812	29	7	8	7	1	297	33.2	6.6	91	7	0	483.7	228.4	504.7	382.7	445.2	612.8	412.2	460.3	440.6	478.2	High	High	High	High	High	High	High	High	High	High		10	0.269847	408.94	480.82	1.17577	0.233608
FALSE	High	Master Protein	O95865	N(G),N(G)-dimethylarginine dimethylaminohydrolase 2,DDAH2	N(G),N(G)-dimethylarginine dimethylaminohydrolase 2 OS=Homo sapiens OX=9606 GN=DDAH2 PE=1 SV=1	0	27.34	44	10	11	9	1	285	29.6	6.01	251	10	1	652.3	848.7	759.6	838.7	870.2	697.8	746.9	497.5	872.3	725	High	High	High	High	High	High	High	High	High	High		10	0.269877	793.9	707.9	0.891674	-0.165412
FALSE	High	Master Protein	Q13813	Spectrin alpha chain, non-erythrocytic 1,SPTAN1	Spectrin alpha chain, non-erythrocytic 1 OS=Homo sapiens OX=9606 GN=SPTAN1 PE=1 SV=3	0	201.46	30	64	68	64	1	2472	284.4	5.35	1190	64	0	2556.1	2750.3	2942.8	4526.7	3137.1	2172.5	2432.4	3266.7	2577	3070.6	High	High	High	High	High	High	High	High	High	High		10	0.27032	3182.6	2703.84	0.84957	-0.235196
FALSE	High	Master Protein	P45880	Voltage-dependent anion-selective channel protein 2,VDAC2	Voltage-dependent anion-selective channel protein 2 OS=Homo sapiens OX=9606 GN=VDAC2 PE=1 SV=2	0	35.946	41	10	12	10	1	294	31.5	7.56	301	10	0	454.9	518.1	399.3	719.3	481.2	276.7	327.6	631.8	304.7	511.4	High	High	High	High	High	High	High	High	High	High		10	0.27089	514.56	410.44	0.797652	-0.326168
FALSE	High	Master Protein	P49721	Proteasome subunit beta type-2,PSMB2	Proteasome subunit beta type-2 OS=Homo sapiens OX=9606 GN=PSMB2 PE=1 SV=1	0.001	7.221	7	2	2	2	1	201	22.8	7.02	48	2	0	185.4	142.3	142	107	143.5	122.6	98.1	150.9	128.3	131.3	High	High	High	High	High	High	High	High	High	High		10	0.271026	144.04	126.24	0.876423	-0.1903
FALSE	High	Master Protein	P07355	Annexin A2,ANXA2	Annexin A2 OS=Homo sapiens OX=9606 GN=ANXA2 PE=1 SV=2	0	104.961	69	32	51	32	1	339	38.6	7.75	883	32	0	3035.8	3333.8	2460.1	4144.7	3245.6	2526.7	2922.7	3081.7	3024.2	2957.3	High	High	High	High	High	High	High	High	High	High		10	0.271075	3244	2902.52	0.894735	-0.160468
FALSE	High	Master Protein	P48634	Protein PRRC2A,PRRC2A	Protein PRRC2A OS=Homo sapiens OX=9606 GN=PRRC2A PE=1 SV=3	0.001	4.851	1	3	3	2	1	2157	228.7	9.45	32	3	0	25.4	16.5	19.8	21.3	24.8	23.7	22	19.7	28.5	27.8	High	High	High	High	High	High	High	High	High	High		10	0.271288	21.56	24.34	1.12894	0.174972
FALSE	High	Master Protein	Q15172	Serine/threonine-protein phosphatase 2A 56 kDa regulatory subunit alpha isoform,PPP2R5A	Serine/threonine-protein phosphatase 2A 56 kDa regulatory subunit alpha isoform OS=Homo sapiens OX=9606 GN=PPP2R5A PE=1 SV=1	0.001	5.103	6	2	2	2	1	486	56.2	6.71	47	2	0	44.3	39	57.1	64.2	49.6	60.8	24.5	50.9	40.6	30.1	High	High	High	High	High	High	High	High	High	High		10	0.271428	50.84	41.38	0.813926	-0.29703
FALSE	High	Master Protein	O00303	Eukaryotic translation initiation factor 3 subunit F,EIF3F	Eukaryotic translation initiation factor 3 subunit F OS=Homo sapiens OX=9606 GN=EIF3F PE=1 SV=1	0	7.718	10	3	3	3	1	357	37.5	5.45	61	3	0	59.5	54	68.1	73	88.3	91.4	61.8	144.7	65.7	75.2	High	High	High	High	High	High	High	High	High	High		10	0.271619	68.58	87.76	1.27967	0.355776
FALSE	High	Master Protein	O43464	Serine protease HTRA2, mitochondrial,HTRA2	Serine protease HTRA2, mitochondrial OS=Homo sapiens OX=9606 GN=HTRA2 PE=1 SV=2	0	5.726	6	2	2	2	1	458	48.8	10.07	48	2	0	31.2	39.7	47	19.1	25.9	37.9	37.5	50.3	35.3	35.4	High	High	High	High	High	High	High	High	High	High		10	0.271721	32.58	39.28	1.20565	0.269808
FALSE	High	Master Protein	P05026	Sodium/potassium-transporting ATPase subunit beta-1,ATP1B1	Sodium/potassium-transporting ATPase subunit beta-1 OS=Homo sapiens OX=9606 GN=ATP1B1 PE=1 SV=1	0	17.141	17	5	5	5	1	303	35	8.53	127	5	0	239.4	271.1	122	338.9	191.7	95.9	122.1	280.8	141	226.2	High	High	High	High	High	High	High	High	High	High		10	0.272023	232.62	173.2	0.744562	-0.425536
FALSE	High	Master Protein	Q9Y305	Acyl-coenzyme A thioesterase 9, mitochondrial,ACOT9	Acyl-coenzyme A thioesterase 9, mitochondrial OS=Homo sapiens OX=9606 GN=ACOT9 PE=1 SV=2	0	43.67	31	15	19	15	1	439	49.9	8.6	197	15	0	860.2	1422.7	1275.1	1274.2	704.5	845.7	552.5	1385.3	736.5	868	High	High	High	High	High	High	High	High	High	High		10	0.273395	1107.34	877.6	0.79253	-0.335463
FALSE	High	Master Protein	P80723	Brain acid soluble protein 1, BASP1	Brain acid soluble protein 1 OS=Homo sapiens OX=9606 GN=BASP1 PE=1 SV=2	0	9.676	18	3	3	3	1	227	22.7	4.63	60	3	0	23.4	60.1	43.1	41.4	50.9	46.6	105.2	24.1	88.4	48.9	High	High	High	High	High	High	High	High	High	High		10	0.273439	43.78	62.64	1.43079	0.516812
FALSE	High	Master Protein	O75439	Mitochondrial-processing peptidase subunit beta, PMPCB	Mitochondrial-processing peptidase subunit beta OS=Homo sapiens OX=9606 GN=PMPCB PE=1 SV=2	0	18.704	15	7	9	7	1	489	54.3	6.83	156	7	0	183.8	261.4	243.5	212.5	155.1	181.6	120.2	231.2	160.7	204.4	High	High	High	High	High	High	High	High	High	High		10	0.275734	211.26	179.62	0.850232	-0.234072
FALSE	High	Master Protein	O95671	N-acetylserotonin O-methyltransferase-like protein,ASMTL	N-acetylserotonin O-methyltransferase-like protein OS=Homo sapiens OX=9606 GN=ASMTL PE=1 SV=3	0	11.122	8	3	3	3	1	621	68.8	6.07	123	3	0	46.1	39.2	53.3	59.9	31.2	34.3	39.2	51	31.6	38.2	High	High	High	High	High	High	High	High	High	High		10	0.27593	45.94	38.86	0.845886	-0.241465
FALSE	High	Master Protein	Q14118	Dystroglycan,DAG1	Dystroglycan OS=Homo sapiens OX=9606 GN=DAG1 PE=1 SV=2	0	31.3	16	12	14	12	1	895	97.4	8.56	167	12	0	672.7	487.6	406.4	487.6	534.4	568.5	678.9	472.8	555.7	644.5	High	High	High	High	High	High	High	High	High	High		10	0.276629	517.74	584.08	1.12813	0.173938
FALSE	High	Master Protein	P31483	Nucleolysin TIA-1 isoform p40,TIA1	Nucleolysin TIA-1 isoform p40 OS=Homo sapiens OX=9606 GN=TIA1 PE=1 SV=3	0	13.266	12	5	6	2	1	386	42.9	7.74	76	5	0	31.6	23.6	44.1	40.3	33.2	36.1	50.8	38.3	30.5	47.1	High	High	High	High	High	High	High	High	High	High		10	0.276751	34.56	40.56	1.17361	0.230954
FALSE	High	Master Protein	Q16718	NADH dehydrogenase [ubiquinone] 1 alpha subcomplex subunit 5,NDUFA5	NADH dehydrogenase [ubiquinone] 1 alpha subcomplex subunit 5 OS=Homo sapiens OX=9606 GN=NDUFA5 PE=1 SV=3	0	12.554	23	4	4	4	1	116	13.5	5.99	56	4	0	209.2	85.3	216.4	144.9	219.6	164.9	210.4	340.6	226.3	172.7	High	High	High	High	High	High	High	High	High	High		10	0.277049	175.08	222.98	1.27359	0.3489
FALSE	High	Master Protein	P55010	Eukaryotic translation initiation factor 5,EIF5	Eukaryotic translation initiation factor 5 OS=Homo sapiens OX=9606 GN=EIF5 PE=1 SV=2	0	28.852	24	11	15	11	1	431	49.2	5.58	301	11	0	627.1	557.3	534.1	619.7	598.3	525.8	582.5	401	550.2	630	High	High	High	High	High	High	High	High	High	High		10	0.277795	587.3	537.9	0.915886	-0.12676
FALSE	High	Master Protein	P13611	Versican core protein,VCAN	Versican core protein OS=Homo sapiens OX=9606 GN=VCAN PE=1 SV=3	0	41.073	4	15	16	15	1	3396	372.6	4.51	257	15	0	285.8	635.1	314.3	787.2	1213.6	217.6	234.6	232.1	906	397.2	High	High	High	High	High	High	High	High	High	High		10	0.279517	647.2	397.5	0.614184	-0.703257
FALSE	High	Master Protein	O95817	BAG family molecular chaperone regulator 3,BAG3	BAG family molecular chaperone regulator 3 OS=Homo sapiens OX=9606 GN=BAG3 PE=1 SV=3	0	19.728	16	7	8	7	1	575	61.6	6.95	189	7	0	242.4	286.7	273.8	235.2	247.5	264.2	349.6	221.3	334.1	266.2	High	High	High	High	High	High	High	High	High	High		10	0.279624	257.12	287.08	1.11652	0.159011
FALSE	High	Master Protein	P35754	Glutaredoxin-1,GLRX	Glutaredoxin-1 OS=Homo sapiens OX=9606 GN=GLRX PE=1 SV=2	0	14.632	48	5	6	5	1	106	11.8	8.09	126	5	0	342.5	321.8	266	270.5	369	359.5	420	282.4	512.8	277.2	High	High	High	High	High	High	High	High	High	High		10	0.279816	313.96	370.38	1.1797	0.238425
FALSE	High	Master Protein	P08311	Cathepsin G,CTSG	Cathepsin G OS=Homo sapiens OX=9606 GN=CTSG PE=1 SV=2	0	10.279	19	3	3	3	1	255	28.8	11.19	77	3	0	43	26.3	49	63.1	38.7	51.4	37.1	37.6	29.4	16.2	High	High	High	High	High	High	High	High	High	High		10	0.279849	44.02	34.34	0.7801	-0.358269
FALSE	High	Master Protein	Q9Y2Q3	Glutathione S-transferase kappa 1,GSTK1	Glutathione S-transferase kappa 1 OS=Homo sapiens OX=9606 GN=GSTK1 PE=1 SV=3	0	19.701	36	7	9	7	1	226	25.5	8.41	106	7	0	259.3	201.3	290.8	327.4	288.1	478.3	251.4	1035.1	238.7	253.1	High	High	High	High	High	High	High	High	High	High		10	0.281483	273.38	451.32	1.65089	0.723243
FALSE	High	Master Protein	P46109	Crk-like protein,CRKL	Crk-like protein OS=Homo sapiens OX=9606 GN=CRKL PE=1 SV=1	0	24.47	41	9	10	9	1	303	33.8	6.74	244	9	0	301.6	301	311.9	234.1	360	334.7	390.7	253.1	368.8	339.1	High	High	High	High	High	High	High	High	High	High		10	0.282112	301.72	337.28	1.11786	0.160736
FALSE	High	Master Protein	P21953	2-oxoisovalerate dehydrogenase subunit beta, mitochondrial,BCKDHB	2-oxoisovalerate dehydrogenase subunit beta, mitochondrial OS=Homo sapiens OX=9606 GN=BCKDHB PE=1 SV=2	0	10.286	11	4	4	4	1	392	43.1	6.29	105	4	0	17.7	21.7	7.9	14.6	7.3	17.5	19.9	25	11.1	16.4	High	High	High	High	High	High	High	High	High	High		10	0.282616	13.84	17.98	1.29913	0.377549
FALSE	High	Master Protein	P48735	Isocitrate dehydrogenase [NADP], mitochondrial,IDH2	Isocitrate dehydrogenase [NADP], mitochondrial OS=Homo sapiens OX=9606 GN=IDH2 PE=1 SV=2	0	103.092	60	29	78	27	1	452	50.9	8.69	964	29	2	5588.6	4849.6	4828.1	4027.5	3258.9	5630.4	4186.1	8186.4	4374	4939.1	High	High	High	High	High	High	High	High	High	High	Oxidation [P245]	10	0.283176	4510.54	5463.2	1.21121	0.276446
FALSE	High	Master Protein	P67809	Nuclease-sensitive element-binding protein 1,YBX1	Nuclease-sensitive element-binding protein 1 OS=Homo sapiens OX=9606 GN=YBX1 PE=1 SV=3	0	20.289	33	6	7	4	1	324	35.9	9.88	115	6	0	108.6	105.4	166	111.7	157.8	132.3	179.2	127.7	211.7	123.9	High	High	High	High	High	High	High	High	High	High		10	0.283309	129.9	154.96	1.19292	0.254494
FALSE	High	Master Protein	P61916	NPC intracellular cholesterol transporter 2,NPC2	NPC intracellular cholesterol transporter 2 OS=Homo sapiens OX=9606 GN=NPC2 PE=1 SV=1	0	15.114	35	6	7	6	1	151	16.6	7.65	114	6	0	106.8	294.1	225.1	246.7	221	274.9	663.9	140.4	358.1	208.7	High	High	High	High	High	High	High	High	High	High		10	0.283951	218.74	329.2	1.50498	0.589747
FALSE	High	Master Protein	Q9Y697	Cysteine desulfurase, mitochondrial,NFS1	Cysteine desulfurase, mitochondrial OS=Homo sapiens OX=9606 GN=NFS1 PE=1 SV=3	0	11.905	12	5	5	5	1	457	50.2	8.31	86	5	0	154.3	127.1	199.8	145.7	137.3	197.2	166.4	210.9	126	174.3	High	High	High	High	High	High	High	High	High	High		10	0.28396	152.84	174.96	1.14473	0.195003
FALSE	High	Master Protein	Q96B23	Uncharacterized protein C18orf25,C18orf25	Uncharacterized protein C18orf25 OS=Homo sapiens OX=9606 GN=C18orf25 PE=1 SV=3	0	10.125	9	3	3	3	1	404	43.4	4.88	84	3	0	76.6	66.6	74.6	130.9	49.7	60.3	63.8	63.7	66.4	65.6	High	High	High	High	High	High	High	High	High	High		10	0.284174	79.68	63.96	0.802711	-0.317048
FALSE	High	Master Protein	P07339	Cathepsin D,CTSD	Cathepsin D OS=Homo sapiens OX=9606 GN=CTSD PE=1 SV=1	0	84.504	49	19	39	19	1	412	44.5	6.54	875	19	0	1907.7	2641.5	2141.8	2481	2235.4	2750.1	3420.7	1932.5	2625.4	2287.2	High	High	High	High	High	High	High	High	High	High	Oxidation [P213]	10	0.28418	2281.48	2603.18	1.141	0.190305
FALSE	High	Master Protein	O43491	Band 4.1-like protein 2,EPB41L2	Band 4.1-like protein 2 OS=Homo sapiens OX=9606 GN=EPB41L2 PE=1 SV=1	0	22.286	11	7	8	7	1	1005	112.5	5.44	138	7	0	178.1	301.8	162.7	316.7	240	192.8	425.3	261	341.8	267.8	High	High	High	High	High	High	High	High	High	High		10	0.284754	239.86	297.74	1.24131	0.31186
FALSE	High	Master Protein	Q9NYJ1	Cytochrome c oxidase assembly factor 4 homolog, mitochondrial,COA4	Cytochrome c oxidase assembly factor 4 homolog, mitochondrial OS=Homo sapiens OX=9606 GN=COA4 PE=1 SV=2	0	12.993	49	4	4	4	1	87	10.1	6.04	103	4	0	92.6	230.1	74.3	74.5	63.7	60.2	483.4	87.7	222.6	151.5	High	High	High	High	High	High	High	High	High	High		10	0.28494	107.04	201.08	1.87855	0.90962
FALSE	High	Master Protein	Q9UIC8	Leucine carboxyl methyltransferase 1,LCMT1	Leucine carboxyl methyltransferase 1 OS=Homo sapiens OX=9606 GN=LCMT1 PE=1 SV=2	0	13.896	16	4	4	4	1	334	38.4	6.04	128	4	0	140.1	149.8	115.2	128	121.7	110.7	102.4	128.4	97.7	150	High	High	High	High	High	High	High	High	High	High		10	0.284982	130.96	117.84	0.899817	-0.152297
FALSE	High	Master Protein	Q96BR5	Cytochrome c oxidase assembly factor 7,COA7	Cytochrome c oxidase assembly factor 7 OS=Homo sapiens OX=9606 GN=COA7 PE=1 SV=2	0.001	4.232	10	2	2	2	1	231	25.7	6.02	29	2	0	36.2	28.6	24.4	26.9	24.4	26.1	40.5	35	36	24.4	High	High	High	High	High	High	High	High	High	High		10	0.286596	28.1	32.4	1.15302	0.205424
FALSE	High	Master Protein	P62913	60S ribosomal protein L11,RPL11	60S ribosomal protein L11 OS=Homo sapiens OX=9606 GN=RPL11 PE=1 SV=2	0	14.418	30	7	7	7	1	178	20.2	9.6	45	7	0	248.5	251.8	309.4	339.2	437.9	506.6	278.7	397.5	297.3	416.3	High	High	High	High	High	High	High	High	High	High		10	0.286718	317.36	379.28	1.19511	0.257143
FALSE	High	Master Protein	Q9H3H3	UPF0696 protein C11orf68,C11orf68	UPF0696 protein C11orf68 OS=Homo sapiens OX=9606 GN=C11orf68 PE=1 SV=3	0	8.422	12	3	3	3	1	292	31.4	6.32	82	3	0	39.4	32.7	46.2	53.9	73.5	56.3	66.6	50.8	54.6	60.4	High	High	High	High	High	High	High	High	High	High		10	0.286739	49.14	57.74	1.17501	0.232673
FALSE	High	Master Protein	Q15111	Inactive phospholipase C-like protein 1,PLCL1	Inactive phospholipase C-like protein 1 OS=Homo sapiens OX=9606 GN=PLCL1 PE=1 SV=3	0	10.365	3	4	4	4	1	1095	122.6	5.62	59	4	0	29.2	46.2	50.3	48.3	34.3	39.2	11.6	49.6	25.4	38.2	High	High	High	High	High	High	High	High	High	High		10	0.286759	41.66	32.8	0.787326	-0.344967
FALSE	High	Master Protein	Q03135	Caveolin-1,CAV1	Caveolin-1 OS=Homo sapiens OX=9606 GN=CAV1 PE=1 SV=4	0.001	4.887	11	2	3	2	1	178	20.5	6.02	49	2	0	140.8	237.6	77.3	319.2	150.8	76.3	101.9	192.9	99.8	179.9	High	High	High	High	High	High	High	High	High	High		10	0.287321	185.14	130.16	0.703036	-0.50833
FALSE	High	Master Protein	P05455	Lupus La protein,SSB	Lupus La protein OS=Homo sapiens OX=9606 GN=SSB PE=1 SV=2	0	22.992	25	10	11	10	1	408	46.8	7.12	75	10	0	748.7	753.9	822.3	834.1	849.6	833.1	1194.9	584.1	972.8	1017.3	High	High	High	High	High	High	High	High	High	High		10	0.287433	801.72	920.44	1.14808	0.199225
FALSE	High	Master Protein	Q5VWP3	Muscular LMNA-interacting protein,MLIP	Muscular LMNA-interacting protein OS=Homo sapiens OX=9606 GN=MLIP PE=1 SV=3	0	77.722	57	21	32	21	1	458	50.4	6.38	593	21	0	1251	1187.9	1716.7	1333	1540.8	1525.7	2166.9	1134.9	1419.3	1999.5	High	High	High	High	High	High	High	High	High	High		10	0.288097	1405.88	1649.26	1.17312	0.230345
FALSE	High	Master Protein	Q99829	Copine-1,CPNE1	Copine-1 OS=Homo sapiens OX=9606 GN=CPNE1 PE=1 SV=1	0	12.717	13	6	6	6	1	537	59	5.83	75	6	0	126.5	140.2	15.1	121.3	93.8	79.6	75.7	84.7	45.5	78.1	High	High	High	High	High	High	High	High	High	High		10	0.288247	99.38	72.72	0.731737	-0.450603
FALSE	High	Master Protein	Q00610	Clathrin heavy chain 1,CLTC	Clathrin heavy chain 1 OS=Homo sapiens OX=9606 GN=CLTC PE=1 SV=5	0	70.637	16	22	23	22	1	1675	191.5	5.69	411	22	0	569.3	717.1	612.9	1025.6	607.9	442	345.4	983.8	423.5	540.1	High	High	High	High	High	High	High	High	High	High		10	0.290109	706.56	546.96	0.774117	-0.369377
FALSE	High	Master Protein	Q14315	Filamin-C,FLNC	Filamin-C OS=Homo sapiens OX=9606 GN=FLNC PE=1 SV=3	0	348.705	46	108	159	95	1	2725	290.8	5.97	2972	108	12	6707.8	9943.9	7562	12494	6524.4	5862.8	4123.3	10581.8	4489.2	8623.9	High	High	High	High	High	High	High	High	High	High		10	0.290281	8646.42	6736.2	0.779074	-0.360168
FALSE	High	Master Protein	P16157	Ankyrin-1,ANK1	Ankyrin-1 OS=Homo sapiens OX=9606 GN=ANK1 PE=1 SV=3	0	36.666	8	13	14	12	1	1881	206.1	6.01	269	13	0	561.6	1362.1	394.1	437	236.4	638	226.8	448.8	172.1	287.1	High	High	High	High	High	High	High	High	High	High		10	0.290429	598.24	354.56	0.592672	-0.754695
FALSE	High	Master Protein	P11182	Lipoamide acyltransferase component of branched-chain alpha-keto acid dehydrogenase complex, mitochondrial,DBT	Lipoamide acyltransferase component of branched-chain alpha-keto acid dehydrogenase complex, mitochondrial OS=Homo sapiens OX=9606 GN=DBT PE=1 SV=3	0	25.775	23	9	11	9	1	482	53.5	8.51	160	9	0	257.4	336.9	448.7	403.3	273.8	372.3	387.5	794.7	292.7	411.6	High	High	High	High	High	High	High	High	High	High		10	0.291347	344.02	451.76	1.31318	0.393064
FALSE	High	Master Protein	Q9HCB6	Spondin-1,SPON1	Spondin-1 OS=Homo sapiens OX=9606 GN=SPON1 PE=1 SV=2	0	37.126	19	13	14	13	1	807	90.9	6.11	225	13	0	120.5	362.4	225.8	243.8	351.7	112.2	217.3	145.4	324.9	178.1	High	High	High	High	High	High	High	High	High	High		10	0.291378	260.84	195.58	0.749808	-0.415406
FALSE	High	Master Protein	P84101	Small EDRK-rich factor 2,SERF2	Small EDRK-rich factor 2 OS=Homo sapiens OX=9606 GN=SERF2 PE=1 SV=1	0.002	3.485	25	2	2	2	1	59	6.9	10.45	0	2	0	153.7	158.6	54.7	105.3	140.9	88.5	311.1	72.8	246.9	173.5	High	High	High	High	High	High	High	High	High	High		10	0.291618	122.64	178.56	1.45597	0.541979
FALSE	High	Master Protein	P25398	40S ribosomal protein S12,RPS12	40S ribosomal protein S12 OS=Homo sapiens OX=9606 GN=RPS12 PE=1 SV=3	0	32.753	61	9	10	9	1	132	14.5	7.21	263	9	0	728.2	614.4	674.7	644.2	809.5	666.9	947.5	571.3	866	859.7	High	High	High	High	High	High	High	High	High	High		10	0.291787	694.2	782.28	1.12688	0.172334
FALSE	High	Master Protein	Q15393	Splicing factor 3B subunit 3,SF3B3	Splicing factor 3B subunit 3 OS=Homo sapiens OX=9606 GN=SF3B3 PE=1 SV=4	0	9.015	3	4	4	4	1	1217	135.5	5.26	67	4	0	64.1	74.6	65.3	75.6	55.6	48.1	57.9	40.3	67.6	78.1	High	High	High	High	High	High	High	High	High	High		10	0.293207	67.04	58.4	0.871122	-0.199054
FALSE	High	Master Protein	P56277	Cx9C motif-containing protein 4,CMC4	Cx9C motif-containing protein 4 OS=Homo sapiens OX=9606 GN=CMC4 PE=1 SV=1	0	8.103	37	3	3	3	1	68	7.7	8.18	36	3	0	27.7	71.9	20.6	29.8	28.6	33.4	170.7	28.8	61.7	41.5	High	High	High	High	High	High	High	High	High	High		10	0.293603	35.72	67.22	1.88186	0.912158
FALSE	High	Master Protein	P05023	Sodium/potassium-transporting ATPase subunit alpha-1,ATP1A1	Sodium/potassium-transporting ATPase subunit alpha-1 OS=Homo sapiens OX=9606 GN=ATP1A1 PE=1 SV=1	0	37.457	16	13	14	3	1	1023	112.8	5.49	304	13	0	86.6	96.2	46.4	145	56.6	29.4	44.3	119.4	45.8	60.6	High	High	High	High	High	High	High	High	High	High		10	0.293902	86.16	59.9	0.695218	-0.524462
FALSE	High	Master Protein	P04080	Cystatin-B,CSTB	Cystatin-B OS=Homo sapiens OX=9606 GN=CSTB PE=1 SV=2	0	16.803	55	5	12	5	1	98	11.1	7.56	294	5	0	384.8	284.1	275.9	248.2	381.9	397.5	458	203.9	466.1	360.6	High	High	High	High	High	High	High	High	High	High		10	0.294049	314.98	377.22	1.1976	0.260146
FALSE	High	Master Protein	O60234	Glia maturation factor gamma,GMFG	Glia maturation factor gamma OS=Homo sapiens OX=9606 GN=GMFG PE=1 SV=1	0	8.258	23	3	3	2	1	142	16.8	5.26	81	3	0	95.3	90.9	86.9	85.4	74.7	140.9	96.1	69.2	109.9	87.3	High	High	High	High	High	High	High	High	High	High		10	0.294355	86.64	100.68	1.16205	0.216672
FALSE	High	Master Protein	P01834	Immunoglobulin kappa constant,IGKC	Immunoglobulin kappa constant OS=Homo sapiens OX=9606 GN=IGKC PE=1 SV=2	0	60.035	87	8	37	2	1	107	11.8	6.52	1022	8	0	301.5	344.4	330.4	248.8	318.3	378.7	243.2	290.8	469.3	406.9	High	High	High	High	High	High	High	High	High	High		10	0.294868	308.68	357.78	1.15906	0.212961
FALSE	High	Master Protein	Q96MW1	Coiled-coil domain-containing protein 43,CCDC43	Coiled-coil domain-containing protein 43 OS=Homo sapiens OX=9606 GN=CCDC43 PE=1 SV=2	0	10.596	18	4	4	4	1	224	25.2	4.92	83	4	0	201.3	130.2	216	130.2	237.3	208.7	237.1	179.9	205.1	219.8	High	High	High	High	High	High	High	High	High	High		10	0.294893	183	210.12	1.1482	0.19937
FALSE	High	Master Protein	O00410	Importin-5,IPO5	Importin-5 OS=Homo sapiens OX=9606 GN=IPO5 PE=1 SV=4	0	20.89	9	8	8	8	1	1097	123.6	4.94	103	8	0	195.2	270.8	206.5	298.5	196	176.6	96.9	319.6	141.2	191.4	High	High	High	High	High	High	High	High	High	High		10	0.295168	233.4	185.14	0.793231	-0.334188
FALSE	High	Master Protein	P28289	Tropomodulin-1,TMOD1	Tropomodulin-1 OS=Homo sapiens OX=9606 GN=TMOD1 PE=1 SV=1	0	12.294	14	5	5	5	1	359	40.5	5.1	134	5	0	130.7	148.2	226.8	119.1	172	227.8	210.5	128.7	169.4	206.2	High	High	High	High	High	High	High	High	High	High		10	0.295212	159.36	188.52	1.18298	0.242428
FALSE	High	Master Protein	P01019	Angiotensinogen,AGT	Angiotensinogen OS=Homo sapiens OX=9606 GN=AGT PE=1 SV=1	0	13.229	8	4	5	4	1	485	53.1	6.32	97	4	0	302.8	568.5	265	510	460.2	605.7	152	160.6	343.7	276.4	High	High	High	High	High	High	High	High	High	High		10	0.295922	421.3	307.68	0.730311	-0.453417
FALSE	High	Master Protein	O95782	AP-2 complex subunit alpha-1,AP2A1	AP-2 complex subunit alpha-1 OS=Homo sapiens OX=9606 GN=AP2A1 PE=1 SV=3	0	9.471	5	5	6	2	1	977	107.5	7.03	70	5	2	188.4	166.6	108.6	216.6	227.6	203.3	204.4	359	163.3	201.7	High	High	High	High	High	High	High	High	High	High		10	0.296345	181.56	226.34	1.24664	0.318045
FALSE	High	Master Protein	P06312	Immunoglobulin kappa variable 4-1,IGKV4-1	Immunoglobulin kappa variable 4-1 OS=Homo sapiens OX=9606 GN=IGKV4-1 PE=1 SV=1	0	8.857	17	2	4	2	1	121	13.4	5.25	41	2	0	161.4	171.2	226.8	138.9	127.4	325.7	139.3	144.8	271.2	173.8	High	High	High	High	High	High	High	High	High	High		10	0.296409	165.14	210.96	1.27746	0.35328
FALSE	High	Master Protein	Q9NTX5	Ethylmalonyl-CoA decarboxylase,ECHDC1	Ethylmalonyl-CoA decarboxylase OS=Homo sapiens OX=9606 GN=ECHDC1 PE=1 SV=2	0	16.66	18	5	5	5	1	307	33.7	8.21	167	5	0	33.3	46	54.5	63.3	41.9	54.6	49.3	88	46.7	51.7	High	High	High	High	High	High	High	High	High	High		10	0.296502	47.8	58.06	1.21464	0.280534
FALSE	High	Master Protein	Q7Z739	YTH domain-containing family protein 3,YTHDF3	YTH domain-containing family protein 3 OS=Homo sapiens OX=9606 GN=YTHDF3 PE=1 SV=1	0.002	3.867	3	2	2	2	1	585	63.8	9.04	41	2	0	50.5	52.6	65.9	57.5	75.5	57.9	89.1	61.3	57.8	80.3	High	High	High	High	High	High	High	High	High	High		10	0.296551	60.4	69.28	1.14702	0.19789
FALSE	High	Master Protein	P16401	Histone H1.5,HIST1H1B	Histone H1.5 OS=Homo sapiens OX=9606 GN=HIST1H1B PE=1 SV=3	0	35.209	32	11	26	6	1	226	22.6	10.92	308	11	0	590.2	754	659.4	816.4	617.8	1092.1	1230.4	454.1	831.1	653.5	High	High	High	High	High	High	High	High	High	High		10	0.29664	687.56	852.24	1.23951	0.309774
FALSE	High	Master Protein	P19971	Thymidine phosphorylase,TYMP	Thymidine phosphorylase OS=Homo sapiens OX=9606 GN=TYMP PE=1 SV=2	0	11.424	11	4	4	4	1	482	49.9	5.53	122	4	0	20.2	13.5	24.2	12.8	17.7	23.9	19.5	33.3	21.7	12.3	High	High	High	High	High	High	High	High	High	High		10	0.298471	17.68	22.14	1.25226	0.324537
FALSE	High	Master Protein	Q12841	Follistatin-related protein 1,FSTL1	Follistatin-related protein 1 OS=Homo sapiens OX=9606 GN=FSTL1 PE=1 SV=1	0.001	4.601	5	2	2	2	1	308	35	5.52	33	2	0	352.4	319.9	405.2	286.6	317.8	472.6	442.1	203.8	365.1	532.8	High	High	High	High	High	High	High	High	High	High		10	0.298548	336.38	403.28	1.19888	0.26169
FALSE	High	Master Protein	P52179	Myomesin-1,MYOM1	Myomesin-1 OS=Homo sapiens OX=9606 GN=MYOM1 PE=1 SV=2	0	270.761	54	79	118	79	1	1685	187.5	6.93	2304	79	0	5100.9	4456	3739.8	5946.9	4427.8	3256.7	2749.9	5938.6	3275.9	4612.9	High	High	High	High	High	High	High	High	High	High		10	0.29858	4734.28	3966.8	0.837889	-0.255169
FALSE	High	Master Protein	P82912	28S ribosomal protein S11, mitochondrial,MRPS11	28S ribosomal protein S11, mitochondrial OS=Homo sapiens OX=9606 GN=MRPS11 PE=1 SV=2	0	7.805	14	2	2	2	1	194	20.6	10.81	92	2	0	61.4	63.4	78.9	65.2	41.8	67.4	73.4	146.2	54.7	66.1	High	High	High	High	High	High	High	High	High	High		10	0.298884	62.14	81.56	1.31252	0.39234
FALSE	High	Master Protein	P08670	Vimentin,VIM	Vimentin OS=Homo sapiens OX=9606 GN=VIM PE=1 SV=4	0	118.442	80	39	52	35	1	466	53.6	5.12	993	39	4	1460.6	1628	1972.3	2503	3428.9	2069.4	3314.9	1526	4062.4	3239.5	High	High	High	High	High	High	High	High	High	High		10	0.299174	2198.56	2842.44	1.29286	0.370571
FALSE	High	Master Protein	P25787	Proteasome subunit alpha type-2,PSMA2	Proteasome subunit alpha type-2 OS=Homo sapiens OX=9606 GN=PSMA2 PE=1 SV=2	0	12.889	32	5	5	5	1	234	25.9	7.43	80	5	0	481.6	336.6	370.7	295.3	390.8	393.9	399.7	398.6	406.7	462.8	High	High	High	High	High	High	High	High	High	High		10	0.300165	375	412.34	1.09957	0.136944
FALSE	High	Master Protein	O60784	Target of Myb protein 1,TOM1	Target of Myb protein 1 OS=Homo sapiens OX=9606 GN=TOM1 PE=1 SV=2	0	8.971	10	3	3	3	1	492	53.8	4.7	83	3	0	44.4	36.2	40.9	33.3	51	34.5	43.7	89.5	44.1	49.9	High	High	High	High	High	High	High	High	High	High		10	0.300627	41.16	52.34	1.27162	0.346671
FALSE	High	Master Protein	P00488	Coagulation factor XIII A chain,F13A1	Coagulation factor XIII A chain OS=Homo sapiens OX=9606 GN=F13A1 PE=1 SV=4	0	53.712	27	19	21	19	1	732	83.2	6.09	352	19	0	1244.3	1183.2	1088.9	1464.1	1067.8	1319.1	579.9	1414.3	993.2	789.8	High	High	High	High	High	High	High	High	High	High		10	0.301235	1209.66	1019.26	0.8426	-0.247079
FALSE	High	Master Protein	P10746	Uroporphyrinogen-III synthase,UROS	Uroporphyrinogen-III synthase OS=Homo sapiens OX=9606 GN=UROS PE=1 SV=1	0	9.351	21	3	3	3	1	265	28.6	5.48	83	3	0	20.8	20.5	19.7	17.5	15.7	18.9	14.3	13.6	18.8	19.7	High	High	High	High	High	High	High	High	High	High		10	0.301571	18.84	17.06	0.90552	-0.143181
FALSE	High	Master Protein	Q13217	DnaJ homolog subfamily C member 3,DNAJC3	DnaJ homolog subfamily C member 3 OS=Homo sapiens OX=9606 GN=DNAJC3 PE=1 SV=1	0	11.639	14	4	5	4	1	504	57.5	6.15	112	4	0	17.3	12.9	23	11.9	15.9	12.5	13.5	10.6	13.2	18.3	High	High	High	High	High	High	High	High	High	High		10	0.302021	16.2	13.62	0.840741	-0.250267
FALSE	High	Master Protein	P62633	Cellular nucleic acid-binding protein,CNBP	Cellular nucleic acid-binding protein OS=Homo sapiens OX=9606 GN=CNBP PE=1 SV=1	0	18.383	45	7	9	7	1	177	19.5	7.71	145	7	0	756.8	758.6	811.4	691.9	861.7	659.1	1437.4	702.4	1095.9	804.7	High	High	High	High	High	High	High	High	High	High		10	0.302375	776.08	939.9	1.21109	0.276302
FALSE	High	Master Protein	Q14103	Heterogeneous nuclear ribonucleoprotein D0,HNRNPD	Heterogeneous nuclear ribonucleoprotein D0 OS=Homo sapiens OX=9606 GN=HNRNPD PE=1 SV=1	0	41.64	37	13	20	11	1	355	38.4	7.81	226	13	2	1524.9	1440.6	1661.6	1512.2	1662.6	1537.9	2267.5	1253.6	1883.8	1831.2	High	High	High	High	High	High	High	High	High	High		10	0.302397	1560.38	1754.8	1.1246	0.169409
FALSE	High	Master Protein	P45379	Troponin T, cardiac muscle,TNNT2	Troponin T, cardiac muscle OS=Homo sapiens OX=9606 GN=TNNT2 PE=1 SV=3	0	117.059	47	29	87	29	1	298	35.9	4.97	945	29	0	7246.1	4040.6	6163.5	3628.5	6371.7	5442.7	6926.3	5464.7	6896.9	7105	High	High	High	High	High	High	High	High	High	High		10	0.302857	5490.08	6367.12	1.15975	0.213814
FALSE	High	Master Protein	P30086	Phosphatidylethanolamine-binding protein 1,PEBP1	Phosphatidylethanolamine-binding protein 1 OS=Homo sapiens OX=9606 GN=PEBP1 PE=1 SV=3	0	57.742	86	14	35	14	1	187	21	7.53	691	14	0	1679.3	2309.9	1342	1343.4	2141.5	2258	3784.9	1109.3	2744	1675.2	High	High	High	High	High	High	High	High	High	High		10	0.303073	1763.22	2314.28	1.31253	0.392351
FALSE	High	Master Protein	Q8N4T8	Carbonyl reductase family member 4,CBR4	Carbonyl reductase family member 4 OS=Homo sapiens OX=9606 GN=CBR4 PE=1 SV=3	0	12.877	26	5	5	5	1	237	25.3	9.33	142	5	0	156.5	240.1	189.9	179.5	123.9	240.5	164.7	334.6	178.9	175.7	High	High	High	High	High	High	High	High	High	High		10	0.303299	177.98	218.88	1.2298	0.298425
FALSE	High	Master Protein	Q86VN1	Vacuolar protein-sorting-associated protein 36,VPS36	Vacuolar protein-sorting-associated protein 36 OS=Homo sapiens OX=9606 GN=VPS36 PE=1 SV=1	0	6.414	6	2	2	2	1	386	43.8	7.2	75	2	0	16.6	12.2	15	12.9	17.2	16.8	22.3	14.7	15.6	14.2	High	High	High	High	High	High	High	High	High	High		10	0.303428	14.78	16.72	1.13126	0.177929
FALSE	High	Master Protein	O43865	S-adenosylhomocysteine hydrolase-like protein 1,AHCYL1	S-adenosylhomocysteine hydrolase-like protein 1 OS=Homo sapiens OX=9606 GN=AHCYL1 PE=1 SV=2	0	13.424	8	5	5	4	1	530	58.9	6.89	80	5	0	168.4	180.3	92.1	189.2	125.6	122.6	131.5	146.7	114.9	134.8	High	High	High	High	High	High	High	High	High	High		10	0.3039	151.12	130.1	0.860905	-0.216074
FALSE	High	Master Protein	Q99961	Endophilin-A2,SH3GL1	Endophilin-A2 OS=Homo sapiens OX=9606 GN=SH3GL1 PE=1 SV=1	0	5.364	5	2	3	2	1	368	41.5	5.43	47	2	0	12.3	22.2	18.9	16.6	24.6	18.3	16.2	23.1	30.9	24.5	High	High	High	High	High	High	High	High	High	High		10	0.303919	18.92	22.6	1.1945	0.256411
FALSE	High	Master Protein	P02730	Band 3 anion transport protein,SLC4A1	Band 3 anion transport protein OS=Homo sapiens OX=9606 GN=SLC4A1 PE=1 SV=3	0	26.373	14	9	10	9	1	911	101.7	5.19	112	9	0	318.3	744.4	203.3	263.3	117	243.6	148.1	325.3	128.9	170.4	High	High	High	High	High	High	High	High	High	High		10	0.304608	329.26	203.26	0.617324	-0.695901
FALSE	High	Master Protein	P12235	ADP/ATP translocase 1,SLC25A4	ADP/ATP translocase 1 OS=Homo sapiens OX=9606 GN=SLC25A4 PE=1 SV=4	0	17.448	24	7	10	7	1	298	33	9.76	152	7	0	768.2	855.6	570.6	1209.7	689.1	327.8	343.1	1235.8	483.9	611.1	High	High	High	High	High	High	High	High	High	High		10	0.304868	818.64	600.34	0.733338	-0.447449
FALSE	High	Master Protein	P41218	Myeloid cell nuclear differentiation antigen,MNDA	Myeloid cell nuclear differentiation antigen OS=Homo sapiens OX=9606 GN=MNDA PE=1 SV=1	0	5.371	9	2	2	2	1	407	45.8	9.76	39	2	0	16.4	40.4	36.2	22.5	22	52.3	30.1	23.3	32.5	35.8	High	High	High	High	High	High	High	High	High	High		10	0.305017	27.5	34.8	1.26545	0.339656
FALSE	High	Master Protein	P54727	UV excision repair protein RAD23 homolog B,RAD23B	UV excision repair protein RAD23 homolog B OS=Homo sapiens OX=9606 GN=RAD23B PE=1 SV=1	0	35.864	27	12	16	10	1	409	43.1	4.84	267	12	2	979.5	853.2	1188.5	790.6	1089	948.1	1321.5	942.2	1353.6	984.9	High	High	High	High	High	High	High	High	High	High		10	0.305332	980.16	1110.06	1.13253	0.179548
FALSE	High	Master Protein	P07602	Prosaposin,PSAP	Prosaposin OS=Homo sapiens OX=9606 GN=PSAP PE=1 SV=2	0	30.216	15	10	14	10	1	524	58.1	5.17	192	10	0	721.7	1510	792.9	1289.6	903.1	869	3479.7	685.1	2162	1022.4	High	High	High	High	High	High	High	High	High	High		10	0.3054	1043.46	1643.64	1.57518	0.655519
FALSE	High	Master Protein	P21741	Midkine,MDK	Midkine OS=Homo sapiens OX=9606 GN=MDK PE=1 SV=1	0	10.638	28	4	4	4	1	143	15.6	9.79	87	4	0	53.5	96.8	75.7	334.3	141.2	40.4	117.4	81.7	98	78.5	High	High	High	High	High	High	High	High	High	High		10	0.305787	140.3	83.2	0.593015	-0.75386
FALSE	High	Master Protein	Q9HAN9	Nicotinamide/nicotinic acid mononucleotide adenylyltransferase 1,NMNAT1	Nicotinamide/nicotinic acid mononucleotide adenylyltransferase 1 OS=Homo sapiens OX=9606 GN=NMNAT1 PE=1 SV=1	0.001	4.613	6	2	2	2	1	279	31.9	8.87	41	2	0	15.3	12.7	17.6	18	13	18.8	14.7	18.6	16.3	15.7	High	High	High	High	High	High	High	High	High	High		10	0.306619	15.32	16.82	1.09791	0.134761
FALSE	High	Master Protein	Q13508	Ecto-ADP-ribosyltransferase 3,ART3	Ecto-ADP-ribosyltransferase 3 OS=Homo sapiens OX=9606 GN=ART3 PE=1 SV=2	0	7.842	8	3	3	3	1	389	43.9	6.06	35	3	0	274.2	64.3	61	87.2	75.7	165.5	171.6	245.4	99	138.9	High	High	High	High	High	High	High	High	High	High		10	0.306631	112.48	164.08	1.45875	0.544731
FALSE	High	Master Protein	Q9GZZ1	N-alpha-acetyltransferase 50,NAA50	N-alpha-acetyltransferase 50 OS=Homo sapiens OX=9606 GN=NAA50 PE=1 SV=1	0	8.284	26	4	4	4	1	169	19.4	8.81	32	4	0	211.7	162.7	280.1	194.7	333.4	238.8	333.3	247.9	257.7	299.5	High	High	High	High	High	High	High	High	High	High		10	0.306944	236.52	275.44	1.16455	0.219776
FALSE	High	Master Protein	Q13185	Chromobox protein homolog 3,CBX3	Chromobox protein homolog 3 OS=Homo sapiens OX=9606 GN=CBX3 PE=1 SV=4	0.001	7.154	21	4	4	4	1	183	20.8	5.33	63	4	0	204.1	187.7	208.2	193.1	210.4	173.4	263.7	187.7	234.1	239.8	High	High	High	High	High	High	High	High	High	High		10	0.307496	200.7	219.74	1.09487	0.130757
FALSE	High	Master Protein	Q9UNE7	E3 ubiquitin-protein ligase CHIP,STUB1	E3 ubiquitin-protein ligase CHIP OS=Homo sapiens OX=9606 GN=STUB1 PE=1 SV=2	0	16.05	20	6	6	6	1	303	34.8	5.87	101	6	0	170.6	187.1	136	149.4	149.6	131.2	133	142.8	133.1	181.3	High	High	High	High	High	High	High	High	High	High		10	0.307819	158.54	144.28	0.910054	-0.135976
FALSE	High	Master Protein	Q9BW91	ADP-ribose pyrophosphatase, mitochondrial,NUDT9	ADP-ribose pyrophosphatase, mitochondrial OS=Homo sapiens OX=9606 GN=NUDT9 PE=1 SV=1	0	9.986	11	4	4	4	1	350	39.1	8.22	44	4	0	501.8	555.9	604.7	378.3	559.4	587	807.8	543.1	550	482.7	High	High	High	High	High	High	High	High	High	High		10	0.309084	520.02	594.12	1.14249	0.192187
FALSE	High	Master Protein	Q92665	28S ribosomal protein S31, mitochondrial,MRPS31	28S ribosomal protein S31, mitochondrial OS=Homo sapiens OX=9606 GN=MRPS31 PE=1 SV=3	0	6.377	11	3	3	3	1	395	45.3	9.29	19	3	0	151.2	126.9	144.7	131.6	58	132.4	270.5	163	112.6	116.7	High	High	High	High	High	High	High	High	High	High		10	0.309221	122.48	159.04	1.2985	0.376843
FALSE	High	Master Protein	Q16762	Thiosulfate sulfurtransferase,TST	Thiosulfate sulfurtransferase OS=Homo sapiens OX=9606 GN=TST PE=1 SV=4	0	24.906	35	8	10	8	1	297	33.4	7.25	196	8	0	644.6	238.1	613.6	450.6	383.8	628.7	406.2	1226.5	432.6	546.8	High	High	High	High	High	High	High	High	High	High		10	0.309487	466.14	648.16	1.39048	0.475587
FALSE	High	Master Protein	P49590	Probable histidine--tRNA ligase, mitochondrial,HARS2	Probable histidine--tRNA ligase, mitochondrial OS=Homo sapiens OX=9606 GN=HARS2 PE=1 SV=1	0	14.11	11	7	7	3	1	506	56.9	8.24	90	7	0	195.7	195	269.6	188.4	144.5	153.6	109.9	262.2	132.4	155.9	High	High	High	High	High	High	High	High	High	High		10	0.309593	198.64	162.8	0.819573	-0.287055
FALSE	High	Master Protein	Q9UPY8	Microtubule-associated protein RP/EB family member 3,MAPRE3	Microtubule-associated protein RP/EB family member 3 OS=Homo sapiens OX=9606 GN=MAPRE3 PE=1 SV=1	0	13.811	26	6	6	5	1	281	32	5.54	63	6	0	147	96.4	128.9	96.2	135.2	129	128.5	121.8	143.6	141.5	High	High	High	High	High	High	High	High	High	High		10	0.30974	120.74	132.88	1.10055	0.13822
FALSE	High	Master Protein	O14558	Heat shock protein beta-6,HSPB6	Heat shock protein beta-6 OS=Homo sapiens OX=9606 GN=HSPB6 PE=1 SV=2	0	20.734	55	6	11	6	1	160	17.1	6.4	223	6	0	574.3	587.9	741.7	473.7	666.4	467.9	658.2	634.7	922.1	875.8	High	High	High	High	High	High	High	High	High	High		10	0.309857	608.8	711.74	1.16909	0.225382
FALSE	High	Master Protein	O75223	Gamma-glutamylcyclotransferase,GGCT	Gamma-glutamylcyclotransferase OS=Homo sapiens OX=9606 GN=GGCT PE=1 SV=1	0	16.884	37	6	6	6	1	188	21	5.14	90	6	0	141.2	101.9	102.8	104.4	130.4	147.5	156.6	118.4	123	104	High	High	High	High	High	High	High	High	High	High		10	0.309993	116.14	129.9	1.11848	0.161536
FALSE	High	Master Protein	Q96FW1	Ubiquitin thioesterase OTUB1,OTUB1	Ubiquitin thioesterase OTUB1 OS=Homo sapiens OX=9606 GN=OTUB1 PE=1 SV=2	0	22.936	44	8	9	8	1	271	31.3	4.94	182	8	0	339.8	306.2	330.9	312.3	346.2	278.3	234.9	334.7	255.8	380.7	High	High	High	High	High	High	High	High	High	High		10	0.310001	327.08	296.88	0.907668	-0.139764
FALSE	High	Master Protein	Q9BUT1	3-hydroxybutyrate dehydrogenase type 2,BDH2	3-hydroxybutyrate dehydrogenase type 2 OS=Homo sapiens OX=9606 GN=BDH2 PE=1 SV=2	0.001	4.878	8	2	2	2	1	245	26.7	7.65	48	2	0	47.1	83.9	59	71.4	67.5	56.8	56.4	31.6	83.2	43.7	High	High	High	High	High	High	High	High	High	High		10	0.310332	65.78	54.34	0.826087	-0.275634
FALSE	High	Master Protein	P62256	Ubiquitin-conjugating enzyme E2 H,UBE2H	Ubiquitin-conjugating enzyme E2 H OS=Homo sapiens OX=9606 GN=UBE2H PE=1 SV=1	0	11.48	28	4	4	4	1	183	20.6	4.67	86	4	0	206.3	190.6	295.3	179.6	291	322.3	245	194.5	293.6	289.4	High	High	High	High	High	High	High	High	High	High		10	0.310386	232.56	268.96	1.15652	0.209789
FALSE	High	Master Protein	Q9BRX2	Protein pelota homolog,PELO	Protein pelota homolog OS=Homo sapiens OX=9606 GN=PELO PE=1 SV=2	0	18.214	9	5	5	5	1	385	43.3	6.34	141	5	0	58.3	47.2	34.1	45.2	61.7	39	47.3	42.7	36.9	50.6	High	High	High	High	High	High	High	High	High	High		10	0.311196	49.3	43.3	0.878296	-0.187221
FALSE	High	Master Protein	P36405	ADP-ribosylation factor-like protein 3,ARL3	ADP-ribosylation factor-like protein 3 OS=Homo sapiens OX=9606 GN=ARL3 PE=1 SV=2	0	7.959	20	3	3	3	1	182	20.4	7.24	59	3	0	92.2	100.3	104.1	76.7	135.1	133.2	170.4	64.5	144.9	106	High	High	High	High	High	High	High	High	High	High		10	0.311276	101.68	123.8	1.21755	0.283975
FALSE	High	Master Protein	P46108	Adapter molecule crk,CRK	Adapter molecule crk OS=Homo sapiens OX=9606 GN=CRK PE=1 SV=2	0	32.547	39	8	9	8	1	304	33.8	5.55	260	8	0	278.2	296.8	351.8	265.1	347.5	323.9	465.7	257.2	391.4	316.7	High	High	High	High	High	High	High	High	High	High		10	0.311467	307.88	350.98	1.13999	0.189021
FALSE	High	Master Protein	Q9Y365	START domain-containing protein 10,STARD10	START domain-containing protein 10 OS=Homo sapiens OX=9606 GN=STARD10 PE=1 SV=2	0	5.355	10	2	2	2	1	291	33	7.12	51	2	0	80.1	49.1	43	44.8	64	43.1	54.8	52.3	42	48.6	High	High	High	High	High	High	High	High	High	High		10	0.312283	56.2	48.16	0.85694	-0.222735
FALSE	High	Master Protein	Q96DE0	U8 snoRNA-decapping enzyme,NUDT16	U8 snoRNA-decapping enzyme OS=Homo sapiens OX=9606 GN=NUDT16 PE=1 SV=2	0	5.5	11	2	2	2	1	195	21.3	6.89	45	2	0	365.3	272.3	291.3	273	359.8	335.9	310.7	250.8	222.6	285.2	High	High	High	High	High	High	High	High	High	High		10	0.312813	312.34	281.04	0.899789	-0.152342
FALSE	High	Master Protein	Q9UHL4	Dipeptidyl peptidase 2,DPP7	Dipeptidyl peptidase 2 OS=Homo sapiens OX=9606 GN=DPP7 PE=1 SV=3	0	13.955	12	5	5	5	1	492	54.3	6.32	143	5	0	366.7	426	417.4	227.1	271.7	460.3	212.3	54.9	296.1	272.8	High	High	High	High	High	High	High	High	High	High		10	0.313007	341.78	259.28	0.758617	-0.398557
FALSE	High	Master Protein	O94819	Kelch repeat and BTB domain-containing protein 11,KBTBD11	Kelch repeat and BTB domain-containing protein 11 OS=Homo sapiens OX=9606 GN=KBTBD11 PE=1 SV=1	0	10.015	10	4	4	4	1	623	65.7	6.07	109	4	0	82.7	63.2	52.3	67.7	69.1	48.4	59.3	62.5	66.5	66.4	High	High	High	High	High	High	High	High	High	High		10	0.313741	67	60.62	0.904776	-0.144367
FALSE	High	Master Protein	O00487	26S proteasome non-ATPase regulatory subunit 14,PSMD14	26S proteasome non-ATPase regulatory subunit 14 OS=Homo sapiens OX=9606 GN=PSMD14 PE=1 SV=1	0.001	6.646	7	3	3	3	1	310	34.6	6.52	33	3	0	151.2	162.3	161.1	194.9	207.2	192.9	155.7	311	167.2	209.2	High	High	High	High	High	High	High	High	High	High		10	0.313996	175.34	207.2	1.1817	0.240869
FALSE	High	Master Protein	Q92765	Secreted frizzled-related protein 3,FRZB	Secreted frizzled-related protein 3 OS=Homo sapiens OX=9606 GN=FRZB PE=1 SV=2	0	5.187	9	2	2	2	1	325	36.2	8.46	38	2	0	16	23.5	16.8	28.5	43.8	17.5	22.5	12.8	30.9	11.8	High	High	High	High	High	High	High	High	High	High		10	0.314164	25.72	19.1	0.742613	-0.429318
FALSE	High	Master Protein	Q14019	Coactosin-like protein,COTL1	Coactosin-like protein OS=Homo sapiens OX=9606 GN=COTL1 PE=1 SV=3	0	16.373	42	6	6	6	1	142	15.9	5.67	114	6	0	154.4	201.4	211	125.5	164	273.8	220	110.6	194.9	223.2	High	High	High	High	High	High	High	High	High	High		10	0.314887	171.26	204.5	1.19409	0.255913
FALSE	High	Master Protein	Q9H987	Synaptopodin 2-like protein,SYNPO2L	Synaptopodin 2-like protein OS=Homo sapiens OX=9606 GN=SYNPO2L PE=2 SV=3	0	78.122	33	21	31	21	1	977	102.4	9.74	754	21	0	1210.9	1265.1	1303.9	1392.8	1383.7	1084.7	1189.1	1124.8	1348	1417.9	High	High	High	High	High	High	High	High	High	High		10	0.315574	1311.28	1232.9	0.940226	-0.08892
FALSE	High	Master Protein	O43143	Pre-mRNA-splicing factor ATP-dependent RNA helicase DHX15,DHX15	Pre-mRNA-splicing factor ATP-dependent RNA helicase DHX15 OS=Homo sapiens OX=9606 GN=DHX15 PE=1 SV=2	0	9.65	5	3	3	3	1	795	90.9	7.46	80	3	0	104.6	150.4	98.7	204	117.9	109.1	88.6	136.5	98.6	128.5	High	High	High	High	High	High	High	High	High	High		10	0.316115	135.12	112.26	0.830817	-0.267397
FALSE	High	Master Protein	Q16543	Hsp90 co-chaperone Cdc37,CDC37	Hsp90 co-chaperone Cdc37 OS=Homo sapiens OX=9606 GN=CDC37 PE=1 SV=1	0	34.129	31	11	12	11	1	378	44.4	5.25	198	11	0	721.1	882.2	794.4	909.2	909.1	664.4	707.6	956.4	777.2	779.1	High	High	High	High	High	High	High	High	High	High		10	0.317307	843.2	776.94	0.921418	-0.118072
FALSE	High	Master Protein	Q96KP4	Cytosolic non-specific dipeptidase,CNDP2	Cytosolic non-specific dipeptidase OS=Homo sapiens OX=9606 GN=CNDP2 PE=1 SV=2	0	44.178	35	13	16	13	1	475	52.8	5.97	377	13	0	745	600.8	589.5	429.4	726.9	570.5	482	479.3	671.3	531.6	High	High	High	High	High	High	High	High	High	High		10	0.317635	618.32	546.94	0.884558	-0.176971
FALSE	High	Master Protein	Q13347	Eukaryotic translation initiation factor 3 subunit I,EIF3I	Eukaryotic translation initiation factor 3 subunit I OS=Homo sapiens OX=9606 GN=EIF3I PE=1 SV=1	0	16.831	17	5	5	5	1	325	36.5	5.64	195	5	0	319.7	296.1	324.8	295.2	359.9	292	387.8	313.3	345.6	370.1	High	High	High	High	High	High	High	High	High	High		10	0.317937	319.14	341.76	1.07088	0.0987941
FALSE	High	Master Protein	P11277	Spectrin beta chain, erythrocytic,SPTB	Spectrin beta chain, erythrocytic OS=Homo sapiens OX=9606 GN=SPTB PE=1 SV=5	0	72.792	15	27	27	24	1	2137	246.3	5.27	527	27	0	887.6	1964.1	662.5	832.3	485.4	722.7	545	1056.4	426.2	587.1	High	High	High	High	High	High	High	High	High	High		10	0.318239	966.38	667.48	0.690701	-0.533866
FALSE	High	Master Protein	Q16363	Laminin subunit alpha-4,LAMA4	Laminin subunit alpha-4 OS=Homo sapiens OX=9606 GN=LAMA4 PE=1 SV=4	0	9.482	3	4	4	4	1	1823	202.4	6.28	68	4	0	303.2	271.9	276.3	334.1	253.9	225.2	237.5	249.3	324.3	282.3	High	High	High	High	High	High	High	High	High	High		10	0.318332	287.88	263.72	0.916076	-0.126461
FALSE	High	Master Protein	O15247	Chloride intracellular channel protein 2,CLIC2	Chloride intracellular channel protein 2 OS=Homo sapiens OX=9606 GN=CLIC2 PE=1 SV=3	0	13.81	28	4	4	4	1	247	28.3	5.59	136	4	0	83.8	101.1	99.8	50	108.4	103.3	88.4	121.5	98.3	94.7	High	High	High	High	High	High	High	High	High	High		10	0.318717	88.62	101.24	1.14241	0.192075
FALSE	High	Master Protein	Q7Z460	CLIP-associating protein 1,CLASP1	CLIP-associating protein 1 OS=Homo sapiens OX=9606 GN=CLASP1 PE=1 SV=1	0	10.016	3	3	3	3	1	1538	169.3	9.03	77	3	0	20.6	22	21.1	26.9	26	18.3	22	27.8	18.7	17.6	High	High	High	High	High	High	High	High	High	High		10	0.318813	23.32	20.88	0.895369	-0.159446
FALSE	High	Master Protein	P30084	Enoyl-CoA hydratase, mitochondrial,ECHS1	Enoyl-CoA hydratase, mitochondrial OS=Homo sapiens OX=9606 GN=ECHS1 PE=1 SV=4	0	81.836	51	21	39	21	1	290	31.4	8.07	504	21	0	1802.6	1645.2	1806.2	1477	1270.6	1895.1	1793.1	1999.1	1468.7	1594.3	High	High	High	High	High	High	High	High	High	High		10	0.319221	1600.32	1750.06	1.09357	0.129044
FALSE	High	Master Protein	P00738	Haptoglobin,HP	Haptoglobin OS=Homo sapiens OX=9606 GN=HP PE=1 SV=1	0	107.479	58	26	56	10	1	406	45.2	6.58	1039	26	17	2445.5	854.2	6064.7	2491.4	401	6091.5	3735.2	1237.2	7045.9	2090.1	High	High	High	High	High	High	High	High	High	High		10	0.319517	2451.36	4039.98	1.64806	0.720766
FALSE	High	Master Protein	Q99707	Methionine synthase,MTR	Methionine synthase OS=Homo sapiens OX=9606 GN=MTR PE=1 SV=2	0	9.656	3	4	4	4	1	1265	140.4	5.58	29	4	0	7.8	19.5	7.5	20.6	8.2	8.3	38.4	12.8	25	12.4	High	High	High	High	High	High	High	High	High	High		10	0.319679	12.72	19.38	1.52358	0.60747
FALSE	High	Master Protein	P07225	Vitamin K-dependent protein S,PROS1	Vitamin K-dependent protein S OS=Homo sapiens OX=9606 GN=PROS1 PE=1 SV=1	0	11.041	7	4	4	4	1	676	75.1	5.67	66	4	0	66.2	130.8	62.3	79	70.8	97.1	66.2	50.7	58.5	57.2	High	High	High	High	High	High	High	High	High	High		10	0.320084	81.82	65.94	0.805915	-0.3113
FALSE	High	Master Protein	P27695	DNA-(apurinic or apyrimidinic site) lyase,APEX1	DNA-(apurinic or apyrimidinic site) lyase OS=Homo sapiens OX=9606 GN=APEX1 PE=1 SV=2	0	26.31	27	9	10	9	1	318	35.5	8.12	160	9	0	398.6	423.5	361.9	421.9	413.5	388.2	467.2	332.8	339.8	345.5	High	High	High	High	High	High	High	High	High	High		10	0.320111	403.88	374.7	0.927751	-0.108191
FALSE	High	Master Protein	P27816	Microtubule-associated protein 4,MAP4	Microtubule-associated protein 4 OS=Homo sapiens OX=9606 GN=MAP4 PE=1 SV=3	0	174.822	50	58	85	58	1	1152	120.9	5.43	1088	58	0	5107.9	5894.6	7414.1	5170.6	6177.8	3673.1	6652.1	2867.8	5774.4	6254	High	High	High	High	High	High	High	High	High	High		10	0.32033	5953	5044.28	0.847351	-0.238969
FALSE	High	Master Protein	P34096	Ribonuclease 4,RNASE4	Ribonuclease 4 OS=Homo sapiens OX=9606 GN=RNASE4 PE=1 SV=3	0	8.752	26	3	3	3	1	147	16.8	9.03	54	3	0	12.3	45.9	22.4	23.9	33.9	24.4	74.3	14.1	39.1	49.3	High	High	High	High	High	High	High	High	High	High		10	0.321629	27.68	40.24	1.45376	0.539786
FALSE	High	Master Protein	P49588	Alanine--tRNA ligase, cytoplasmic,AARS	Alanine--tRNA ligase, cytoplasmic OS=Homo sapiens OX=9606 GN=AARS PE=1 SV=2	0	26.391	10	9	10	9	1	968	106.7	5.53	160	9	0	245.8	315.4	271.5	372.3	249.4	277.1	171.3	299.7	239.7	290.3	High	High	High	High	High	High	High	High	High	High		10	0.32213	290.88	255.62	0.878782	-0.186423
FALSE	High	Master Protein	Q6IBS0	Twinfilin-2,TWF2	Twinfilin-2 OS=Homo sapiens OX=9606 GN=TWF2 PE=1 SV=2	0	24.671	28	9	13	9	1	349	39.5	6.84	169	9	0	746.4	591.4	640.6	675.5	811.5	513.7	735.8	613.8	632.8	685.4	High	High	High	High	High	High	High	High	High	High		10	0.323013	693.08	636.3	0.918076	-0.123315
FALSE	High	Master Protein	P62857	40S ribosomal protein S28,RPS28	40S ribosomal protein S28 OS=Homo sapiens OX=9606 GN=RPS28 PE=1 SV=1	0	14.613	57	5	12	5	1	69	7.8	10.7	312	5	0	214.2	256.8	129.5	169.7	201.2	143.1	468.1	150.7	295.3	244.6	High	High	High	High	High	High	High	High	High	High		10	0.325379	194.28	260.36	1.34013	0.42237
FALSE	High	Master Protein	P26368	Splicing factor U2AF 65 kDa subunit,U2AF2	Splicing factor U2AF 65 kDa subunit OS=Homo sapiens OX=9606 GN=U2AF2 PE=1 SV=4	0.001	4.483	5	2	2	2	1	475	53.5	9.09	33	2	0	11.9	20.5	20.5	22.2	20.7	16	29.9	19.5	19.4	28.2	High	High	High	High	High	High	High	High	High	High		10	0.325775	19.16	22.6	1.17954	0.238225
FALSE	High	Master Protein	Q99714	3-hydroxyacyl-CoA dehydrogenase type-2,HSD17B10	3-hydroxyacyl-CoA dehydrogenase type-2 OS=Homo sapiens OX=9606 GN=HSD17B10 PE=1 SV=3	0	44.585	48	11	12	11	1	261	26.9	7.78	403	11	0	418	462	386.9	312.1	219	416.3	397	522.5	312.4	435.2	High	High	High	High	High	High	High	High	High	High		10	0.325796	359.6	416.68	1.15873	0.212547
FALSE	High	Master Protein	Q711Q0	Cardiac-enriched FHL2-interacting protein,CEFIP	Cardiac-enriched FHL2-interacting protein OS=Homo sapiens OX=9606 GN=CEFIP PE=1 SV=2	0	20.089	5	8	8	8	1	1435	156.4	6.38	105	8	0	140.8	131.7	164.4	121.2	102.6	156.9	230.1	113.2	109	180.9	High	High	High	High	High	High	High	High	High	High		10	0.326079	132.14	158.02	1.19585	0.25804
FALSE	High	Master Protein	P24752	Acetyl-CoA acetyltransferase, mitochondrial,ACAT1	Acetyl-CoA acetyltransferase, mitochondrial OS=Homo sapiens OX=9606 GN=ACAT1 PE=1 SV=1	0	124.845	56	25	72	25	1	427	45.2	8.85	1275	25	0	3706.4	3178.5	4836.7	2860	2634.8	4003.9	3693.1	5277.8	2898	4219.6	High	High	High	High	High	High	High	High	High	High	Oxidation [P82; P103]	10	0.326689	3443.28	4018.48	1.16705	0.222866
FALSE	High	Master Protein	P67870	Casein kinase II subunit beta,CSNK2B	Casein kinase II subunit beta OS=Homo sapiens OX=9606 GN=CSNK2B PE=1 SV=1	0	11.672	21	4	4	4	1	215	24.9	5.55	102	4	0	33.9	49	36.1	31.1	27.4	32.4	34.6	27.3	30.5	32.5	High	High	High	High	High	High	High	High	High	High		10	0.32753	35.5	31.46	0.886197	-0.1743
FALSE	High	Master Protein	P21397	Amine oxidase [flavin-containing] A,MAOA	Amine oxidase [flavin-containing] A OS=Homo sapiens OX=9606 GN=MAOA PE=1 SV=1	0	11.663	9	4	4	3	1	527	59.6	7.85	82	4	1	119.9	170.1	154.6	206.4	99	67.7	91.3	235.4	57.3	104.1	High	High	High	High	High	High	High	High	High	High		10	0.327833	150	111.16	0.741067	-0.432325
FALSE	High	Master Protein	P31949	Protein S100-A11,S100A11	Protein S100-A11 OS=Homo sapiens OX=9606 GN=S100A11 PE=1 SV=2	0	7.963	21	3	5	3	1	105	11.7	7.12	110	3	0	68.9	93.4	39.4	63.5	112.3	63	123.5	72.6	136.5	82	High	High	High	High	High	High	High	High	High	High		10	0.328198	75.5	95.52	1.26517	0.339326
FALSE	High	Master Protein	P55083	Microfibril-associated glycoprotein 4,MFAP4	Microfibril-associated glycoprotein 4 OS=Homo sapiens OX=9606 GN=MFAP4 PE=1 SV=2	0	10.263	15	3	5	3	1	255	28.6	5.63	88	3	0	36.3	40.6	33.9	41.5	52.8	34.1	17.8	39.3	51.7	28.3	High	High	High	High	High	High	High	High	High	High		10	0.328259	41.02	34.24	0.834715	-0.260645
FALSE	High	Master Protein	P62899	60S ribosomal protein L31,RPL31	60S ribosomal protein L31 OS=Homo sapiens OX=9606 GN=RPL31 PE=1 SV=1	0	16.07	29	6	7	6	1	125	14.5	10.54	68	6	0	810.3	701.1	915.5	688.8	1383.6	1092.6	829.9	833.1	1289.5	1315	High	High	High	High	High	High	High	High	High	High		10	0.329049	899.86	1072.02	1.19132	0.252559
FALSE	High	Master Protein	Q13616	Cullin-1 OS=Homo sapiens,CUL1	Cullin-1 OS=Homo sapiens OX=9606 GN=CUL1 PE=1 SV=2	0	8.012	3	3	4	3	1	776	89.6	8	68	3	0	312.6	302.2	259.7	413.6	228.2	218.2	176	416	190.5	237.4	High	High	High	High	High	High	High	High	High	High		10	0.329793	303.26	247.62	0.816527	-0.292427
FALSE	High	Master Protein	P12956	X-ray repair cross-complementing protein 6,XRCC6	X-ray repair cross-complementing protein 6 OS=Homo sapiens OX=9606 GN=XRCC6 PE=1 SV=2	0	38.836	24	13	15	13	1	609	69.8	6.64	243	13	0	250.8	343.1	304.4	663.7	492.4	431.3	560.8	656.2	348.4	533.4	High	High	High	High	High	High	High	High	High	High		10	0.330747	410.88	506.02	1.23155	0.300477
FALSE	High	Master Protein	P08697	Alpha-2-antiplasmin,SERPINF2	Alpha-2-antiplasmin OS=Homo sapiens OX=9606 GN=SERPINF2 PE=1 SV=3	0	12.953	10	6	6	6	1	491	54.5	6.29	86	6	0	471.7	705.5	448	774.2	599.9	827.8	308.8	179	629.7	363.1	High	High	High	High	High	High	High	High	High	High		10	0.33083	599.86	461.68	0.769646	-0.377733
FALSE	High	Master Protein	P55268	Laminin subunit beta-2,LAMB2	Laminin subunit beta-2 OS=Homo sapiens OX=9606 GN=LAMB2 PE=1 SV=2	0	59.441	14	22	22	21	1	1798	195.9	6.52	420	22	1	678.9	781.7	458.9	1024.6	601	431.9	437.6	916.2	496.5	588.6	High	High	High	High	High	High	High	High	High	High		10	0.332651	709.02	574.16	0.809794	-0.304373
FALSE	High	Master Protein	Q9UFN0	Protein NipSnap homolog 3A,NIPSNAP3A	Protein NipSnap homolog 3A OS=Homo sapiens OX=9606 GN=NIPSNAP3A PE=1 SV=2	0	14.005	23	5	6	4	1	247	28.4	9.16	66	5	0	203.8	230.1	173.9	168.6	151.8	257.3	180.6	230.9	234.9	149.3	High	High	High	High	High	High	High	High	High	High		10	0.33268	185.64	210.6	1.13445	0.181998
FALSE	High	Master Protein	P51911	Calponin-1,CNN1	Calponin-1 OS=Homo sapiens OX=9606 GN=CNN1 PE=1 SV=2	0	45.422	43	11	18	10	1	297	33.2	9.07	370	11	0	316.1	448	315.3	543.7	410	408	760.7	181.6	426.2	1173	High	High	High	High	High	High	High	High	High	High	Oxidation [P10]	10	0.332982	406.62	589.9	1.45074	0.536789
FALSE	High	Master Protein	Q9Y678	Coatomer subunit gamma-1,COPG1	Coatomer subunit gamma-1 OS=Homo sapiens OX=9606 GN=COPG1 PE=1 SV=1	0	8.597	5	3	3	3	1	874	97.7	5.47	58	3	0	11	15.2	9.1	18.2	11.9	29.6	6.9	19.6	21.1	10.5	High	High	High	High	High	High	High	High	High	High		10	0.334596	13.08	17.54	1.34098	0.423286
FALSE	High	Master Protein	O00479	High mobility group nucleosome-binding domain-containing protein 4,HMGN4	High mobility group nucleosome-binding domain-containing protein 4 OS=Homo sapiens OX=9606 GN=HMGN4 PE=1 SV=3	0	13.211	34	5	12	5	1	90	9.5	10.48	97	5	0	447.3	670.2	453.6	629.9	756.6	490.5	1656.2	443.8	987.9	586	High	High	High	High	High	High	High	High	High	High		10	0.334786	591.52	832.88	1.40803	0.493682
FALSE	High	Master Protein	Q9H910	Jupiter microtubule associated homolog 2,JPT2	Jupiter microtubule associated homolog 2 OS=Homo sapiens OX=9606 GN=JPT2 PE=1 SV=1	0	16.463	39	5	6	5	1	190	20.1	9.26	132	5	0	101.8	130.9	110.6	100.7	122.8	91.2	252.4	95.1	155.6	126.7	High	High	High	High	High	High	High	High	High	High		10	0.334802	113.36	144.2	1.27205	0.34716
FALSE	High	Master Protein	Q9BXR6	Complement factor H-related protein 5,CFHR5	Complement factor H-related protein 5 OS=Homo sapiens OX=9606 GN=CFHR5 PE=1 SV=1	0	16.266	9	5	5	4	1	569	64.4	7.06	123	5	0	23.2	40.6	22.3	41.1	45.4	57	30.1	23.5	38.7	86.4	High	High	High	High	High	High	High	High	High	High		10	0.335604	34.52	47.14	1.36559	0.449519
FALSE	High	Master Protein	P14621	Acylphosphatase-2,ACYP2	Acylphosphatase-2 OS=Homo sapiens OX=9606 GN=ACYP2 PE=1 SV=2	0	26.833	74	10	14	10	1	99	11.1	9.5	155	10	0	357	382	264.3	236.7	359.6	337.9	492.4	252.2	530.7	302.3	High	High	High	High	High	High	High	High	High	High		10	0.336174	319.92	383.1	1.19749	0.26001
FALSE	High	Master Protein	P60660	Myosin light polypeptide 6,MYL6	Myosin light polypeptide 6 OS=Homo sapiens OX=9606 GN=MYL6 PE=1 SV=2	0	20.293	52	7	9	6	1	151	16.9	4.65	193	7	0	540.7	639.6	673.7	734.6	708	743.8	814.3	588.3	956	590.7	High	High	High	High	High	High	High	High	High	High		10	0.336263	659.32	738.62	1.12028	0.163853
FALSE	High	Master Protein	Q96IV0	Peptide-N(4)-(N-acetyl-beta-glucosaminyl)asparagine amidase,NGLY1	Peptide-N(4)-(N-acetyl-beta-glucosaminyl)asparagine amidase OS=Homo sapiens OX=9606 GN=NGLY1 PE=1 SV=1	0	5.363	3	2	2	2	1	654	74.3	6.89	34	2	0	36.8	33	37.9	35.4	38.4	31.6	61.3	35.2	53.5	31.8	High	High	High	High	High	High	High	High	High	High		10	0.336797	36.3	42.68	1.17576	0.233591
FALSE	High	Master Protein	O95622	Adenylate cyclase type 5,ADCY5	Adenylate cyclase type 5 OS=Homo sapiens OX=9606 GN=ADCY5 PE=1 SV=3	0	10.734	3	3	3	3	1	1261	138.8	7.24	70	3	0	23.4	17.6	15.6	25.6	10.7	22.7	67.4	15.6	16.4	22.4	High	High	High	High	High	High	High	High	High	High		10	0.336822	18.58	28.9	1.55544	0.637319
FALSE	High	Master Protein	Q6UX71	Plexin domain-containing protein 2,PLXDC2	Plexin domain-containing protein 2 OS=Homo sapiens OX=9606 GN=PLXDC2 PE=1 SV=1	0	14.953	12	6	7	6	1	529	59.5	6.46	148	6	0	481.9	688.2	594.6	439.6	774.3	422	577.8	549	613.1	445.6	High	High	High	High	High	High	High	High	High	High		10	0.337272	595.72	521.5	0.875411	-0.191967
FALSE	High	Master Protein	Q9UDY4	DnaJ homolog subfamily B member 4,DNAJB4	DnaJ homolog subfamily B member 4 OS=Homo sapiens OX=9606 GN=DNAJB4 PE=1 SV=1	0	30.359	31	11	11	11	1	337	37.8	8.5	198	11	0	413.8	497.8	551.3	458.4	560.3	457.7	749.1	432	577.9	585.4	High	High	High	High	High	High	High	High	High	High		10	0.337446	496.32	560.42	1.12915	0.175238
FALSE	High	Master Protein	Q9Y4E8	Ubiquitin carboxyl-terminal hydrolase 15,USP15	Ubiquitin carboxyl-terminal hydrolase 15 OS=Homo sapiens OX=9606 GN=USP15 PE=1 SV=3	0	9.625	5	5	5	5	1	981	112.3	5.22	59	5	0	132.7	129.4	85.6	82.7	95.2	103.2	69.7	80.8	79	120.5	High	High	High	High	High	High	High	High	High	High		10	0.338811	105.12	90.64	0.862253	-0.213817
FALSE	High	Master Protein	P07360	Complement component C8 gamma chain,C8G	Complement component C8 gamma chain OS=Homo sapiens OX=9606 GN=C8G PE=1 SV=3	0	15.574	32	6	6	6	1	202	22.3	8.31	88	6	0	236.2	473.8	266.5	679.4	643.2	399.6	259.3	259.3	431	438.5	High	High	High	High	High	High	High	High	High	High		10	0.339091	459.82	357.54	0.777565	-0.362965
FALSE	High	Master Protein	P09669	Cytochrome c oxidase subunit 6C,COX6C	Cytochrome c oxidase subunit 6C OS=Homo sapiens OX=9606 GN=COX6C PE=1 SV=2	0.001	6.755	23	3	3	3	1	75	8.8	10.39	48	3	0	223.3	126.1	180.6	234.6	180.5	204	198	405.1	205.7	169.8	High	High	High	High	High	High	High	High	High	High		10	0.339379	189.02	236.52	1.2513	0.323423
FALSE	High	Master Protein	P48728	Aminomethyltransferase, mitochondrial,AMT	Aminomethyltransferase, mitochondrial OS=Homo sapiens OX=9606 GN=AMT PE=1 SV=1	0	28.835	24	10	12	10	1	403	43.9	8.57	125	10	0	399.8	435.5	454.6	387	286.7	477.8	624.5	457.5	338.2	362.4	High	High	High	High	High	High	High	High	High	High		10	0.339844	392.72	452.08	1.15115	0.203077
FALSE	High	Master Protein	Q15185	Prostaglandin E synthase 3,PTGES3	Prostaglandin E synthase 3 OS=Homo sapiens OX=9606 GN=PTGES3 PE=1 SV=1	0	18.613	35	7	12	7	1	160	18.7	4.54	146	7	0	374.9	278	321.1	259.3	328.5	296.7	441.3	276.8	337.2	396.5	High	High	High	High	High	High	High	High	High	High		10	0.340129	312.36	349.7	1.11954	0.162908
FALSE	High	Master Protein	Q9NZB2	Constitutive coactivator of PPAR-gamma-like protein 1,FAM120A	Constitutive coactivator of PPAR-gamma-like protein 1 OS=Homo sapiens OX=9606 GN=FAM120A PE=1 SV=2	0	12.483	8	6	6	6	1	1118	121.8	8.88	57	6	0	152.6	175.7	260.9	201.2	198.1	165.7	189.7	185.3	167	185.8	High	High	High	High	High	High	High	High	High	High		10	0.341026	197.7	178.7	0.903895	-0.145773
FALSE	High	Master Protein	P61163	Alpha-centractin,ACTR1A	Alpha-centractin OS=Homo sapiens OX=9606 GN=ACTR1A PE=1 SV=1	0	21.764	39	10	12	5	1	376	42.6	6.64	171	10	4	327.9	316.4	407.2	364.6	321.3	281.8	264.3	370.9	290.3	380.3	High	High	High	High	High	High	High	High	High	High		10	0.341235	347.48	317.52	0.913779	-0.130082
FALSE	High	Master Protein	Q12905	Interleukin enhancer-binding factor 2,ILF2	Interleukin enhancer-binding factor 2 OS=Homo sapiens OX=9606 GN=ILF2 PE=1 SV=2	0	11.761	12	3	3	3	1	390	43	5.26	113	3	0	117.2	161.9	189.4	188.6	194.3	209.7	187.4	203	130.1	236.6	High	High	High	High	High	High	High	High	High	High		10	0.341825	170.28	193.36	1.13554	0.18338
FALSE	High	Master Protein	Q96DH6	RNA-binding protein Musashi homolog 2,MSI2	RNA-binding protein Musashi homolog 2 OS=Homo sapiens OX=9606 GN=MSI2 PE=1 SV=1	0.001	4.228	9	2	3	2	1	328	35.2	8.48	76	2	0	144.7	143	150.1	124.2	163.2	134.6	161.2	134.9	186.2	167.7	High	High	High	High	High	High	High	High	High	High		10	0.342213	145.04	156.92	1.08191	0.113578
FALSE	High	Master Protein	Q15018	BRISC complex subunit Abraxas 2,ABRAXAS2	BRISC complex subunit Abraxas 2 OS=Homo sapiens OX=9606 GN=ABRAXAS2 PE=1 SV=2	0	5.904	7	3	3	3	1	415	46.9	6.21	45	3	0	23.9	29.1	28.2	28.4	24	20.2	23.3	25.5	23.6	30.6	High	High	High	High	High	High	High	High	High	High		10	0.342217	26.72	24.64	0.922156	-0.116918
FALSE	High	Master Protein	P51659	Peroxisomal multifunctional enzyme type 2,HSD17B4	Peroxisomal multifunctional enzyme type 2 OS=Homo sapiens OX=9606 GN=HSD17B4 PE=1 SV=3	0	16.93	15	7	9	7	1	736	79.6	8.84	112	7	0	74.5	67.2	78.9	64.5	57.6	75.9	77.6	112.8	63.1	63	High	High	High	High	High	High	High	High	High	High		10	0.342649	68.54	78.48	1.14502	0.195379
FALSE	High	Master Protein	Q07020	60S ribosomal protein L18,RPL18	60S ribosomal protein L18 OS=Homo sapiens OX=9606 GN=RPL18 PE=1 SV=2	0	7.53	19	3	3	3	1	188	21.6	11.72	77	3	0	63.7	86.9	82.6	121.4	68.3	58.5	55.2	83.3	80.8	84.5	High	High	High	High	High	High	High	High	High	High		10	0.342919	84.58	72.46	0.856704	-0.223132
FALSE	High	Master Protein	Q96FQ6	Protein S100-A16,S100A16	Protein S100-A16 OS=Homo sapiens OX=9606 GN=S100A16 PE=1 SV=1	0	9.181	33	3	3	3	1	103	11.8	6.79	83	3	0	72.3	51.1	64.3	53.5	76	61.6	105.8	48.2	100.9	63.6	High	High	High	High	High	High	High	High	High	High		10	0.344059	63.44	76.02	1.1983	0.260986
FALSE	High	Master Protein	Q9H0N5	Pterin-4-alpha-carbinolamine dehydratase 2,PCBD2	Pterin-4-alpha-carbinolamine dehydratase 2 OS=Homo sapiens OX=9606 GN=PCBD2 PE=1 SV=4	0	19.282	57	7	8	6	1	130	14.4	9.11	167	7	1	529	457.4	519.6	307.7	477.5	485.8	757	469.4	729.4	315.8	High	High	High	High	High	High	High	High	High	High		10	0.344519	458.24	551.48	1.20347	0.267205
FALSE	High	Master Protein	P54136	Arginine--tRNA ligase, cytoplasmic,RARS	Arginine--tRNA ligase, cytoplasmic OS=Homo sapiens OX=9606 GN=RARS PE=1 SV=2	0	23.305	15	9	9	9	1	660	75.3	6.68	105	9	0	204.9	299.8	254	388.2	265	200.5	157.1	363.8	206.4	249.9	High	High	High	High	High	High	High	High	High	High		10	0.344608	282.38	235.54	0.834124	-0.261666
FALSE	High	Master Protein	P51570	Galactokinase OS=Homo sapiens OX=9606 GN=GALK1 PE=1 SV=1	Galactokinase,GALK1	0	17.707	21	7	7	7	1	392	42.2	6.46	86	7	0	133.7	109.4	121	104.1	120.4	139.5	113.3	157.9	117.3	112.3	High	High	High	High	High	High	High	High	High	High		10	0.34585	117.72	128.06	1.08784	0.12146
FALSE	High	Master Protein	Q9UDR5	Alpha-aminoadipic semialdehyde synthase, mitochondrial,AASS	Alpha-aminoadipic semialdehyde synthase, mitochondrial OS=Homo sapiens OX=9606 GN=AASS PE=1 SV=1	0	20.257	10	9	10	9	1	926	102.1	6.64	160	9	0	258.2	326.9	199	227	145	215	186.5	222.9	150.6	216	High	High	High	High	High	High	High	High	High	High		10	0.348442	231.22	198.2	0.857192	-0.222309
FALSE	High	Master Protein	Q5VST9	Obscurin,OBSCN	Obscurin OS=Homo sapiens OX=9606 GN=OBSCN PE=1 SV=3	0	70.226	5	28	29	28	1	7968	867.9	5.99	363	28	0	594.5	1064.8	531.2	680.2	621.9	778.1	427.8	597.9	314.1	731.1	High	High	High	High	High	High	High	High	High	High		10	0.349018	698.52	569.8	0.815725	-0.293846
FALSE	High	Master Protein	Q8N0U4	Protein FAM185A,FAM185A	Protein FAM185A OS=Homo sapiens OX=9606 GN=FAM185A PE=2 SV=3	0	6.075	5	2	2	2	1	392	42.3	7.97	47	2	0	23.1	16.7	15.2	11.7	17.9	16.2	27.2	29.7	13.2	17	High	High	High	High	High	High	High	High	High	High		10	0.349092	16.92	20.66	1.22104	0.288111
FALSE	High	Master Protein	Q63ZY3	KN motif and ankyrin repeat domain-containing protein 2,KANK2	KN motif and ankyrin repeat domain-containing protein 2 OS=Homo sapiens OX=9606 GN=KANK2 PE=1 SV=1	0	7.325	4	2	3	2	1	851	91.1	5.63	79	2	0	84.5	91	97	157	115.2	130.1	133.4	123	89.2	151	High	High	High	High	High	High	High	High	High	High		10	0.350333	108.94	125.34	1.15054	0.202313
FALSE	High	Master Protein	P04792	Heat shock protein beta-1,HSPB1	Heat shock protein beta-1 OS=Homo sapiens OX=9606 GN=HSPB1 PE=1 SV=2	0	64.526	91	18	59	18	1	205	22.8	6.4	1016	18	0	2834.2	2629.5	3772.7	2169.8	3510.1	2954.7	2943.7	2889.4	4857	3631.5	High	High	High	High	High	High	High	High	High	High	Oxidation [P18]	10	0.350772	2983.26	3455.26	1.15822	0.211905
FALSE	High	Master Protein	Q08211	ATP-dependent RNA helicase A,DHX9	ATP-dependent RNA helicase A OS=Homo sapiens OX=9606 GN=DHX9 PE=1 SV=4	0	27.357	10	11	11	11	1	1270	140.9	6.84	148	11	0	190	235.1	299	395.8	303.7	292	298.5	521	288.2	305.9	High	High	High	High	High	High	High	High	High	High		10	0.351354	284.72	341.12	1.19809	0.260736
FALSE	High	Master Protein	P23528	Cofilin-1,CFL1	Cofilin-1 OS=Homo sapiens OX=9606 GN=CFL1 PE=1 SV=3	0	49.435	60	14	28	11	1	166	18.5	8.09	290	14	0	832.9	619	810.8	654.7	854	933.1	969.1	566	956.2	794.3	High	High	High	High	High	High	High	High	High	High		10	0.351386	754.28	843.74	1.1186	0.161698
FALSE	High	Master Protein	Q01995	Transgelin,TAGLN	Transgelin OS=Homo sapiens OX=9606 GN=TAGLN PE=1 SV=4	0	61.782	78	19	31	19	1	201	22.6	8.84	541	19	0	1362.1	930.7	1084.7	1071.9	1553.9	892.7	2069.4	722.9	2078.8	1785.4	High	High	High	High	High	High	High	High	High	High		10	0.353025	1200.66	1509.84	1.25751	0.330568
FALSE	High	Master Protein	P62917	60S ribosomal protein L8,RPL8	60S ribosomal protein L8 OS=Homo sapiens OX=9606 GN=RPL8 PE=1 SV=2	0.001	4.952	7	2	3	2	1	257	28	11.03	126	2	0	54.4	58.2	46.3	86	53.2	44	46.3	57.7	64.1	47.2	High	High	High	High	High	High	High	High	High	High		10	0.353625	59.62	51.86	0.869842	-0.201174
FALSE	High	Master Protein	P0CW19	LIM and senescent cell antigen-like-containing domain protein 3,LIMS3	LIM and senescent cell antigen-like-containing domain protein 3 OS=Homo sapiens OX=9606 GN=LIMS3 PE=2 SV=1	0.001	4.778	21	2	2	2	1	117	13.2	5.49	37	2	0	14.7	13.1	9.5	19.5	10.6	13.1	13.8	21.2	14.2	16.4	High	High	High	High	High	High	High	High	High	High		10	0.353631	13.48	15.74	1.16766	0.223615
FALSE	High	Master Protein	P39019	40S ribosomal protein S19,RPS19	40S ribosomal protein S19 OS=Homo sapiens OX=9606 GN=RPS19 PE=1 SV=2	0	28.236	40	9	12	9	1	145	16.1	10.32	307	9	0	1022.2	633.5	837.9	634.6	1110	891.4	1053.7	707.4	1158.7	1039.3	High	High	High	High	High	High	High	High	High	High		10	0.356442	847.64	970.1	1.14447	0.194682
FALSE	High	Master Protein	P22033	Methylmalonyl-CoA mutase, mitochondrial,MMUT	Methylmalonyl-CoA mutase, mitochondrial OS=Homo sapiens OX=9606 GN=MMUT PE=1 SV=4	0	33.583	16	11	13	11	1	750	83.1	6.93	260	11	0	646.7	616.4	407	535.3	340.9	366.1	342.6	693.4	301.1	394.8	High	High	High	High	High	High	High	High	High	High		10	0.35695	509.26	419.6	0.823941	-0.279388
FALSE	High	Master Protein	Q9P0J0	NADH dehydrogenase [ubiquinone] 1 alpha subcomplex subunit 13,NDUFA13	NADH dehydrogenase [ubiquinone] 1 alpha subcomplex subunit 13 OS=Homo sapiens OX=9606 GN=NDUFA13 PE=1 SV=3	0	7.517	14	2	3	2	1	144	16.7	8.43	88	2	0	67	41.9	54.8	83.2	53.2	42.9	84.8	117.4	52.3	75.4	High	High	High	High	High	High	High	High	High	High		10	0.357039	60.02	74.56	1.24225	0.312959
FALSE	High	Master Protein	P31930	Cytochrome b-c1 complex subunit 1, mitochondrial,UQCRC1	Cytochrome b-c1 complex subunit 1, mitochondrial OS=Homo sapiens OX=9606 GN=UQCRC1 PE=1 SV=3	0	30.766	27	10	13	10	1	480	52.6	6.37	388	10	0	570	572	519.1	785.3	398.6	346.7	350.8	778.3	344.5	512.1	High	High	High	High	High	High	High	High	High	High		10	0.357207	569	466.48	0.819824	-0.286613
FALSE	High	Master Protein	O43790	Keratin, type II cuticular Hb6,KRT86	Keratin, type II cuticular Hb6 OS=Homo sapiens OX=9606 GN=KRT86 PE=1 SV=1	0	102.893	63	32	37	5	1	486	53.5	5.66	755	32	10	27	21.7	5305.9	54.3	7.1	5	74.8	16.9	131.4	52.9	Not Found	High	High	High	High	High	High	Not Found	Not Found	High		10	0.359242	1083.2	56.2	0.0518833	-4.26859
FALSE	High	Master Protein	P61201	COP9 signalosome complex subunit 2,COPS2	COP9 signalosome complex subunit 2 OS=Homo sapiens OX=9606 GN=COPS2 PE=1 SV=1	0	9.973	9	4	4	4	1	443	51.6	5.53	85	4	0	179.7	172.7	182.4	219.9	209	236.8	160.8	378	157.1	230.6	High	High	High	High	High	High	High	High	High	High		10	0.359276	192.74	232.66	1.20712	0.271567
FALSE	High	Master Protein	Q96CX2	BTB/POZ domain-containing protein KCTD12,KCTD12	BTB/POZ domain-containing protein KCTD12 OS=Homo sapiens OX=9606 GN=KCTD12 PE=1 SV=1	0	18.108	16	5	6	5	1	325	35.7	5.64	169	5	0	10.6	14.8	13.7	19.4	14	15.4	17.8	17.8	12.3	17.9	High	High	High	High	High	High	High	High	High	High		10	0.35938	14.5	16.24	1.12	0.163499
FALSE	High	Master Protein	Q66K74	Microtubule-associated protein 1S,MAP1S	Microtubule-associated protein 1S OS=Homo sapiens OX=9606 GN=MAP1S PE=1 SV=2	0.001	6.812	3	3	3	3	1	1059	112.1	7.3	33	3	0	157.8	90.3	46.4	60.8	71.5	125.1	73.7	101.1	81.1	176.5	High	High	High	High	High	High	High	High	High	High		10	0.359386	85.36	111.5	1.30623	0.385412
FALSE	High	Master Protein	O96033	Molybdopterin synthase sulfur carrier subunit,MOCS2	Molybdopterin synthase sulfur carrier subunit OS=Homo sapiens OX=9606 GN=MOCS2 PE=1 SV=1	0.001	4.335	22	2	2	2	1	88	9.7	4.72	66	2	0	55.9	35.4	45.2	38.9	32.1	48.5	60.4	36.8	48.6	41.4	High	High	High	High	High	High	High	High	High	High		10	0.35941	41.5	47.14	1.1359	0.18384
FALSE	High	Master Protein	O76011	Keratin, type I cuticular Ha4 OS=Homo sapiens OX=9606 GN=KRT34 PE=1 SV=2	Keratin, type I cuticular Ha4 OS=Homo sapiens OX=9606 GN=KRT34 PE=1 SV=2	0	46.096	33	15	17	7	1	436	49.4	5.06	409	15	0	37.9	26	2746.1	21.4	28.5	31.5	33.4	28.2	77.2	47.4	High	High	High	High	High	High	High	High	High	High		10	0.359476	571.98	43.54	0.0761215	-3.71555
FALSE	High	Master Protein	P07357	Complement component C8 alpha chain,C8A	Complement component C8 alpha chain OS=Homo sapiens OX=9606 GN=C8A PE=1 SV=2	0	14.803	14	7	7	7	1	584	65.1	6.47	99	7	0	139.5	240.8	163.4	371.3	390.6	215.4	165.7	179.6	238.7	244.2	High	High	High	High	High	High	High	High	High	High		10	0.361212	261.12	208.72	0.799326	-0.323144
FALSE	High	Master Protein	P00734	Prothrombin,F2	Prothrombin OS=Homo sapiens OX=9606 GN=F2 PE=1 SV=2	0	75.545	43	22	26	22	1	622	70	5.9	504	22	0	513.8	799.2	520	572.3	480	772.5	396.1	313.6	589.2	290.8	High	High	High	High	High	High	High	High	High	High		10	0.361538	577.06	472.44	0.818702	-0.28859
FALSE	High	Master Protein	O95861	3'(2'),5'-bisphosphate nucleotidase 1,BPNT1	3'(2'),5'-bisphosphate nucleotidase 1 OS=Homo sapiens OX=9606 GN=BPNT1 PE=1 SV=1	0	21.204	22	7	9	7	1	308	33.4	5.69	167	7	0	421.6	414	450.3	383.3	386.8	459.6	318.7	413	246.8	420.8	High	High	High	High	High	High	High	High	High	High		10	0.362099	411.2	371.78	0.904134	-0.145391
FALSE	High	Master Protein	P10916	Myosin regulatory light chain 2, ventricular/cardiac muscle isoform,MYL2	Myosin regulatory light chain 2, ventricular/cardiac muscle isoform OS=Homo sapiens OX=9606 GN=MYL2 PE=1 SV=3	0	88.494	93	18	61	18	1	166	18.8	5	926	18	0	2718.8	1691.4	3156.6	1594.8	3076.8	2781	3075.8	2002.6	3105	3220.6	High	High	High	High	High	High	High	High	High	High		10	0.362197	2447.68	2837	1.15906	0.212951
FALSE	High	Master Protein	Q99497	Protein/nucleic acid deglycase DJ-1,PARK7	Protein/nucleic acid deglycase DJ-1 OS=Homo sapiens OX=9606 GN=PARK7 PE=1 SV=2	0	58.905	52	12	28	12	1	189	19.9	6.79	587	12	0	1616.9	1680	2013.3	1264.6	2310.1	2041.7	2629	1616.1	2163.8	1671.9	High	High	High	High	High	High	High	High	High	High	Oxidation [P22; P73]	10	0.362468	1776.98	2024.5	1.13929	0.188138
FALSE	High	Master Protein	P02748	Complement component C9,C9	Complement component C9 OS=Homo sapiens OX=9606 GN=C9 PE=1 SV=2	0	39.294	25	13	15	13	1	559	63.1	5.59	314	13	0	454	654.9	521	681.9	950.4	1194.8	589	526.2	724.6	950.7	High	High	High	High	High	High	High	High	High	High		10	0.363222	652.44	797.06	1.22166	0.288843
FALSE	High	Master Protein	P35222	Catenin beta-1,CTNNB1	Catenin beta-1 OS=Homo sapiens OX=9606 GN=CTNNB1 PE=1 SV=1	0	9.606	7	5	5	4	1	781	85.4	5.86	88	5	0	23	32.3	47.1	67.1	41.4	32.8	36.4	52	15.5	28.4	High	High	High	High	High	High	High	High	High	High		10	0.363972	42.18	33.02	0.782835	-0.353219
FALSE	High	Master Protein	P54868	Hydroxymethylglutaryl-CoA synthase, mitochondrial,HMGCS2	Hydroxymethylglutaryl-CoA synthase, mitochondrial OS=Homo sapiens OX=9606 GN=HMGCS2 PE=1 SV=1	0	20.409	17	9	9	9	1	508	56.6	8.16	111	9	0	60.4	73.1	149.1	82.4	74.1	83.2	47.9	3153.3	62.9	63.7	High	High	High	High	High	High	High	High	High	High		10	0.364325	87.82	682.2	7.76816	2.95757
FALSE	High	Master Protein	Q9UQ80	Proliferation-associated protein 2G4,PA2G4	Proliferation-associated protein 2G4 OS=Homo sapiens OX=9606 GN=PA2G4 PE=1 SV=3	0	57.663	50	18	26	18	1	394	43.8	6.55	436	18	0	2237.7	2196.7	2173.6	2019.1	2057.1	1984.3	2296	1430.5	1911.8	2278.4	High	High	High	High	High	High	High	High	High	High		10	0.364475	2136.84	1980.2	0.926695	-0.109833
FALSE	High	Master Protein	P21291	Cysteine and glycine-rich protein 1,CSRP1	Cysteine and glycine-rich protein 1 OS=Homo sapiens OX=9606 GN=CSRP1 PE=1 SV=3	0	30.311	55	9	10	9	1	193	20.6	8.57	202	9	0	263.9	257.3	200.4	283.2	371.8	231.3	453.3	213.5	449.1	310	High	High	High	High	High	High	High	High	High	High		10	0.365773	275.32	331.44	1.20384	0.267638
FALSE	High	Master Protein	Q5EBL8	PDZ domain-containing protein 11,PDZD11	PDZ domain-containing protein 11 OS=Homo sapiens OX=9606 GN=PDZD11 PE=1 SV=2	0	9.397	29	3	3	2	1	140	16.1	7.21	104	3	1	20.2	21.6	16.1	19.5	26.4	17.1	28.4	18.3	29.9	24.9	High	High	High	High	High	High	High	High	High	High		10	0.36598	20.76	23.72	1.14258	0.192298
FALSE	High	Master Protein	P07585	Decorin,DCN	Decorin OS=Homo sapiens OX=9606 GN=DCN PE=1 SV=1	0	20.637	23	6	6	6	1	359	39.7	8.54	212	6	0	335.4	618.2	357.7	489	664.9	302.8	470.5	241.1	670.4	284.4	High	High	High	High	High	High	High	High	High	High		10	0.366002	493.04	393.84	0.798799	-0.324095
FALSE	High	Master Protein	P78386	Keratin, type II cuticular Hb5 OS=Homo sapiens OX=9606 GN=KRT85 PE=1 SV=1	Keratin, type II cuticular Hb5 OS=Homo sapiens OX=9606 GN=KRT85 PE=1 SV=1	0	104.546	63	32	36	15	1	507	55.8	6.55	844	32	13	53.1	66.4	14676.1	271.8	61.6	55	288.9	45.7	623.6	159.9	High	High	High	High	High	High	High	High	High	High		10	0.366313	3025.8	234.62	0.0775398	-3.68892
FALSE	High	Master Protein	Q96AC1	Fermitin family homolog 2,FERMT2	Fermitin family homolog 2 OS=Homo sapiens OX=9606 GN=FERMT2 PE=1 SV=1	0	25.388	17	9	9	9	1	680	77.8	6.7	123	9	0	232.5	217.6	215.5	424.2	375	339.9	277.9	916.3	226.8	341.8	High	High	High	High	High	High	High	High	High	High		10	0.366722	292.96	420.54	1.43549	0.521539
FALSE	High	Master Protein	P02749	Beta-2-glycoprotein 1,APOH	Beta-2-glycoprotein 1 OS=Homo sapiens OX=9606 GN=APOH PE=1 SV=3	0	57.64	51	17	27	17	1	345	38.3	7.97	514	17	0	1542.5	1670.9	904.2	1414.7	1608.8	1712.9	1156.8	663.5	1701.5	567.5	High	High	High	High	High	High	High	High	High	High		10	0.368028	1428.22	1160.44	0.812508	-0.299546
FALSE	High	Master Protein	O43598	2'-deoxynucleoside 5'-phosphate N-hydrolase 1,DNPH1	2'-deoxynucleoside 5'-phosphate N-hydrolase 1 OS=Homo sapiens OX=9606 GN=DNPH1 PE=1 SV=1	0	6.261	24	3	4	3	1	174	19.1	5.05	72	3	0	281.9	174.7	255.9	129	246.7	268.2	335.7	222.9	223.3	212	High	High	High	High	High	High	High	High	High	High		10	0.368818	217.64	252.42	1.15981	0.213882
FALSE	High	Master Protein	Q8NB12	Histone-lysine N-methyltransferase SMYD1,SMYD1	Histone-lysine N-methyltransferase SMYD1 OS=Homo sapiens OX=9606 GN=SMYD1 PE=1 SV=1	0	55.489	44	19	22	19	1	490	56.6	7.09	293	19	0	954.6	589.2	930.1	1321.7	1305.6	1410.2	766.8	2161.1	730.4	1438.7	High	High	High	High	High	High	High	High	High	High		10	0.369903	1020.24	1301.44	1.27562	0.3512
FALSE	High	Master Protein	O75531	Barrier-to-autointegration factor,BANF1	Barrier-to-autointegration factor OS=Homo sapiens OX=9606 GN=BANF1 PE=1 SV=1	0.001	6.583	49	4	5	4	1	89	10.1	6.09	44	4	0	230.1	165.6	257	177.4	243.6	251.8	366.6	171.4	259.5	204.1	High	High	High	High	High	High	High	High	High	High		10	0.37001	214.74	250.68	1.16737	0.223256
FALSE	High	Master Protein	Q96FV2	Secernin-2,SCRN2	Secernin-2 OS=Homo sapiens OX=9606 GN=SCRN2 PE=1 SV=3	0	18.939	24	7	7	7	1	425	46.6	5.67	83	7	0	208.6	200.9	199.1	154	231.2	159.9	174.5	200.7	189.7	199	High	High	High	High	High	High	High	High	High	High		10	0.370885	198.76	184.76	0.929563	-0.105375
FALSE	High	Master Protein	Q15369	Elongin-C,ELOC	Elongin-C OS=Homo sapiens OX=9606 GN=ELOC PE=1 SV=1	0	17.28	56	5	7	5	1	112	12.5	4.78	153	5	0	406.8	380.3	336.4	361.6	414.6	377.4	333.3	338	332.1	415.6	High	High	High	High	High	High	High	High	High	High		10	0.371429	379.94	359.28	0.945623	-0.080663
FALSE	High	Master Protein	Q10713	Mitochondrial-processing peptidase subunit alpha,PMPCA	Mitochondrial-processing peptidase subunit alpha OS=Homo sapiens OX=9606 GN=PMPCA PE=1 SV=2	0	32.514	25	12	12	12	1	525	58.2	6.92	227	12	0	922.9	1147.6	992.9	930.3	770.6	905.2	759.7	1097.9	651.1	892.2	High	High	High	High	High	High	High	High	High	High		10	0.371648	952.86	861.22	0.903826	-0.145882
FALSE	High	Master Protein	P27361	Mitogen-activated protein kinase 3,MAPK3	Mitogen-activated protein kinase 3 OS=Homo sapiens OX=9606 GN=MAPK3 PE=1 SV=4	0	8.933	11	3	3	2	1	379	43.1	6.74	61	3	0	149.9	145.5	121.2	184.1	119.5	115.3	106.3	173.2	103.3	139	High	High	High	High	High	High	High	High	High	High		10	0.371716	144.04	127.42	0.884615	-0.176878
FALSE	High	Master Protein	P01591	Immunoglobulin J chain,JCHAIN	Immunoglobulin J chain OS=Homo sapiens OX=9606 GN=JCHAIN PE=1 SV=4	0.001	4.641	21	2	2	2	1	159	18.1	5.24	32	2	0	33	57.1	82.6	51.4	38.2	41.3	87.8	152.1	56	34.7	High	High	High	High	High	High	High	High	High	High		10	0.371885	52.46	74.38	1.41784	0.503697
FALSE	High	Master Protein	Q96Q06	Perilipin-4,PLIN4	Perilipin-4 OS=Homo sapiens OX=9606 GN=PLIN4 PE=1 SV=2	0	167.252	59	46	59	46	1	1357	134.3	8.73	1598	46	0	2231.8	1317.8	2263.1	1276.1	1546	2513.9	1975.6	1711.6	1510.1	2262.1	High	High	High	High	High	High	High	High	High	High		10	0.371926	1726.96	1994.66	1.15501	0.207908
FALSE	High	Master Protein	Q92734	Protein TFG,TFG	Protein TFG OS=Homo sapiens OX=9606 GN=TFG PE=1 SV=2	0	7.534	12	3	3	3	1	400	43.4	5.1	68	3	0	43.3	31.1	55.5	59.2	56.1	49.6	68.4	59.1	51.2	47.6	High	High	High	High	High	High	High	High	High	High		10	0.37228	49.04	55.18	1.1252	0.170186
FALSE	High	Master Protein	O43390	Heterogeneous nuclear ribonucleoprotein R,HNRNPR	Heterogeneous nuclear ribonucleoprotein R OS=Homo sapiens OX=9606 GN=HNRNPR PE=1 SV=1	0	48.221	28	17	22	12	1	633	70.9	8.13	294	17	5	891.6	863.6	980.7	1058.9	1110.8	952.7	1247.1	886.6	998.1	1240	High	High	High	High	High	High	High	High	High	High		10	0.372599	981.12	1064.9	1.08539	0.118216
FALSE	High	Master Protein	P84103	Serine/arginine-rich splicing factor 3,SRSF3	Serine/arginine-rich splicing factor 3 OS=Homo sapiens OX=9606 GN=SRSF3 PE=1 SV=1	0	7.815	30	4	7	4	1	164	19.3	11.65	45	4	0	128.2	110.9	115	111.3	124	104.4	174.7	103.5	128.6	143	High	High	High	High	High	High	High	High	High	High		10	0.372669	117.88	130.84	1.10994	0.150485
FALSE	High	Master Protein	P29401	Transketolase,TKT	Transketolase OS=Homo sapiens OX=9606 GN=TKT PE=1 SV=3	0	35.433	21	11	14	11	1	623	67.8	7.66	304	11	0	531.5	674.8	481.1	698.5	679.1	709.6	439.1	392.5	699.2	436.3	High	High	High	High	High	High	High	High	High	High		10	0.37426	613	535.34	0.873312	-0.195432
FALSE	High	Master Protein	O14980	Exportin-1,XPO1	Exportin-1 OS=Homo sapiens OX=9606 GN=XPO1 PE=1 SV=1	0	9.254	4	3	3	3	1	1071	123.3	6.06	59	3	0	59.9	73.2	86.2	92.2	93.3	64.4	62.7	100.7	51.4	76.1	High	High	High	High	High	High	High	High	High	High		10	0.374328	80.96	71.06	0.877717	-0.188172
FALSE	High	Master Protein	Q86UE4	Protein LYRIC,MTDH	Protein LYRIC OS=Homo sapiens OX=9606 GN=MTDH PE=1 SV=2	0	11.002	6	3	4	3	1	582	63.8	9.32	76	3	0	73.1	51.1	72.6	66.5	70.2	57.8	116	43.4	109.3	76.1	High	High	High	High	High	High	High	High	High	High		10	0.375207	66.7	80.52	1.2072	0.27166
FALSE	High	Master Protein	P09104	Gamma-enolase,ENO2	Gamma-enolase OS=Homo sapiens OX=9606 GN=ENO2 PE=1 SV=3	0	45.882	38	12	19	7	1	434	47.2	5.03	365	12	0	248.3	308	427.1	401.8	464.2	400.2	559.8	341.2	363.1	446.1	High	High	High	High	High	High	High	High	High	High		10	0.375342	369.88	422.08	1.14113	0.190459
FALSE	High	Master Protein	Q53FA7	Quinone oxidoreductase PIG3,TP53I3	Quinone oxidoreductase PIG3 OS=Homo sapiens OX=9606 GN=TP53I3 PE=1 SV=2	0	6.524	8	2	2	2	1	332	35.5	7.17	34	2	0	43.4	42.6	44	29.9	44.9	43	36	38.5	41.9	26.2	High	High	High	High	High	High	High	High	High	High		10	0.375948	40.96	37.12	0.90625	-0.142019
FALSE	High	Master Protein	Q9Y570	Protein phosphatase methylesterase 1,PPME1	Protein phosphatase methylesterase 1 OS=Homo sapiens OX=9606 GN=PPME1 PE=1 SV=3	0	12.872	16	5	5	5	1	386	42.3	5.97	86	5	0	94	140.1	100.8	138.4	125.5	124.1	74.8	111.9	95.8	128.1	High	High	High	High	High	High	High	High	High	High		10	0.376006	119.76	106.94	0.892953	-0.163345
FALSE	High	Master Protein	O15327	Type II inositol 3,4-bisphosphate 4-phosphatase,INPP4B	Type II inositol 3,4-bisphosphate 4-phosphatase OS=Homo sapiens OX=9606 GN=INPP4B PE=1 SV=4	0	8.045	6	4	4	4	1	924	104.7	6.27	66	4	0	71.3	108.1	88.6	136.5	92.6	49	43.1	132	62.2	112.6	High	High	High	High	High	High	High	High	High	High		10	0.37679	99.42	79.78	0.802454	-0.317509
FALSE	High	Master Protein	P62879	Guanine nucleotide-binding protein G(I)/G(S)/G(T) subunit beta-2,GNB2	Guanine nucleotide-binding protein G(I)/G(S)/G(T) subunit beta-2 OS=Homo sapiens OX=9606 GN=GNB2 PE=1 SV=3	0	17.731	19	6	6	3	1	340	37.3	6	110	6	2	256.2	249.6	182.4	343.6	222.5	151.6	192.2	287.1	198.7	256.6	High	High	High	High	High	High	High	High	High	High		10	0.376906	250.86	217.24	0.865981	-0.207593
FALSE	High	Master Protein	Q7Z4H3	HD domain-containing protein 2,HDDC2	HD domain-containing protein 2 OS=Homo sapiens OX=9606 GN=HDDC2 PE=1 SV=1	0	5.762	12	2	2	2	1	204	23.4	5.49	49	2	0	65.2	37.8	79.2	62.4	40.4	70.8	111	44	68.8	55	High	High	High	High	High	High	High	High	High	High		10	0.377068	57	69.92	1.22667	0.294743
FALSE	High	Master Protein	P63220	40S ribosomal protein S21,RPS21	40S ribosomal protein S21 OS=Homo sapiens OX=9606 GN=RPS21 PE=1 SV=1	0	14.245	46	4	6	4	1	83	9.1	8.5	163	4	0	325.5	241.5	293	220	355.7	241.6	462.2	233.9	425.1	320.8	High	High	High	High	High	High	High	High	High	High		10	0.377107	287.14	336.72	1.17267	0.229795
FALSE	High	Master Protein	Q7L576	Cytoplasmic FMR1-interacting protein 1,CYFIP1	Cytoplasmic FMR1-interacting protein 1 OS=Homo sapiens OX=9606 GN=CYFIP1 PE=1 SV=1	0.001	7.081	3	3	3	3	1	1253	145.1	6.9	69	3	0	18.4	17.8	15	19.4	13	14.8	14.5	22.3	10	10.2	High	High	High	High	High	High	High	High	High	High		10	0.377365	16.72	14.36	0.858852	-0.219519
FALSE	High	Master Protein	P07942	Laminin subunit beta-1,LAMB1	Laminin subunit beta-1 OS=Homo sapiens OX=9606 GN=LAMB1 PE=1 SV=2	0	40.104	11	16	16	15	1	1786	197.9	4.94	209	16	0	528.9	613	440	626.4	512.2	335.3	516.3	681.2	379	484.1	High	High	High	High	High	High	High	High	High	High		10	0.377473	544.1	479.18	0.880684	-0.183304
FALSE	High	Master Protein	O94903	Pyridoxal phosphate homeostasis protein,PLPBP	Pyridoxal phosphate homeostasis protein OS=Homo sapiens OX=9606 GN=PLPBP PE=1 SV=1	0	18.953	31	8	9	8	1	275	30.3	7.5	132	8	0	544.5	659.3	505.7	643.7	762.1	605.1	870.1	584	787.1	611.4	High	High	High	High	High	High	High	High	High	High		10	0.377586	623.06	691.54	1.10991	0.150442
FALSE	High	Master Protein	P78344	Eukaryotic translation initiation factor 4 gamma 2,EIF4G2	Eukaryotic translation initiation factor 4 gamma 2 OS=Homo sapiens OX=9606 GN=EIF4G2 PE=1 SV=1	0	10.703	7	5	5	5	1	907	102.3	7.14	32	5	0	159.2	154.6	164.8	192	167.1	183.3	159	217.9	145.5	200.5	High	High	High	High	High	High	High	High	High	High		10	0.379263	167.54	181.24	1.08177	0.113396
FALSE	High	Master Protein	Q5T0F9	Coiled-coil and C2 domain-containing protein 1B,CC2D1B	Coiled-coil and C2 domain-containing protein 1B OS=Homo sapiens OX=9606 GN=CC2D1B PE=1 SV=1	0.001	4.64	3	3	3	2	1	858	94.2	5.26	0	3	1	31.2	33.5	32.6	39.2	47.1	37.9	46	44.4	35	37.2	High	High	High	High	High	High	High	High	High	High		10	0.379655	36.72	40.1	1.09205	0.127036
FALSE	High	Master Protein	Q15323	Keratin, type I cuticular Ha1,KRT31	Keratin, type I cuticular Ha1 OS=Homo sapiens OX=9606 GN=KRT31 PE=1 SV=3	0	66.998	50	21	27	4	1	416	47.2	4.88	589	21	13	67.8	62.2	5063.5	151.9	49.7	51.7	120.8	99.2	389.4	96.1	High	High	High	High	High	High	High	High	High	High		10	0.379907	1079.02	151.44	0.14035	-2.8329
FALSE	High	Master Protein	A6NHG4	D-dopachrome decarboxylase-like protein,DDTL	D-dopachrome decarboxylase-like protein OS=Homo sapiens OX=9606 GN=DDTL PE=2 SV=1	0	19.144	42	7	9	7	1	134	14.2	6.29	108	7	0	340.8	288.3	292.3	219.2	246	374.8	361.6	219.3	480.2	208.1	High	High	High	High	High	High	High	High	High	High		10	0.380033	277.32	328.8	1.18563	0.245659
FALSE	High	Master Protein	Q13554	Calcium/calmodulin-dependent protein kinase type II subunit beta,CAMK2B	Calcium/calmodulin-dependent protein kinase type II subunit beta OS=Homo sapiens OX=9606 GN=CAMK2B PE=1 SV=3	0	14.692	10	6	7	3	1	666	72.6	7.27	120	6	0	88	101.2	123.4	122	117.6	129.6	104.7	192.4	78.1	142	High	High	High	High	High	High	High	High	High	High		10	0.3805	110.44	129.36	1.17131	0.228129
FALSE	High	Master Protein	P10636	Microtubule-associated protein tau,MAPT	Microtubule-associated protein tau OS=Homo sapiens OX=9606 GN=MAPT PE=1 SV=5	0	39.38	23	14	15	14	1	758	78.9	6.71	289	14	0	228.4	284.1	446.3	323.1	178.7	152.1	175.2	641.6	520.5	469.7	High	High	High	High	High	High	High	High	High	High		10	0.380825	292.12	391.82	1.3413	0.42363
FALSE	High	Master Protein	Q9Y3E1	Hepatoma-derived growth factor-related protein 3,HDGFL3	Hepatoma-derived growth factor-related protein 3 OS=Homo sapiens OX=9606 GN=HDGFL3 PE=1 SV=1	0	17.333	24	5	5	4	1	203	22.6	7.99	162	5	0	111.1	94.7	118.8	86.6	139.9	116.6	220	81.7	150.4	102.6	High	High	High	High	High	High	High	High	High	High		10	0.380911	110.22	134.26	1.21811	0.284644
FALSE	High	Master Protein	Q15327	Ankyrin repeat domain-containing protein 1,ANKRD1	Ankyrin repeat domain-containing protein 1 OS=Homo sapiens OX=9606 GN=ANKRD1 PE=1 SV=2	0	15.925	21	7	7	7	1	319	36.2	7.5	105	7	0	197.2	239.7	382.7	310.1	457.4	244.4	201.9	1088.1	384.7	437.9	High	High	High	High	High	High	High	High	High	High		10	0.383369	317.42	471.4	1.4851	0.570559
FALSE	High	Master Protein	P06702	Protein S100-A9,S100A9	Protein S100-A9 OS=Homo sapiens OX=9606 GN=S100A9 PE=1 SV=1	0	14.545	39	5	6	5	1	114	13.2	6.13	103	5	0	533	431.4	797.3	232.2	298.8	1346.4	685	241.6	360.6	654.2	High	High	High	High	High	High	High	High	High	High		10	0.384068	458.54	657.56	1.43403	0.520075
FALSE	High	Master Protein	P13533	Myosin-6,MYH6	Myosin-6 OS=Homo sapiens OX=9606 GN=MYH6 PE=1 SV=5	0	531.684	43	126	304	2	1	1939	223.6	5.73	5057	126	0	19.7	24.3	47.2	24.3	35.1	27.4	11.6	27.1	19.9	35.3	High	High	High	High	High	High	High	High	High	High		10	0.384617	30.12	24.26	0.805445	-0.312142
FALSE	High	Master Protein	P04424	Argininosuccinate lyase,ASL	Argininosuccinate lyase OS=Homo sapiens OX=9606 GN=ASL PE=1 SV=4	0	7.544	10	4	4	4	1	464	51.6	6.48	22	4	0	120.8	138	59.9	126.5	121.7	85.4	102	110.2	108.4	94.4	High	High	High	High	High	High	High	High	High	High		10	0.384796	113.38	100.08	0.882695	-0.180012
FALSE	High	Master Protein	Q9Y2B9	cAMP-dependent protein kinase inhibitor gamma,PKIG	cAMP-dependent protein kinase inhibitor gamma OS=Homo sapiens OX=9606 GN=PKIG PE=2 SV=1	0	6.111	22	2	2	2	1	76	7.9	4.25	65	2	0	12.9	25.3	11.2	12.4	23.8	14.1	37.7	14.8	20.2	22.9	High	High	High	High	High	High	High	High	High	High		10	0.38549	17.12	21.94	1.28154	0.357881
FALSE	High	Master Protein	O76041	Nebulette,NEBL	Nebulette OS=Homo sapiens OX=9606 GN=NEBL PE=1 SV=1	0	133.575	43	46	57	46	1	1014	116.4	7.99	892	46	0	2879.5	2178.2	2487.5	2260.8	2288.4	2505.1	3604.1	2056.6	2547.6	2680.2	High	High	High	High	High	High	High	High	High	High		10	0.386188	2418.88	2678.72	1.10742	0.147205
FALSE	High	Master Protein	Q71U36	Tubulin alpha-1A chain,TUBA1A	Tubulin alpha-1A chain OS=Homo sapiens OX=9606 GN=TUBA1A PE=1 SV=1	0	34.022	35	13	13	3	1	451	50.1	5.06	220	13	7	489.4	732.4	596.1	1548.2	502.9	535.3	290.2	994.4	383.1	603.4	High	High	High	High	High	High	High	High	High	High		10	0.387696	773.8	561.28	0.725355	-0.46324
FALSE	High	Master Protein	P98179	RNA-binding protein 3,RBM3	RNA-binding protein 3 OS=Homo sapiens OX=9606 GN=RBM3 PE=1 SV=1	0	7.979	19	2	4	2	1	157	17.2	8.91	94	2	0	36.1	53	30.4	55	67	35	81	35.3	81.7	64.8	High	High	High	High	High	High	High	High	High	High		10	0.388887	48.3	59.56	1.23313	0.302321
FALSE	High	Master Protein	O60504	Vinexin,SORBS3	Vinexin OS=Homo sapiens OX=9606 GN=SORBS3 PE=1 SV=2	0	8.586	8	4	4	4	1	671	75.3	9.45	56	4	0	127.4	161.1	153.3	169.7	210.7	136.3	208.4	195.1	193.8	172.9	High	High	High	High	High	High	High	High	High	High		10	0.388961	164.44	181.3	1.10253	0.140818
FALSE	High	Master Protein	Q96EY8	Corrinoid adenosyltransferase,MMAB	Corrinoid adenosyltransferase OS=Homo sapiens OX=9606 GN=MMAB PE=1 SV=1	0	8.842	19	3	3	3	1	250	27.4	8.6	58	3	0	83.8	45	125.7	63.5	37.7	44.5	85.5	74.3	25.3	37.4	High	High	High	High	High	High	High	High	High	High		10	0.389068	71.14	53.4	0.750633	-0.413821
FALSE	High	Master Protein	Q92506	Estradiol 17-beta-dehydrogenase 8,HSD17B8	Estradiol 17-beta-dehydrogenase 8 OS=Homo sapiens OX=9606 GN=HSD17B8 PE=1 SV=2	0	27.887	34	7	8	7	1	261	27	6.54	316	7	0	93	106.8	82.2	89.6	59.1	101.9	95.5	163.6	81.2	70.5	High	High	High	High	High	High	High	High	High	High		10	0.389311	86.14	102.54	1.19039	0.251432
FALSE	High	Master Protein	Q93008	Probable ubiquitin carboxyl-terminal hydrolase FAF-X,USP9X	Probable ubiquitin carboxyl-terminal hydrolase FAF-X OS=Homo sapiens OX=9606 GN=USP9X PE=1 SV=3	0	13.265	3	5	5	5	1	2570	292.1	5.8	64	5	0	74.9	88.4	88.5	103.7	59.9	54.9	44.2	125	50.9	65.9	High	High	High	High	High	High	High	High	High	High		10	0.38979	83.08	68.18	0.820655	-0.285153
FALSE	High	Master Protein	P62244	40S ribosomal protein S15a,RPS15A	40S ribosomal protein S15a OS=Homo sapiens OX=9606 GN=RPS15A PE=1 SV=2	0	11.831	32	4	4	4	1	130	14.8	10.13	107	4	0	164	194.2	220.4	278.3	308	359.6	156.8	334.1	198.1	341.1	High	High	High	High	High	High	High	High	High	High		10	0.390076	232.98	277.94	1.19298	0.254567
FALSE	High	Master Protein	Q15582	Transforming growth factor-beta-induced protein ig-h3,TGFBI	Transforming growth factor-beta-induced protein ig-h3 OS=Homo sapiens OX=9606 GN=TGFBI PE=1 SV=1	0	29.114	21	12	13	12	1	683	74.6	7.71	133	12	0	640.9	668.1	670.1	766.3	917.8	486.6	886.3	515	804	527.4	High	High	High	High	High	High	High	High	High	High		10	0.390446	732.64	643.86	0.878822	-0.186357
FALSE	High	Master Protein	P15170	Eukaryotic peptide chain release factor GTP-binding subunit ERF3A,GSPT1	Eukaryotic peptide chain release factor GTP-binding subunit ERF3A OS=Homo sapiens OX=9606 GN=GSPT1 PE=1 SV=1	0	14.918	11	6	6	6	1	499	55.7	5.62	130	6	0	578.2	707.6	717.6	878.2	796.5	655.3	625.3	730.2	573.3	803	High	High	High	High	High	High	High	High	High	High		10	0.3914	735.62	677.42	0.920883	-0.11891
FALSE	High	Master Protein	O00748	Cocaine esterase,CES2	Cocaine esterase OS=Homo sapiens OX=9606 GN=CES2 PE=1 SV=1	0	30.012	22	11	11	11	1	559	61.8	6.1	179	11	0	327.9	275.1	423.3	265.5	213.3	353.7	86.5	384.1	125.1	243.2	High	High	High	High	High	High	High	High	High	High		10	0.392782	301.02	238.52	0.792373	-0.335749
FALSE	High	Master Protein	Q8IVN3	Musculoskeletal embryonic nuclear protein 1,MUSTN1	Musculoskeletal embryonic nuclear protein 1 OS=Homo sapiens OX=9606 GN=MUSTN1 PE=3 SV=2	0	7.33	32	2	3	2	1	82	8.9	9.86	107	2	0	41.8	59	32.5	31.6	76.1	29	56.1	32.9	121	90.2	High	High	High	High	High	High	High	High	High	High		10	0.392872	48.2	65.84	1.36598	0.449931
FALSE	High	Master Protein	O95721	Synaptosomal-associated protein 29,SNAP29	Synaptosomal-associated protein 29 OS=Homo sapiens OX=9606 GN=SNAP29 PE=1 SV=1	0	7.397	16	3	4	3	1	258	29	5.81	77	3	0	19.2	18.7	20.9	21	20.4	17.2	21.6	17.9	34.9	23.1	High	High	High	High	High	High	High	High	High	High		10	0.394241	20.04	22.94	1.14471	0.194983
FALSE	High	Master Protein	P30101	Protein disulfide-isomerase A3,PDIA3	Protein disulfide-isomerase A3 OS=Homo sapiens OX=9606 GN=PDIA3 PE=1 SV=4	0	90.233	56	28	38	28	1	505	56.7	6.35	623	28	0	1966.8	2629.7	2136.3	1990	2253.8	1944	1933	1352.2	2422.2	2321	High	High	High	High	High	High	High	High	High	High		10	0.394949	2195.32	1994.48	0.908514	-0.138419
FALSE	High	Master Protein	P40123	Adenylyl cyclase-associated protein 2,CAP2	Adenylyl cyclase-associated protein 2 OS=Homo sapiens OX=9606 GN=CAP2 PE=1 SV=1	0	31.123	27	12	16	10	1	477	52.8	6.37	179	12	0	1601.4	1350.4	1680.4	2190.7	1451.6	1407.7	1296.3	1711	1165.5	1830.6	High	High	High	High	High	High	High	High	High	High		10	0.395177	1654.9	1482.22	0.895655	-0.158984
FALSE	High	Master Protein	Q15691	Microtubule-associated protein RP/EB family member 1,MAPRE1	Microtubule-associated protein RP/EB family member 1 OS=Homo sapiens OX=9606 GN=MAPRE1 PE=1 SV=3	0	27.173	38	8	10	7	1	268	30	5.14	170	8	0	459.1	440.8	656.9	454.7	760.3	563.3	674.4	536.6	606.3	722.2	High	High	High	High	High	High	High	High	High	High		10	0.395196	554.36	620.56	1.11942	0.162748
FALSE	High	Master Protein	Q9UHP9	Small muscular protein,SMPX	Small muscular protein OS=Homo sapiens OX=9606 GN=SMPX PE=2 SV=3	0	17.252	80	5	7	5	1	88	9.6	9.16	116	5	0	608.3	574.9	423	477.6	687.4	434.2	1153.7	401.7	885.1	575	High	High	High	High	High	High	High	High	High	High		10	0.396554	554.24	689.94	1.24484	0.31596
FALSE	High	Master Protein	P31942	Heterogeneous nuclear ribonucleoprotein H3,HNRNPH3	Heterogeneous nuclear ribonucleoprotein H3 OS=Homo sapiens OX=9606 GN=HNRNPH3 PE=1 SV=2	0	28.342	32	9	10	8	1	346	36.9	6.87	285	9	1	191.8	205.9	226.3	258.9	261.9	212.9	359.1	173.5	279.1	275.4	High	High	High	High	High	High	High	High	High	High		10	0.396619	228.96	260	1.13557	0.183416
FALSE	High	Master Protein	Q03001	Dystonin,DST	Dystonin OS=Homo sapiens OX=9606 GN=DST PE=1 SV=4	0.001	4.405	0	3	4	2	1	7570	860.1	5.25	31	3	0	53.7	66	62	53.9	49	67.2	83.3	26.6	74.2	81.8	High	High	High	High	High	High	High	High	High	High		10	0.397803	56.92	66.62	1.17041	0.22702
FALSE	High	Master Protein	Q15848	Adiponectin,ADIPOQ	Adiponectin OS=Homo sapiens OX=9606 GN=ADIPOQ PE=1 SV=1	0	11.145	12	2	6	2	1	244	26.4	5.74	140	2	0	278.1	163.6	77.2	189	248.3	246.4	213.8	265.6	196.2	201.7	High	High	High	High	High	High	High	High	High	High	Oxidation [P86]	10	0.398182	191.24	224.74	1.17517	0.232873
FALSE	High	Master Protein	Q9NR50	Translation initiation factor eIF-2B subunit gamma,EIF2B3	Translation initiation factor eIF-2B subunit gamma OS=Homo sapiens OX=9606 GN=EIF2B3 PE=1 SV=1	0	5.628	7	2	2	2	1	452	50.2	6.47	0	2	0	18.6	29.4	38.7	48.2	37.3	36.8	30.5	59.7	33.6	43.6	High	High	High	High	High	High	High	High	High	High		10	0.398726	34.44	40.84	1.18583	0.245898
FALSE	High	Master Protein	P53370	Nucleoside diphosphate-linked moiety X motif 6,NUDT6	Nucleoside diphosphate-linked moiety X motif 6 OS=Homo sapiens OX=9606 GN=NUDT6 PE=1 SV=2	0.001	4.526	8	2	2	2	1	316	35.7	8	54	2	0	46.1	27.2	68.5	55.6	38.7	34.6	71.2	118.1	52.6	35.3	High	High	High	High	High	High	High	High	High	High		10	0.399177	47.22	62.36	1.32063	0.401223
FALSE	High	Master Protein	O75369	Filamin-B,FLNB	Filamin-B OS=Homo sapiens OX=9606 GN=FLNB PE=1 SV=2	0	52.579	11	25	31	14	1	2602	278	5.73	199	25	0	462.4	444	330.1	613	395.9	302.3	380.3	540	378.7	372.5	High	High	High	High	High	High	High	High	High	High		10	0.399924	449.08	394.76	0.879042	-0.185997
FALSE	High	Master Protein	P22234	Multifunctional protein ADE2,PAICS	Multifunctional protein ADE2 OS=Homo sapiens OX=9606 GN=PAICS PE=1 SV=3	0	16.561	19	7	8	7	1	425	47	7.23	114	7	0	112.1	163.1	116.7	191.4	168	138.8	103.5	185.2	99.6	127.4	High	High	High	High	High	High	High	High	High	High		10	0.400492	150.26	130.9	0.871157	-0.198996
FALSE	High	Master Protein	P02461	Collagen alpha-1(III) chain,COL3A1	Collagen alpha-1(III) chain OS=Homo sapiens OX=9606 GN=COL3A1 PE=1 SV=4	0	111.913	33	30	48	29	1	1466	138.5	6.61	1084	30	1	437.6	446.4	500.2	6026.8	187.9	221.1	842.6	286.7	691	525.7	High	High	High	High	High	High	High	High	High	High	Oxidation [P311; P314; P332; P334; P338; P344; P347; P404; P407; P470; P473; P479; P524; P530; P533; P539; P542; P545; P551; P553; P554; P563; P575; P581; P590; P599; P602; P608; P668; P671; P680; P686; P692; P700; P701; P712; P713; P715; P716; P722; P728; P737; P746; P749; P772; P776; P785; P788; P830; P838; P839; P853; P854; P856; P866; P869; P875; P929; P935; P941; P944; P961; P962; P965; P107…	10	0.4008	1519.78	513.42	0.337825	-1.56565
FALSE	High	Master Protein	Q9UKV3	Apoptotic chromatin condensation inducer in the nucleus,ACIN1	Apoptotic chromatin condensation inducer in the nucleus OS=Homo sapiens OX=9606 GN=ACIN1 PE=1 SV=2	0	26.566	7	11	13	11	1	1341	151.8	6.43	110	11	0	148.6	145.4	198.1	193.5	182.3	152.8	249.5	149.7	201.2	211.8	High	High	High	High	High	High	High	High	High	High		10	0.40117	173.58	193	1.11188	0.153
FALSE	High	Master Protein	Q13423	NAD(P) transhydrogenase, mitochondrial,NNT	NAD(P) transhydrogenase, mitochondrial OS=Homo sapiens OX=9606 GN=NNT PE=1 SV=3	0	83.317	26	32	36	32	1	1086	113.8	8.09	514	32	0	2046.3	1930.3	1425.1	2931.6	1756.7	1021.3	1117.6	3211.2	1240.2	1373.3	High	High	High	High	High	High	High	High	High	High		10	0.401422	2018	1592.72	0.789257	-0.341434
FALSE	High	Master Protein	P60709	Actin, cytoplasmic 1,ACTB	Actin, cytoplasmic 1 OS=Homo sapiens OX=9606 GN=ACTB PE=1 SV=1	0	116.112	53	21	109	8	1	375	41.7	5.48	1951	21	0	437.2	748.7	404.5	854.4	523.1	576.1	331.9	608.2	493.7	512	High	High	High	High	High	High	High	High	High	High	Oxidation [P243]	10	0.401895	593.58	504.38	0.849725	-0.234931
FALSE	High	Master Protein	O00232	26S proteasome non-ATPase regulatory subunit 12,PSMD12	26S proteasome non-ATPase regulatory subunit 12 OS=Homo sapiens OX=9606 GN=PSMD12 PE=1 SV=3	0	9.337	9	4	4	4	1	456	52.9	7.65	56	4	0	46.3	42.9	55.6	66.7	63.5	59.1	45.9	78.9	59.6	62.6	High	High	High	High	High	High	High	High	High	High		10	0.401968	55	61.22	1.11309	0.154571
[truncated: 765 more rows]
